# Supplementary material for: A functional screen uncovers circular RNAs regulating excitatory synaptogenesis in hippocampal neurons
Source: Nat Commun. 2025 Mar 28;16:3040. doi: 10.1038/s41467-025-58070-4 (PMC11953392; doi:10.1038/s41467-025-58070-4)
Supplement: Supplementary file 4 — Source Data [file 41467_2025_58070_MOESM4_ESM.zip]

Archive with 19 entries (18 files):
- Source Data Files/
- Source Data Files/Figure 1.xlsx
- Source Data Files/Figure 2.xlsx
- Source Data Files/Figure 3.xlsx
- Source Data Files/Figure 4.xlsx
- Source Data Files/Figure 5.xlsx
- Source Data Files/Figure 6.xlsx
- Source Data Files/Figure 7.xlsx
- Source Data Files/Supplementary Figure 1.xlsx
- Source Data Files/Supplementary Figure 10.xlsx
- Source Data Files/Supplementary Figure 11.xlsx
- Source Data Files/Supplementary Figure 12.xlsx
- Source Data Files/Supplementary Figure 2.xlsx
- Source Data Files/Supplementary Figure 3.xlsx
- Source Data Files/Supplementary Figure 4.xlsx
- Source Data Files/Supplementary Figure 6.xlsx
- Source Data Files/Supplementary Figure 7.xlsx
- Source Data Files/Supplementary Figure 8.xlsx
- Source Data Files/Supplementary Figure 9.xlsx
