# Supplementary material for: A functional screen uncovers circular RNAs regulating excitatory synaptogenesis in hippocampal neurons
Source: Nat Commun. 2025 Mar 28;16:3040. doi: 10.1038/s41467-025-58070-4 (PMC11953392; doi:10.1038/s41467-025-58070-4)
Supplement: Supplementary file 4 — Source Data [file 41467_2025_58070_MOESM4_ESM.zip › Source Data Files/Figure 1.xlsx]

## Sheet: Figure 1b
Figure 1b	circRNA BSJ enrichment in the process compartment normalized to total transcriptome
name logFC FDR enriched
Whsc114:82168512-82171569:- 7.3670927673884 1.53657706120902e-07 TRUE
n/a:32922004-32982696:- 2.41132304102082 3.42707968642573e-07 TRUE
Rere:167486001-167558250:+ 7.02597538490599 1.18569839132966e-06 TRUE
Anks1b:30727478-30735182:+ 2.64742487859079 2.34742577939348e-06 TRUE
Phf21a:81127393-81143240:+ 2.31414755855714 2.6234417779773e-05 TRUE
Zmym215:37171042-37182319:+ 6.57900306351367 2.99319083140505e-05 TRUE
Crebrf10:16724062-16730140:- 3.1852639653163 0.000108968928744412 TRUE
Slc8a1:3807346-4520635:- -3.36569477860841 0.000128427971655936 FALSE
Nrcam:64852693-64861750:+ 3.3762638381727 0.000142046618335272 TRUE
Ash1l:188301023-188330330:+ 3.09897113009108 0.000181456726219427 TRUE
Atxn117:19160994-19321551:+ 3.66180760960749 0.000287863614999762 TRUE
Rasa2:104493052-104514522:- 3.9849118839824 0.000287863614999762 TRUE
Psd316:23555919-23600154:+ 2.39064588566424 0.000287863614999762 TRUE
Rundc3b:22532122-22561809:+ 6.09267310182719 0.000424704705757772 TRUE
Kdm6a:4876505-4898806:- 4.40576296081866 0.000569481719951726 TRUE
Homer1:22950023-22964734:+ 2.53454226454804 0.000616379990014087 TRUE
Zranb1:204959173-204961691:+ 2.80689900310291 0.000755478732729448 TRUE
Cdyl17:29730437-29731094:- 2.52781405931602 0.000808436174175294 TRUE
Myo5a:82038973-82045524:+ 4.31938311269946 0.000846520916732603 TRUE
Nfix19:25886356-25886887:- 2.33367963028068 0.000868885878673435 TRUE
Dst:37910962-37923009:- 5.967579952553 0.000872586044871858 TRUE
Clip4:23266868-23279721:- 3.6939754031814 0.00116414265222461 TRUE
Nfib:100493404-100640984:- 5.83870393763662 0.00116414265222461 TRUE
Wdr718:59190041-59192425:+ 5.84422093939547 0.00117578296065657 TRUE
Gtf2i12:25431710-25435591:+ 4.22716566955995 0.00117578296065657 TRUE
Epha514:25672666-25673329:+ 2.88022919631146 0.00117578296065657 TRUE
Kat6b15:2849126-2867333:- 3.0067705264311 0.00117578296065657 TRUE
Mkln1:58714647-58725647:+ 3.35161097510783 0.00130866875307626 TRUE
Khdrbs3:110105483-110121093:+ 2.85344772850701 0.00130866875307626 TRUE
Ttc311:34612627-34614139:+ 2.2820831825206 0.00171480593132574 TRUE
Senp6:87543960-87550389:+ 4.12365906508087 0.00189147651400206 TRUE
Arhgap5:73357940-73361828:+ 2.53251725212569 0.00209572510344856 TRUE
Gigyf2:94463647-94481167:+ 1.8511117298019 0.00251497182598699 TRUE
Cep35013:73615097-73622224:- 2.64553698210288 0.00251919584084029 TRUE
Igsf1111:64301158-64305268:- 5.67722612770565 0.00251982455773762 TRUE
Adcy114:87328008-87357732:+ 3.4991702789864 0.0025429915228274 TRUE
Ephb1:110656176-110656857:- 4.01663488978389 0.00294541935880907 TRUE
Snord113:133791092-133795645:+ -3.85310865090806 0.00317867555738679 FALSE
Grin2b:169601016-169609450:- 5.51352947663991 0.0037371027058345 TRUE
Srbd1:9405093-9434931:- 2.92616475583622 0.00378777247096888 TRUE
Uvrag:164025518-164064815:- 2.64408580353734 0.0041575036653323 TRUE
Dcc18:66581616-66603887:- 3.06857125770295 0.0050315452235051 TRUE
Foxn2:12179226-12179776:+ 2.42948677118229 0.0050315452235051 TRUE
Lrp6:168296980-168297373:- 3.90948688452662 0.0050315452235051 TRUE
Coq3:36040325-36046665:+ 2.59641594721844 0.00508647706155326 TRUE
Stau2:2257913-2314821:+ 2.70667564561186 0.00508647706155326 TRUE
Stk39:54509941-54566332:- 3.89103582709551 0.00508647706155326 TRUE
Pbx113:86424477-86451001:- 5.52927218588205 0.00508647706155326 TRUE
Akt313:95167819-95208329:- 3.87249205558636 0.00511827640813727 TRUE
Ptn:64265934-64270334:- 3.88154766315205 0.00515615821330419 TRUE
Ubn2:66172555-66232564:+ 2.27730952249514 0.00594456042533278 TRUE
Grip1:64707678-64722547:+ 2.79040349137843 0.00621321570587319 TRUE
Phldb211:57442466-57454443:+ 5.32818858679441 0.00621321570587319 TRUE
Kansl1l:73798311-73799430:- 2.97831900730771 0.00621321570587319 TRUE
Bag620:5129033-5131408:+ 2.78253542667052 0.00621321570587319 TRUE
Loc100910483:113814772-113846055:- 2.78629201912493 0.00629164394257572 TRUE
Setbp118:75203861-75207308:- 2.78230920379206 0.00629164394257572 TRUE
Aabr07067499.1:49445634-49449263:- 5.32227022409637 0.00655500934672702 TRUE
Dmxl2:58945411-58952156:- 3.75782730406412 0.00760098005453237 TRUE
Fam208a16:3060713-3072642:+ 3.76803964514182 0.00760098005453237 TRUE
Mfsd6:53646697-53648288:+ 5.32980641847439 0.00822107846764099 TRUE
Mctp1:3809213-3839676:+ 5.31380147156202 0.00846680564453978 TRUE
Herpud2:26267895-26271172:- 5.33891718437069 0.00882937005612681 TRUE
Snap25:129599047-129767336:+ -1.43745397421332 0.00886083805405647 FALSE
Oxsr1:127971477-127991861:- 5.32159292486937 0.00910637096644435 TRUE
Angpt1:81386433-81437431:- 5.33966683326281 0.0091114243869902 TRUE
Fat3:14877356-14880661:- 3.17348210500416 0.0091114243869902 TRUE
Ankib1:27509136-27537918:+ 3.18697601437718 0.0091114243869902 TRUE
Arhgap32:33312321-33335423:+ 2.87756345550891 0.00926567303693625 TRUE
Fmn213:92668874-92672818:+ 2.88549123470927 0.00929718873211766 TRUE
Pak7:129077671-129078456:- 5.34101555406204 0.0102114527954933 TRUE
Qrich1:117318623-117334586:+ 5.10873590191625 0.0112202512229306 TRUE
Phlpp113:26277463-26280241:+ 5.09167267479477 0.0117155884191327 TRUE
Rab6a:165646261-165654319:+ 2.49083459589422 0.0128507699591618 TRUE
Mboat2:44055353-44107579:+ 5.10186937249993 0.0132564235986097 TRUE
App11:24547990-24550752:- 5.11662163290176 0.0132783766228707 TRUE
Acer3:163203870-163216364:- 5.10911802059645 0.0134258546727452 TRUE
Prr14l14:83236400-83236920:+ 3.60189398785831 0.0134258546727452 TRUE
Tet120:27409750-27415954:+ 2.79531938221472 0.0134258546727452 TRUE
Pde4dip:199880862-199882743:- 3.58679868827817 0.0134258546727452 TRUE
Rnase_mrp:58994723-58994911:- -5.41936789599772 0.0138300539936693 FALSE
Lrrc16a17:43258446-43290432:+ 5.11855210071431 0.0148214238488188 TRUE
Phkb19:22158621-22179584:- 5.12818551456155 0.0148214238488188 TRUE
Syt11:188127807-188128630:- 5.10939164517693 0.0148214238488188 TRUE
Ehbp114:106916021-106930939:- 3.58453032084942 0.0148214238488188 TRUE
Pcmtd1:12171585-12172003:- 5.09112254599876 0.0148214238488188 TRUE
Atrnl1:278679022-278731755:+ 5.09106966397507 0.0148214238488188 TRUE
Mapk418:69943105-69944476:- 2.32782613022628 0.0148214238488188 TRUE
Prr12:101028250-101029473:- 5.10943027900532 0.0148214238488188 TRUE
Rgd1311595:247931326-247960553:- 5.09980004439818 0.0152936674085719 TRUE
Kbtbd2:87090604-87100468:- 5.10960722938677 0.0167983701338863 TRUE
Psmd211:83939845-83940879:- 5.09906101830712 0.0171205676689255 TRUE
Snrk:130762665-130768360:+ 2.5234731044429 0.0181976856745971 TRUE
Acbd613:73239822-73265813:+ 2.68397573651414 0.0205290487602513 TRUE
Rgd1565775:188055409-188056256:+ 4.84485681670513 0.0212818539771776 TRUE
Zfp53218:61308852-61311205:+ 2.9462528884351 0.0212818539771776 TRUE
Atl2:2599223-2605598:+ 2.66205981741601 0.0212818539771776 TRUE
Rps6kc113:109442255-109471561:- 3.42701796362705 0.0212818539771776 TRUE
Dym18:71136036-71149287:+ 2.65705360272338 0.0212818539771776 TRUE
Ntrk3:139943398-139956356:- 3.4320434345301 0.0212818539771776 TRUE
Rims1:28502814-28552133:- 3.43280392692758 0.0212818539771776 TRUE
Epha7:43659900-43661144:+ 2.92844238285329 0.0215351180270347 TRUE
Pan312:9273125-9313769:- 2.92377427671504 0.0215509205707753 TRUE
Tbc1d5:1473647-1485363:+ 3.42705498578047 0.0221270310687223 TRUE
Chd2:134843160-134848903:- 2.9228165725603 0.0221270310687223 TRUE
Rgs713:93158565-93184258:- 4.85835173159357 0.0223749318563444 TRUE
Stk4:160491308-160495240:+ 3.44400597668531 0.0225031172558163 TRUE
Magi2:11226653-11227291:- 4.84178459065419 0.0229749790729307 TRUE
Cdk1210:86175962-86195240:+ 4.87892431776301 0.0239398028331704 TRUE
Tmem41b:174609600-174613577:- 4.86932090498937 0.0244958227441432 TRUE
Tsc22d115:58655630-58657466:+ 4.85943712313052 0.0247355307130088 TRUE
Zfp52118:5158060-5285225:- 4.84961386395265 0.0247355307130088 TRUE
Samd4a15:23792824-23793342:+ 2.10117179301142 0.0247355307130088 TRUE
Zfp592:142849916-142852148:+ 4.84955681261984 0.0247355307130088 TRUE
Specc1l20:14319170-14326640:- 4.85968968838231 0.0247355307130088 TRUE
Dclk2:186232196-186232527:- 4.83969403394412 0.0247355307130088 TRUE
Pik3c2a:185306404-185307538:+ 4.83013762544209 0.0247355307130088 TRUE
Enah13:100347405-100353039:- 4.84945170344591 0.0247355307130088 TRUE
Ntrk217:6169817-6189453:- 4.83928888702412 0.0247419970257693 TRUE
Mlip:84434784-84461546:- 3.44598917056436 0.0247419970257693 TRUE
Trip12:92325183-92327598:- 4.82905811626563 0.0248955347205688 TRUE
Cep11210:96672236-96679543:+ 2.95106661253014 0.0248955347205688 TRUE
Sos2:91933750-91961861:- 4.86030772267326 0.0251888466020556 TRUE
Eya3:150850432-150865550:+ 2.39463784880178 0.0252257861299978 TRUE
Klhl2411:84619089-84638229:- 4.86045648228697 0.0254261591428152 TRUE
Ptprg15:13212908-13454573:- 4.83783830179356 0.0259931946005524 TRUE
Spata5:124187476-124205983:+ 4.84895496709762 0.0261989724599218 TRUE
Hectd2:255200465-255220207:+ 4.84891557565826 0.0263270706683204 TRUE
Arf3AABR07046136.1:10542-12949:- 2.55369071050665 0.0271163046937753 TRUE
Mettl9:190980864-190991049:+ 2.54391878280896 0.0281875720481321 TRUE
Ppm1d10:72756549-73014711:+ -2.31909978875883 0.030370153535085 FALSE
Fam120a17:16124900-16143144:+ 4.86222700939039 0.0318650984395715 TRUE
Hnrnph110:35876034-35876397:+ 2.80073258920519 0.0318650984395715 TRUE
Zbtb2011:62059611-62067655:- 3.26246732464865 0.0318650984395715 TRUE
Eif4e3:132075419-132114473:- 2.79009881510798 0.0318650984395715 TRUE
Arih1:64205386-64233082:- 3.25695657911359 0.0318650984395715 TRUE
Dennd5a:174527904-174529818:- 4.84806278136145 0.0318650984395715 TRUE
Fut8:100396828-100397255:+ 3.24630112402152 0.0318895993955694 TRUE
Ralgps213:74512346-74520636:- 2.77095159122226 0.0318895993955694 TRUE
Mtmr716:54792659-54826033:+ 2.77575583848936 0.0318895993955694 TRUE
Agap1:96804834-96812078:+ 3.24634696344211 0.0324303346523303 TRUE
Tspan7:13262784-13279026:- 2.77627873520877 0.0325165954008756 TRUE
Abhd2:141053114-141055207:+ 3.23609166283135 0.0333180193120989 TRUE
Dcun1d414:37238505-37262083:- 3.24029652939737 0.0354233319131323 TRUE
Cables118:3397653-3400440:+ 4.86333654647985 0.0354233319131323 TRUE
Ap1ar:232151300-232155897:- 4.86333654647985 0.0354233319131323 TRUE
Cers6:55157605-55224851:+ 4.86333654647985 0.0354233319131323 TRUE
Sobp20:47860620-47896656:- 2.05391662058912 0.035683654361048 TRUE
Brsk2:214933395-214938246:+ 3.26069126337216 0.0367596904083657 TRUE
Mapkap1:13510410-13522529:+ 1.95694165489107 0.0405074539237196 TRUE
Nup188:8887351-8892631:+ 4.55502634891207 0.0405133583683433 TRUE
Top1:156690910-156699465:+ 4.5550571617653 0.0405133583683433 TRUE
Herc1:72065616-72067595:+ 4.55517383614397 0.0405133583683433 TRUE
Wscd110:58342533-58353726:+ 4.54477139241447 0.0405133583683433 TRUE
Trim3710:74467237-74490078:+ 4.54477209128108 0.0405133583683433 TRUE
Lrig2:206956638-206976810:- 4.54478008468763 0.0405133583683433 TRUE
Gucy1a2:508994-509712:+ 1.94111922743806 0.0405133583683433 TRUE
Aabr07059168.2:6164583-6169550:+ 4.54478761866602 0.0405133583683433 TRUE
Eprs13:103356835-103362959:+ 4.54479432775519 0.0405133583683433 TRUE
Cdc42bpa13:98374476-98403224:+ 4.54480354179849 0.0405133583683433 TRUE
Syt1413:111709661-111716205:- 4.53444077532514 0.0405133583683433 TRUE
Sergef:102638885-102660697:- 4.54481528756946 0.0405133583683433 TRUE
Mta1:137924572-137940563:+ 4.52422835419061 0.0405133583683433 TRUE
Nol418:13881301-13892278:- 4.52413654583819 0.0405133583683433 TRUE
Gdpd110:74336161-74360926:- 4.52407091658275 0.0405133583683433 TRUE
Tet3:115104274-115106428:- 2.41637514991612 0.0405133583683433 TRUE
Rims2:78347306-78375555:+ 4.52388253376146 0.0405133583683433 TRUE
Grk414:81267948-81280976:- 4.56904836448568 0.0407557513457328 TRUE
Slc41a2:26522315-26542836:+ 4.52339127471304 0.0407557513457328 TRUE
Fbxw4:265331904-265401005:- 3.23935889018995 0.0409236365277818 TRUE
Vps5414:106153575-106161579:+ 3.2647096773591 0.0410403314268741 TRUE
Nckap1:67755163-67762319:- 3.25595462836706 0.0414970791715845 TRUE
Ccdc132:28457541-28467072:+ 4.55763333183837 0.0414970791715845 TRUE
Pcsk5:236196243-236229567:+ 4.54502618900162 0.0417263624972798 TRUE
Lyrm1:189679087-189685094:+ 4.53248597945415 0.0422792933037626 TRUE
Plcl2:1875552-1880538:- 1.70123450957644 0.0425964598032641 TRUE
Nrxn1:14242134-14490352:- 2.63106874330565 0.0452111515052946 TRUE
Ola1:59847598-59862336:- 2.62095417372494 0.0468310215580656 TRUE
Swt113:68752167-68763048:- 4.56071951304461 0.0470039618447708 TRUE
Arfip1:183520240-183555315:- 4.56086828606208 0.0470039618447708 TRUE
Erc1:152265847-152282197:- 2.61068304857109 0.0470039618447708 TRUE
Mllt3:106171074-106202563:- 4.54538460997176 0.0472001734127442 TRUE
Kcnk213:107733302-107772361:- 4.56151308801041 0.0472001734127442 TRUE
Arhgap1217:54354448-54362356:+ 4.54542673911792 0.0476232882987009 TRUE
Snora2:74325751-74467671:+ 2.61682201224981 0.0476232882987009 TRUE
Pwwp2a10:29318809-29319752:+ 1.74972509522119 0.047950368735296 TRUE
Eri3:136437825-136471341:+ 2.14905757006835 0.0490857687480925 TRUE
Ipo11:37974029-38014366:- 3.03804667977774 0.0491286340503633 TRUE
Sh3gl3:144154619-144177718:+ 2.40489459275093 0.0493181345292523 TRUE
Ccdc171:101648419-101663967:+ 3.03249956502973 0.0495179957059357 TRUE
Cacna1e13:72342021-72367981:- 4.54561810103775 0.0506695505814969 FALSE
Agtpbp117:5582856-5606503:+ 4.54561810103775 0.0506695505814969 FALSE
Plcl1:62291942-62298125:+ 4.54561810103775 0.0506695505814969 FALSE
Upf217:76250434-76265943:- 4.54563147440792 0.0506695505814969 FALSE
Ccdc5011:76771291-76783665:- 4.54563666707322 0.0506695505814969 FALSE
Kcnma115:954140-977590:+ 4.54563666707322 0.0506695505814969 FALSE
Ppp6r3:218727735-218755192:- 4.54569890000361 0.0514735586420715 FALSE
Dlg111:72245130-72314401:- 4.54569890000361 0.0514735586420715 FALSE
Gak14:2171704-2172362:+ 4.54569890000361 0.0514735586420715 FALSE
Iqgap2:26294877-26309294:- 4.54569890000361 0.0514735586420715 FALSE
Nfia:116421900-116705301:+ 4.54569890000361 0.0514735586420715 FALSE
Large19:12691066-12713398:- 3.02659479676214 0.0516576463371507 FALSE
Trpm7:119264196-119265879:- 1.9851294101778 0.053739667225093 FALSE
Aabr07033720.111:37459699-37475255:- 1.9826527939051 0.0551530903230582 FALSE
Rgs7bp:35086861-35104742:- 2.26472338417462 0.0571806604846108 FALSE
Tas1r2:158071477-158074209:+ 2.63989221391798 0.0577569480350273 FALSE
Dock4:60609626-60633969:+ 3.01927954392041 0.0583352747872088 FALSE
Rnf21915:88651499-88659273:- 3.02685804244446 0.0615418821355815 FALSE
Ralgapa1:76487880-76492176:- 1.61389588333454 0.0637392996181713 FALSE
Dtnb:28004505-28051704:+ 3.03505496687174 0.0637392996181713 FALSE
Cnksr2:39850822-39885483:+ 4.14624417398981 0.0637392996181713 FALSE
Prkca10:96264760-96266403:- 3.03590085430761 0.0637392996181713 FALSE
Cdh713:31140421-31163102:+ 3.02663882412508 0.0637392996181713 FALSE
Map3k5:15488392-15494771:+ 3.017373663496 0.0652314056987288 FALSE
Tnfrsf21:20596863-20599410:- 4.13847149182162 0.0652314056987288 FALSE
Srgap1:64125692-64131186:- 3.02572334197329 0.0665680360746039 FALSE
Ick:85436186-85444178:+ 4.16661428476172 0.0665680360746039 FALSE
Stag1:109243253-109288160:+ 4.16687215940955 0.0665680360746039 FALSE
Dusp16:168514863-168517342:- 4.15537613641705 0.0665680360746039 FALSE
Dscaml1:49754717-49757732:+ 4.14467434423156 0.0665680360746039 FALSE
Mark3:136059672-136091144:+ 4.15548818649178 0.0665680360746039 FALSE
Gramd4:126970756-126979759:+ 4.15550730919211 0.0665680360746039 FALSE
Tbc1d3220:37641788-37661379:- 4.15556734501532 0.0665680360746039 FALSE
Nova2:79848478-79856028:+ 4.1556144693164 0.0665680360746039 FALSE
Tbc1d114:45668936-45683858:- 4.1444696694692 0.0665680360746039 FALSE
Arsb:23399715-23410608:+ 4.15578909661088 0.0665680360746039 FALSE
Pcdh1715:67643250-67644069:+ 4.14440883096698 0.0665680360746039 FALSE
Satb1:2205172-2246426:+ 4.13378021955006 0.0665680360746039 FALSE
Ptprz1:50081444-50086532:+ 4.14435190745731 0.0665680360746039 FALSE
Zfp14811:70539679-70570814:- 4.14431533453318 0.0665680360746039 FALSE
Fgfr2:200648164-200672411:- 4.14423530267648 0.0665680360746039 FALSE
Pank2:123829471-123833222:+ 4.13337052430984 0.0665680360746039 FALSE
Ranbp917:24032670-24045965:- 2.03776581046825 0.0665680360746039 FALSE
Npepps10:85164768-85166817:- 4.14412239024182 0.0665680360746039 FALSE
Sept1020:28757506-28772668:- 4.13272453579099 0.0665680360746039 FALSE
Mef2a:128239552-128243030:- 4.17021230733586 0.0665680360746039 FALSE
Nr3c118:31733544-31749642:- 4.15663027678912 0.0665680360746039 FALSE
Auts2l12:27441155-27647036:+ 4.15666292119628 0.0665680360746039 FALSE
Rmnd5a:99275917-99291251:- 2.4301310535503 0.0665680360746039 FALSE
Ptp4a2:148050939-148054556:+ 4.15683347095526 0.0665680360746039 FALSE
Cwf19l2:19003638-19012898:+ 2.42687759037628 0.0665680360746039 FALSE
Meis2:107618070-107745394:- 4.15695398444838 0.0665680360746039 FALSE
Setd5:145061557-145063825:+ 4.14363210042347 0.0665680360746039 FALSE
Mut:23325199-23349980:- 2.42464376800564 0.0665680360746039 FALSE
Nipsnap3b:69844124-69848818:+ 2.42464365245095 0.0665680360746039 FALSE
Ep300:122834692-122835329:+ 2.42031872734616 0.0665680360746039 FALSE
St3gal5:99970321-99980034:+ 4.13065866797864 0.0665680360746039 FALSE
Ambra1:80713738-80732927:+ 4.13036643002234 0.0665680360746039 FALSE
Ugcg:76403738-76415437:+ 4.14325744822156 0.0667714871718987 FALSE
Dock7:117716189-117754533:- 4.12965884577135 0.0673251446773031 FALSE
Myo9a:64712695-64734479:+ 1.87475330655573 0.0694714473592234 FALSE
Rgd1310081:57306001-57307728:+ 4.17601745269624 0.070240879839239 FALSE
Zzz3:257626382-257634977:+ 4.1761460919399 0.070240879839239 FALSE
Prkar2a:117508999-117529518:+ 4.1761460919399 0.070240879839239 FALSE
Neto219:22450581-22461425:+ 4.17643369695408 0.0704731924168307 FALSE
Ppp3cc15:51915280-51944899:- 1.86734837830259 0.0709233906051636 FALSE
Ankhd118:29457228-29457626:+ 4.15898146224897 0.0709471704783516 FALSE
Esco118:1812898-1819028:- 4.15902911256828 0.0709471704783516 FALSE
Rab10:27673701-27686187:- 4.15928243825216 0.0716285251848241 FALSE
Prkd3:1613963-1614878:- 4.15928263849156 0.0716285251848241 FALSE
Morc311:34060062-34073206:+ 2.43806098753221 0.0718952094230078 FALSE
Pdlim5:247883196-247894081:- 4.14176969247485 0.0723907073397271 FALSE
Strn3:72429638-72430205:- 4.12488920446771 0.0723907073397271 FALSE
Gls:54232163-54235344:+ 4.12488920446771 0.0723907073397271 FALSE
Hecw117:53483964-53563999:+ 4.12477365894706 0.0723907073397271 FALSE
Trappc9:114249897-114280182:- 4.12477365894706 0.0723907073397271 FALSE
Ptpra:123031311-123043172:+ 4.18008306668038 0.0735063589432233 FALSE
Faf1:129448885-129469681:+ 4.12326908063161 0.0743170580903723 FALSE
Ints8:24473219-24487203:- 4.16047207191146 0.0743170580903723 FALSE
Unc13b:58554178-58577339:+ 4.16047207191146 0.0743170580903723 FALSE
Dennd1b13:56114438-56129496:+ 4.16050357551072 0.0743170580903723 FALSE
Atp8a114:42079272-42104685:+ 2.43158000236997 0.0758531835499861 FALSE
Clint110:30980709-30993573:+ 4.12147126669639 0.0765948720778021 FALSE
Loc100359687:56463476-56470988:+ 4.12147126669639 0.0765948720778021 FALSE
Gab119:30869716-30870010:+ 2.1059739600445 0.0765948720778021 FALSE
Dhx29:44804777-44806942:+ 4.12139531981767 0.0765948720778021 FALSE
Stk3:73834044-73848871:- 1.47547204967123 0.0770682750311939 FALSE
Elf2:140366057-140387503:- 2.10623475752859 0.0776020854728662 FALSE
Grik220:54203369-54219701:- 2.09575205188491 0.0776565671681277 FALSE
Atp2b1:41167312-41167751:+ 2.769303859684 0.0801336825856754 FALSE
Elavl2:109560566-109563853:- 2.42485937717772 0.0804029531668636 FALSE
Thoc2:128202172-128211753:- 2.78259626014263 0.0808363297337178 FALSE
Smchd1:119776845-119792090:- 2.40956596123834 0.082318293514508 FALSE
Cadm1:52136899-52153454:+ 2.77646049555511 0.0846363464987519 FALSE
Phip:90470886-90483077:- 2.79306770244581 0.0853679104260927 FALSE
Hace120:50659751-50687868:+ 2.75988372213852 0.0867332550199999 FALSE
C2cd3:165414771-165415667:+ 2.40809716842082 0.087028733054479 FALSE
Bmpr2:66618610-66620541:+ 2.77654313564195 0.0876678379857756 FALSE
Cdc42bpb:135786660-135797661:- 2.79464141344113 0.0884856966646516 FALSE
Dennd4c:105182877-105187360:+ 2.79490890606489 0.089001356290598 FALSE
Bend6:38321692-38326937:+ 2.76733255517357 0.0893834378595206 FALSE
Aff410:38712831-38720071:+ 1.89518003426715 0.0893834378595206 FALSE
Aabr07007000.1:276011500-276141673:- -4.34722855526237 0.0897189765054164 FALSE
Med13l12:43576497-43576734:- -4.34722855526237 0.0897189765054164 FALSE
Nf214:85057352-85061960:- 2.77529793596161 0.0908521744980425 FALSE
Tjp1:126188351-126195625:- 2.77661874471599 0.0912643075241511 FALSE
Zmynd1117:63860368-63879166:- 2.76551640429095 0.0915608230666735 FALSE
Rfx3:245926333-245937626:- 2.77534745005032 0.0919019769802034 FALSE
Pcf11:157470071-157490006:- 2.75711068032488 0.0922993778753267 FALSE
Trappc6b:80149001-80150524:- 1.8766959820513 0.0926487782137239 FALSE
Sbf2:175171303-175218889:- 2.76639659275336 0.093198082905772 FALSE
Hectd1:72537858-72538290:- 2.22787641635765 0.102493565435935 FALSE
Rsu117:80521386-80529452:- 2.20231370750583 0.105857337915394 FALSE
Gpr107:10659684-10663946:- 2.20756411698054 0.106472888646421 FALSE
Actr6:30382502-30388657:- 2.20085530132014 0.106616231718359 FALSE
Dennd4a:70317585-70324895:+ 2.20130321257985 0.10953037736411 FALSE
Arid1b:45923228-46014665:+ 2.19510140583841 0.111335387435636 FALSE
Aabr07069473.1:23508992-23560371:+ 1.47120435043657 0.114000059076158 FALSE
Dlgap1:119105074-119110137:+ -4.10236715236105 0.120537812999996 FALSE
Golph3:62377060-62381205:+ 2.24614873365203 0.12293301431257 FALSE
Maml2:12160079-12161683:+ 2.21087350887321 0.12293301431257 FALSE
Med12l:149273119-149315205:+ 2.2108841838991 0.123423101535045 FALSE
Tmeff2:55389457-55390831:- 1.91303360486208 0.125516807163262 FALSE
Zfp82719:32527921-32528958:- 1.90228768783654 0.127158709508631 FALSE
Kdm4c:90817794-90827570:+ 3.61693062946636 0.127158709508631 FALSE
Galc:122210479-122230095:- 3.60478256401429 0.127158709508631 FALSE
Tasp1:133012108-133050098:- 2.2052223712513 0.127158709508631 FALSE
Birc6:22033342-22038870:- 3.61737174123396 0.127158709508631 FALSE
Dnajc13:112777013-112778440:- 3.61739923331556 0.127158709508631 FALSE
Rabgef112:29985632-29988732:- 3.60481688231022 0.127158709508631 FALSE
Lcorl14:69800154-69819258:+ 1.91955545359727 0.127158709508631 FALSE
Ncald:76229137-76229533:- 3.60483539602596 0.127158709508631 FALSE
Smim1414:44440261-44456717:+ 3.59322969367427 0.127158709508631 FALSE
Snora4210:95449289-95478222:- 3.59289788517236 0.127158709508631 FALSE
Qser1:94710549-94724521:- 2.22167521664968 0.127158709508631 FALSE
Nek416:7060974-7067145:+ 3.61913897308041 0.127158709508631 FALSE
Arpp21:120435062-120446457:- 3.61913897308041 0.127158709508631 FALSE
Ago4:144539229-144547479:- 3.62002750780399 0.127685839965902 FALSE
Pten:251455609-251463748:+ 3.60495668847437 0.127754200686413 FALSE
Taok110:62566642-62581037:+ 3.62046926272793 0.127811172099855 FALSE
Sdhaf2:226566338-226566744:- 3.60498621786254 0.12806950128098 FALSE
Disp113:101502509-101503027:- 3.60502015515307 0.128824955146312 FALSE
Gabra214:39748143-39755962:+ 3.60503529076346 0.128830485768786 FALSE
Abca1:69929580-69956147:- 3.59046539585505 0.128830485768786 FALSE
Eml614:114261347-114282468:- 3.62396549822053 0.12914665597581 FALSE
Fbxo33:80306621-80307306:- 3.60524258145031 0.12914665597581 FALSE
Zc3h14:122741264-122741693:+ 3.60524258145031 0.12914665597581 FALSE
Dnajc14:3237898-3238565:+ 3.5863269033699 0.12914665597581 FALSE
Lrrc28:128501692-128526855:- 3.58613715476227 0.12914665597581 FALSE
Gnaq:233464787-233469856:+ 3.58613715476227 0.12914665597581 FALSE
Gnptab:28987514-28992637:+ 3.58613715476227 0.12914665597581 FALSE
Ripk2:29851601-29865341:- 3.62748059595474 0.12914665597581 FALSE
Nudcd314:86326421-86326743:- 3.6275167429319 0.12914665597581 FALSE
Pcm116:54083122-54100069:- 3.6275167429319 0.12914665597581 FALSE
Tusc316:56313381-56326806:+ 3.6275167429319 0.12914665597581 FALSE
Pgbd519:57132668-57134982:- 3.62758924548959 0.12914665597581 FALSE
Mnat1:96070497-96108038:+ 3.62774353256202 0.12914665597581 FALSE
Agps:62719200-62733674:+ 3.62781770254885 0.12914665597581 FALSE
Spen:160031839-160043135:- 3.62781770254885 0.12914665597581 FALSE
Cpd10:63332239-63332486:+ 1.91049054109712 0.12914665597581 FALSE
Evi514:2977679-3011669:+ 3.62786226830831 0.12914665597581 FALSE
Adgrl314:28659308-28660108:- 3.62786226830831 0.12914665597581 FALSE
Rtn414:114139416-114142680:+ 2.46179914836818 0.12914665597581 FALSE
Uxs1:11194239-11219449:- 1.70638945846594 0.12914665597581 FALSE
Adamts1819:46061999-46101250:- 3.62868068030421 0.12914665597581 FALSE
Mllt4:53788308-53802658:- 3.62868068030421 0.12914665597581 FALSE
Tmed212:37474837-37478321:- 3.62868068030421 0.12914665597581 FALSE
Snx218:48151634-48171467:+ 3.62868068030421 0.12914665597581 FALSE
Rgd1560883:4326255-4444835:+ 3.62868068030421 0.12914665597581 FALSE
Zmynd8:162499187-162501905:- 3.62868068030421 0.12914665597581 FALSE
C2cd5:177261696-177292170:- 3.62868068030421 0.12914665597581 FALSE
Rdx:56588785-56594983:+ 3.62868068030421 0.12914665597581 FALSE
Cul5:58231931-58243042:- 3.62868068030421 0.12914665597581 FALSE
Zfyve9:128327978-128337440:- 1.59003828550159 0.12914665597581 FALSE
Pcca15:109125713-109141568:+ 2.4781364396259 0.12914665597581 FALSE
Atad2b:29032002-29038377:+ 2.47837946416197 0.12914665597581 FALSE
Rabep110:57508985-57541484:+ 2.47662640449395 0.12914665597581 FALSE
St7l:207375745-207382937:+ 3.58334558582204 0.12914665597581 FALSE
Zhx3:156775155-156778136:- 3.58334558582204 0.12914665597581 FALSE
Uso114:17407714-17408515:- 3.58314272236344 0.12914665597581 FALSE
Cfap61:140220436-140230678:+ 3.58297015329237 0.12914665597581 FALSE
Parg16:8416756-8421217:+ 3.58293709517534 0.12914665597581 FALSE
Rhot110:67579952-67594751:+ 3.58244592893099 0.12914665597581 FALSE
Prpsap210:48022762-48039001:- 3.58244592893099 0.12914665597581 FALSE
Tiam111:29967593-29992834:- 3.58244592893099 0.12914665597581 FALSE
Sap13018:24429848-24436662:+ 3.58244592893099 0.12914665597581 FALSE
Cdh12:72006163-72136402:+ 3.58244592893099 0.12914665597581 FALSE
Camta1:168985430-169005490:- 3.58244592893099 0.12914665597581 FALSE
Gphn:101532590-101691828:+ 3.58244592893099 0.12914665597581 FALSE
Reps2:33991806-34037071:+ 3.58244592893099 0.12914665597581 FALSE
Hipk3:94396940-94398038:- 1.49552284117016 0.130590078081674 FALSE
Ank2:231383147-231409493:- 2.4548675033708 0.130784626951317 FALSE
Zscan18:65850468-65852263:+ 2.47934811313782 0.132998640264464 FALSE
Atf613:89163767-89176307:- 2.4607134911658 0.133469747338996 FALSE
Kiz:141105392-141107311:+ 2.45386735656663 0.133615832463579 FALSE
Atxn212:40329454-40332371:- 2.49248261998029 0.136390080290154 FALSE
Picalm:154406807-154418787:+ 2.48100416805874 0.136390080290154 FALSE
Polh:17166589-17167490:+ 2.46220864041839 0.136390080290154 FALSE
Ccdc148:45033238-45088995:- 2.481079925491 0.136390080290154 FALSE
Map2:73378062-73399557:+ 2.47040039910773 0.136390080290154 FALSE
Cntn5:7874228-7953107:- 2.47243616023913 0.136390080290154 FALSE
Wapal16:11046372-11051389:+ 2.4816064835282 0.136390080290154 FALSE
Ptk2:114490398-114499158:- 2.47050179769379 0.136390080290154 FALSE
Pigk:257937494-257971762:+ 2.47253391885866 0.136390080290154 FALSE
Rbm4b:220015523-220016193:+ 2.4620123585098 0.136390080290154 FALSE
Tle4:231457046-231498197:- 2.47065737674999 0.136390080290154 FALSE
Camsap1:3413579-3414759:- 2.44259654310251 0.136390080290154 FALSE
Fbxw7:184309074-184309661:- 2.46187882160738 0.136390080290154 FALSE
Pus1014:108446849-108456923:+ 1.34426559892203 0.136390080290154 FALSE
Lifr:56451097-56456188:+ 1.394775841839 0.136390080290154 FALSE
Rfx7:79234306-79249597:+ 2.45161818031256 0.136390080290154 FALSE
Loc10091079217:48391650-48399245:- 2.46179187936071 0.136522306745202 FALSE
Tpst112:30068980-30083826:- 2.46178627028522 0.136522306745202 FALSE
Dgkb:57837921-57852070:+ -3.79704780711201 0.138962693796662 FALSE
Rsf1:162639900-162643789:+ 2.4735274849561 0.142221519878448 FALSE
Slc1a2:92651712-92661752:+ 2.47168303498245 0.14269260714112 FALSE
Usp6nl17:75797811-75873151:- 2.47172016860262 0.142801812246235 FALSE
Spg719:55882755-55886776:+ 2.47191222767872 0.144206474975571 FALSE
Tmeff1:64346707-64358597:+ 1.23860302294935 0.147324397028953 FALSE
Kdm5a:152921913-152925673:+ 1.95429285602723 0.150076140505895 FALSE
Pank1:253147925-253148277:- 1.95420276161034 0.15147952164981 FALSE
Ppp1r13b:136430192-136436620:- 1.96528688998109 0.151979276618113 FALSE
Tshz2:166743545-166746478:+ 1.95409650815779 0.152269821765365 FALSE
Lbr13:100427452-100436465:- -1.41280565239405 0.152269821765365 FALSE
Ccdc30:138433397-138436136:- 1.94647088101204 0.161536026694857 FALSE
Nrd1:128678699-128681202:+ 2.45947746500673 0.164542593588071 FALSE
Ksr212:44761634-44762147:- 1.95143405398423 0.168531803729555 FALSE
Mtrf115:61664226-61683055:+ 1.68154262476897 0.170591895722678 FALSE
Adgrb3:31604268-31660864:- 1.68539604097255 0.170591895722678 FALSE
Celf217:75579712-75616081:+ 1.93841216917844 0.170591895722678 FALSE
Klhl216:26755422-26780008:+ 1.95297699736964 0.172319587245191 FALSE
Ralgapa2:140598632-140622850:- 1.97022244394037 0.172870268027749 FALSE
Agfg1:88630024-88653711:+ 1.94570160721332 0.174281797869463 FALSE
Cdc7313:60462943-60484400:- 1.68612036192368 0.175314799809677 FALSE
Snord101:65585304-65613754:+ 1.96060998905307 0.175984354610797 FALSE
Synrg10:71297308-71306105:+ 1.95271724802584 0.176860621085627 FALSE
Asph:22717443-22738059:- 1.52600069317039 0.177715981324875 FALSE
Tmem63c:111076483-111077776:+ 1.94448019202534 0.181181087512304 FALSE
Alms1:117422680-117446827:+ 1.40905988211937 0.182685681439946 FALSE
Calm1:124224175-124224234:+ -3.41956358804259 0.191358421626468 FALSE
Tmem161b:12286272-12519843:+ -3.42762663133055 0.191358421626468 FALSE
Rgd1310951:76925720-76926914:+ -3.41219523459502 0.192331479170963 FALSE
Dennd5b:183498456-183537970:- -1.09740749937473 0.204681544825307 FALSE
Spred1:108833170-108851078:+ -3.39781383266586 0.211977336490169 FALSE
Slc26a1110:108486117-108494849:+ -3.40956973070575 0.215070506992619 FALSE
Strbp:21828368-21904269:- 2.07195532785375 0.229117922592788 FALSE
Pak3:114972099-114978572:+ 2.0701578925823 0.235264945356192 FALSE
Sv2b:136685584-136699335:- 2.07229674384004 0.23741674069326 FALSE
Epb4.1l513:35597462-35608096:- 2.09202532315828 0.243550277157767 FALSE
Fchsd2:166378662-166385907:+ 2.09218248449377 0.243550277157767 FALSE
Rnf15019:24195454-24221057:+ 2.09272230185518 0.244393848366874 FALSE
Tcf418:65342733-65389384:+ 2.08365624410933 0.244393848366874 FALSE
Ppp3ca:242113689-242151045:+ 2.09321869379106 0.244393848366874 FALSE
Yes1:121831708-121843361:+ 2.09324763158919 0.244393848366874 FALSE
Smad418:69647502-69657373:- 2.08106745370333 0.244393848366874 FALSE
Memo1:22362488-22407626:+ 2.0811145456244 0.244393848366874 FALSE
Dscam11:37123494-37132531:- 2.08149514788911 0.245320711083696 FALSE
Bbs9:23851919-23884848:+ 2.07271045703249 0.245521173408337 FALSE
Aabr07003933.1:120860173-120955517:- 2.07012350425394 0.245535373391777 FALSE
Asxl318:13352206-13428569:+ 2.07275489757887 0.245635819859679 FALSE
Prkdc11:89434192-89447041:- 2.07277416301293 0.245635819859679 FALSE
Mllt1017:84855705-84901793:+ 2.05916669310716 0.246286240288742 FALSE
Nf110:66891013-66900528:+ 2.06142934352196 0.246561634590392 FALSE
Scap:118616528-118620855:+ 2.09686951748378 0.246561634590392 FALSE
Glra2:30754186-30759002:- 2.0503276915986 0.247385088875415 FALSE
Chd919:17493068-17494680:- 2.08355891713553 0.248911020304197 FALSE
Mib118:2005294-2013322:+ 2.08392344209254 0.250419281603273 FALSE
Nhsl1:13696687-13704515:+ 2.05959927990406 0.254134572192137 FALSE
Zfp609:71336875-71337745:- 1.64749527308739 0.257504918836054 FALSE
Kif5c:35238334-35239898:+ 1.64135938422571 0.259094969732491 FALSE
Wash1:113918918-113927885:+ -1.08974975448396 0.259094969732491 FALSE
Rfwd213:76979427-77004245:+ 2.7249234572446 0.259094969732491 FALSE
Ttbk2:112752502-112762808:- 2.72500152849072 0.259094969732491 FALSE
Xpr113:72960660-72969502:- 2.71215603833338 0.259094969732491 FALSE
Eif4g3:156506448-156517254:+ 2.71213848129577 0.259094969732491 FALSE
Tbcel:46716191-46730691:- 2.71209440144621 0.259094969732491 FALSE
Optn17:77176705-77178100:+ 2.71189153091892 0.259094969732491 FALSE
Smad218:72571325-72611211:+ 2.7264968278694 0.259094969732491 FALSE
Slc7a11:139502624-139520450:- 1.24496119765842 0.259094969732491 FALSE
Prim1:2440628-2448053:+ 2.71092440716564 0.259769145108896 FALSE
Mtm1:18825579-18834272:+ 1.66178198628071 0.259769145108896 FALSE
Galntl616:34987503-35116593:+ 2.71060007905505 0.259846193521945 FALSE
Thada:7547050-7572651:- 1.64041281420229 0.259853737554017 FALSE
Gnaz20:14618775-14619985:- 2.71023189884777 0.259853737554017 FALSE
Gnb1:172936581-172957859:+ 2.70950851287435 0.260500227215851 FALSE
Aabr07026473.116:77995514-78013213:+ 2.72992565342745 0.260500227215851 FALSE
Pbrm116:7126591-7138308:+ 1.44495615478481 0.260500227215851 FALSE
Ndrg3:153025987-153036000:- -0.74954480417448 0.260575712918008 FALSE
Ephb412:22400803-22402784:- 2.7315859743258 0.260575712918008 FALSE
Rabgap1:21721366-21756744:+ 2.7315859743258 0.260575712918008 FALSE
Cpeb3:255706980-255764689:- 2.73183984057727 0.260575712918008 FALSE
Tmem245:73937165-73951450:- 2.73183984057727 0.260575712918008 FALSE
Tp53bp1:113195876-113197193:- 2.73193980405896 0.260575712918008 FALSE
Pde3b:184008119-184017761:+ 1.1616207329036 0.260575712918008 FALSE
Chsy1:127025462-127025957:+ 1.30821297254983 0.260575712918008 FALSE
Nars2:161988635-162006381:+ 2.70622911336473 0.260575712918008 FALSE
Ctnna2:107917637-108195406:- 2.70600489305699 0.260575712918008 FALSE
Cecr5:153048339-153067370:- 2.70591659088541 0.260575712918008 FALSE
Aabr07059159.1:5722369-5734607:- 2.70572873669658 0.260575712918008 FALSE
St6galnac3:259591896-259592305:- 1.22137340222315 0.260575712918008 FALSE
Hdgfrp3:143712491-143723739:- 1.43277169518008 0.260575712918008 FALSE
Folh1:150357367-150382015:- 1.65742685887271 0.260575712918008 FALSE
Elavl3:23035955-23048640:- 1.30642495650341 0.260575712918008 FALSE
Canx10:35815476-35819778:- 1.46026407800734 0.260575712918008 FALSE
Arid1a:151944769-151947717:- 1.3086945200848 0.265946323185733 FALSE
Snx13:54522274-54530157:+ 1.44733429156487 0.267393038665296 FALSE
Ttc2812:51582921-51584301:- 1.64538209070732 0.267467523697825 FALSE
Tanc1:45843760-45845123:+ 1.65620356649642 0.267551218017193 FALSE
Igf1r:128978104-128978649:+ 1.65622111245203 0.267551218017193 FALSE
Myt1l:48820833-48857932:+ -0.878917934254872 0.267551218017193 FALSE
Rnf169:164931730-164947123:- 1.45411131982739 0.267653166069533 FALSE
Arhgef28:25786589-25787923:- 1.64790959214932 0.268409222021805 FALSE
Rgd1565616:123285078-123304722:- 1.64535278297003 0.268409222021805 FALSE
Rps6kb110:73854212-73857079:- 1.62969209885791 0.269952056225177 FALSE
Rpl18a16:20294490-20294643:+ -2.90710717301273 0.273912929133504 FALSE
Lrrc40:264871216-264885562:+ -2.90721670017304 0.273912929133504 FALSE
Chuk:263867359-263876614:- -2.88824124663499 0.273912929133504 FALSE
Gabbr2:62334094-62365914:- 1.64805933255023 0.280661044572505 FALSE
Pnpla8:64252023-64256972:+ 1.44473144061808 0.282007646384124 FALSE
Atxn10:126256293-126276494:+ 1.4447937444434 0.282422915789153 FALSE
Nrf1:57387152-57412758:+ -2.9125327253328 0.284178484244307 FALSE
Mnd1:183120903-183128932:- -2.88363664800482 0.284178484244307 FALSE
Opcml:29944044-29945357:+ -2.88318638849769 0.285094356319333 FALSE
Srcap:198971731-198972343:+ -2.8819365443682 0.287268204704492 FALSE
Arhgef12:47303909-47306590:- -2.8819365443682 0.287268204704492 FALSE
Loc10255459117:84296197-84299839:- 1.42966618593901 0.289348989965203 FALSE
Brap12:40388299-40397763:- -0.92996756349533 0.300199517488844 FALSE
Slc38a1:138002505-138021168:- 0.78790153212059 0.300199517488844 FALSE
Ssbp2:20507150-20531444:+ 0.721595686494608 0.325087015474265 FALSE
Ncapg2:144343082-144347969:+ 1.00731255456906 0.391450475432327 FALSE
Dhx3310:57634023-57634588:- 1.06573922421191 0.400463125439454 FALSE
Smoc1:104828874-104846483:+ 1.0007841103625 0.40193269719327 FALSE
Lca5:90958620-90962468:- 1.11652295699225 0.42909964452028 FALSE
Macf1:141215063-141229777:- -1.37748021177991 0.434516738108875 FALSE
Mtmr118:301858-306376:- 1.25400821821693 0.434973023413135 FALSE
Ube3a:116643750-116660509:+ 1.54226242437061 0.434973023413135 FALSE
Mipol1:78285568-78353348:+ 1.54233411467414 0.434973023413135 FALSE
Dcaf613:83636128-83638054:- 1.10733991488271 0.434973023413135 FALSE
Kcmf1:100779730-100783015:- 1.53392913667887 0.434973023413135 FALSE
Ccdc88a14:113906516-113922713:+ 1.53395908160156 0.434973023413135 FALSE
Bmp7:170905824-170929765:- 1.53065819580178 0.434973023413135 FALSE
Scrn1:84682374-84706882:- 1.53065819580178 0.434973023413135 FALSE
Ankfy110:59294314-59298784:+ 1.52210102041406 0.434973023413135 FALSE
Nav3:52310713-52318397:- 1.24905494579565 0.434973023413135 FALSE
Nell2:136691317-136704222:- 1.51891388442414 0.434973023413135 FALSE
Sorbs1:259396273-259402838:- 1.51149870419174 0.434973023413135 FALSE
Rbm2718:36640589-36645658:+ 1.52186627802566 0.434973023413135 FALSE
Zc3h4:78369712-78370333:+ 1.51860875233683 0.434973023413135 FALSE
Bmper:24402280-24434916:+ 1.54688423932715 0.434973023413135 FALSE
Dennd1a:22198808-22259630:- 1.11478888004989 0.434973023413135 FALSE
Riok117:27440591-27442626:- 1.53586237436653 0.434973023413135 FALSE
Trps1:90253169-90277429:- 1.27749407411615 0.434973023413135 FALSE
Pafah1b110:61464686-61498597:- 1.50965647966773 0.434973023413135 FALSE
Als2:65976760-65980632:- 1.24833840602608 0.435981175423723 FALSE
Plce1:257191149-257192683:+ 1.53204188982936 0.435981175423723 FALSE
Gli317:52477332-52555114:- 1.27923817456766 0.436209603788491 FALSE
Spred214:104268362-104277402:+ 1.24563134472971 0.436273141340504 FALSE
Astn2:81963969-81964353:- 1.27047099727777 0.437458114459097 FALSE
Rbbp6:192952650-192955267:+ 1.1327187744358 0.437458114459097 FALSE
Rev3l20:44890495-44931228:+ 1.25869347011534 0.437458114459097 FALSE
Dzip1l:107889395-107890356:+ 1.55361793612496 0.437458114459097 FALSE
S100pbp:147363511-147368505:- 1.50589451890832 0.437458114459097 FALSE
Pkd110:13931236-13935484:+ 1.2588939718432 0.437458114459097 FALSE
Srpk2:8120652-8149019:+ 1.2588992133341 0.437458114459097 FALSE
Sez6l12:50197281-50202120:+ 1.12501753115488 0.437458114459097 FALSE
Prkrip112:23518963-23523839:+ 1.50476884039726 0.437954484322366 FALSE
Kmt2e:8223840-8242710:- 1.24739619660243 0.437978831287816 FALSE
Robo111:10020678-10022991:+ 1.24736239312412 0.437978831287816 FALSE
Rapgef4:58689630-58709070:+ 1.11417279398179 0.439390512721396 FALSE
Mtif214:113951426-113958155:+ 1.55740342890329 0.439390512721396 FALSE
Spidr11:89175425-89180448:- 1.55750499373687 0.439390512721396 FALSE
Hars218:29633808-29634585:+ 0.762890657896903 0.439390512721396 FALSE
Aabr07062513.1:180721313-180722357:- 1.26372008317384 0.439390512721396 FALSE
Esyt2:144211592-144275272:+ -0.664067197085331 0.439390512721396 FALSE
Loc100365556:12306722-12330607:- 1.22880904672878 0.439390512721396 FALSE
Reps1:13262070-13268495:+ 1.23563000163814 0.439916483605563 FALSE
Aabr07039697.1:82845576-82846306:- 1.51443480168655 0.440336314357651 FALSE
Arfgef2:163592872-163595055:+ 1.54057108260999 0.440804567961297 FALSE
Slc44a1:70292288-70326250:+ 1.51401638944317 0.440804567961297 FALSE
Suclg2:127663314-127709016:- -2.08436783105666 0.440804567961297 FALSE
Mpped2:97727432-97813284:+ 1.51374806751586 0.440995829444565 FALSE
Sox5:178349959-178389965:- -2.07293205678812 0.440995829444565 FALSE
Ppargc1a14:63169852-63171638:+ -2.08597624737736 0.440995829444565 FALSE
Cept1:209143856-209152642:- -2.08602160080044 0.440995829444565 FALSE
Tmem50b11:31723564-31733245:- 1.49892349444037 0.442239015593292 FALSE
Mef2d:187527683-187529234:+ -2.07085325915651 0.442608063583255 FALSE
Xpo715:52370515-52375430:- 1.51296326888777 0.442608063583255 FALSE
Lin5414:10786399-10794860:+ -2.07011345700426 0.442608063583255 FALSE
Uty:1142577-1153312:- -2.07005413750681 0.442608063583255 FALSE
Hlcs11:34495233-34500943:- 0.780786486964343 0.442791186877836 FALSE
Acaca10:71546978-71557193:+ -0.575644328667161 0.443318613821236 FALSE
Aagab:68539308-68542150:+ 1.2353421209713 0.44526200899134 FALSE
Ylpm1:108867858-108871797:+ 1.27831186290198 0.459165509207321 FALSE
Ubr5:76837537-76845975:- -0.407977502492904 0.460804881637625 FALSE
Ino80:111250424-111251407:- 0.76273770325379 0.523607283302027 FALSE
Ttc9:105395367-105398288:+ 0.755166481974188 0.529370090830548 FALSE
Sipa1l1:106053312-106055105:+ 0.743976879449602 0.535244105058017 FALSE
Hdac9:53883229-53890985:- -1.0640917131678 0.565997395455174 FALSE
Acad8:28018432-28026404:- -0.58255580605116 0.581038422592078 FALSE
Npepo17:718534-739440:+ 0.761517818922593 0.597378363231039 FALSE
Sclt1:128562842-128636642:- 0.761815537905885 0.597378363231039 FALSE
Loc100911363:91058531-91069789:- -0.3813719843771 0.597378363231039 FALSE
Rb115:55151603-55154467:- 0.763000710647683 0.643915222192358 FALSE
Glis3:246648294-246657760:- 0.755189177869704 0.646816258515847 FALSE
Hdac220:43092420-43093954:- 0.742774852934009 0.647580387710732 FALSE
Aabr07071661.1:126307382-126317853:- 0.724675569065824 0.657945541582741 FALSE
Pja2:112005677-112008516:- 0.713064027902782 0.663894247062313 FALSE
Ibtk:93334030-93350656:- 0.506344586206474 0.693855756105964 FALSE
Pi4ka11:87902732-87908586:+ 0.499802405974732 0.701486827392028 FALSE
Slc38a9:44554761-44564131:+ 0.701455615867247 0.709942731456212 FALSE
Hmbox115:48231960-48241781:- 0.719421744127625 0.71291612615371 FALSE
Capn716:7438795-7463395:+ 0.699740837474352 0.71291612615371 FALSE
Manea:40847502-40856420:- 0.72011833800498 0.71291612615371 FALSE
Gabrb114:38659711-38664175:- 0.701829104246486 0.71291612615371 FALSE
Fbxl17:110908611-110925546:- 0.733835612014003 0.713415493515062 FALSE
Creb3l2:64889575-64899587:- 0.711872901359107 0.713415493515062 FALSE
Ai314180:75990187-76032992:- 0.735402958123181 0.713415493515062 FALSE
Pvrl311:57955724-57965693:- 0.722879843255972 0.713415493515062 FALSE
Arhgap2117:87758882-87771508:- 0.409633471809624 0.713415493515062 FALSE
Rwdd120:27535432-27544812:- 0.696948354604099 0.713415493515062 FALSE
Aff114:7258926-7265066:- 0.718312842764321 0.713415493515062 FALSE
Prkra:63497187-63500729:- 0.696026994274417 0.713415493515062 FALSE
Sox6:186106476-186114868:+ 0.695837291617621 0.713415493515062 FALSE
Nop58:66517098-66518856:+ 0.695700699712217 0.713415493515062 FALSE
Lrrc7:264923722-264945273:- 0.695596509757918 0.713415493515062 FALSE
Rufy314:21075632-21093811:- 0.695563919798933 0.713415493515062 FALSE
Stxbp5l11:66345745-66426089:+ 0.688361999855953 0.713415493515062 FALSE
Pigo:58467569-58467992:- 0.686647195775557 0.713415493515062 FALSE
Ncam211:20501666-20531756:+ 0.702781788610954 0.713415493515062 FALSE
E2f317:36398788-36409074:+ 0.746744135936013 0.713415493515062 FALSE
Fer:111607928-111653491:+ 0.715923591286342 0.72440395570292 FALSE
Dtna18:14471211-14553003:+ 0.701238193720554 0.725124180375871 FALSE
Akap6:73787676-73789019:+ -0.720326668480034 0.726275690295198 FALSE
Ell16:20606480-20606895:- 0.688169024273769 0.727024596165501 FALSE
Nelfb:2423174-2426420:- 0.70050938456279 0.727024596165501 FALSE
Adcy511:68722906-68725314:- -0.71111347564633 0.727024596165501 FALSE
Sp3:59678949-59680308:- -0.686550430013814 0.729687665129252 FALSE
Mga:111713473-111732677:+ 0.669913203598188 0.738722835992796 FALSE
Fam13c20:19306226-19398970:- -0.499424995912065 0.75040210533743 FALSE
Casc4:113846735-113862070:+ 0.638121053272332 0.790205645475115 FALSE
Plekha1:201442093-201451005:+ 0.637665880987302 0.790205645475115 FALSE
Cdh10:69589316-69632425:+ 0.658486218992347 0.790205645475115 FALSE
Nr3c219:34581989-34752697:- 0.629679934003428 0.790205645475115 FALSE
St6gal2:7022983-7029397:+ 0.629535378448591 0.790205645475115 FALSE
Ntng1:212852209-212852849:- 0.637339122850715 0.790205645475115 FALSE
Gabrg3:112435004-112436794:- 0.637277221683528 0.790205645475115 FALSE
Zfp292:50318351-50323609:- 0.628745801085133 0.790205645475115 FALSE
Aabr07049064.1:103089622-103172127:+ 0.626402620349596 0.7922496083518 FALSE
Focad:106448479-106477676:+ 0.636382038762294 0.792541915960187 FALSE
Scaper:60441497-60443706:- 0.636382038762294 0.792541915960187 FALSE
Osbpl9:128714471-128733959:- 0.621768863167787 0.797223071858649 FALSE
Pms1:53129625-53155776:+ 0.37261917807236 0.824387985059543 FALSE
Aff3:45203455-45205627:- 0.363780663675084 0.824387985059543 FALSE
Wdr78:122580014-122593611:- 0.344300409817458 0.831233689404608 FALSE
Loc29415420:7363740-7372069:- -0.20668544439877 0.924245293373063 FALSE
Wwc110:20741182-20746474:- -0.199466712168178 0.947549926541971 FALSE
Abi2:67242046-67257543:+ 0.204127349034366 0.953574725414636 FALSE
Rock118:1337228-1354828:- -0.186653862238406 0.954201761966531 FALSE
Cachd1:119696927-119747533:+ 0.215827459927438 0.954201761966531 FALSE
N4bp2l212:628708-632694:- 0.191145354365835 0.954201761966531 FALSE
Pias1:67808880-67812158:- 0.197503093166659 0.954453036987496 FALSE
Vta1:8846801-8860029:- 0.185446398896876 0.955694502510265 FALSE
Ccser216:14184372-14186953:- 0.180414708954452 0.955694502510265 FALSE
Tnrc6b:121971241-122005110:+ 0.185058979100995 0.955694502510265 FALSE
Dopey211:34017712-34018067:+ 0.187650047955127 0.955694502510265 FALSE
Slc30a7:218919131-218929338:- 0.173313092289315 0.957625877612286 FALSE
Trim44:92183759-92225505:- 0.173119086720212 0.957625877612286 FALSE
Wsb110:66595570-66597359:- 0.174503406106813 0.957867459707862 FALSE
Bckdhb:91509748-91527174:+ -0.203076488088355 0.957867459707862 FALSE
Vps11:48682980-48683667:- -0.203870432121644 0.957867459707862 FALSE
Cspp1:8808346-8810643:- -0.206003419053165 0.957867459707862 FALSE
Aabr07009224.1:89498122-89498400:- -0.196832238176815 0.957867459707862 FALSE
Tet2:238742934-238746181:- -0.19234333286169 0.957867459707862 FALSE
Arhgef10l:159113203-159119213:- -0.184974649970057 0.957867459707862 FALSE
Anapc712:39627016-39635912:- -0.17681710757664 0.957867459707862 FALSE
Mettl616:7577726-7586144:- -0.176598513032109 0.957867459707862 FALSE
Aabr07058985.2:101884-108466:+ -0.176598513032109 0.957867459707862 FALSE
Ash2l16:71013767-71016529:+ -0.1720441071508 0.957867459707862 FALSE
Zfp40718:81289815-81428974:- -0.171747818623532 0.957867459707862 FALSE
Gabra5:112926910-112929030:- -0.180260338915802 0.957867459707862 FALSE
Drosha:62955690-62973365:+ -0.164301989775811 0.957867459707862 FALSE
Prdm5:96732982-96787475:+ -0.164066684583165 0.957867459707862 FALSE
Szrd1:159643630-159643881:- -0.159618878674807 0.959847576914869 FALSE
Soga3:31118290-31122188:- -0.150427059772587 0.96634141224751 FALSE
Hdac4:99266783-99267021:- -0.0519272786088439 0.990368956628521 FALSE
Slc4a414:20749845-20769564:- 0.0517287057807094 1 FALSE
Rnf13010:35587497-35590281:+ -0.0116584785321579 1 FALSE
Gabrb3:113204014-113229405:+ 0 1 FALSE
Exnef:189560181-189595749:+ 0 1 FALSE
Snord116:195009269-195011851:- 0 1 FALSE
Psmd1110:67821172-67828877:+ 0 1 FALSE
Nsf10:91965974-91973005:- 0 1 FALSE
Acap211:73151999-73179042:+ 0 1 FALSE
Vps811:83210610-83228125:- 0 1 FALSE
Fip1l114:36172931-36207022:- 0 1 FALSE
Unc5d16:67350584-67390225:+ 0 1 FALSE
Myo1616:84806784-84842321:- 0 1 FALSE
Phactr117:23748782-23761307:+ 0 1 FALSE
Arhgap2618:32088892-32094303:- 0 1 FALSE
Vat1l19:46691384-46691458:+ 0 1 FALSE
Tmtc1:182811463-182817396:- 0 1 FALSE
Scmh1:139438595-139440842:+ 0 1 FALSE
Zmym4:144931944-144942704:- 0 1 FALSE
Aabr07050438.1:164432862-164528719:- 0 1 FALSE
Ppp1r12a:51410270-51416139:- 0 1 FALSE
Setd2:118821729-118827326:+ 0 1 FALSE
Ranbp3:10347615-10349027:- 0 1 FALSE
Usp40:95100946-95112868:- 0 1 FALSE
Rab31:113386175-113416653:- 0 1 FALSE

## Sheet: Figure 1C
Figure 1C	circular/(circular+linear) ratios of circRNA-producing genes in processes and soma compartment
Name Soma Processes
Vta1:8846801-8860029:- 0.0240800865800866 0.0960657297613819
Reps1:13262070-13268495:+ 0.0671474358974359 0.0952380952380952
Nhsl1:13696687-13704515:+ 0.015625 0.116287878787879
Map3k5:15488392-15494771:+ 0.0972222222222222 0.35
Soga3:31118290-31122188:- 0.0172413793103448 0.0434027777777778
Arid1b:45923228-46014665:+ 0.0773809523809524 0.26474358974359
Mllt4:53788308-53802658:- 0 0.111111111111111
Zscan18:65850468-65852263:+ 0.05 0.591666666666667
Zc3h4:78369712-78370333:+ 0.130681818181818 0.126923076923077
Nova2:79848478-79856028:+ 0.0192307692307692 0.271214896214896
Loc100911363:91058531-91069789:- 0.503417634996582 0.572101449275362
Prr12:101028250-101029473:- 0 0.286858974358974
Sergef:102527975-102660697:- 0.0435185185185185 0.150910364145658
Sergef:102613968-102660697:- 0.0913617886178862 0.164002557544757
Sergef:102638885-102660697:- 0 0.090855614973262
n/a:112034274-112056979:+ 0.011689769711815 0.124606813751551
Gabrg3:112435004-112436794:- 0.056547619047619 0.283333333333333
Gabra5:112926910-112929030:- 0.00656838726028555 0.0326086956521739
Gabrb3:113204014-113229405:+ 0.00641025641025641 0.0402046783625731
Ube3a:116643750-116660509:+ 0.00906862745098039 0.0681339031339031
Aabr07003933.1:120860173-120955517:- 0.047008547008547 0.227678571428571
Tjp1:126188351-126195625:- 0.0151654411764706 0.109508547008547
n/a:126573474-126583015:+ 0.538888888888889 NA
Chsy1:127025462-127025957:+ 0.103244416873449 0.361931818181818
Mef2a:128239552-128243030:- 0.00833333333333333 0.234920634920635
Lrrc28:128501692-128526760:- 0.0384615384615385 0.0634920634920635
Lrrc28:128501692-128526855:- 0 0.202083333333333
Igf1r:128978104-128978649:+ 0.05 0.375
Chd2:134843160-134848903:- 0.0727678571428571 0.265892094017094
Sv2b:136685584-136699335:- 0.0255130287148446 0.312698412698413
Ntrk3:139943398-139956356:- 0.0338128306878307 0.339254495504495
Ntrk3:140044382-140134063:- 0.0286467657238334 0.0887310606060606
Ntrk3:140044382-140142798:- 0.00409836065573771 0.120138888888889
Ntrk3:140131618-140142798:- 0.0255411255411255 0.108869047619048
Ntrk3:140131618-140158228:- 0.00409836065573771 0.0863095238095238
Abhd2:141053114-141055207:+ 0.0328503178426185 0.135181704260652
Zfp592:142849916-142852148:+ 0.025 0.238095238095238
Hdgfrp3:143712491-143723739:- 0.0134415064102564 0.0862949346405229
Sh3gl3:144154619-144177718:+ 0.0422499663480953 0.169642857142857
Folh1:150343285-150365730:- 0.168181818181818 0.251869019138756
Folh1:150357367-150382015:- 0.0428571428571429 0.162087912087912
Picalm:154406807-154418787:+ 0.00378787878787879 0.0745726495726496
Pcf11:157470071-157490006:- 0.0416666666666667 0.290909090909091
Nars2:161988635-162006381:+ 0 NA
Rsf1:162639900-162643789:+ 0.0119047619047619 0.126315789473684
Acer3:163203870-163216364:- 0.0277777777777778 0.475
Uvrag:164025518-164064815:- 0.219966063348416 0.434343434343434
Uvrag:164046102-164064815:- 0.0851851851851852 0.136212249699092
Rnf169:164931730-164947123:- 0.15625 0.475
C2cd3:165414771-165415667:+ 0.0555555555555556 0.414583333333333
Rab6a:165646261-165654319:+ 0.00888066136796181 0.0698886751436071
Fchsd2:166351174-166368428:+ 0.031929347826087 0.114747807017544
Fchsd2:166378662-166385907:+ 0.0192036645525018 0.126298701298701
Dennd5a:174527904-174529818:- 0 0.0194913441840571
Tmem41b:174609600-174613577:- 0.00735294117647059 0.255357142857143
Sbf2:175171303-175218889:- 0.0175492610837438 0.120206839196609
Pde3b:184008119-184017761:+ 0.147321428571429 0.324839743589744
Pik3c2a:185261106-185267832:+ 0.0294117647058824 0.13125
Pik3c2a:185306404-185307538:+ 0.0339912280701754 0.161931818181818
Sox6:186106476-186114868:+ 0.0573611111111111 0.0993589743589744
Exnef:189560181-189595749:+ 0 NA
Lyrm1:189679087-189685094:+ 0.0227272727272727 0.22172619047619
Mettl9:190980864-190991049:+ 0.0582397865292602 0.117324042690293
Rbbp6:192952650-192955267:+ 0.0744047619047619 0.205357142857143
n/a:194917622-194917768:- 0.00462266574665712 0.00268817204301075
Snord116:195009269-195011851:- 0.0357142857142857 0.291666666666667
Srcap:198971731-198972343:+ 0.0277777777777778 0.0263157894736842
Fgfr2:200648164-200672411:- 0.0104166666666667 0.231845238095238
Plekha1:201442093-201451005:+ 0.0682275541795666 0.154166666666667
Zranb1:204959173-204961691:+ 0.348958333333333 0.50144923571697
Zranb1:204960841-204961691:+ 0.0670868347338936 0.0794314381270903
Zranb1:204960841-204980121:+ 0.0427272727272727 0.050062656641604
Brsk2:214933395-214938246:+ 0.042483660130719 0.175245098039216
Ppp6r3:218727735-218755192:- 0 0.0515873015873016
Rbm4b:220015523-220016193:+ 0.032563025210084 0.376984126984127
n/a:221157535-221157649:- 0.000587715396931123 0.00176056338028169
n/a:221158012-221158077:- 0.000953065653254821 0
n/a:221158128-221158208:- 0.000846955928000848 0
n/a:221158375-221158533:- 0.00101030112105122 0
Sdhaf2:226566338-226566744:- 0.00961538461538462 0.100264771460424
Tle4:231457046-231498197:- 0.0163978494623656 0.119047619047619
Gnaq:233464787-233469856:+ 0 0.0847426470588235
Pcsk5:236196243-236229567:+ 0.00862068965517241 0.458333333333333
Rfx3:245926333-245937626:- 0.0470494417862839 0.122400475341652
Rfx3:245955041-246010590:- 0.033596837944664 0.24203431372549
Glis3:246648294-246657760:- 0.175 0.65
Rgd1311595:247922780-247960553:- 0.0862193362193362 0.176339285714286
Rgd1311595:247931326-247960553:- 0.0505050505050505 0.185950854700855
Rgd1311595:247944245-247945662:- 0.0692185007974482 0.109249622293101
Rgd1311595:247944245-247960553:- 0.0994318181818182 0.240389576883385
Pten:251455609-251463748:+ 0 0.037737030411449
Pank1:253147925-253148277:- 0.0706349206349206 0.311458333333333
Hectd2:255200465-255220207:+ 0.0131578947368421 0.107954545454545
Cpeb3:255706980-255764689:- 0.0333333333333333 0.0982142857142857
Plce1:257191149-257192683:+ 0.0646853146853147 0.175595238095238
Sorbs1:259396273-259402838:- 0.00900032144005143 0.0311720473333746
Chuk:263867359-263876614:- 0.0638461538461538 0.0833333333333333
Fbxw4:265331904-265401005:- 0.0269886363636364 0.171645021645022
Aabr07007000.1:276011500-276141673:- 0.458333333333333 NA
Atrnl1:278580846-278594581:+ 0.0390441683919945 0.0835149665794827
Atrnl1:278580846-278620822:+ 0.0239547038327526 0.0863636363636364
Atrnl1:278580846-278749829:+ 0.0161290322580645 0.0333333333333333
Atrnl1:278679022-278731755:+ 0 0.085646350931677
Atrnl1:278698312-278749829:+ 0.0279207779207779 0.139611314611315
Atrnl1:278698312-278731755:+ 0.0109159943046986 0.057012432012432
Pkd110:13931236-13935484:+ 0.0444078947368421 0.31547619047619
Crebrf10:16706378-16730140:- 0.0563186813186813 0.117265087853323
Crebrf10:16724062-16730140:- 0.303525641025641 0.48875049178178
Wwc110:20741182-20746474:- 0.0957602339181287 0.128356777493606
Pwwp2a10:29318809-29319752:+ 0.196127946127946 0.468501683501684
Clint110:30980709-30993573:+ 0 0.162698412698413
Rnf13010:35587497-35590281:+ 0.543055555555556 0.191666666666667
Canx10:35815476-35819778:- 0.0064125198873783 0.0291467938526762
Hnrnph110:35876013-35876397:+ 0.0260860897302545 0.124012096774194
Hnrnph110:35876034-35876397:+ 0.0114046391752577 0.108258661887694
Aff410:38712831-38720071:+ 0.0217441224712958 0.112528735632184
Aff410:38712831-38725063:+ 0.00675675675675676 0.0657754010695187
n/a10:43503195-43504147:+ 0.1875 0.25
Prpsap210:48022762-48039001:- 0 0.104166666666667
Rabep110:57508985-57527668:+ 0.00933932895191975 0.0370990035358406
Rabep110:57508985-57541484:+ 0.00531914893617021 0.104531957013575
Rabep110:57549452-57563686:+ 0.0194102276969018 0.0215780296425458
Dhx3310:57634023-57634588:- 0.153282828282828 0.361111111111111
Wscd110:58342533-58353726:+ 0.015973630831643 0.183441558441558
Ankfy110:59294314-59298784:+ 0.0290962621607783 0.106296685340803
Pafah1b110:61464686-61498597:- 0.010407905803196 0.058114791810444
Taok110:62566642-62581037:+ 0.0181475029036005 0.0272401433691756
Cpd10:63332239-63332486:+ 0.0348502328150802 0.202020202020202
Wsb110:66595570-66597359:- 0.0147733549245562 0.0714285714285714
Nf110:66891013-66900528:+ 0.0117793791574279 0.0733625730994152
Rhot110:67579952-67594751:+ 0 0.113095238095238
Psmd1110:67821172-67828877:+ 0.00925925925925926 0.0217391304347826
Synrg10:71297308-71306105:+ 0.0374791617051679 0.173214285714286
n/a10:71515700-71519615:+ 0.140660612535613 0.216666666666667
Acaca10:71546978-71557193:+ 0.568209507883421 0.616319444444444
Ppm1d10:72756549-73014711:+ 0.673856990962254 NA
Rps6kb110:73854212-73857079:- 0.0539772727272727 0.122835497835498
Gdpd110:74336161-74360926:- 0.0131578947368421 0.277777777777778
Trim3710:74467237-74490078:+ 0 0.0535116485618638
Npepps10:85146827-85148338:- 0.0196678321678322 0.054883069828722
Npepps10:85164768-85166817:- 0.0184343434343434 0.0310267857142857
Npepps10:85164768-85172858:- 0.0190002887947632 0.126962792285373
Npepps10:85169572-85172858:- 0.0217861757105943 0.121197642936773
Cdk1210:86175962-86195240:+ 0.0217391304347826 0.252525252525252
n/a10:91667598-91668197:- 0.0532754010695187 0.183333333333333
Nsf10:91965974-91973005:- 0.00149700598802395 0.0400071123755334
Snora4210:95449289-95478222:- 0.0138888888888889 0.118983957219251
Prkca10:96264760-96266403:- 0.00260416666666667 0.0518746579091407
Cep11210:96672236-96679543:+ 0.208333333333333 NA
Slc26a1110:108486117-108494849:+ 0.2875 NA
Robo111:10020678-10022991:+ 0.04459972394755 0.1375
Ncam211:20501666-20531756:+ 0.0235326688815061 0.0363636363636364
Ncam211:20634697-20650229:+ 0.013250319284802 0.0827509951348961
App11:24547990-24550752:- 0.00390536187949981 0.0224185894288987
Tiam111:29967593-29992834:- 0 0.196428571428571
Tmem50b11:31723564-31733245:- 0.0129084967320261 0.0627450980392157
Dopey211:34017712-34018067:+ 0.10625 0.145833333333333
Morc311:34060062-34073206:+ 0.102678571428571 0.43452380952381
Morc311:34065892-34070810:+ 0.0535714285714286 0.161274509803922
Hlcs11:34495233-34500943:- 0.346753246753247 0.443956043956044
Ttc311:34611539-34614139:+ 0.0711850649350649 0.138869047619048
Ttc311:34612627-34614139:+ 0.254480680609713 0.382998309252082
Ttc311:34612627-34631134:+ 0.017857593339544 0.0606435869366904
Ttc311:34668091-34722272:+ 0.00634445023449713 0.0183947508723447
Dscam11:37123494-37132531:- 0.027046783625731 0.220634920634921
Aabr07033720.111:37459699-37475255:- 0.124203431372549 0.40625
Phldb211:57442466-57454443:+ 0.125 0.447222222222222
Pvrl311:57937853-57965693:- 0.0211206896551724 0.10515873015873
Pvrl311:57955724-57965693:- 0.00871212121212121 0.0729166666666667
Zbtb2011:62059611-62067655:- 0.051154466626336 0.142609126984127
Igsf1111:64301158-64305268:- 0.0138888888888889 0.333964646464646
Stxbp5l11:66345745-66426089:+ 0.114583333333333 0.209821428571429
Adcy511:68722906-68725314:- 0.018787955465587 0.0154459901800327
Zfp14811:70539679-70570814:- 0.0158770161290323 0.0825139772508194
Dlg111:72245130-72314401:- 0 0.0801282051282051
Acap211:73151999-73179042:+ 0 0.0355477855477856
Ccdc5011:76771291-76783665:- 0.00316455696202532 0.0311302681992337
Vps811:83210610-83228125:- 0 0.107954545454545
Psmd211:83939845-83940879:- 0 0.0526680526680527
Klhl2411:84619089-84633565:- 0.0231430155210643 0.0550595238095238
Klhl2411:84619089-84638229:- 0.00757575757575758 0.0910714285714286
Pi4ka11:87902732-87908586:+ 0.0341894934567348 0.0613182773109244
Spidr11:89175425-89180448:- 0.0625 0.225
Prkdc11:89434192-89447041:- 0.0994318181818182 0.358928571428571
n/a12:587083-591296:- 0.271428571428571 0.34375
N4bp2l212:628708-632694:- 0.0427194789859264 0.170386904761905
Pan312:9256476-9313769:- 0.169642857142857 0.261904761904762
Pan312:9273125-9313769:- 0.115079365079365 0.413095238095238
Pan312:9297691-9313769:- 0.154761904761905 0.291692466460268
n/a12:10527308-10534434:- 0.0625 0.192352285395764
Ephb412:22400803-22402784:- 0 0.666666666666667
Prkrip112:23518963-23523839:+ 0.0456439393939394 0.13125
Gtf2i12:25431710-25435591:+ 0.0477777777777778 0.200634398496241
Gtf2i12:25442325-25454041:+ 0.0192567567567568 0.107959850606909
Auts2l12:27441155-27647036:+ 0 0.283333333333333
Auts2l12:27441155-27441367:+ 0.0882352941176471 0.213510101010101
Rabgef112:29985632-29988732:- 0.0384615384615385 0.544047619047619
Tpst112:30068980-30083826:- 0.0298245614035088 0.307359307359307
Tmed212:37474837-37478321:- 0 0.0351851851851852
Anapc712:39627016-39635912:- 0.0706349206349206 0.13125
Atxn212:40329454-40332371:- 0.0428571428571429 0.145192307692308
Brap12:40388299-40397763:- 0.548015873015873 0.74702380952381
Med13l12:43501060-43576734:- 0.0883620689655172 0.301289682539683
Med13l12:43576497-43576734:- 0.0794047619047619 0
Ksr212:44761634-44762147:- NA 0.475
Ksr212:44821090-44825909:- 0.208333333333333 0.268398268398268
Sez6l12:50197281-50202120:+ 0.0279148391812865 0.132905982905983
Ttc2812:51582921-51584301:- 0.0511904761904762 0.175
Phlpp113:26277463-26280241:+ 0.0172172452407615 0.125829493087558
Cdh713:31140421-31163102:+ 0.0192307692307692 0.310416666666667
Epb4.1l513:35597462-35608096:- 0.0208333333333333 0.181901737967914
Dennd1b13:56114438-56129496:+ 0 0.122835497835498
Cdc7313:60462943-60484400:- 0.0874331550802139 0.243406593406593
Swt113:68752167-68763048:- 0 0.44375
Cacna1e13:72342021-72367981:- 0 0.159722222222222
Xpr113:72960660-72969502:- 0.0147058823529412 0.130077030812325
Acbd613:73239822-73265813:+ 0.0417062612184563 0.239661654135338
Cep35013:73577420-73579409:- 0.204861111111111 0.35952380952381
Cep35013:73615097-73622224:- 0.285475553857907 0.474785549195713
Ralgps213:74485162-74513464:- 0.0294117647058824 0.142414274322169
Ralgps213:74485162-74520636:- 0.0643939393939394 0.29265873015873
Ralgps213:74512346-74520636:- 0.145506535947712 0.309786414565826
Rfwd213:76979427-77004245:+ 0 0.0626361161524501
Dcaf613:83636128-83638054:- 0.0372990915443746 0.0880681818181818
Pbx113:86424477-86451001:- 0 0.13284632034632
Atf613:89163767-89176307:- 0.0253291081779454 0.143486721611722
Fmn213:92642895-92672818:+ 0 0.139285714285714
Fmn213:92652136-92730574:+ 0 0.111188811188811
Fmn213:92668874-92672818:+ 0.0822916666666667 0.247213084795322
n/a13:92762599-92768254:+ 0.0467032967032967 0.0828634085213033
n/a13:92762599-92807534:+ 0.03125 0.0744047619047619
Rgs713:93158565-93184258:- 0.00462962962962963 0.324702380952381
Akt313:95087452-95348984:- 0.00609756097560976 0.0459307992202729
Akt313:95098506-95128782:- 0.00943396226415094 0.0101351351351351
Akt313:95098506-95348984:- 0.0346940690690691 0.0731664135607513
Akt313:95120752-95348984:- 0.0479185424169668 0.121631008613504
Akt313:95167819-95196402:- 0.00641447368421053 0.0131622861910722
Akt313:95167819-95208329:- 0.0119108606557377 0.0668069387697197
Akt313:95167819-95230772:- 0.00480769230769231 0.0203596979332273
Akt313:95167819-95348984:- 0.0264849290780142 0.0713618646385154
Akt313:95193009-95196402:- 0.042867432510896 0.0474381796103108
Akt313:95196258-95348984:- 0.00815649867374005 0.0218598657396308
Cdc42bpa13:98374476-98403224:+ 0.0121951219512195 0.0431289372078846
Cdc42bpa13:98386342-98403224:+ 0.0181832014607425 0.0526079571500597
Enah13:100347405-100353039:- 0.015625 0.0473484848484848
Lbr13:100427452-100436465:- 0.801282051282051 0.916666666666667
Disp113:101502509-101503027:- 0.1 0.320833333333333
Eprs13:103356835-103362959:+ 0.0021551724137931 0.0294887078090926
Kcnk213:107733302-107749528:- 0.196825396825397 0.288301282051282
Kcnk213:107733302-107772361:- 0.1 0.135416666666667
Rps6kc113:109442255-109471561:- 0.0611577964519141 0.273310023310023
Syt1413:111709661-111716205:- 0.08125 0.425
Gak14:2171704-2172362:+ 0 0.0909090909090909
Evi514:2977679-3011669:+ 0.0166666666666667 0.0177738927738928
Aff114:7258926-7265066:- 0.25 0.583333333333333
Lin5414:10786399-10794860:+ 0.0972222222222222 0.0714285714285714
Uso114:17407714-17408515:- 0.00925925925925926 0.104166666666667
Slc4a414:20749845-20769564:- 0.0198863636363636 0.0252873563218391
Rufy314:21075632-21093811:- 0.00558853069020021 0.0183823529411765
Epha514:25672666-25673329:+ 0.074307500778089 0.415624841667933
Epha514:25859208-25877265:+ 0.0172169811320755 0.145833333333333
Adgrl314:28418126-28495950:- 0.0106216457960644 0.054093567251462
Adgrl314:28519958-28536253:- 0.0255938440950151 0.100720551378446
Adgrl314:28659308-28660108:- 0.0104166666666667 0.0346320346320346
Adgrl314:28856160-28856393:- 0.0128205128205128 0.0549450549450549
Fip1l114:36172931-36207022:- 0.00657894736842105 0.0477272727272727
Dcun1d414:37228632-37254001:- 0.0178571428571429 0.0928733031674208
Dcun1d414:37238505-37262083:- 0.0192307692307692 0.224421820010055
Gabrb114:38659711-38664175:- 0.0166774745797883 0.109414160401003
Gabra214:39748143-39755962:+ 0.00716447555093162 0.043040049618997
Atp8a114:42079272-42125096:+ 0.0144308943089431 0.101059685211158
Atp8a114:42079272-42104685:+ 0.00839646464646465 0.0824932795698925
n/a14:43420839-43461320:+ 0 0.183333333333333
Smim1414:44440261-44456717:+ 0.00718101189276356 0.0363636363636364
Tbc1d114:45668936-45683858:- 0.0294117647058824 0.284722222222222
Ppargc1a14:63169852-63171638:+ 0.0131578947368421 0.106643356643357
Lcorl14:69800154-69819258:+ 0.0375304043782305 0.171323529411765
Grk414:81267948-81280976:- 0 0.35
Whsc114:82146666-82171569:- 0.0158770161290323 0.104063851676078
Whsc114:82168512-82171569:- 0.0223214285714286 0.2149473670211
Prr14l14:83236400-83236920:+ 0.121428571428571 0.435064935064935
Nf214:85057352-85061960:- 0.0245014672535681 0.0409039131600107
Nudcd314:86326421-86326743:- 0 0.0613095238095238
Adcy114:87328008-87357732:+ 0.0214462666869617 0.0965945647419387
Spred214:104268362-104277402:+ 0.0367063492063492 0.158823529411765
Vps5414:106153575-106161579:+ 0.125 0.386904761904762
Ehbp114:106916021-106930939:- 0.0169683257918552 0.172587719298246
Pus1014:108446849-108456923:+ 0.255161913250149 0.616142191142191
Ccdc88a14:113906516-113922713:+ 0.00510204081632653 0.0573314694004349
Mtif214:113951426-113958155:+ 0.0178571428571429 0.154761904761905
Rtn414:114139416-114142680:+ 0.0144844517184943 0.134889321911818
Eml614:114261347-114282468:- 0 0.266666666666667
Kcnma115:954140-977590:+ 0.00714285714285714 0.0625
Kat6b15:2849126-2867333:- 0.21708152958153 0.523673985723322
Ptprg15:13212908-13454573:- 0 0.103634085213033
Samd4a15:23792824-23793342:+ 0.211038961038961 0.312040229885057
Zmym215:37171042-37182319:+ 0.0111111111111111 0.293348861283644
n/a15:47963486-47964008:+ 0.0923295454545455 0.825757575757576
Hmbox115:48231960-48241781:- 0.0517869269949066 0.0460427253905515
Ppp3cc15:51915280-51944899:- 0.133916083916084 0.433333333333333
Xpo715:52370515-52375430:- 0.00609756097560976 0.0588235294117647
Rb115:55151603-55154467:- 0.0535714285714286 0.124358974358974
Tsc22d115:58655630-58657466:+ 0.000621890547263682 0.0195370368868806
Mtrf115:61664226-61683055:+ 0.139041514041514 0.373504273504274
Pcdh1715:67643250-67644069:+ 0 0.124830242221547
Rnf21915:88651499-88659273:- 0.121527777777778 0.625
n/a15:96717422-96720961:- 0.229166666666667 0.484920634920635
n/a15:96720323-96720961:- 0.141666666666667 0.314903846153846
n/a15:100560917-100561611:+ 0.025 0.238888888888889
Pcca15:109125713-109141568:+ 0.117857142857143 0.186742424242424
Fam208a16:3060713-3064512:+ 0.117384453781513 0.225446428571429
Fam208a16:3060713-3072642:+ 0.0358974358974359 0.244642857142857
n/a16:4000863-4283627:+ 0 0.125
n/a16:4041087-4100241:+ 0 0.0801282051282051
Nek416:7060974-7067145:+ 0 0.308333333333333
Pbrm116:7126591-7138308:+ 0.0378205128205128 0.146648672964462
Capn716:7438795-7463395:+ 0.0861344537815126 0.251010101010101
Mettl616:7577726-7586144:- 0.0416666666666667 0.216666666666667
Parg16:8416756-8421217:+ 0.02 0.0633116883116883
Wapal16:11046372-11051389:+ 0.0255952380952381 0.11640544375645
Ccser216:14184372-14186953:- 0.0317693059628543 0.1158972323049
Rpl18a16:20294490-20294643:+ 0.00194012944983819 0.00163132137030995
Ell16:20606480-20606895:- 0.1 NA
Psd316:23487935-23492639:+ 0.0240274599542334 0.0809451985922574
Psd316:23555919-23600154:+ 0.320314477878266 0.465477004856669
Psd316:23555919-23573530:+ 0.0265837104072398 0.0365841634888892
Psd316:23555919-23624759:+ 0.0669642857142857 0.108901515151515
Psd316:23555922-23600154:+ 0 0.059186969361388
Psd316:23687864-23729219:+ 0.0121794871794872 0.0160130718954248
Psd316:23710906-23729219:+ 0.0194193061840121 0.00714285714285714
Klhl216:26755422-26780008:+ 0.0147186147186147 0.154761904761905
Galntl616:34987503-35116593:+ 0.0625 0.3375
Pcm116:54083122-54100069:- 0 0.0372030296425458
Mtmr716:54792659-54804208:+ 0.0138888888888889 0.109785353535354
Mtmr716:54792659-54826033:+ 0.0633116883116883 0.379112554112554
Tusc316:56313381-56326806:+ 0 0.0419986263736264
Unc5d16:67350584-67390225:+ 0 0.233333333333333
n/a16:70754390-70761776:+ 0.47875816993464 0.488544788544789
Ash2l16:71013767-71016529:+ 0.0252525252525253 0.16215034965035
Aabr07026473.116:77995514-78013213:+ 0.00641025641025641 0.204761904761905
n/a16:82621432-82623036:- 0.541666666666667 0.791666666666667
Myo1616:84806784-84842321:- 0.0227272727272727 0.145833333333333
Npepo17:718534-739440:+ 0.1 0.151984126984127
Agtpbp117:5555491-5571375:+ 0.0128409090909091 0.0673611111111111
Agtpbp117:5582856-5606503:+ 0 0.0420098978288633
Ntrk217:6169817-6189453:- 0.000816993464052288 0.0187172594430659
Ntrk217:6169817-6206746:- 0.00157855947733248 0.0110107042757688
Ntrk217:6203226-6211699:- 0.0066640169581346 0.0101224570412799
Fam120a17:16124900-16129065:+ 0.0245064859834681 0.0684792571756344
Fam120a17:16124900-16143144:+ 0 0.036116541267929
n/a17:19160994-19219406:+ 0.0384615384615385 0.0890307010996666
Atxn117:19160994-19417560:+ 0.0833610972291632 0.174384142206723
Atxn117:19160994-19378495:+ 0.0488224637681159 0.0789608084613156
Atxn117:19160994-19321551:+ 0.0985576923076923 0.232380838514267
Atxn117:19160994-19250082:+ 0.0687682129303334 0.0586271367521368
n/a17:19160994-19225009:+ 0.159044386985563 0.151849977507872
Phactr117:23748782-23761307:+ 0.0178571428571429 0.0227272727272727
Ranbp917:24032670-24045965:- 0.0514805097451274 0.1875
Riok117:27440591-27442626:- 0.0539772727272727 0.191666666666667
Cdyl17:29730437-29757605:- 0.0584415584415584 0.167072510822511
Cdyl17:29730437-29731094:- 0.3354627510806 0.465548794037166
E2f317:36398788-36409074:+ 0.05 0.0833333333333333
Lrrc16a17:43258446-43290432:+ 0.015625 0.123418332850382
Loc10091079217:48391650-48399245:- 0.00510257211288139 0.0716279069767442
Gli317:52477332-52555114:- 0.121428571428571 0.177083333333333
Hecw117:53483964-53563999:+ 0 0.214015151515151
Arhgap1217:54298407-54301447:+ 0.0772128259337562 0.221149514899515
Arhgap1217:54354448-54362356:+ 0.00833333333333333 0.0450642174432497
Zmynd1117:63849305-63879166:- 0.0308333333333333 0.0777611238691183
Zmynd1117:63860368-63879166:- 0.0234913793103448 0.0558862433862434
Celf217:75579712-75616081:+ 0.00910647571606476 0.0836309523809524
Celf217:75588946-75616081:+ 0.00265957446808511 0.0497542997542998
Usp6nl17:75797811-75873151:- 0.0208333333333333 0.14114010989011
Upf217:76245627-76265943:- 0.448388752052545 0.491656979560205
Upf217:76250434-76265943:- 0.0113636363636364 0.0333704115684093
Optn17:77176705-77178100:+ 0.0192307692307692 0.092953431372549
Rsu117:80521386-80529452:- 0.0817297824302135 0.21577380952381
Loc10255459117:84296197-84299839:- 0.0384908195253023 0.103193681318681
Mllt1017:84855705-84901793:+ 0.0535714285714286 0.3125
Arhgap2117:87758882-87771508:- 0.0487012987012987 0.0671796133354988
Mtmr118:301858-306376:- 0.0745169082125604 0.235851648351648
Rock118:1337228-1354828:- 0.056547619047619 0.128247549019608
Esco118:1803205-1819028:- 0.0125 0.0968632518796992
Esco118:1803205-1821146:- 0.0928571428571429 0.0991071428571429
Esco118:1812898-1819028:- 0 0.0644039294039294
Mib118:2005294-2013322:+ 0.00922539893617021 0.0191870732915509
Cables118:3397653-3400440:+ 0 0.177083333333333
Zfp52118:5158060-5285225:- 0.0213636363636364 0.159722222222222
Zfp52118:5191058-5285225:- 0.0169540229885057 0.168452380952381
Zfp52118:5191058-5194413:- 0.00641025641025641 0.0750923557828929
Asxl318:13352206-13428569:+ 0.166666666666667 0.458333333333333
Asxl318:13369444-13428569:+ 0 0.171428571428571
Nol418:13870389-13892278:- 0.0416666666666667 0.1
Nol418:13881301-13892278:- 0.02 0.219047619047619
Dtna18:14471211-14553003:+ 0.00950888953657826 0.0121228448275862
Dtna18:14595550-14616707:+ 0.0194897890392885 0.0266934557979334
Sap13018:24429848-24436662:+ 0 0.266666666666667
Ankhd118:29457228-29457626:+ 0 0.238095238095238
Hars218:29633808-29634585:+ 0.132843822843823 0.409879336349925
Nr3c118:31733544-31749642:- 0 0.107260988065942
Arhgap2618:32088892-32094303:- 0.0384615384615385 0.0454545454545455
Rbm2718:36640589-36645658:+ 0.0563725490196078 0.130633255633256
Snx218:48151634-48171467:+ 0 0.0801282051282051
Wdr718:59190041-59192425:+ 0 0.23125
Wdr718:59190041-59209831:+ 0.0432355112587671 0.0752458068247542
Zfp53218:61308852-61311205:+ 0.119047619047619 0.335890151515152
Zfp53218:61323689-61328704:+ 0.028125 0.0851664417453891
Zfp53218:61323689-61340634:+ 0.128769841269841 0.372665830546265
Tcf418:65342733-65389384:+ 0.00806451612903226 0.177450980392157
Dcc18:66559673-66603887:- 0 0.2375
Dcc18:66581616-66603887:- 0.170405982905983 0.37962962962963
Dcc18:66581616-66632117:- 0.025 0.0333333333333333
Smad418:69647502-69657373:- 0.0237722048066876 0.0912698412698413
Mapk418:69943105-69944476:- 0.211931818181818 0.573157051282051
Dym18:71136036-71149287:+ 0.0988562091503268 0.34055023923445
Smad218:72571325-72611211:+ 0.01 0.0956439393939394
Setbp118:75203861-75207308:- 0.198080595874714 0.423033769063181
n/a18:75429814-75430443:- 0.240018315018315 0.453205128205128
Zfp40718:81289815-81428974:- 0.141098484848485 0.225
Large19:12652625-12713398:- 0.0126984126984127 0.0773809523809524
Large19:12691066-12713398:- 0.0119318181818182 0.181060606060606
Chd919:17493068-17494680:- 0.03125 0.369047619047619
Phkb19:22143683-22179584:- 0.0935340022296544 0.240972222222222
Phkb19:22158621-22179584:- 0 0.134672619047619
Phkb19:22172781-22179584:- 0.0131578947368421 0.0533333333333333
Neto219:22450581-22461425:+ 0.025 0.165178571428571
Rnf15019:24195454-24221057:+ 0.12578781512605 0.208333333333333
Nfix19:25886356-25886887:- 0.129905782463228 0.297577072596091
Gab119:30869716-30870010:+ 0.0647411616161616 0.305228981544771
Zfp82719:32450974-32472456:- 0.0982142857142857 0.0643939393939394
Zfp82719:32450974-32497560:- 0.141666666666667 0.141666666666667
Zfp82719:32470120-32472456:- 0.114881850175968 0.152129120879121
Zfp82719:32527921-32528958:- 0.265178571428571 0.358585858585859
Nr3c219:34581989-34752697:- 0.0912878787878788 0.159027777777778
Nr3c219:34750936-34752697:- 0.122529253636939 0.237669683257919
Adamts1819:46061999-46101250:- 0.0833333333333333 0.1
Vat1l19:46691384-46691458:+ 0.0104895104895105 0
Spg719:55882755-55886776:+ 0.0339912280701754 0.136724386724387
Pgbd519:57132668-57134982:- 0 0.1
Mctp1:3809213-3839676:+ 0 0.290178571428571
Mctp1:3809213-3860857:+ 0.0520833333333333 0.291919191919192
Rgd1560883:4326255-4444835:+ NA NA
n/a:11787460-11795180:- 0.252777777777778 0.258928571428571
Tmem161b:12286272-12519843:+ 0.103896103896104 0.116666666666667
Ssbp2:20507150-20531444:+ 0.293597966985064 0.379891304347826
Homer1:22950023-22964734:+ 0.140682924003707 0.509080689774196
Arsb:23399715-23410608:+ 0.00609756097560976 0.124325396825397
Arhgef28:25786589-25787923:- 0.056547619047619 0.358333333333333
Iqgap2:26224842-26277903:- 0 0.191666666666667
Iqgap2:26252960-26280381:- 0.0323886639676113 0.199206349206349
Iqgap2:26294877-26309294:- 0 0.126984126984127
n/a:33950934-33955969:- 0.095249766573296 0.0956519417410923
Rgs7bp:35086861-35104742:- 0.0280810217656908 0.277392734553776
Ipo11:37974029-38014366:- 0.0188746438746439 0.310163749294184
Ipo11:38006903-38014366:- 0.0442307692307692 0.219642857142857
n/a:39021037-39042852:- 0.095959595959596 0.208333333333333
Slc38a9:44554761-44564131:+ 0.309027777777778 0.455627705627706
Dhx29:44804777-44806942:+ 0 0.15625
Lifr:56451097-56456188:+ 0.0948011363636364 0.189967975494291
Rgd1310081:57306001-57307728:+ 0 0.241071428571429
Rgd1310081:57320683-57321619:+ 0 0.281746031746032
Rgd1310081:57334852-57471103:+ 0.025 0.333333333333333
Golph3:62377060-62381205:+ 0.01287177328844 0.0468253968253968
Drosha:62955690-62973365:+ 0.0208646616541353 0.071058327637275
Cdh10:69589316-69632425:+ 0.00925925925925926 0.187121212121212
Cdh12:72006163-72136402:+ 0 NA
Aabr07009224.1:89498122-89498400:- 0.0690476190476191 0.1875
n/a:111771932-111772738:- 0.0794603356216629 0.383207650917089
n/a:116586880-116591616:+ 0.131089743589744 0.448412698412698
Spata5:124187476-124205983:+ 0.0192307692307692 0.302083333333333
Sclt1:128562842-128636642:- 0.125 0.292857142857143
Slc7a11:139502624-139520450:- 0.0413698212509226 0.0496698452666508
Elf2:140366057-140387503:- 0.237820512820513 0.370292207792208
n/a:145485716-145513090:- 0.0193452380952381 0.201884920634921
n/a:145501970-145513090:- 0.104077088452088 0.343195611577965
Med12l:149273119-149315205:+ 0.0921717171717172 0.333333333333333
Mnd1:183120903-183128932:- 0.0833333333333333 0.15625
Arfip1:183520240-183534433:- 0 0.127110566448802
Arfip1:183520240-183542215:- 0.056547619047619 0.287733957219251
Arfip1:183520240-183555315:- 0 0.0941558441558442
Fbxw7:184309074-184309661:- 0.0590277777777778 0.207954545454545
Dclk2:186232196-186232527:- 0 0.135732323232323
Mef2d:187527683-187529234:+ 0.0421195652173913 0.0833333333333333
Rgd1565775:188055409-188056256:+ 0.050464527027027 0.279761904761905
Rgd1565775:188055409-188059148:+ 0 0.204761904761905
Syt11:188127807-188128630:- 0.00118483412322275 0.0184450684450684
Ash1l:188269009-188286112:+ 0.0422981366459627 0.074194842513808
Ash1l:188301023-188330330:+ 0.121445790760587 0.291983613652246
Pde4dip:199880862-199882743:- 0.0400641025641026 0.374405822935235
Lrig2:206956638-206976810:- 0 0.519642857142857
St7l:207375745-207382937:+ 0 0.165178571428571
Cept1:209143856-209152642:- 0.0192307692307692 0.354166666666667
Ntng1:212852209-212852849:- 0.0833333333333333 0.5375
Slc30a7:218919131-218929338:- 0.0817550505050505 0.270833333333333
Ank2:231383147-231409493:- 0.00410363280847998 0.0133780650801339
Ap1ar:232151300-232155897:- 0 0.0785714285714286
Tet2:238742934-238746181:- 0.0706349206349206 0.148214285714286
Ppp3ca:242113689-242151045:+ 0.00111607142857143 0.0486455010911533
Pdlim5:247883196-247894081:- 0.00490196078431373 0.0331002331002331
Zzz3:257626382-257634977:+ 0 0.2
Pigk:257936685-257971762:+ 0.0201898385913426 0.128571428571429
Pigk:257937494-257945564:+ 0.0181818181818182 0.0369047619047619
Pigk:257937494-257971762:+ 0.00954545454545454 0.0804271708683473
n/a:259561613-259564303:- NA 0.583333333333333
St6galnac3:259591896-259592305:- 0.216666666666667 0.597222222222222
Lrrc40:264871216-264885562:+ 0.0369047619047619 0.0909090909090909
Lrrc7:264923722-264945273:- 0.031015037593985 0.0662878787878788
Bag620:5129033-5131408:+ 0.0443038873271431 0.265379357484621
Loc29415420:7363740-7372069:- 0.0467484008528785 0.0328675209363334
Specc1l20:14319170-14348042:- 0.0420930799220273 0.0954545454545455
Specc1l20:14319170-14326640:- 0.0277777777777778 0.172916666666667
Gnaz20:14618775-14619985:- 0.0277777777777778 0.2
Fam13c20:19306226-19398970:- 0.5 0.825
Tet120:27409750-27415954:+ 0.0947115384615385 0.400198412698413
Tet120:27409750-27411951:+ 0 0.0798319327731092
Rwdd120:27535432-27544812:- 0.0331909937888199 0.19802807486631
Sept1020:28757506-28772668:- 0.0192307692307692 0.134418650403305
Tbc1d3220:37641788-37661379:- 0.03125 0.270833333333333
Hdac220:43092420-43093954:- 0.0246918335901387 0.0997284878863826
Rev3l20:44890495-44931228:+ 0.0495004873294347 0.123737373737374
Sobp20:47860620-47896656:- 0.117497268813058 0.347156862745098
Hace120:50659751-50687868:+ 0.0540865384615385 0.236742424242424
Grik220:54203369-54219701:- 0.046278665028665 0.285064935064935
Nelfb:2423174-2426420:- 0.0142857142857143 0.0384615384615385
Camsap1:3413579-3414759:- 0.0381493506493506 0.143589743589744
n/a:4613434-4616858:- NA 1
Nup188:8887351-8892631:+ 0.0357142857142857 0.441071428571429
Gpr107:10659684-10663946:- 0.033596837944664 0.372348484848485
Loc100365556:12306722-12330607:- 0.0571895424836601 0.169642857142857
Mapkap1:13496853-13602354:+ 0.0217391304347826 0.0773809523809524
Mapkap1:13510410-13602354:+ 0.0453125 0.046875
Mapkap1:13510410-13522529:+ 0.113880725317834 0.277349517630191
Rabgap1:21721366-21756744:+ 0 0.067008547008547
Strbp:21828368-21904269:- 0.0666666666666667 0.253621378621379
Strbp:21859562-21904269:- 0 0.0510010822510822
Strbp:21878521-21904269:- 0.0529297710148774 0.082863499126013
Dennd1a:22198808-22239368:- 0.046078431372549 0.0833333333333333
Dennd1a:22198808-22259630:- 0.116666666666667 0.15
Dennd1a:22217774-22259630:- 0.0761237332461589 0.088562091503268
Kif5c:35238334-35239898:+ 0.00511987204835121 0.0100622264737664
Ccdc148:45033238-45088995:- 0.0625 0.446428571428571
Ccdc148:45086410-45133351:- 0.229166666666667 0.333333333333333
Tanc1:45843760-45845123:+ 0.08125 0.20021645021645
Stk39:54455979-54510171:- 0 0.0505539021164021
Stk39:54509941-54519757:- 0.0436217008797654 0.111897911338448
Stk39:54509941-54554495:- 0.00961538461538462 0.0648148148148148
Stk39:54509941-54566332:- 0.0326086956521739 0.241059379217274
Stk39:54516976-54566332:- 0 0.0491935483870968
Stk39:54547246-54566332:- 0.0425714159981894 0.220779220779221
Cers6:55157605-55224851:+ 0 0.1875
Cers6:55157605-55165724:+ 0.0121951219512195 0.0931818181818182
Cers6:55269339-55294588:+ 0.0148809523809524 0.159632034632035
Rapgef4:58689630-58709070:+ 0.0371853546910755 0.0546401515151515
Sp3:59678949-59680308:- 0.0433495436015597 0.0386473429951691
Ola1:59847598-59862336:- 0.0215384615384615 0.218266253869969
Agps:62719200-62733674:+ 0.00735294117647059 0.0606617647058824
Prkra:63497187-63500729:- 0.0720238095238095 0.26461038961039
Nckap1:67723614-67757148:- 0.500089126559715 0.565785017867962
Nckap1:67755163-67762319:- 0.00264396456256921 0.0310950047236656
Ambra1:80713738-80732927:+ 0 0.236111111111111
Ambra1:80718406-80732927:+ 0.120699643493761 0.1125
Phf21a:81121255-81143240:+ 0.0388107263107263 0.0552365905382593
Phf21a:81127393-81143240:+ 0.415612971420594 0.569105362797629
Trim44:92183759-92225505:- 0.0285432613854643 0.0315073815073815
Slc1a2:92651712-92661752:+ 0.0005175983436853 0.0049753036044737
Hipk3:94396940-94398038:- 0.123039215686275 0.355698529411765
Qser1:94710549-94724521:- 0.0397058823529412 0.157308377896613
Mpped2:97727432-97813284:+ 0.05625 0.166666666666667
n/a:105139744-105144289:+ NA NA
Meis2:107618070-107745394:- 0.0104166666666667 0.116666666666667
Meis2:107697576-107745394:- 0.00961538461538462 0.130252100840336
Spred1:108833170-108851078:+ 0.0125 0.013474025974026
Ino80:111250424-111251407:- 0.16768525592055 0.368589743589744
Mga:111713473-111732677:+ 0.0217391304347826 0.03125
Ttbk2:112752502-112762808:- 0.0166666666666667 0.151984126984127
n/a:112896028-112899649:- 0.0444078947368421 0.207386363636364
Tp53bp1:113195876-113197193:- 0.0128205128205128 0.065625
Casc4:113846735-113862070:+ 0.0138154081801623 0.0293784029038113
Trpm7:119264196-119265879:- 0.0833333333333333 0.496657754010695
Ptpra:123031311-123043172:+ 0 0.0324653922214898
Rgd1565616:123285078-123304722:- 0.0245616132631915 0.0687302094750944
Pank2:123829471-123833222:+ 0.0434027777777778 0.212454212454212
Pak7:129077671-129078456:- 0 NA
Snap25:129599047-129767336:+ 0.465178495348136 0.384200056834328
Snap25:129599354-129767336:+ 0.235753173539174 0.253195488721805
Tasp1:133012095-133043574:- 0.03125 0.0625
Tasp1:133012108-133050098:- 0.0625 0.36547619047619
Cfap61:140220436-140230678:+ 0.0454545454545455 0.25
Ralgapa2:140598632-140622850:- 0.0811688311688312 0.227083333333333
Kiz:141105392-141107311:+ 0.0708333333333333 0.583333333333333
Ndrg3:153025987-153036000:- 0.325639604298141 0.235977790325616
Top1:156690910-156699465:+ 0.0104166666666667 0.119136155606407
Zhx3:156775155-156778136:- 0 0.0240274599542334
Stk4:160491308-160495240:+ 0.0321557971014493 0.230970418470418
Zmynd8:162499187-162501905:- 0 0.225
Arfgef2:163592872-163595055:+ 0.015625 0.238095238095238
Tshz2:166743545-166746478:+ 0.133333333333333 0.303525641025641
Bmp7:170905824-170929765:- 0.0305555555555556 0.268055555555556
Aabr07058985.2:101884-108466:+ 0.0333333333333333 0.146825396825397
Aabr07059159.1:5722369-5734607:- 0.0200396825396825 0.0357142857142857
Aabr07059168.2:6164583-6169550:+ 0 0.126704545454545
n/a:6219912-6222632:+ 0.108139665080124 0.237961511668408
Srpk2:8120652-8149019:+ 0.0187225687225687 0.0710242740471869
Kmt2e:8223840-8242710:- 0.0235745614035088 0.145436507936508
n/a:10225077-10240112:- 0.015625 0.239010989010989
Magi2:11044326-11152065:- 0.0366161616161616 0.0919642857142857
Magi2:11098246-11152065:- 0.0458333333333333 0.179640151515152
Magi2:11132813-11152065:- 0.0860104807473228 0.246428571428571
Magi2:11226653-11227291:- 0.0817307692307692 0.25211038961039
Magi2:11460075-11497530:- 0.0131578947368421 0.151709401709402
n/a:17032161-17033623:- 0.0669642857142857 NA
Rundc3b:22532122-22561809:+ 0.0496031746031746 0.470230263157895
Rundc3b:22532122-22569920:+ 0.0522058823529412 0.26875
Rundc3b:22532122-22582226:+ 0.0267567567567568 0.0852272727272727
Rundc3b:22536895-22561809:+ 0.043676078627353 0.112354750512645
Ankib1:27509136-27524886:+ 0.0808531746031746 0.169332757026255
Ankib1:27509136-27563899:+ 0.0748088874223175 0.189764492753623
Ankib1:27509136-27537918:+ 0.0633067042606516 0.180613711001642
Ccdc132:28457541-28467072:+ 0.0111111111111111 0.0955294705294705
Ccdc132:28457541-28478841:+ 0.01 0.147727272727273
Ptprz1:50061342-50086532:+ 0.00275757575757576 0.00685272550914415
Ptprz1:50081444-50086532:+ 0.000686813186813187 0.0113841108996685
Ptprz1:50103025-50117606:+ 0.00099601593625498 0.00919313797915128
Nrf1:57387152-57412758:+ 0.0384615384615385 0.1
Mkln1:58714647-58725647:+ 0.0413721977516271 0.184609422262553
Mkln1:58714647-58739890:+ 0.0222039473684211 0.0866457327362327
Mkln1:58714647-58780524:+ 0.0166666666666667 0.0312565308254963
Ptn:64265934-64270334:- 0.00198797659110458 0.0128252584408334
Creb3l2:64889575-64899587:- 0.111111111111111 0.246031746031746
Snord101:65585304-65613754:+ 0.058296783625731 0.163247863247863
n/a:65598100-65613754:+ 0.0369047619047619 0.220238095238095
Ubn2:66172555-66200637:+ 0.0982142857142857 0.123386437908497
Ubn2:66172555-66180964:+ 0.0612167874396135 0.0869642857142857
Ubn2:66172555-66232512:+ 0.0221153846153846 0.0843081550802139
Ubn2:66172555-66232564:+ 0.167519181585678 0.472064393939394
Scrn1:84682374-84706882:- 0.0035461863158928 0.0113500080029268
Kbtbd2:87090604-87100468:- 0 0.208333333333333
Prdm5:96732982-96787475:+ 0.13125 0.151041666666667
Rmnd5a:99275917-99291251:- 0.0547413793103448 0.212768440709617
St3gal5:99970321-99980034:+ 0 0.250892857142857
Kcmf1:100779730-100783015:- 0.0108695652173913 0.0984615384615385
Ctnna2:107917637-108195406:- 0.0119047619047619 0.0199864498644986
Tet3:115104274-115106428:- 0.123737373737374 0.345670995670996
Alms1:117422680-117446827:+ 0.182502530364372 0.486255411255411
Suclg2:127663314-127673795:- 0.00819672131147541 0.0157905313077727
Suclg2:127663314-127709016:- 0.018502331002331 0.0217714002968827
Eif4e3:132075419-132094750:- 0.0809451985922574 0.144711538461538
Eif4e3:132075419-132114473:- 0.133928571428571 0.370726495726496
Setd5:145061557-145063825:+ 0 0.0856481481481481
n/a:151118221-151123637:- 0.047008547008547 0.317099567099567
Erc1:152138047-152214576:- 0.00555555555555556 0.0548195084485407
Erc1:152214416-152233430:- 0.0298508367693427 0.0291461412151067
Erc1:152214416-152266040:- 0.0118450390189521 0.0623235460191982
Erc1:152265847-152274059:- 0.0133173843700159 0.0811680818796568
Erc1:152265847-152282197:- 0.0142477203647416 0.131359300476948
Erc1:152265847-152298116:- 0 0.0416666666666667
Erc1:152355108-152355930:- 0.0474053724053724 0.189465367162809
Kdm5a:152921913-152925673:+ 0.0740665584415584 0.298430735930736
Cecr5:153048339-153067370:- 0.0454545454545455 NA
Lrp6:168219620-168221653:- 0.113895993179881 0.281286764705882
Lrp6:168260038-168267184:- 0.0333333333333333 0.0833333333333333
Lrp6:168296980-168297373:- 0.0400641025641026 0.301339285714286
Dusp16:168514863-168517342:- 0.110714285714286 0.296428571428571
Grin2b:169601016-169609450:- 0.0197368421052632 0.342832167832168
C2cd5:177261696-177292170:- 0 0.145454545454545
Sox5:178349959-178389965:- 0.0327380952380952 0.0833333333333333
Aabr07062513.1:180721313-180722357:- 0.0416666666666667 0.162698412698413
Tmtc1:182811463-182817396:- 0 0.101010101010101
Dennd5b:183498456-183537970:- 0.635068649885584 0.590277777777778
Stau2:2257913-2314821:+ 0.12457298136646 0.280301740694183
Stau2:2257913-2372077:+ 0.02 0.0656565656565657
Stau2:2257913-2400469:+ 0.0263157894736842 0.0984848484848485
Cspp1:8808346-8810643:- 0.0416666666666667 0.154761904761905
Pcmtd1:12156802-12172003:- 0.0119047619047619 0.149107142857143
Pcmtd1:12171585-12172003:- 0 0.15042270531401
Asph:22717443-22738059:- 0.07742656449553 0.176528213166144
Ints8:24473219-24477437:- 0 0.0982142857142857
Ints8:24473219-24487203:- 0 0.139880952380952
Ripk2:29851601-29865341:- 0 NA
Coq3:36040325-36046665:+ 0.0943247126436782 0.509004884004884
Coq3:36040325-36054615:+ 0.0644711538461538 0.337824675324675
Manea:40847502-40856420:- 0.0185185185185185 0.0967948717948718
Epha7:43659900-43661144:+ 0.0610509031198686 0.446848290598291
Zfp292:50318351-50323609:- 0.112980769230769 0.225
Pigo:58467569-58467992:- 0.170833333333333 NA
Unc13b:58554178-58577339:+ NA 0.2875
Rnase_mrp:58994723-58994911:- 0.00157915177446873 0.00245098039215686
Gabbr2:62334094-62365914:- 0.0118450390189521 0.102855477855478
Tmeff1:64346707-64358597:+ 0.0918691222570533 0.428748006379585
Tmeff1:64346707-64388248:+ 0.0122549019607843 0.0602006688963211
Nipsnap3b:69844124-69848818:+ 0.101827094474153 0.443650793650794
Abca1:69929580-69956147:- 0.00833333333333333 0.0944444444444444
Slc44a1:70292288-70326250:+ 0.0321969696969697 0.145833333333333
Tmem245:73937165-73951450:- 0.0277777777777778 0.1125
Ai314180:75990187-76032992:- 0.0450576036866359 0.0454545454545455
Ugcg:76403738-76415437:+ 0.0333333333333333 0.395833333333333
Rgd1310951:76925720-76926914:+ 0.18452380952381 0.258333333333333
Astn2:81963969-81964353:- 0.0840277777777778 0.25
Kdm4c:90817794-90827570:+ 0.05 0.267857142857143
Kdm4c:90818736-90827570:+ 0.365979486760379 0.241666666666667
Kdm4c:90916008-90957243:+ 0.025 0.142857142857143
Nfib:100471769-100523952:- 0.0072463768115942 0.0185185185185185
Nfib:100493404-100523952:- 0.00531914893617021 0.0923204022988506
Nfib:100493404-100640984:- 0.0102040816326531 0.193982305761131
Nfib:100640453-100640984:- 0.0244937055281883 0
Ccdc171:101648419-101663967:+ 0.188888888888889 0.46371336996337
Aabr07049064.1:103089622-103172127:+ NA 0.270833333333333
n/a:103106261-103201011:+ 0.208333333333333 0.208333333333333
Dennd4c:105114416-105114740:+ 0.0634615384615385 0.121428571428571
Dennd4c:105182877-105187360:+ 0.05 0.215909090909091
Dennd4c:105185997-105187360:+ 0.0473557692307692 0.262337662337662
n/a:105595876-105634744:+ NA NA
Mllt3:106171074-106202563:- 0 0.141269841269841
Mllt3:106171074-106171781:- 0.0906018518518519 0.28616287094548
Focad:106448479-106477676:+ 0.025 0.142361111111111
Elavl2:109530786-109563853:- 0.0225 0.243181818181818
Elavl2:109560566-109563853:- 0.0158770161290323 0.192719045660222
Nfia:116421900-116705301:+ 0 0.0544117647058824
Dock7:117716189-117754533:- 0.02 0.0953877005347594
Cachd1:119696927-119747533:+ 0.0347222222222222 0.121428571428571
Wdr78:122580014-122593611:- 0.109775641025641 0.291071428571429
Zfyve9:128327978-128337440:- 0.145331677761598 0.37900641025641
Nrd1:128678699-128681202:+ 0.00862068965517241 0.0461392287727104
Osbpl9:128714471-128733959:- 0.0192307692307692 0.127380952380952
Faf1:129448885-129469681:+ 0.0142857142857143 0.0426136363636364
Eri3:136437825-136447778:+ 0.0261434593566432 0.0896782900178486
Eri3:136437825-136471341:+ 0.0142857142857143 0.144300743553235
Ccdc30:138433397-138436136:- 0.0726098806594163 0.16765873015873
Ccdc30:138433397-138449955:- 0.061965811965812 0.229166666666667
Scmh1:139438595-139440842:+ 0.0384615384615385 0.0416666666666667
Macf1:141215063-141229777:- 0.0531038487724779 0.117090017825312
n/a:142152201-142154418:+ 0.416666666666667 0.3125
Ago4:144539229-144547479:- 0.208333333333333 0.291666666666667
Zmym4:144931944-144942704:- 0 0.120192307692308
S100pbp:147363511-147368505:- 0.0345238095238095 0.165178571428571
Ptp4a2:148050939-148054556:+ 0.00242718446601942 0.0207991569833675
Ptp4a2:148050939-148060187:+ 0.00257731958762887 0.009819021948402
Eya3:150850432-150865550:+ 0.145247113997114 0.379166666666667
Arid1a:151944769-151947717:- 0.201923076923077 0.39781746031746
Eif4g3:156396700-156416316:+ 0.0722222222222222 0.211309523809524
Eif4g3:156454276-156463365:+ 0.05 0.0871212121212121
Eif4g3:156506448-156517254:+ 0.00961538461538462 0.101973684210526
Tas1r2:158071477-158074209:+ 0.0294117647058824 0.216346153846154
Arhgef10l:159113203-159119213:- 0.0992296918767507 0.114583333333333
Szrd1:159643630-159643881:- 0.0193379790940767 0.0326388888888889
Spen:160031839-160043135:- 0.0357142857142857 0.1
Aabr07050438.1:164432862-164528719:- NA NA
Rere:167455211-167455676:+ 0.049055330634278 0.493506493506494
Rere:167486001-167526275:+ 0.0420742908407382 0.0704711837524337
Rere:167486001-167558250:+ 0.0131578947368421 0.156801213314531
Rere:167486001-167581074:+ 0.113531468531469 0.166287878787879
Rere:167486001-167615430:+ 0.0603864734299517 0.172700668896321
Rere:167516581-167526275:+ 0.0303643724696356 0.0548424050899298
Rere:167516581-167547741:+ 0.0546451914098973 0.0529935113268447
Rere:167516581-167558250:+ 0.115443230311651 0.179619643325793
Rere:167516581-167581074:+ 0.147396719606731 0.23550272518646
Rere:167516581-167615430:+ 0.124222350230415 0.179147822857268
Camta1:168985430-169005490:- 0 0.125
Gnb1:172936581-172957859:+ 0.0082521645021645 0.00495243699127194
Prkd3:1613963-1614878:- 0.0357142857142857 0.217261904761905
Atl2:2599223-2605598:+ 0.0898399014778325 0.390625
Slc8a1:3807346-4520635:- 0.481879606879607 0.277529761904762
Slc8a1:4259110-4315682:- 0 0.0958333333333333
Slc8a1:4298605-4315682:- 0.0115025267363968 0.0852342549923195
Slc8a1:4518806-4520635:- 0.0479177167840145 0.449402356902357
Thada:7547050-7572651:- 0.106547619047619 0.394345238095238
Srbd1:9405093-9434931:- 0.142814009661836 0.423529411764706
Foxn2:12179226-12179776:+ 0.202777777777778 0.409120711441719
Nrxn1:14242134-14758647:- 0.00384615384615385 0.0192577030812325
Nrxn1:14242134-14490352:- 0.0142355250113871 0.0896066782384625
n/a:14450092-14490352:- 0.0255439918914847 0.206932773109244
n/a:14450092-14758647:- 0.0205163576088452 0.0906899722689196
n/a:14457691-14490352:- 0.00883995037220844 0.02954426627276
n/a:14480490-14490352:- 0.00427350427350427 0.0349069696782433
n/a:14755038-14758647:- 0.0593188494910159 0.231744921744922
Mtm1:18825579-18834272:+ 0.129166666666667 0.285551948051948
Cwf19l2:19003638-19012898:+ 0.0507936507936508 0.223471279537456
Birc6:22033342-22038870:- 0.00675799086757991 0.133059954751131
Memo1:22362488-22376735:+ 0.0782212885154062 0.0681022408963585
Memo1:22362488-22407626:+ 0.0322916666666667 0.231074481074481
Clip4:23266868-23279721:- 0.169167637917638 0.646520146520147
Rab10:27673701-27686187:- 0.0021551724137931 0.0136174030143657
Dtnb:28004505-28051704:+ 0.0230769230769231 0.111635944700461
Dtnb:28022406-28051704:+ 0.113378260993393 0.231535740682082
Dtnb:28022406-28084649:+ 0.0212998102466793 0.165565226735439
Atad2b:29032002-29038377:+ 0.0227272727272727 0.315277777777778
Atad2b:29032002-29074704:+ 0.0277777777777778 0.213095238095238
Atad2b:29032002-29106327:+ 0.0555555555555556 0.129464285714286
n/a:30550488-30589369:+ NA NA
Mboat2:44055353-44060029:+ 0.0762924989118344 0.122934472934473
Mboat2:44055353-44107579:+ 0.0133928571428571 0.150118835412953
Myt1l:48820833-48857932:+ 0.669642857142857 NA
Hdac9:53883229-53890985:- 0.0305611785874944 0.102678571428571
Snx13:54522274-54530157:+ 0.0786431623931624 0.0996732026143791
Dgkb:57837921-57852070:+ 0.0246616809116809 0.0166666666666667
Dock4:60609626-60618957:+ 0.0767809139784946 0.342203548085901
Dock4:60609626-60633969:+ 0.0358695652173913 0.201388888888889
Pnpla8:64252023-64256972:+ 0.015 0.027102940467138
Nrcam:64847537-64861750:+ 0.00564963503649635 0.0421452702702703
Nrcam:64852693-64861750:+ 0.022044346259744 0.211476569407604
Strn3:72418120-72421935:- 0.0135233918128655 0.09002664002664
Strn3:72418120-72430205:- 0.0595824094604582 0.207777777777778
Strn3:72429638-72430205:- 0 0.0674171842650104
Hectd1:72537858-72538290:- 0.0193358784668749 0.13068009954353
Arhgap5:73357940-73361828:+ 0.0841192612167235 0.24492937705147
Arhgap5:73357940-73385888:+ 0.0190493468795356 0.0652928010939645
Akap6:73787676-73789019:+ 0.0154936974789916 0.0231937602627258
n/a:74325751-74326157:+ 0.109129759129759 0.174539512774807
Snora2:74325751-74467671:+ 0.020979020979021 0.188836060740085
Snora2:74325751-74664891:+ 0.0119047619047619 0.129062114356232
Ralgapa1:76487880-76492176:- 0.0828796128251664 0.449424552429668
Ralgapa1:76491315-76492176:- 0.0122242098986285 0.0819444444444444
Ralgapa1:76591791-76599536:- 0.563510029554172 0.471969696969697
Ralgapa1:76599297-76608864:- 0 0.0857142857142857
Mipol1:78285568-78353348:+ 0.0513392857142857 0.130128205128205
Trappc6b:80149001-80150524:- 0.0606213394448689 0.196367521367521
Fbxo33:80306621-80307306:- 0 0.3625
Sos2:91933750-91961861:- 0 0.191620879120879
Mnat1:96070497-96108038:+ 0.0416666666666667 0.1875
Fut8:100396828-100397255:+ 0.0406788793103448 0.252450980392157
Gphn:101532590-101691828:+ 0.01 0.0238095238095238
Smoc1:104828874-104846483:+ 0.0627668308702791 0.176093514328808
Ttc9:105395367-105398288:+ 0.091289592760181 0.18543956043956
Sipa1l1:106053312-106055105:+ 0.0547309833024119 0.202840909090909
Sipa1l1:106068325-106084989:+ 0.0104211897524967 0.0566756095636392
Ylpm1:108867858-108871797:+ 0.0227272727272727 0.0549450549450549
Tmem63c:111076483-111077776:+ 0.0416666666666667 0.239583333333333
Galc:122210479-122230095:- 0.100961538461538 0.372916666666667
Zc3h14:122741264-122741693:+ 0 0.0845132532418001
Calm1:124224175-124224234:+ 0.00143437453448391 0.000547392125073997
Snord113:133777712-133778680:+ 0.137935199694632 0
Snord113:133777712-133791177:+ 0.00395059803194112 0
Snord113:133785728-133795645:+ 0.014209694514607 0.0690476190476191
Snord113:133785733-133795645:+ 0.00856643356643357 0
Snord113:133791092-133797957:+ 0.00753205491527219 0
Snord113:133791092-133795645:+ 0.0255851582017788 0.00675675675675676
Cdc42bpb:135786660-135797661:- 0.0369540229885057 0.0694444444444444
Mark3:136059672-136084622:+ 0.019268234201022 0.0755910755910756
Mark3:136059672-136091144:+ 0 0.0492272347535505
Mark3:136102013-136107031:+ 0.0351847917394431 0.064651493598862
Ppp1r13b:136430192-136436620:- 0.0934065934065934 0.340097402597403
Mta1:137924572-137936007:+ 0.0410216718266254 0.248363095238095
Mta1:137924572-137940563:+ 0.0178571428571429 0.183881578947368
Esyt2:144189453-144275272:+ 0.0927234530175707 0.260714285714286
Esyt2:144211592-144275272:+ 0.68155193236715 0.428846153846154
Ncapg2:144343082-144347969:+ 0.298412698412698 0.538690476190476
n/a:145431315-145451840:+ 0.0147058823529412 0.333333333333333
Prim1:2440628-2448053:+ 0 0.170138888888889
Dnajc14:3237898-3238565:+ 0 0.0941964285714286
Slc41a2:26522315-26526603:+ 0.0358974358974359 0.160890151515152
Slc41a2:26522315-26542836:+ 0.0625 0.173611111111111
Slc41a2:26522315-26561075:+ 0.154761904761905 0.1625
Gnptab:28987514-28992637:+ 0 0.197916666666667
Actr6:30382502-30388657:- 0.0197981366459627 0.328098290598291
Anks1b:30708031-30735182:+ 0.100279106858054 0.140469416785206
Anks1b:30714506-30735182:+ 0.422055137844612 0.488410772568801
Anks1b:30727478-30735182:+ 0.326395534290271 0.459912460614708
Anks1b:31605670-31633781:+ 0.00793650793650794 0.0288461538461538
Anks1b:31651430-31658885:+ 0.0142602495543672 0.0318740399385561
n/a:32922004-32982696:- 0.510640525970715 0.550247443216639
n/a:32930268-32982696:- 0.0503101623791279 0.0235443116228352
n/a:32949652-32982696:- 0.0702364118426867 0.0821916541632779
n/a:32955133-32982696:- 0.00342465753424658 0.0131951426526466
n/a:32979163-32982696:- 0.0221914127970029 0.0250175872689554
Atp2b1:41167312-41167751:+ 0.0141033891033891 0.160714285714286
Ppp1r12a:51410270-51416139:- 0 0.0529891304347826
Nav3:52310713-52318397:- 0.0397157190635452 0.13743961352657
n/a:52745151-52745558:- 0.182518978605935 0.359393210955711
Srgap1:64125692-64131186:- 0.0355392156862745 0.324107142857143
Grip1:64672723-64722547:+ 0.0555555555555556 0.344642857142857
Grip1:64707678-64722547:+ 0.130357142857143 0.497710622710623
Stk3:73808151-73848871:- 0.123222365869425 0.29047619047619
Stk3:73834044-73848871:- 0.289555052790347 0.551069518716577
n/a:74258330-74259380:+ 0.0454545454545455 0.119047619047619
Ncald:76229137-76229533:- 0.00107296137339056 0.0207168932232871
Ubr5:76837537-76845975:- 0.668567251461988 0.676557239057239
Rims2:78347306-78375555:+ 0 0.167948717948718
Rims2:78347306-78404200:+ 0.0119047619047619 0.0801282051282051
Rims2:78347306-78415345:+ 0.0409356725146199 0.0982142857142857
Rims2:78432827-78520474:+ 0.152672558922559 0.27797619047619
Rims2:78462288-78520474:+ 0.109828548644338 0.166941391941392
Angpt1:81386433-81437431:- 0.015625 0.0982022363601311
Trps1:90253169-90277429:- 0.0138888888888889 0.151515151515151
n/a:103024404-103025030:+ NA 0.754734848484849
Khdrbs3:110087134-110109834:+ 0 0.0256076388888889
Khdrbs3:110087134-110121093:+ 0.00865650021260189 0.0493312053503572
Khdrbs3:110105483-110121093:+ 0.0310006332733605 0.155979865064305
Khdrbs3:110105483-110142633:+ 0.0196179500495038 0.0966450216450216
Trappc9:114249897-114280182:- 0 0.138461538461538
Ptk2:114490398-114499158:- 0.00581395348837209 0.0745468611847922
Tnrc6b:121971241-122005110:+ 0.0912698412698413 0.4375
Ep300:122834692-122835329:+ 0.048188025210084 0.30792297979798
Atxn10:126256293-126276494:+ 0.00934881949733435 0.0608974358974359
Atxn10:126256293-126283984:+ 0.0131931646842017 0.0637192118226601
Gramd4:126970756-126979759:+ 0.0178571428571429 0.246428571428571
Nell2:136691317-136704222:- 0.0066985722125316 0.0198975571315997
Nell2:136741637-136747125:- 0.003437086375475 0.0330528846153846
Slc38a1:138002505-138021168:- 0.106393606393606 0.308774717514124
n/a:181523-181679:- 0.000472812153738212 0.000470635426279978
Gucy1a2:456819-509712:+ 0.0295138888888889 0.137626262626263
Gucy1a2:508994-509712:+ 0.244430641821946 0.378534798534799
Cntn5:7874228-7953107:- 0.0416666666666667 0.583333333333333
Maml2:12160079-12161683:+ 0.0592948717948718 0.373511904761905
Fat3:14877356-14880661:- 0.069949494949495 0.37165991902834
Elavl3:23035955-23048640:- 0.0697023809523809 0.145614035087719
Elavl3:23048110-23048640:- 0.0240873015873016 0.0433333333333333
Aabr07069473.1:23508992-23560371:+ 0.142408906882591 0.593109668109668
Bbs9:23851919-23884848:+ 0.0729166666666667 0.304166666666667
Bmper:24402280-24434916:+ 0.125 NA
Herpud2:26267388-26271172:- 0 0.122159090909091
Herpud2:26267895-26271172:- 0 0.233333333333333
Herpud2:26290097-26294259:- 0 0.193181818181818
Acad8:28018432-28026404:- 0.41155303030303 NA
Opcml:29944044-29945357:+ 0.0108627547128691 0.0125
Arhgap32:33279134-33335423:+ 0.0270833333333333 0.0806878306878307
Arhgap32:33312321-33317709:+ 0.101730769230769 0.153733766233766
Arhgap32:33312321-33335423:+ 0.0728637770897833 0.183813244121388
n/a:45691134-45743143:+ 0.114583333333333 0.489718614718615
Tbcel:46716191-46730691:- 0 0.18524531024531
Arhgef12:47303909-47306590:- 0.0239301801801802 0
Vps11:48682980-48683667:- 0.0396825396825397 0.104166666666667
Dscaml1:49754717-49757732:+ 0.0496794871794872 0.276515151515151
Cadm1:52136899-52153454:+ 0.0068986568986569 0.0976314426314426
Loc100359687:56463476-56470988:+ 0 0.165178571428571
Rdx:56588785-56594983:+ 0 0.0505050505050505
Cul5:58231931-58243042:- 0 0.0651260504201681
Dmxl2:58945411-58952156:- 0.00892857142857143 0.454020979020979
Dmxl2:59022287-59025874:- 0 0.198611111111111
Scaper:60441497-60443706:- 0.0138888888888889 0.0718487394957983
Arih1:64205386-64214997:- 0.0172413793103448 0.0799450549450549
Arih1:64205386-64233082:- 0.0541666666666667 0.262202380952381
Myo9a:64635064-64644354:+ 0.0113636363636364 0.128571428571429
Myo9a:64712695-64734479:+ 0.0628534938879766 0.280498980088427
Myo9a:64739402-64749357:+ 0.00833333333333333 0.105425824175824
Pias1:67808880-67812158:- 0.0319047619047619 0.184027777777778
Aagab:68539308-68542150:+ 0.0458333333333333 0.0704545454545455
Dennd4a:70317585-70324895:+ 0.0316764132553606 0.245801767676768
Zfp609:71336875-71337745:- 0.241666666666667 0.353787878787879
Herc1:72065616-72067595:+ 0 0.137568681318681
Herc1:72138878-72148728:+ 0.0232456140350877 0.146825396825397
Rfx7:79234306-79249597:+ 0.0803571428571428 0.279166666666667
Myo5a:82038973-82045524:+ 0.0307159743329956 0.148994093585136
Mlip:84434784-84461546:- 0.0694444444444444 0.301731601731602
Mlip:84434784-84482700:- 0.0714285714285714 0.341666666666667
Ick:85436186-85444178:+ 0 0.220833333333333
Senp6:87510423-87525668:+ 0.00694444444444444 0.0909917456685191
Senp6:87543960-87550389:+ 0.0288746438746439 0.17889451951952
Phip:90470886-90483077:- 0.0178571428571429 0.295833333333333
Lca5:90958620-90962468:- 0.275 0.381696428571429
Bckdhb:91509748-91527174:+ 0.0178571428571429 0.0666666666666667
Ibtk:93334030-93350656:- 0.633333333333333 0.75
Rasa2:104493052-104514522:- 0.199061355311355 0.46607905982906
Rasa2:104504801-104514522:- 0.03125 0.15186864219372
Dzip1l:107889395-107890356:+ 0.0357142857142857 0.25
Stag1:109243253-109288160:+ 0.025 0.196428571428571
Ephb1:110656176-110656857:- 0.118686868686869 0.322095388271859
Dnajc13:112777013-112778440:- 0.0535714285714286 0.308333333333333
Qrich1:117318623-117334586:+ 0.0128205128205128 0.242965367965368
Prkar2a:117508999-117529518:+ 0 0.0577731092436975
Scap:118616528-118620855:+ 0.00595238095238095 0.105482456140351
Setd2:118821729-118827326:+ 0.0166666666666667 0.0277777777777778
Arpp21:120435062-120446457:- 0 0.144050802139037
Aabr07071661.1:126307382-126317853:- 0.5625 1
Oxsr1:127971477-127991861:- 0.0104166666666667 0.104599333855799
Snrk:130762665-130768360:+ 0.0897807985219045 0.335477470558116
Tbc1d5:1442054-1446134:+ 0.0664795730585204 0.0798360762800418
Tbc1d5:1442054-1485363:+ 0.323853102774126 0.336561994366872
Tbc1d5:1473647-1485363:+ 0.0410216718266254 0.117914746543779
Plcl2:1875552-1880538:- 0.289375664058727 0.484685086155674
Satb1:2205172-2246426:+ 0.0888888888888889 0.103896103896104
St6gal2:7022983-7029397:+ 0.107142857142857 0.354166666666667
Ranbp3:10347615-10349027:- 0.0465437788018433 0.0992063492063492
Uxs1:11194239-11219449:- 0.0809371184371184 0.229166666666667
Uxs1:11209034-11219449:- 0.0563759157509158 0.0756944444444444
Polh:17166589-17167490:+ 0.166666666666667 0.395833333333333
Tnfrsf21:20596863-20599410:- 0.0147058823529412 0.335508241758242
Mut:23325199-23349980:- 0.0895833333333333 0.25979020979021
Rims1:28444521-28451547:- 0.0222332015810277 0.0644736842105263
Rims1:28502814-28534987:- 0.075218968968969 0.0629526977087953
Rims1:28502814-28552133:- 0.00925925925925926 0.165846601798614
Rims1:28529457-28534987:- 0.0384216589861751 0.0604834401709402
Rims1:28529457-28552133:- 0.0559453227931489 0.101197478991597
Adgrb3:31604268-31660864:- 0.0408687489332651 0.204428904428904
Adgrb3:31734736-31767934:- 0.00510204081632653 0.127005347593583
Dst:37910962-37923009:- 0.00714285714285714 0.086346477818681
Dst:38014670-38022569:- 0.0413636363636364 0.187507104290992
Bend6:38321692-38326937:+ 0.0181203931203931 0.0593710089399745
Aff3:45203455-45205627:- 0.0691082015810277 0.0896428571428571
Aabr07067499.1:49445634-49449263:- 0.0615808823529412 0.221825396825397
Pms1:53129625-53155776:+ 0.1 0.383333333333333
Mfsd6:53646697-53648288:+ 0 0.40922619047619
Gls:54232163-54235344:+ 0 0.0424418604651163
Tmeff2:55389457-55390831:- 0.0253289473684211 0.41875
Plcl1:62291942-62298125:+ 0 0.143055555555556
Als2:65976760-65980632:- 0.0556891025641026 0.243319180819181
Nop58:66517098-66518856:+ 0.0240274599542334 0.133996212121212
Bmpr2:66618610-66620541:+ 0.0129892037786775 0.112249066293184
Abi2:67242046-67257543:+ 0.0104454858866624 0.0284672970843184
Map2:73378062-73399557:+ 0.00382594698826682 0.0052736929146324
Kansl1l:73752937-73773659:- 0.03125 0.119711538461538
Kansl1l:73766839-73773659:- 0 0.118371212121212
Kansl1l:73766839-73799430:- 0.173134157509158 0.296464646464646
Kansl1l:73798311-73799430:- 0.145941558441558 0.368271221532091
Agfg1:88630024-88653711:+ 0.0240800865800866 0.232070707070707
Trip12:92325183-92327598:- 0.0087719298245614 0.0524891774891775
Gigyf2:94463647-94481167:+ 0.392788461538462 0.465334435064246
Gigyf2:94463647-94504892:+ 0.0287828947368421 0.0557123655913978
Gigyf2:94463647-94474809:+ 0.0267608359133127 0.0305499514760541
Gigyf2:94463647-94464799:+ 0.0319444444444444 0.0227347747152996
Usp40:95100946-95112868:- 0.0454545454545455 0.145833333333333
Agap1:96769379-96775060:+ 0.0143849206349206 0.0434122552019584
Agap1:96804834-96812078:+ 0.0192589875275128 0.111702262903636
Hdac4:99266783-99267021:- 0.227827380952381 0.334469696969697
Fbxl17:110908611-110925546:- 0.0376984126984127 0.0609615384615385
Fer:111607928-111653491:+ 0.0402777777777778 0.0454545454545455
Pja2:112005677-112008516:- 0.007588029070065 0.0180716652858326
Rab31:113386175-113416653:- 0.00185185185185185 0.01171875
Loc100910483:113814772-113846055:- 0.246581196581197 0.593067226890756
Wash1:113918918-113927885:+ 0.489548611111111 0.491666666666667
Dlgap1:119105074-119110137:+ 0.0336538461538462 0.0263157894736842
Smchd1:119776845-119792090:- 0.0333333333333333 0.268398268398268
Yes1:121831708-121843361:+ 0.025 0.143476621417798
Arf3AABR07046136.1:10542-12949:- 0.0108149110281307 0.0508548018366277
Arf3AABR07046136.1:11235-12949:- 0.015625 0.0532509157509158
Kdm6a:4876505-4898806:- 0.156168831168831 0.554464285714286
Tspan7:13262784-13279026:- 0.00474584598892264 0.0305214848996508
Glra2:30754186-30759002:- 0.0104166666666667 0.34375
Reps2:33991806-34037071:+ 0 0.107954545454545
Cnksr2:39850822-39885483:+ 0.0333333333333333 0.227506684491979
Cnksr2:39850822-39864346:+ 0 0.0669117647058824
Cnksr2:39860825-39885483:+ 0.00625 0.10014880952381
Aabr07039697.1:82845576-82846306:- 0.125 0.316666666666667
Pak3:114972099-114999004:+ 0.00994877856579984 0.0787457912457912
Pak3:114972099-114978572:+ 0.0224107846448272 0.0976731601731602
n/a:119152559-119152714:+ 0.481944444444444 NA
Thoc2:128186178-128198293:- 0.0416666666666667 0.0833333333333333
Thoc2:128202172-128211753:- 0.0494047619047619 0.174649859943978
n/a:144328480-144330480:+ 0.471241830065359 0.505086957177549
Uty:1126684-1128138:- 0.0982142857142857 0.233333333333333
Uty:1142577-1153312:- 0.1125 0.125

## Sheet: Figure 1D
Figure 1d	RT-qPCR with divergent primers for selected circRNA candidates. circRNA enrichment (normalized to Gapdh mRNA) in processes/soma is shown in comparison to enrichments obtained by RNAseq
	circAnks1b		circNf1x		circHomer1		circRmst		circGigyf2		circPsd3		circSlc8a1		CDR1as		circSnap25		circNckap1		circRERE1		circRERE2		circRERE3		LinRERE		linCamkIIa
Seq Processes/CB circ count	3.25		3.31667		3.52857		3.14103		2.08824		3.16667		3.37143		1.14946		0.212703		0.338102		3.71		3.5		3.21
qPCR Fold enrichment	5.593		6.479		4.591		4.536		4.133		3.751		3.876		1.19		0.154		0.802		5.826		5.661		4.598		0.506		1.39

## Sheet: Figure 1F
Figure 1F	GO over-representation analysis (i.e. one-sided) for host genes of process enriched circRNAs, using Biological Processes and Cellular Components ontologies
Ontology ID Description GeneRatio BgRatio pvalue p.adjust qvalue Count enrichment
Biological Processes GO:0050808 synapse organization 63/584 486/10352 3.10486379758976e-10 1.29783306739252e-06 1.14357036081753e-06 63 2.13342754519225
Biological Processes GO:0099173 postsynapse organization 35/584 232/10352 8.17636179150137e-08 0.000170885961442379 0.000150574157412965 35 2.48286826380133
Biological Processes GO:0007409 axonogenesis 49/584 401/10352 2.13339230160633e-07 0.000297252660690483 0.000261920689941072 49 2.01106137676477
Biological Processes GO:0050807 regulation of synapse organization 36/584 262/10352 5.71287018262164e-07 0.000493255364311988 0.000434626169661961 36 2.26138666731392
Biological Processes GO:0061564 axon development 53/584 464/10352 5.90018378363622e-07 0.000493255364311988 0.000434626169661961 53 1.87988597116386
Biological Processes GO:0050803 regulation of synapse structure or activity 36/584 267/10352 9.0726206727859e-07 0.000580525804637713 0.000511523492930586 36 2.21903860238295
Biological Processes GO:0007264 small GTPase mediated signal transduction 43/584 349/10352 9.72172400111003e-07 0.000580525804637713 0.000511523492930586 43 2.02776044205338
Biological Processes GO:0043954 cellular component maintenance 17/584 79/10352 1.41811996369138e-06 0.000740967681028747 0.000652894967494229 17 3.54156688333904
Biological Processes GO:0034329 cell junction assembly 42/584 348/10352 2.24570951560275e-06 0.00104300730835772 0.000919033636853103 42 1.98629461104106
Biological Processes GO:0021954 central nervous system neuron development 17/584 85/10352 4.12775255954625e-06 0.00163859757839368 0.00144383100649698 17 3.29157392686805
Biological Processes GO:0007416 synapse assembly 27/584 184/10352 4.31209889050969e-06 0.00163859757839368 0.00144383100649698 27 2.4150134789521
Biological Processes GO:0060078 regulation of postsynaptic membrane potential 21/584 127/10352 7.72321252276014e-06 0.00269025236209478 0.0023704842646612 21 2.72138001827673
Cellular Components GO:0099572 postsynaptic specialization 60/590 406/10578 2.3236043349556e-12 1.13159531112338e-09 9.78359719981304e-10 60 2.48529607555977
Cellular Components GO:0032279 asymmetric synapse 56/590 393/10578 5.73905633811361e-11 1.14084073787142e-08 9.86353172265362e-09 56 2.39633976140487
Cellular Components GO:0014069 postsynaptic density 54/590 373/10578 7.02776635239071e-11 1.14084073787142e-08 9.86353172265362e-09 54 2.43465733514622
Cellular Components GO:0098984 neuron to neuron synapse 58/590 428/10578 1.94196654535775e-10 2.36434426897306e-08 2.04417531090289e-08 58 2.27896230480068
Cellular Components GO:0045211 postsynaptic membrane 41/590 282/10578 1.34183765135733e-08 1.30694987242204e-06 1.12996854851143e-06 41 2.44504955518723
Cellular Components GO:0097060 synaptic membrane 52/590 416/10578 2.93529066323168e-08 2.38247758832305e-06 2.05985309700469e-06 52 2.10214626391097
Cellular Components GO:0048786 presynaptic active zone 21/590 107/10578 3.58324213835797e-07 2.49291274482905e-05 2.15533361705743e-05 21 3.30056609660788
Cellular Components GO:0098982 GABA-ergic synapse 20/590 115/10578 4.88877675139138e-06 0.00029760428474095 0.000257304039546915 20 2.9247252367457
Cellular Components GO:0031252 cell leading edge 42/590 366/10578 6.19628455403705e-06 0.000335287841979561 0.00028988465749881 42 1.9298391930986
Cellular Components GO:0019897 extrinsic component of plasma membrane 18/590 99/10578 7.62693078454957e-06 0.000371431529207564 0.000321133927770508 18 3.05766729296141
Cellular Components GO:0060077 inhibitory synapse 9/590 27/10578 9.30495608319129e-06 0.000411955782955833 0.000356170567777657 9 5.60572337042925
Cellular Components GO:0099634 postsynaptic specialization membrane 22/590 144/10578 1.4607727939081e-05 0.000592830292194372 0.000512551857511616 22 2.56928987811341
