# Supplementary material for: A functional screen uncovers circular RNAs regulating excitatory synaptogenesis in hippocampal neurons
Source: Nat Commun. 2025 Mar 28;16:3040. doi: 10.1038/s41467-025-58070-4 (PMC11953392; doi:10.1038/s41467-025-58070-4)
Supplement: Supplementary file 4 — Source Data [file 41467_2025_58070_MOESM4_ESM.zip › Source Data Files/Figure 2.xlsx]

## Sheet: Figure 2A
Figure 2a	Heatmap of candidate circRNAs (30 most process-enriched circRNAs plus Cdr1-as and Hipk3) for which siRNA pools (3 independent siRNAs per circRNA) were designed
		Soma		Processes
Whsc1		0.321928		3.64386
Mkln1		1		3.75489
Slc8a1		2		4.52356
Ankrd12		1.16993		3.52356
Kat6b		1.32193		3.52356
Nrcam		1.90689		4.08746
Coq3		1.16993		3.32193
Nrxn1		1.32193		3.45943
Epha5		1.70044		3.75489
Rmst		2.08746		4.06609
Nfix		3		4.94252
Rab6a		1.58496		3.49185
RERE		2.08746		3.97728
Anks1b		3.85798		5.67948
Anks1b		2.90689		4.71425
RERE		2.45943		4.26679
Foxn2		2.16993		3.9542
Homer1		3.12928		4.90689
Uvrag		1.80736		3.58496
Khdrbs3		1.58496		3.35755
chr7_774.1		2		3.75489
Zranb1		2		3.75489
Ubn2		1.80736		3.55459
Rmst		5.59246		7.3015
RERE		1.80736		3.49185
Mapkap1		2.08746		3.75489
Ash1l		2.39232		4.04439
Phf21a		4.40939		6.03892
Crebrf		2.52356		4.10852
Ralgapa1		2.24793		3.83289
Mapk4		2		3.55459
Samd4a		1.90689		3.45943
Psd3		3.45943		4.96578
Cdy1		2.80735		4.30378
Gigyf2		3.9542		5.18982
pwwp2a		2.32193		3.45943
Upf2		3.39232		3.9542
Capns1		4.39232		3.35755
Ubr5		5.56986		4.2854
Nckap1		6.33092		5
snap25		6.81698		4.2854

## Sheet: Figure 2C&D
Figure 2C & 2D		Volcano Plot and Violin Plot for circRNA siRNA screen for Synapse density
Note: the source data underpinning the volcano and violin plots are the same. All Comparisons making up volcano plot available in Supplementary table 3
Below dataframe describes the detection of pre and post synapotic markers Synapsin and PSD95 within the GFP Selection area. Whole Cell refers to the GFP mask while allSelected refers to the total microscopy image. The method of image thresholding (e.g. Triangle) is described. The relevent unblinded transfection condition (e.g.siHipk3(circ)) and biological and technical replicate information is pr…
Plate	Condition	Experiment.Short	Cell	Folder	Selection	Channel_Name	Second_Channel	Method2	Cell.1	Selection_Area	Mask_Area	Random_Particles	Number_of_Particles	COLOC_ID	Label	Area	Mean	StdDev	Min	Max	IntDen	RawIntDen	Transfection	Plate.Exp
blue	A	n1	1	20190128 n1 blue	allSelected	Pre	Post	Triangle	1	17983.9	1125.85	1391	3463	4	1732	0.0984282	6139.78	1096.88	4690.89	8205.66	758.284	152214	siHipk3(circ)	blue.n1
blue	A	n1	4	20190128 n1 blue	WholeCell1	Post	Pre	Triangle	4	1045.94	257.893	56	643	13	322	0.142552	7607.28	2595.44	4209.16	12798.1	1432.68	287589	siHipk3(circ)	blue.n1
blue	A	n1	2	20190128 n1 blue	WholeCell1	Pre	Post	Triangle	2	1386.25	255.212	107	1225	6	613	0.152338	4642.56	946.172	3323.2	6576.84	817.485	164098	siHipk3(circ)	blue.n1
blue	A	n1	6	20190128 n1 blue	allSelected	Post	Pre	Triangle	6	17983.9	1109.22	2190	4054	23	2027.5	0.109593	5918.5	1870.71	3510.35	9549.76	856.579	171945	siHipk3(circ)	blue.n1
blue	A	n1	2	20190128 n1 blue	allSelected	Post	Pre	Triangle	2	17983.9	1824.83	2305	4388	7	2194.5	0.129173	4551.53	1540.82	2602.25	7670.13	785.144	157606	siHipk3(circ)	blue.n1
blue	A	n1	1	20190128 n1 blue	WholeCell1	Pre	Post	Triangle	1	909.279	138.501	25	669	2	335	0.0890658	6213.84	1082.39	4777.34	8209.44	669.586	134409	siHipk3(circ)	blue.n1
blue	A	n1	7	20190128 n1 blue	WholeCell1	Post	Pre	Triangle	7	1211.52	128.025	51	648	25	324.5	0.100372	7205.47	2421.58	4080.96	11772.3	988.036	198333	siHipk3(circ)	blue.n1
blue	A	n1	4	20190128 n1 blue	WholeCell1	Pre	Post	Triangle	4	1045.94	168.616	67	628	14	314.5	0.151911	6371.47	1301.77	4605.28	8979.53	1219.64	244824	siHipk3(circ)	blue.n1
blue	A	n1	2	20190128 n1 blue	WholeCell1	Post	Pre	Triangle	2	1386.25	558.458	129	1296	5	648.5	0.136648	4645.58	1588.95	2636.48	7894.75	819.09	164420	siHipk3(circ)	blue.n1
blue	A	n1	6	20190128 n1 blue	WholeCell1	Post	Pre	Triangle	6	1119.1	239.904	46	673	21	337	0.129584	6150.65	2093.31	3516.78	10433.2	1053.22	211419	siHipk3(circ)	blue.n1
blue	A	n1	2	20190128 n1 blue	allSelected	Pre	Post	Triangle	2	17983.9	1214.96	2125	4141	8	2071	0.142688	4328.19	850.073	3205.16	6073.77	728.776	146291	siHipk3(circ)	blue.n1
blue	A	n1	1	20190128 n1 blue	WholeCell1	Post	Pre	Triangle	1	909.279	150.846	53	670	1	335.5	0.0891672	5590.16	1771.12	3367.22	9047.33	650.981	130675	siHipk3(circ)	blue.n1
blue	A	n1	3	20190128 n1 blue	WholeCell1	Pre	Post	Triangle	3	1100.59	155.01	160	816	10	408.5	0.107863	5003.98	902.82	3786.15	6755.4	638.885	128246	siHipk3(circ)	blue.n1
blue	A	n1	7	20190128 n1 blue	allSelected	Post	Pre	Triangle	7	17983.9	517.902	1228	2508	27	1254.5	0.0942616	6689.67	2134.92	3912.17	10690.8	845.617	169745	siHipk3(circ)	blue.n1
blue	A	n1	3	20190128 n1 blue	allSelected	Post	Pre	Triangle	3	17983.9	1217.61	2254	4077	11	2039	0.103365	5682.29	1767.49	3385.57	9095.63	787.786	158136	siHipk3(circ)	blue.n1
blue	A	n1	8	20190128 n1 blue	WholeCell1	Post	Pre	Triangle	8	1412.3	189.962	115	915	29	458	0.102899	7950.37	2560.87	4728.78	12792.3	1074.9	215770	siHipk3(circ)	blue.n1
blue	A	n1	3	20190128 n1 blue	allSelected	Pre	Post	Triangle	3	17983.9	1279.88	2045	3966	12	1983.5	0.105967	4757.83	836.087	3683.52	6404.48	607.135	121873	siHipk3(circ)	blue.n1
blue	A	n1	5	20190128 n1 blue	WholeCell1	Pre	Post	Triangle	5	1147.76	265.265	97	1103	18	552	0.177949	4358.64	976.023	3023.92	6447.72	925.307	185741	siHipk3(circ)	blue.n1
blue	A	n1	3	20190128 n1 blue	WholeCell1	Post	Pre	Triangle	3	1100.59	339.831	134	837	9	419	0.104417	5518.74	1749.51	3293.69	8940.28	763.958	153353	siHipk3(circ)	blue.n1
blue	A	n1	8	20190128 n1 blue	allSelected	Post	Pre	Triangle	8	17983.9	760.167	2029	3902	31	1951.5	0.0952622	7948.85	2576.35	4571.04	12729.7	994.506	199632	siHipk3(circ)	blue.n1
blue	A	n1	4	20190128 n1 blue	allSelected	Post	Pre	Triangle	4	17983.9	1033.03	1535	2855	15	1428	0.124024	6770.74	2036.89	4113.35	10757.7	1126.29	226086	siHipk3(circ)	blue.n1
blue	A	n1	1	20190128 n1 blue	allSelected	Post	Pre	Triangle	1	17983.9	802.477	1722	3493	3	1747	0.0979791	5868.87	1906.28	3443.27	9547.84	776.679	155906	siHipk3(circ)	blue.n1
blue	A	n1	5	20190128 n1 blue	allSelected	Post	Pre	Triangle	5	17983.9	1475.31	2265	4186	19	2093.5	0.124292	6247.08	2132.95	3579.08	10554.2	1064.97	213776	siHipk3(circ)	blue.n1
blue	A	n1	6	20190128 n1 blue	WholeCell1	Pre	Post	Triangle	6	1119.1	156.983	25	670	22	335.5	0.129904	6316.3	1291.89	4579.71	8845.56	997.315	200196	siHipk3(circ)	blue.n1
blue	A	n1	5	20190128 n1 blue	allSelected	Pre	Post	Triangle	5	17983.9	1307.35	2064	4016	20	2008.5	0.13775	3953.88	795.659	2914.84	5610.42	681.321	136765	siHipk3(circ)	blue.n1
blue	A	n1	5	20190128 n1 blue	WholeCell1	Post	Pre	Triangle	5	1147.76	447.028	127	1172	17	586.5	0.150885	6609.77	2486.15	3541	11871.8	1347.11	270411	siHipk3(circ)	blue.n1
blue	A	n1	4	20190128 n1 blue	allSelected	Pre	Post	Triangle	4	17983.9	1046.2	1202	2852	16	1426.5	0.13434	6072.4	1138.35	4584.03	8351.05	1034.23	207605	siHipk3(circ)	blue.n1
blue	A	n1	8	20190128 n1 blue	allSelected	Pre	Post	Triangle	8	17983.9	1342.79	1687	3828	32	1914.5	0.095588	5599.96	827.529	4523.22	7181.52	653.066	131093	siHipk3(circ)	blue.n1
blue	A	n1	7	20190128 n1 blue	WholeCell1	Pre	Post	Triangle	7	1211.52	169.567	43	643	26	322	0.100913	5934.26	921.747	4685.48	7691.59	746.041	149756	siHipk3(circ)	blue.n1
blue	A	n1	8	20190128 n1 blue	WholeCell1	Pre	Post	Triangle	8	1412.3	233.691	89	909	30	455	0.104735	5820.66	951.246	4581.21	7666.39	773.445	155257	siHipk3(circ)	blue.n1
blue	A	n1	7	20190128 n1 blue	allSelected	Pre	Post	Triangle	7	17983.9	1062.4	908	2495	28	1248	0.0942774	5707.68	818.742	4639.37	7258.51	648.021	130080	siHipk3(circ)	blue.n1
blue	A	n1	6	20190128 n1 blue	allSelected	Pre	Post	Triangle	6	17983.9	1340.45	1900	4028	24	2014.5	0.110863	5960.06	1053.7	4548.26	7958.12	794.261	159436	siHipk3(circ)	blue.n1
blue	A	n2	1	20190401 n2 blue	WholeCell1	Post	Pre	Triangle	1	1077.79	80.8131	31	554	1313	277.5	0.0759567	5076.48	1206.61	3455.21	7137.12	460.449	92428.1	siCdr1as(circ)	blue.n2
blue	A	n2	1	20190401 n2 blue	allSelected	Pre	Post	Triangle	1	17983.9	1202.23	1161	3412	1316	1706.5	0.0802887	7447.82	1123.87	5938.64	9423.6	676.939	135885	siCdr1as(circ)	blue.n2
blue	A	n2	2	20190401 n2 blue	allSelected	Pre	Post	Triangle	2	17983.9	1419.02	1396	3706	1320	1853.5	0.0570337	7599.49	839.934	6492.25	8965.29	475.359	95421	siCdr1as(circ)	blue.n2
blue	A	n2	8	20190401 n2 blue	allSelected	Post	Pre	Triangle	8	17983.9	498.125	1736	3452	1343	1726.5	0.0685461	6376.43	1310.94	4618.58	8615.38	510.725	102520	siCdr1as(circ)	blue.n2
blue	A	n2	6	20190401 n2 blue	allSelected	Post	Pre	Triangle	6	17983.9	425.91	1226	2785	1335	1393	0.0732025	4001.19	913.188	2766.95	5588.81	346.858	69626.5	siCdr1as(circ)	blue.n2
blue	A	n2	3	20190401 n2 blue	WholeCell1	Post	Pre	Triangle	3	1219.32	61.9922	33	499	1321	250	0.0585571	4277.22	884.499	3091.75	5725.75	299.204	60060.6	siCdr1as(circ)	blue.n2
blue	A	n2	5	20190401 n2 blue	allSelected	Pre	Post	Triangle	5	17983.9	1253.99	1128	3253	1332	1627	0.100016	6101.33	1021.57	4760.07	8037.23	729.72	146480	siCdr1as(circ)	blue.n2
blue	A	n2	6	20190401 n2 blue	WholeCell1	Post	Pre	Triangle	6	1083.27	40.4165	23	313	1333	157	0.0600383	3928.14	854.888	2794.24	5355.99	278.854	55975.7	siCdr1as(circ)	blue.n2
blue	A	n2	7	20190401 n2 blue	allSelected	Pre	Post	Triangle	7	17983.9	1011.99	868	2890	1340	1445.5	0.0751388	7115.83	1082.96	5660.8	8980.43	603.669	121177	siCdr1as(circ)	blue.n2
blue	A	n2	3	20190401 n2 blue	allSelected	Pre	Post	Triangle	3	17983.9	1138.64	1093	3554	1324	1777.5	0.0593647	8719.1	1028.71	7328.34	10359.2	572.035	114827	siCdr1as(circ)	blue.n2
blue	A	n2	4	20190401 n2 blue	allSelected	Post	Pre	Triangle	4	17983.9	487.957	1564	3132	1327	1566.5	0.0701801	5498.75	1297.83	3807.26	7800.24	458.229	91982.6	siCdr1as(circ)	blue.n2
blue	A	n2	8	20190401 n2 blue	WholeCell1	Post	Pre	Triangle	8	840.651	45.6871	23	324	1341	162.5	0.0644475	6464.15	1305.34	4688.81	8657.53	469.346	94214.1	siCdr1as(circ)	blue.n2
blue	A	n2	3	20190401 n2 blue	WholeCell1	Pre	Post	Triangle	3	1219.32	121.553	14	503	1322	252	0.0578648	8759.94	995.952	7396.56	10327.3	555.46	111500	siCdr1as(circ)	blue.n2
blue	A	n2	4	20190401 n2 blue	WholeCell1	Post	Pre	Triangle	4	962.379	35.7985	14	288	1325	144.5	0.0587187	5807.67	1286.69	4122.8	7961.21	389.385	78163	siCdr1as(circ)	blue.n2
blue	A	n2	2	20190401 n2 blue	WholeCell1	Pre	Post	Triangle	2	1142.71	150.691	35	528	1318	264.5	0.0471269	7420.58	711.049	6510.71	8538.09	380.406	76360.7	siCdr1as(circ)	blue.n2
blue	A	n2	5	20190401 n2 blue	WholeCell1	Pre	Post	Triangle	5	1104.2	143.328	40	533	1330	267	0.0972871	6311.81	1113.87	4815.38	8404.83	795.45	159674	siCdr1as(circ)	blue.n2
blue	A	n2	2	20190401 n2 blue	allSelected	Post	Pre	Triangle	2	17983.9	487.778	2149	3640	1319	1820.5	0.0586047	3408.32	684.815	2501.41	4556.28	230.958	46361.4	siCdr1as(circ)	blue.n2
blue	A	n2	1	20190401 n2 blue	WholeCell1	Pre	Post	Triangle	1	1077.79	152.056	17	554	1314	277.5	0.0755884	7278.09	968.168	5983.46	8973.15	619.758	124407	siCdr1as(circ)	blue.n2
blue	A	n2	5	20190401 n2 blue	allSelected	Post	Pre	Triangle	5	17983.9	709.304	1593	3277	1331	1639	0.101067	5614.53	1638.53	3446.61	8731.37	721.004	144731	siCdr1as(circ)	blue.n2
blue	A	n2	8	20190401 n2 blue	WholeCell1	Pre	Post	Triangle	8	840.651	82.6464	13	318	1342	159.5	0.0656101	8797.8	1120.53	7253.22	10652.8	635.209	127508	siCdr1as(circ)	blue.n2
blue	A	n2	1	20190401 n2 blue	allSelected	Post	Pre	Triangle	1	17983.9	564.581	1667	3374	1315	1687.5	0.0823474	4884.05	1211.7	3249.67	7055.21	482.675	96889.6	siCdr1as(circ)	blue.n2
blue	A	n2	4	20190401 n2 blue	WholeCell1	Pre	Post	Triangle	4	962.379	88.739	7	291	1326	146	0.0577904	8522.41	1110.09	7038.72	10306.4	556.002	111609	siCdr1as(circ)	blue.n2
blue	A	n2	5	20190401 n2 blue	WholeCell1	Post	Pre	Triangle	5	1104.2	131.158	49	543	1329	272	0.0989982	5738.59	1685.1	3563.68	8916.43	762.046	152969	siCdr1as(circ)	blue.n2
blue	A	n2	7	20190401 n2 blue	WholeCell1	Pre	Post	Triangle	7	1491.62	163.42	36	618	1338	309.5	0.0622718	6895.53	906.638	5678.19	8402.8	484.927	97341.7	siCdr1as(circ)	blue.n2
blue	A	n2	3	20190401 n2 blue	allSelected	Post	Pre	Triangle	3	17983.9	478.238	1764	3510	1323	1755.5	0.0605952	4169.87	832.969	3057.9	5560.26	295.153	59247.5	siCdr1as(circ)	blue.n2
blue	A	n2	6	20190401 n2 blue	allSelected	Pre	Post	Triangle	6	17983.9	1017.94	766	2825	1336	1413	0.0714973	8093.61	1127.87	6564.87	9983.4	649.078	130293	siCdr1as(circ)	blue.n2
blue	A	n2	6	20190401 n2 blue	WholeCell1	Pre	Post	Triangle	6	1083.27	92.7791	12	312	1334	156.5	0.05975	7761.66	851.831	6613.11	9155.43	507.297	101832	siCdr1as(circ)	blue.n2
blue	A	n2	8	20190401 n2 blue	allSelected	Pre	Post	Triangle	8	17983.9	1205.12	1187	3492	1344	1746.5	0.0673577	8734.37	1133.38	7216.71	10635.6	655.281	131538	siCdr1as(circ)	blue.n2
blue	A	n2	7	20190401 n2 blue	allSelected	Post	Pre	Triangle	7	17983.9	486.268	1189	2861	1339	1431	0.0762667	5026.78	1277.12	3328.32	7291.78	459.496	92236.8	siCdr1as(circ)	blue.n2
blue	A	n2	2	20190401 n2 blue	WholeCell1	Post	Pre	Triangle	2	1142.71	57.8425	50	517	1317	259	0.0486963	3433.19	618.403	2625.18	4411.19	190.304	38200.7	siCdr1as(circ)	blue.n2
blue	A	n2	4	20190401 n2 blue	allSelected	Pre	Post	Triangle	4	17983.9	1394.02	1094	3205	1328	1603	0.0678284	8556.13	1178.53	6973.61	10529.1	660.282	132542	siCdr1as(circ)	blue.n2
blue	A	n2	7	20190401 n2 blue	WholeCell1	Post	Pre	Triangle	7	1491.62	81.2615	41	606	1337	303.5	0.0641865	4967.68	1079.9	3534.09	6768.58	370.416	74355.3	siCdr1as(circ)	blue.n2
blue	A	n3	2	20190419 n3 blue	WholeCell1	Post	Pre	Triangle	2	1160.91	47.1468	30	305	2629	153	0.0576197	3478.87	669.956	2582.75	4615.3	233.66	46903.6	siCdr1as(circ)	blue.n3
blue	A	n3	4	20190419 n3 blue	allSelected	Post	Pre	Triangle	4	17983.9	546.193	1642	3180	2639	1590.5	0.0700126	5171.74	1196.87	3594.27	7262.81	429.073	86129.9	siCdr1as(circ)	blue.n3
blue	A	n3	3	20190419 n3 blue	allSelected	Pre	Post	Triangle	3	17983.9	1058.83	986	2903	2636	1452	0.0731715	7607.81	1171.74	5999.75	9555.17	634.053	127277	siCdr1as(circ)	blue.n3
blue	A	n3	1	20190419 n3 blue	allSelected	Post	Pre	Triangle	1	17983.9	542.577	1778	3065	2627	1533	0.0592336	4973.6	1014.85	3654.25	6682.81	340.827	68415.9	siCdr1as(circ)	blue.n3
blue	A	n3	1	20190419 n3 blue	allSelected	Pre	Post	Triangle	1	17983.9	1011.62	1122	3082	2628	1541.5	0.0587427	6683.63	945.722	5447.08	8237.19	435.928	87506	siCdr1as(circ)	blue.n3
blue	A	n3	1	20190419 n3 blue	WholeCell1	Pre	Post	Triangle	1	1535.45	110.539	19	489	2626	245	0.0485317	6715.79	953.073	5500.93	8216.89	359.124	72088.6	siCdr1as(circ)	blue.n3
blue	A	n3	5	20190419 n3 blue	WholeCell1	Pre	Post	Triangle	5	1319.03	103.535	19	344	2642	172.5	0.0497849	8386.44	915.94	7172.85	9840.25	465.75	93492.2	siCdr1as(circ)	blue.n3
blue	A	n3	6	20190419 n3 blue	WholeCell1	Post	Pre	Triangle	6	1073.23	62.1915	39	432	2645	216.5	0.0607176	4642.13	992.209	3341.17	6287.94	335.504	67347.3	siCdr1as(circ)	blue.n3
blue	A	n3	5	20190419 n3 blue	allSelected	Post	Pre	Triangle	5	17983.9	386.864	1391	2504	2643	1252.5	0.0551022	3960.03	687.339	3061.18	5077.7	249.845	50152.5	siCdr1as(circ)	blue.n3
blue	A	n3	4	20190419 n3 blue	WholeCell1	Pre	Post	Triangle	4	1471.25	135.432	57	604	2638	302.5	0.0679272	8599.67	1368.65	6754.29	10884.2	649.731	130424	siCdr1as(circ)	blue.n3
blue	A	n3	8	20190419 n3 blue	WholeCell1	Pre	Post	Triangle	8	1724.79	162.204	23	608	2654	304.5	0.0652747	7268.09	984.823	5954.16	8909.45	525.775	105541	siCdr1as(circ)	blue.n3
blue	A	n3	8	20190419 n3 blue	allSelected	Post	Pre	Triangle	8	17983.9	531.587	1836	3360	2655	1680.5	0.0705643	5601.72	1332.5	3831.76	7943.38	464.37	93215.2	siCdr1as(circ)	blue.n3
blue	A	n3	3	20190419 n3 blue	WholeCell1	Pre	Post	Triangle	3	1595.67	117	23	409	2634	205	0.0692469	7514.8	1075.02	6039.94	9288.19	585.656	117561	siCdr1as(circ)	blue.n3
blue	A	n3	7	20190419 n3 blue	WholeCell1	Pre	Post	Triangle	7	1072.78	97.5466	14	390	2650	195.5	0.0746795	6729.97	1063.2	5268.64	8531.75	579.488	116323	siCdr1as(circ)	blue.n3
blue	A	n3	8	20190419 n3 blue	WholeCell1	Post	Pre	Triangle	8	1724.79	92.8638	43	598	2653	299.5	0.0667174	5699.07	1351.04	3900.76	8030.54	445.342	89395.5	siCdr1as(circ)	blue.n3
blue	A	n3	4	20190419 n3 blue	WholeCell1	Post	Pre	Triangle	4	1471.25	101.751	53	588	2637	294.5	0.0702857	5111.78	1162.55	3568.1	7133.1	425.33	85378.6	siCdr1as(circ)	blue.n3
blue	A	n3	2	20190419 n3 blue	WholeCell1	Pre	Post	Triangle	2	1160.91	89.0528	17	307	2630	154	0.0569381	6944.02	936.999	5707.24	8452.07	443.338	88993.5	siCdr1as(circ)	blue.n3
blue	A	n3	6	20190419 n3 blue	allSelected	Post	Pre	Triangle	6	17983.9	494.419	1780	3171	2647	1586	0.0633728	4677.37	1049.27	3314.3	6484.5	346.294	69513.3	siCdr1as(circ)	blue.n3
blue	A	n3	2	20190419 n3 blue	allSelected	Post	Pre	Triangle	2	17983.9	425.552	1473	2613	2631	1307	0.0559862	3366.56	638.401	2537.25	4436.85	218.746	43910	siCdr1as(circ)	blue.n3
blue	A	n3	5	20190419 n3 blue	allSelected	Pre	Post	Triangle	5	17983.9	1017	853	2544	2644	1272.5	0.0538223	8287.39	889.763	7121.51	9713.93	494.54	99271.5	siCdr1as(circ)	blue.n3
blue	A	n3	3	20190419 n3 blue	WholeCell1	Post	Pre	Triangle	3	1595.67	72.0852	41	395	2633	198	0.0724861	5597.51	1351.92	3819.74	7966.43	495.675	99499.2	siCdr1as(circ)	blue.n3
blue	A	n3	7	20190419 n3 blue	allSelected	Pre	Post	Triangle	7	17983.9	1014.96	1033	2957	2652	1479	0.0866929	6576.52	1087.77	5105.48	8513.8	654.439	131369	siCdr1as(circ)	blue.n3
blue	A	n3	4	20190419 n3 blue	allSelected	Pre	Post	Triangle	4	17983.9	1140.08	1101	3233	2640	1617	0.0684658	8390.31	1301.66	6642.62	10567.3	646.579	129791	siCdr1as(circ)	blue.n3
blue	A	n3	8	20190419 n3 blue	allSelected	Pre	Post	Triangle	8	17983.9	1245.72	1245	3425	2656	1713	0.0687396	7236.3	971.185	5929.51	8873.98	552.427	110891	siCdr1as(circ)	blue.n3
blue	A	n3	3	20190419 n3 blue	allSelected	Post	Pre	Triangle	3	17983.9	502.399	1423	2856	2635	1428.5	0.0747742	5536.45	1291.61	3814.43	7819.57	493.784	99119.7	siCdr1as(circ)	blue.n3
blue	A	n3	2	20190419 n3 blue	allSelected	Pre	Post	Triangle	2	17983.9	1103.43	968	2656	2632	1328.5	0.0547828	6775.34	846.196	5671.69	8143.45	412.272	82757.3	siCdr1as(circ)	blue.n3
blue	A	n3	1	20190419 n3 blue	WholeCell1	Post	Pre	Triangle	1	1535.45	73.3057	41	485	2625	243	0.0491258	4874.51	898.79	3731.71	6297.94	267.632	53723.1	siCdr1as(circ)	blue.n3
blue	A	n3	7	20190419 n3 blue	allSelected	Post	Pre	Triangle	7	17983.9	627.883	1375	2925	2651	1463	0.0884667	4030.72	980.443	2724.3	5830.98	437.46	87813.3	siCdr1as(circ)	blue.n3
blue	A	n3	6	20190419 n3 blue	WholeCell1	Pre	Post	Triangle	6	1073.23	113.453	14	424	2646	212.5	0.0617665	7017.32	966.7	5761.84	8603.8	481.649	96683.7	siCdr1as(circ)	blue.n3
blue	A	n3	7	20190419 n3 blue	WholeCell1	Post	Pre	Triangle	7	1072.78	73.4751	16	392	2649	196.5	0.074273	4093.69	951.396	2843.25	5817.05	369.983	74268.5	siCdr1as(circ)	blue.n3
blue	A	n3	5	20190419 n3 blue	WholeCell1	Post	Pre	Triangle	5	1319.03	45.3434	16	329	2641	165	0.0528723	4104.72	738.942	3158.63	5296.01	242.156	48609.2	siCdr1as(circ)	blue.n3
blue	A	n3	6	20190419 n3 blue	allSelected	Pre	Post	Triangle	6	17983.9	1222.33	1162	3208	2648	1604.5	0.0623102	7048.29	1007.46	5712.35	8719.21	491.509	98662.9	siCdr1as(circ)	blue.n3
blue	A	n4	7	20190426 n4 blue	WholeCell1	Pre	Post	Triangle	7	1387.09	89.8848	22	466	3962	233.5	0.0532918	8253.02	1267.37	6602.41	10272.5	490.891	98538.9	siPsd3(circ)	blue.n4
blue	A	n4	3	20190426 n4 blue	allSelected	Pre	Post	Triangle	3	17983.9	995.204	726	2486	3948	1243.5	0.0725833	5348.52	799.117	4284.18	6716.87	445.433	89413.9	siPsd3(circ)	blue.n4
blue	A	n4	1	20190426 n4 blue	WholeCell1	Pre	Post	Triangle	1	1541.21	172.028	40	639	3938	320	0.0869202	7211.69	1366.53	5335.18	9595.78	718	144128	siPsd3(circ)	blue.n4
blue	A	n4	1	20190426 n4 blue	allSelected	Pre	Post	Triangle	1	17983.9	1228.3	1142	3465	3940	1733	0.084245	6980.52	1283.03	5239.19	9226.88	672.643	135023	siPsd3(circ)	blue.n4
blue	A	n4	3	20190426 n4 blue	allSelected	Post	Pre	Triangle	3	17983.9	424.655	1090	2448	3947	1224.5	0.0740948	2723.95	547.442	1997.38	3698.94	241.67	48511.6	siPsd3(circ)	blue.n4
blue	A	n4	6	20190426 n4 blue	allSelected	Post	Pre	Triangle	6	17983.9	396.439	842	2034	3959	1017.5	0.0802016	3152.65	661.941	2251.68	4317.68	297.384	59695.2	siPsd3(circ)	blue.n4
blue	A	n4	2	20190426 n4 blue	allSelected	Post	Pre	Triangle	2	17983.9	557.796	2047	3350	3943	1675.5	0.0761755	4722.06	1191.15	3170.51	6860.56	423.868	85085	siPsd3(circ)	blue.n4
blue	A	n4	4	20190426 n4 blue	allSelected	Pre	Post	Triangle	4	17983.9	1289.52	1228	3534	3952	1767.5	0.0718763	7233.17	1152.32	5655.45	9158.75	586.699	117771	siPsd3(circ)	blue.n4
blue	A	n4	2	20190426 n4 blue	WholeCell1	Post	Pre	Triangle	2	1986.25	150.806	122	828	3941	414.5	0.0840688	4787.58	1218.07	3190.72	6997.5	478.868	96125.5	siPsd3(circ)	blue.n4
blue	A	n4	1	20190426 n4 blue	allSelected	Post	Pre	Triangle	1	17983.9	581.434	1690	3401	3939	1701	0.0863208	4815.45	1229.97	3165.23	7047.68	494.348	99232.9	siPsd3(circ)	blue.n4
blue	A	n4	6	20190426 n4 blue	WholeCell1	Post	Pre	Triangle	6	1350.12	63.5017	20	311	3957	156	0.0954984	3252.89	766.024	2216.87	4633.82	354.153	71090.9	siPsd3(circ)	blue.n4
blue	A	n4	8	20190426 n4 blue	WholeCell1	Pre	Post	Triangle	8	1410.34	111.834	19	366	3966	183.5	0.088377	7847.97	1502.19	5839.04	10472.6	785.482	157674	siPsd3(circ)	blue.n4
blue	A	n4	1	20190426 n4 blue	WholeCell1	Post	Pre	Triangle	1	1541.21	111.974	63	631	3937	316	0.0883756	4972.05	1294.1	3250.02	7315.73	520.616	104506	siPsd3(circ)	blue.n4
blue	A	n4	2	20190426 n4 blue	allSelected	Pre	Post	Triangle	2	17983.9	1389.04	1400	3433	3944	1717	0.073628	6659.99	1130.8	5145.79	8606.14	560.923	112597	siPsd3(circ)	blue.n4
blue	A	n4	6	20190426 n4 blue	allSelected	Pre	Post	Triangle	6	17983.9	813.621	556	2061	3960	1031	0.0784716	4721.25	701.27	3768.84	5906.54	414.27	83158.5	siPsd3(circ)	blue.n4
blue	A	n4	7	20190426 n4 blue	allSelected	Post	Pre	Triangle	7	17983.9	622.792	1822	3395	3963	1698	0.0533764	4732.59	748.417	3744.16	5952.19	286.516	57513.8	siPsd3(circ)	blue.n4
blue	A	n4	6	20190426 n4 blue	WholeCell1	Pre	Post	Triangle	6	1350.12	98.6177	12	321	3958	161	0.091919	4919.23	818.429	3785.94	6345.09	507.519	101877	siPsd3(circ)	blue.n4
blue	A	n4	2	20190426 n4 blue	WholeCell1	Pre	Post	Triangle	2	1986.25	244.048	84	856	3942	428.5	0.0804159	6825	1234.29	5181.93	8955.81	623.306	125119	siPsd3(circ)	blue.n4
blue	A	n4	8	20190426 n4 blue	allSelected	Pre	Post	Triangle	8	17983.9	1082.99	921	2552	3968	1276.5	0.0832026	7626.01	1360.89	5786.93	9999.29	735.729	147686	siPsd3(circ)	blue.n4
blue	A	n4	5	20190426 n4 blue	WholeCell1	Pre	Post	Triangle	5	1301.39	86.3229	14	328	3954	164.5	0.0606372	4763.62	652.561	3861.46	5819.99	332.354	66715	siPsd3(circ)	blue.n4
blue	A	n4	5	20190426 n4 blue	WholeCell1	Post	Pre	Triangle	5	1301.39	54.9481	31	327	3953	164	0.0609083	2585.39	443.183	1997.76	3335.42	174.205	34969	siPsd3(circ)	blue.n4
blue	A	n4	7	20190426 n4 blue	WholeCell1	Post	Pre	Triangle	7	1387.09	87.0502	38	465	3961	233	0.0535247	4840.01	796.394	3802.67	6146.27	292.661	58747.3	siPsd3(circ)	blue.n4
blue	A	n4	4	20190426 n4 blue	allSelected	Post	Pre	Triangle	4	17983.9	548.729	1831	3470	3951	1735.5	0.0745591	4914.46	1041.78	3507.9	6730.81	424.976	85307.5	siPsd3(circ)	blue.n4
blue	A	n4	5	20190426 n4 blue	allSelected	Post	Pre	Triangle	5	17983.9	505.513	1154	2410	3955	1205.5	0.0798344	2580.31	521.841	1880.86	3517.56	245.802	49341.1	siPsd3(circ)	blue.n4
blue	A	n4	5	20190426 n4 blue	allSelected	Pre	Post	Triangle	5	17983.9	829.846	729	2448	3956	1224.5	0.0779988	4923.32	804.627	3823.56	6303.75	453.866	91106.7	siPsd3(circ)	blue.n4
blue	A	n4	8	20190426 n4 blue	allSelected	Post	Pre	Triangle	8	17983.9	479.289	1350	2499	3967	1250	0.0861769	4856.13	1142.13	3330.63	6945.17	503.399	101050	siPsd3(circ)	blue.n4
blue	A	n4	8	20190426 n4 blue	WholeCell1	Post	Pre	Triangle	8	1410.34	77.5501	21	363	3965	182	0.0893251	4785.07	1160.16	3274.62	6942.65	508.454	102064	siPsd3(circ)	blue.n4
blue	A	n4	3	20190426 n4 blue	WholeCell1	Pre	Post	Triangle	3	1161.69	104.372	15	334	3946	167.5	0.0772126	5616.67	923.127	4360.77	7213.78	493.763	99115.4	siPsd3(circ)	blue.n4
blue	A	n4	4	20190426 n4 blue	WholeCell1	Pre	Post	Triangle	4	1203.59	124.946	14	421	3950	211	0.0694062	7245.61	1124.67	5680.07	9105.97	574.838	115390	siPsd3(circ)	blue.n4
blue	A	n4	4	20190426 n4 blue	WholeCell1	Post	Pre	Triangle	4	1203.59	65.335	37	417	3949	209	0.0720863	5001.1	1009.16	3637.98	6739.79	418.221	83951.4	siPsd3(circ)	blue.n4
blue	A	n4	3	20190426 n4 blue	WholeCell1	Post	Pre	Triangle	3	1161.69	63.5416	25	333	3945	167	0.0779159	2722.67	539.862	2005.88	3684.72	249.828	50149.2	siPsd3(circ)	blue.n4
blue	A	n4	7	20190426 n4 blue	allSelected	Pre	Post	Triangle	7	17983.9	921.933	1149	3412	3964	1706.5	0.0529956	8039.42	1132.27	6566.89	9834.43	468.886	94121.8	siPsd3(circ)	blue.n4
blue	B	n1	2	20190128 n1 blue	WholeCell1	Pre	Post	Triangle	2	1759.87	371.854	213	1790	38	895.5	0.149964	4582.63	942.717	3289.37	6503.08	794.555	159495	siPhf21a(circ)	blue.n1
blue	B	n1	4	20190128 n1 blue	WholeCell1	Post	Pre	Triangle	4	1157.32	208.459	72	881	45	441	0.0803292	5360.39	1547.22	3397.09	8209.95	542.917	108982	siPhf21a(circ)	blue.n1
blue	B	n1	8	20190128 n1 blue	WholeCell1	Post	Pre	Triangle	8	943.827	118.923	59	763	61	382	0.0868768	6535.98	1896.13	4005.21	9947.39	718.827	144294	siPhf21a(circ)	blue.n1
blue	B	n1	1	20190128 n1 blue	WholeCell1	Pre	Post	Triangle	1	1036.24	174.175	40	923	34	462	0.132177	3919.23	645.893	3011.11	5178.28	588.137	118059	siPhf21a(circ)	blue.n1
blue	B	n1	3	20190128 n1 blue	WholeCell1	Post	Pre	Triangle	3	745.944	57.4689	9	355	41	178	0.0891915	6944.15	2061.65	4199.94	10681.2	755.803	151716	siPhf21a(circ)	blue.n1
blue	B	n1	7	20190128 n1 blue	WholeCell1	Post	Pre	Triangle	7	1370.57	352.455	86	1190	57	595.5	0.115012	6995.04	2183.88	4189.85	11231.3	1024.97	205746	siPhf21a(circ)	blue.n1
blue	B	n1	3	20190128 n1 blue	WholeCell1	Pre	Post	Triangle	3	745.944	126.565	7	361	42	181	0.0866537	7182.16	1079.09	5740.54	9164.86	756.928	151942	siPhf21a(circ)	blue.n1
blue	B	n1	2	20190128 n1 blue	WholeCell1	Post	Pre	Triangle	2	1759.87	664.593	259	1879	37	940	0.131556	5699.01	1966.37	3261.41	9760.95	1008.23	202387	siPhf21a(circ)	blue.n1
blue	B	n1	6	20190128 n1 blue	WholeCell1	Post	Pre	Triangle	6	1280.43	323.526	93	1196	53	598.5	0.10637	7554.64	2838.68	3980.66	13129.9	1103.54	221520	siPhf21a(circ)	blue.n1
blue	B	n1	3	20190128 n1 blue	allSelected	Post	Pre	Triangle	3	17983.9	513.005	1556	3186	43	1593.5	0.0879441	6089.21	1750.61	3765.64	9284.17	665.247	133538	siPhf21a(circ)	blue.n1
blue	B	n1	1	20190128 n1 blue	WholeCell1	Post	Pre	Triangle	1	1036.24	395.029	48	941	33	471	0.114379	5951.81	2003.23	3499.04	10023.7	893.291	179315	siPhf21a(circ)	blue.n1
blue	B	n1	5	20190128 n1 blue	WholeCell1	Post	Pre	Triangle	5	1234	165.806	70	622	49	311.5	0.0920884	7600.65	2449.04	4453.59	12259.6	933.928	187472	siPhf21a(circ)	blue.n1
blue	B	n1	2	20190128 n1 blue	allSelected	Post	Pre	Triangle	2	17983.9	1665.21	2135	4081	39	2041	0.140792	5603.8	1900.01	3242.67	9563.9	1083.94	217585	siPhf21a(circ)	blue.n1
blue	B	n1	5	20190128 n1 blue	WholeCell1	Pre	Post	Triangle	5	1234	166.483	67	609	50	305	0.0930016	6282.82	929.634	5031.1	7996.69	692.684	139046	siPhf21a(circ)	blue.n1
blue	B	n1	6	20190128 n1 blue	WholeCell1	Pre	Post	Triangle	6	1280.43	262.7	80	1126	54	563.5	0.113874	5009.67	875.472	3825.11	6689.39	691.642	138837	siPhf21a(circ)	blue.n1
blue	B	n1	5	20190128 n1 blue	allSelected	Pre	Post	Triangle	5	17983.9	1100.66	763	2256	52	1128.5	0.0881441	6231.2	937.487	4977.12	7956.09	658.113	132106	siPhf21a(circ)	blue.n1
blue	B	n1	1	20190128 n1 blue	allSelected	Post	Pre	Triangle	1	17983.9	1301.78	1607	3049	35	1525	0.102846	5708.74	1788.17	3474.09	9228.04	809.075	162410	siPhf21a(circ)	blue.n1
blue	B	n1	5	20190128 n1 blue	allSelected	Post	Pre	Triangle	5	17983.9	442.38	1101	2247	51	1124	0.0896066	7642.32	2476.16	4408.41	12234.4	890.919	178839	siPhf21a(circ)	blue.n1
blue	B	n1	4	20190128 n1 blue	allSelected	Pre	Post	Triangle	4	17983.9	1265.49	1525	3814	48	1907.5	0.0974769	6481	1125.38	4991.66	8573.1	741.872	148920	siPhf21a(circ)	blue.n1
blue	B	n1	4	20190128 n1 blue	allSelected	Post	Pre	Triangle	4	17983.9	882.846	1749	3827	47	1914	0.097781	5642.97	1787.94	3340.36	9044.15	695.294	139570	siPhf21a(circ)	blue.n1
blue	B	n1	7	20190128 n1 blue	WholeCell1	Pre	Post	Triangle	7	1370.57	260.966	71	1134	58	567.5	0.118433	5857.42	926.279	4611.26	7666.59	796.361	159857	siPhf21a(circ)	blue.n1
blue	B	n1	6	20190128 n1 blue	allSelected	Pre	Post	Triangle	6	17983.9	964.252	941	2618	56	1309.5	0.0998132	4876.45	826.451	3790.78	6446.6	609.619	122372	siPhf21a(circ)	blue.n1
blue	B	n1	7	20190128 n1 blue	allSelected	Post	Pre	Triangle	7	17983.9	915.771	1777	3662	59	1831.5	0.110979	7036.16	2241.03	4104.33	11332.1	1008.12	202364	siPhf21a(circ)	blue.n1
blue	B	n1	1	20190128 n1 blue	allSelected	Pre	Post	Triangle	1	17983.9	776.099	1289	2948	36	1474.5	0.11312	3781.88	657.159	2921.83	5095.32	517.555	103891	siPhf21a(circ)	blue.n1
blue	B	n1	4	20190128 n1 blue	WholeCell1	Pre	Post	Triangle	4	1157.32	182.036	51	877	46	439	0.0805667	6161.74	859.519	5034	7729.39	569.779	114374	siPhf21a(circ)	blue.n1
blue	B	n1	6	20190128 n1 blue	allSelected	Post	Pre	Triangle	6	17983.9	691.415	1198	2718	55	1359.5	0.0996722	7295.47	2601.85	4049.69	12349.6	1023.29	205410	siPhf21a(circ)	blue.n1
blue	B	n1	3	20190128 n1 blue	allSelected	Pre	Post	Triangle	3	17983.9	1388.12	1174	3239	44	1620	0.0855986	7272.54	1130.54	5745.81	9285.4	732.198	146978	siPhf21a(circ)	blue.n1
blue	B	n1	7	20190128 n1 blue	allSelected	Pre	Post	Triangle	7	17983.9	1259.57	1454	3601	60	1801	0.110562	5826.17	953.715	4569.68	7682.31	759.144	152387	siPhf21a(circ)	blue.n1
blue	B	n1	8	20190128 n1 blue	allSelected	Post	Pre	Triangle	8	17983.9	520.817	1293	2760	63	1380.5	0.0938239	6358.4	2018.81	3718.18	10139.9	790.992	158780	siPhf21a(circ)	blue.n1
blue	B	n1	8	20190128 n1 blue	WholeCell1	Pre	Post	Triangle	8	943.827	204.175	51	770	62	385.5	0.085226	5337.53	653.901	4481.68	6562.92	520.131	104408	siPhf21a(circ)	blue.n1
blue	B	n1	2	20190128 n1 blue	allSelected	Pre	Post	Triangle	2	17983.9	1184.81	1896	3893	40	1947	0.155241	4445.32	1005.01	3152.04	6561.61	853.647	171357	siPhf21a(circ)	blue.n1
blue	B	n1	8	20190128 n1 blue	allSelected	Pre	Post	Triangle	8	17983.9	1122.97	972	2777	64	1389	0.0924256	5641.02	876.182	4483.25	7280.66	639.917	128454	siPhf21a(circ)	blue.n1
blue	B	n2	4	20190401 n2 blue	allSelected	Post	Pre	Triangle	4	17983.9	596.359	1754	3368	1359	1684.5	0.0591814	3099.93	526.668	2399.68	3975.74	210.076	42169.5	siPsd3(circ)	blue.n2
blue	B	n2	1	20190401 n2 blue	WholeCell1	Pre	Post	Triangle	1	820.271	127.123	34	675	1346	338	0.0775644	10727.7	1804.66	8301.51	13856.3	950.565	190811	siPsd3(circ)	blue.n2
blue	B	n2	8	20190401 n2 blue	WholeCell1	Pre	Post	Triangle	8	1160.32	90.5274	25	456	1374	228.5	0.0501623	8973.84	1110.61	7529.5	10688.8	494.697	99302.9	siPsd3(circ)	blue.n2
blue	B	n2	4	20190401 n2 blue	WholeCell1	Pre	Post	Triangle	4	1053.72	73.4252	16	378	1358	189.5	0.0584259	10425.3	1395.66	8559.02	12618.5	656.675	131818	siPsd3(circ)	blue.n2
blue	B	n2	5	20190401 n2 blue	allSelected	Post	Pre	Triangle	5	17983.9	715.975	1831	3697	1363	1849	0.0751874	4210.28	906.044	2985.04	5797.58	372.369	74747.4	siPsd3(circ)	blue.n2
blue	B	n2	3	20190401 n2 blue	allSelected	Pre	Post	Triangle	3	17983.9	1313.13	1611	4376	1356	2188.5	0.0574493	10743.2	1301.22	9036.62	12852.2	676.407	135779	siPsd3(circ)	blue.n2
blue	B	n2	6	20190401 n2 blue	allSelected	Post	Pre	Triangle	6	17983.9	558.174	1679	3226	1367	1613.5	0.0637985	5208.21	1002.53	3870.17	6903.49	385.289	77340.9	siPsd3(circ)	blue.n2
blue	B	n2	8	20190401 n2 blue	allSelected	Post	Pre	Triangle	8	17983.9	563.246	1639	3255	1375	1628	0.0603499	4052.1	742.054	3063.68	5287.14	282.755	56758.8	siPsd3(circ)	blue.n2
blue	B	n2	4	20190401 n2 blue	WholeCell1	Post	Pre	Triangle	4	1053.72	60.4579	20	366	1357	183.5	0.0611639	3201.58	561.276	2435.04	4132.47	223.56	44876.2	siPsd3(circ)	blue.n2
blue	B	n2	2	20190401 n2 blue	WholeCell1	Pre	Post	Triangle	2	1175.15	183.242	27	849	1350	425	0.0861402	9087.62	1482.25	7091.5	11707.2	895.824	179823	siPsd3(circ)	blue.n2
blue	B	n2	2	20190401 n2 blue	allSelected	Pre	Post	Triangle	2	17983.9	1219.07	1138	3535	1352	1768	0.0822082	8845.09	1381.75	7005.59	11296.1	826.834	165974	siPsd3(circ)	blue.n2
blue	B	n2	5	20190401 n2 blue	allSelected	Pre	Post	Triangle	5	17983.9	990.576	1263	3701	1364	1851	0.0749343	8594.08	1394.54	6700.51	10948.6	720.313	144592	siPsd3(circ)	blue.n2
blue	B	n2	2	20190401 n2 blue	allSelected	Post	Pre	Triangle	2	17983.9	593.863	1684	3484	1351	1742.5	0.0840164	5318.03	1368.16	3496.48	7790.68	533.115	107015	siPsd3(circ)	blue.n2
blue	B	n2	6	20190401 n2 blue	WholeCell1	Pre	Post	Triangle	6	1077.88	92.2311	19	407	1366	204	0.0538305	9533.55	1156.14	7988.49	11387.4	551.125	110630	siPsd3(circ)	blue.n2
blue	B	n2	1	20190401 n2 blue	allSelected	Pre	Post	Triangle	1	17983.9	1391.11	1689	4243	1348	2122	0.080205	10305.7	1677.65	8081.06	13241.8	935.427	187773	siPsd3(circ)	blue.n2
blue	B	n2	1	20190401 n2 blue	allSelected	Post	Pre	Triangle	1	17983.9	824.526	2198	4232	1347	2116.5	0.0811784	4962.16	1236.65	3320.38	7188.4	483.487	97052.6	siPsd3(circ)	blue.n2
blue	B	n2	6	20190401 n2 blue	WholeCell1	Post	Pre	Triangle	6	1077.88	64.6575	19	405	1365	203	0.0543679	5150.6	928.686	3910.74	6654.07	314.804	63192.1	siPsd3(circ)	blue.n2
blue	B	n2	7	20190401 n2 blue	allSelected	Pre	Post	Triangle	7	17983.9	1080.52	956	3080	1372	1540.5	0.0846769	6876.04	1208.97	5259.23	9023.99	672.766	135048	siPsd3(circ)	blue.n2
blue	B	n2	2	20190401 n2 blue	WholeCell1	Post	Pre	Triangle	2	1175.15	151.005	57	829	1349	415	0.0888758	5369.29	1409.13	3498.71	7983.73	573.044	115030	siPsd3(circ)	blue.n2
blue	B	n2	3	20190401 n2 blue	WholeCell1	Pre	Post	Triangle	3	1237.19	110.026	14	523	1354	262	0.0551759	10894.7	1385.96	9076.94	13098.6	655.811	131644	siPsd3(circ)	blue.n2
blue	B	n2	6	20190401 n2 blue	allSelected	Pre	Post	Triangle	6	17983.9	1216.18	1153	3272	1368	1636.5	0.0624612	9490.09	1226.17	7857.61	11511.4	657.263	131935	siPsd3(circ)	blue.n2
blue	B	n2	5	20190401 n2 blue	WholeCell1	Post	Pre	Triangle	5	938.99	81.2365	8	398	1361	199.5	0.0769045	4282.17	924.448	3058.16	5927.16	388.631	78011.8	siPsd3(circ)	blue.n2
blue	B	n2	7	20190401 n2 blue	WholeCell1	Pre	Post	Triangle	7	1300.05	169.771	25	674	1370	337.5	0.0771246	6764.54	1079.68	5315.04	8638.62	600.38	120517	siPsd3(circ)	blue.n2
blue	B	n2	7	20190401 n2 blue	allSelected	Post	Pre	Triangle	7	17983.9	540.225	1396	3033	1371	1517	0.0868612	5083.38	1518.48	3088.15	7884.76	542.496	108898	siPsd3(circ)	blue.n2
blue	B	n2	5	20190401 n2 blue	WholeCell1	Pre	Post	Triangle	5	938.99	78.7009	7	403	1362	202	0.0755757	8779.57	1460.53	6771.7	11222.2	748.371	150224	siPsd3(circ)	blue.n2
blue	B	n2	3	20190401 n2 blue	WholeCell1	Post	Pre	Triangle	3	1237.19	69.669	27	517	1353	259	0.0560039	4776.01	830.108	3674.08	6106.9	296.162	59450.1	siPsd3(circ)	blue.n2
blue	B	n2	4	20190401 n2 blue	allSelected	Pre	Post	Triangle	4	17983.9	907.426	1076	3394	1360	1697.5	0.058492	10238.4	1344.73	8445.14	12390.8	664.928	133474	siPsd3(circ)	blue.n2
blue	B	n2	8	20190401 n2 blue	WholeCell1	Post	Pre	Triangle	8	1160.32	68.4485	32	448	1373	224.5	0.0512835	3959.2	667.618	3089.88	5006.48	229.547	46078.1	siPsd3(circ)	blue.n2
blue	B	n2	7	20190401 n2 blue	WholeCell1	Post	Pre	Triangle	7	1300.05	105.981	45	658	1369	329.5	0.0794696	5018.86	1407.13	3176.05	7587.85	489.68	98295.7	siPsd3(circ)	blue.n2
blue	B	n2	1	20190401 n2 blue	WholeCell1	Post	Pre	Triangle	1	820.271	128.348	51	676	1345	338.5	0.077682	4824.43	1176.16	3301.7	6980.14	458.821	92101.4	siPsd3(circ)	blue.n2
blue	B	n2	8	20190401 n2 blue	allSelected	Pre	Post	Triangle	8	17983.9	980.323	1131	3284	1376	1642.5	0.0596233	9021.75	1198.53	7440.74	10976.5	594.295	119296	siPsd3(circ)	blue.n2
blue	B	n2	3	20190401 n2 blue	allSelected	Post	Pre	Triangle	3	17983.9	645.658	2391	4311	1355	2156	0.0586827	4680.49	794	3616.21	5980.78	311.076	62443.8	siPsd3(circ)	blue.n2
blue	B	n3	8	20190419 n3 blue	WholeCell1	Pre	Post	Triangle	8	1199.29	98.7522	33	458	2686	229.5	0.073452	4599.26	734.504	3595.28	5814.29	380.084	76296.1	siMapk4(circ)	blue.n3
blue	B	n3	6	20190419 n3 blue	WholeCell1	Post	Pre	Triangle	6	1160.55	62.5851	10	379	2677	190	0.0659393	4118.96	902.619	2945.89	5702.43	319.501	64134.9	siMapk4(circ)	blue.n3
blue	B	n3	1	20190419 n3 blue	WholeCell1	Pre	Post	Triangle	1	1808.3	356.062	161	1413	2658	707	0.128605	4981.96	1041.93	3563.48	7000.63	751.384	150829	siMapk4(circ)	blue.n3
blue	B	n3	5	20190419 n3 blue	WholeCell1	Pre	Post	Triangle	5	1330.66	120.851	16	392	2674	196.5	0.0712806	4349.36	535.183	3617.56	5261.34	347.133	69681.8	siMapk4(circ)	blue.n3
blue	B	n3	5	20190419 n3 blue	allSelected	Pre	Post	Triangle	5	17983.9	1057.3	795	2415	2676	1208	0.0675035	4283.42	505.016	3604.71	5136.04	323.618	64961.5	siMapk4(circ)	blue.n3
blue	B	n3	4	20190419 n3 blue	allSelected	Pre	Post	Triangle	4	17983.9	1125.69	827	2426	2672	1213.5	0.0666876	5329.48	704.138	4394.54	6520.07	398.926	80078.4	siMapk4(circ)	blue.n3
blue	B	n3	4	20190419 n3 blue	WholeCell1	Pre	Post	Triangle	4	1518.26	155.867	34	508	2670	254.5	0.063628	5341.71	711.123	4415.02	6541.13	380.253	76330	siMapk4(circ)	blue.n3
blue	B	n3	3	20190419 n3 blue	allSelected	Pre	Post	Triangle	3	17983.9	885.273	819	2508	2668	1254.5	0.056945	5409.23	600.994	4620.86	6388.7	337.517	67751.5	siMapk4(circ)	blue.n3
blue	B	n3	3	20190419 n3 blue	WholeCell1	Pre	Post	Triangle	3	1430.43	110.977	30	526	2666	263.5	0.055962	5611.97	704.986	4671.17	6745.16	348.017	69859	siMapk4(circ)	blue.n3
blue	B	n3	7	20190419 n3 blue	WholeCell1	Pre	Post	Triangle	7	1392.28	130.585	12	468	2682	234.5	0.0705021	4822.85	657.925	3949.45	5954.23	379.66	76210.9	siMapk4(circ)	blue.n3
blue	B	n3	4	20190419 n3 blue	WholeCell1	Post	Pre	Triangle	4	1518.26	69.4997	43	498	2669	249.5	0.0654157	5279.39	1158.33	3743.71	7272.22	408.829	82066.1	siMapk4(circ)	blue.n3
blue	B	n3	1	20190419 n3 blue	allSelected	Post	Pre	Triangle	1	17983.9	880.948	1737	3493	2659	1747	0.120448	7191.93	2044.85	4384.85	11111.6	1094.38	219681	siMapk4(circ)	blue.n3
blue	B	n3	2	20190419 n3 blue	WholeCell1	Pre	Post	Triangle	2	1479.08	124.881	16	441	2662	221	0.0635102	7646.13	987.505	6321.22	9288.52	545.173	109435	siMapk4(circ)	blue.n3
blue	B	n3	2	20190419 n3 blue	allSelected	Post	Pre	Triangle	2	17983.9	445.424	1663	3126	2663	1563.5	0.0581225	6122.75	1167.98	4588.44	8065.52	416.724	83651	siMapk4(circ)	blue.n3
blue	B	n3	1	20190419 n3 blue	allSelected	Pre	Post	Triangle	1	17983.9	1261.86	1347	3402	2660	1701.5	0.12115	4886.39	1024.09	3523.2	6876.85	700.937	140703	siMapk4(circ)	blue.n3
blue	B	n3	2	20190419 n3 blue	WholeCell1	Post	Pre	Triangle	2	1479.08	61.5339	31	432	2661	216.5	0.06525	6421.42	1329.8	4682.29	8686.59	494.411	99245.5	siMapk4(circ)	blue.n3
blue	B	n3	3	20190419 n3 blue	WholeCell1	Post	Pre	Triangle	3	1430.43	75.5823	51	516	2665	258.5	0.0574186	3441.86	595.079	2657.8	4417.31	227.11	45588.9	siMapk4(circ)	blue.n3
blue	B	n3	5	20190419 n3 blue	WholeCell1	Post	Pre	Triangle	5	1330.66	60.2885	22	391	2673	196	0.0716419	3984.92	818.308	2881.75	5417.43	329.304	66102.7	siMapk4(circ)	blue.n3
blue	B	n3	8	20190419 n3 blue	allSelected	Pre	Post	Triangle	8	17983.9	857.644	874	2426	2688	1213.5	0.0716039	4392.78	627.403	3551.54	5453.57	350.315	70320.4	siMapk4(circ)	blue.n3
blue	B	n3	3	20190419 n3 blue	allSelected	Post	Pre	Triangle	3	17983.9	421.87	1231	2497	2667	1249	0.0580785	3406.12	566.565	2657.44	4352.32	225.881	45342.2	siMapk4(circ)	blue.n3
blue	B	n3	7	20190419 n3 blue	allSelected	Pre	Post	Triangle	7	17983.9	911.287	518	2055	2684	1028	0.0709708	4739.32	614.556	3911.73	5770.74	378.846	76047.5	siMapk4(circ)	blue.n3
blue	B	n3	6	20190419 n3 blue	allSelected	Pre	Post	Triangle	6	17983.9	1163.26	858	2486	2680	1243.5	0.0670354	4620.97	575.24	3853.91	5599.56	347.001	69655.2	siMapk4(circ)	blue.n3
blue	B	n3	1	20190419 n3 blue	WholeCell1	Post	Pre	Triangle	1	1808.3	417.705	174	1463	2657	732	0.123392	6871.45	1928.81	4327.88	10660.9	1094.61	219726	siMapk4(circ)	blue.n3
blue	B	n3	6	20190419 n3 blue	allSelected	Post	Pre	Triangle	6	17983.9	398.446	1296	2462	2679	1231.5	0.0680816	4174.03	903.482	2982	5747.68	333.279	66900.7	siMapk4(circ)	blue.n3
blue	B	n3	2	20190419 n3 blue	allSelected	Pre	Post	Triangle	2	17983.9	1173.83	1071	3175	2664	1588	0.0567679	7462.17	904.34	6274.7	8933.91	469.915	94328.3	siMapk4(circ)	blue.n3
blue	B	n3	4	20190419 n3 blue	allSelected	Post	Pre	Triangle	4	17983.9	376.332	1289	2379	2671	1190	0.0687079	5185.09	1108.7	3726.03	7122.17	417.72	83850.9	siMapk4(circ)	blue.n3
blue	B	n3	7	20190419 n3 blue	WholeCell1	Post	Pre	Triangle	7	1392.28	79.0745	47	459	2681	230	0.0723965	2535.92	505.381	1864.63	3425.31	210.078	42169.9	siMapk4(circ)	blue.n3
blue	B	n3	5	20190419 n3 blue	allSelected	Post	Pre	Triangle	5	17983.9	376.208	1130	2372	2675	1186.5	0.0692251	3909.33	776.51	2872.7	5254.76	315.908	63413.7	siMapk4(circ)	blue.n3
blue	B	n3	8	20190419 n3 blue	WholeCell1	Post	Pre	Triangle	8	1199.29	91.6931	43	453	2685	227	0.0745099	3549.24	725.476	2558.31	4827.64	318.646	63963.4	siMapk4(circ)	blue.n3
blue	B	n3	8	20190419 n3 blue	allSelected	Post	Pre	Triangle	8	17983.9	525.778	1255	2423	2687	1212	0.0717495	3390.59	644.94	2520.67	4523.48	287.304	57672	siMapk4(circ)	blue.n3
blue	B	n3	6	20190419 n3 blue	WholeCell1	Pre	Post	Triangle	6	1160.55	108.257	13	383	2678	192	0.0649608	4669.27	589.286	3878.52	5646.37	337.5	67747.9	siMapk4(circ)	blue.n3
blue	B	n3	7	20190419 n3 blue	allSelected	Post	Pre	Triangle	7	17983.9	330.237	877	2032	2683	1016.5	0.0726432	2577.91	522.055	1883.98	3480.26	215.193	43196.7	siMapk4(circ)	blue.n3
blue	B	n4	3	20190426 n4 blue	allSelected	Post	Pre	Triangle	3	17983.9	687.096	1729	3146	3979	1573.5	0.0956736	4766.12	1238.97	3113.88	7075.17	550.071	110418	siMapk4(circ)	blue.n4
blue	B	n4	1	20190426 n4 blue	WholeCell1	Pre	Post	Triangle	1	1452.75	159.843	28	573	3970	287	0.0860314	8152.14	1535.7	6008.34	10749.7	806.679	161929	siMapk4(circ)	blue.n4
blue	B	n4	5	20190426 n4 blue	WholeCell1	Pre	Post	Triangle	5	1719.48	156.839	37	607	3986	304	0.0843163	6869.33	1236.06	5164.04	8970.78	649.805	130439	siMapk4(circ)	blue.n4
blue	B	n4	4	20190426 n4 blue	allSelected	Pre	Post	Triangle	4	17983.9	1366.32	1620	3662	3984	1831.5	0.0882021	6925.08	1326.64	5139.07	9317.88	716.442	143815	siMapk4(circ)	blue.n4
blue	B	n4	3	20190426 n4 blue	allSelected	Pre	Post	Triangle	3	17983.9	1157.32	1295	3237	3980	1619	0.0918662	7066.38	1516.4	5027.61	9789.85	769.183	154402	siMapk4(circ)	blue.n4
blue	B	n4	5	20190426 n4 blue	allSelected	Post	Pre	Triangle	5	17983.9	604.23	1551	3150	3987	1575.5	0.0793778	3851.81	888.346	2660.28	5445.35	362.342	72734.7	siMapk4(circ)	blue.n4
blue	B	n4	8	20190426 n4 blue	WholeCell1	Pre	Post	Triangle	8	1576.6	210.731	57	697	3998	349	0.118808	4583.17	862.35	3411.97	6194.82	652.928	131065	siMapk4(circ)	blue.n4
blue	B	n4	2	20190426 n4 blue	WholeCell1	Pre	Post	Triangle	2	1351.78	108.108	27	449	3974	225	0.0897461	8154.83	1851.75	5619.2	11351.1	844.347	169490	siMapk4(circ)	blue.n4
blue	B	n4	4	20190426 n4 blue	allSelected	Post	Pre	Triangle	4	17983.9	682.727	1969	3618	3983	1809.5	0.0899154	6182.36	1674.1	3958.72	9264.66	666.153	133720	siMapk4(circ)	blue.n4
blue	B	n4	3	20190426 n4 blue	WholeCell1	Pre	Post	Triangle	3	1264.65	136.743	22	503	3978	252	0.083167	7268.35	1545.52	5157.71	9962.81	713.115	143147	siMapk4(circ)	blue.n4
blue	B	n4	7	20190426 n4 blue	allSelected	Post	Pre	Triangle	7	17983.9	502.748	1057	2382	3995	1191.5	0.113455	4820.09	1313.82	3025.31	7303.76	665.144	133518	siMapk4(circ)	blue.n4
blue	B	n4	1	20190426 n4 blue	allSelected	Pre	Post	Triangle	1	17983.9	1255.67	1298	3597	3972	1799	0.086591	8123.44	1574.64	5969.59	10851.5	809.964	162588	siMapk4(circ)	blue.n4
blue	B	n4	8	20190426 n4 blue	WholeCell1	Post	Pre	Triangle	8	1576.6	160.794	68	707	3997	354	0.116992	4733.8	1223.41	3092.81	7081.2	714.395	143404	siMapk4(circ)	blue.n4
blue	B	n4	1	20190426 n4 blue	allSelected	Post	Pre	Triangle	1	17983.9	661.893	1808	3520	3971	1760.5	0.0890952	5629.43	1517.52	3645.07	8471.28	604.956	121436	siMapk4(circ)	blue.n4
blue	B	n4	6	20190426 n4 blue	allSelected	Post	Pre	Triangle	6	17983.9	630.738	2111	3725	3991	1863	0.0764628	6316.81	1648.61	4150.5	9255.49	567.847	113987	siMapk4(circ)	blue.n4
blue	B	n4	5	20190426 n4 blue	allSelected	Pre	Post	Triangle	5	17983.9	1088.29	1066	3162	3988	1581.5	0.0779975	6670.79	1147.72	5116.86	8630.8	586.728	117777	siMapk4(circ)	blue.n4
blue	B	n4	2	20190426 n4 blue	allSelected	Post	Pre	Triangle	2	17983.9	602.895	1543	3101	3975	1551	0.0872493	4319.79	1019.78	2945.76	6171.04	444.329	89192.2	siMapk4(circ)	blue.n4
blue	B	n4	1	20190426 n4 blue	WholeCell1	Post	Pre	Triangle	1	1452.75	103.296	59	573	3969	287	0.0861763	6017.57	1675.43	3833.96	9068.31	620.161	124488	siMapk4(circ)	blue.n4
blue	B	n4	2	20190426 n4 blue	WholeCell1	Post	Pre	Triangle	2	1351.78	92.2859	39	431	3973	216	0.0943503	4435.28	1132.77	2914.59	6526.74	497.944	99954.7	siMapk4(circ)	blue.n4
blue	B	n4	6	20190426 n4 blue	WholeCell1	Post	Pre	Triangle	6	1096.54	89.4115	26	481	3989	241	0.0840208	6395.87	1756.13	4090.77	9620.44	632.726	127010	siMapk4(circ)	blue.n4
blue	B	n4	5	20190426 n4 blue	WholeCell1	Post	Pre	Triangle	5	1719.48	121.085	43	607	3985	304	0.0842718	4015.99	973.87	2718.85	5785.72	403.231	80942.6	siMapk4(circ)	blue.n4
blue	B	n4	6	20190426 n4 blue	WholeCell1	Pre	Post	Triangle	6	1096.54	141.939	9	493	3990	247	0.0813408	7530.68	1498.94	5465.3	10116.7	719.933	144516	siMapk4(circ)	blue.n4
blue	B	n4	7	20190426 n4 blue	allSelected	Pre	Post	Triangle	7	17983.9	987.99	742	2394	3996	1197.5	0.110269	5203.03	1028.21	3791.78	7080.46	662.16	132918	siMapk4(circ)	blue.n4
blue	B	n4	6	20190426 n4 blue	allSelected	Pre	Post	Triangle	6	17983.9	1440.26	1446	3766	3992	1883.5	0.074795	7171.36	1296.41	5439.43	9401.86	615.96	123645	siMapk4(circ)	blue.n4
blue	B	n4	4	20190426 n4 blue	WholeCell1	Pre	Post	Triangle	4	1699.28	227.101	77	865	3982	433	0.0843688	7031.84	1334.83	5214.47	9379.57	686.309	137766	siMapk4(circ)	blue.n4
blue	B	n4	7	20190426 n4 blue	WholeCell1	Post	Pre	Triangle	7	1633.09	175.152	103	742	3993	371.5	0.118442	4860.6	1349.38	3021.37	7441.58	712.636	143051	siMapk4(circ)	blue.n4
blue	B	n4	3	20190426 n4 blue	WholeCell1	Post	Pre	Triangle	3	1264.65	97.6313	42	492	3977	246.5	0.0884756	4999.8	1351.28	3216.35	7484.99	542.748	108948	siMapk4(circ)	blue.n4
blue	B	n4	8	20190426 n4 blue	allSelected	Pre	Post	Triangle	8	17983.9	933.929	652	2189	4000	1095	0.117752	4687.4	953.794	3384.86	6462.56	653.97	131275	siMapk4(circ)	blue.n4
blue	B	n4	7	20190426 n4 blue	WholeCell1	Pre	Post	Triangle	7	1633.09	213.266	59	731	3994	366	0.120343	5287	1059.79	3819.58	7240.05	737.694	148081	siMapk4(circ)	blue.n4
blue	B	n4	2	20190426 n4 blue	allSelected	Pre	Post	Triangle	2	17983.9	1067.65	1063	3179	3976	1590	0.0845326	7498.72	1482.33	5485.12	10062.4	728.504	146236	siMapk4(circ)	blue.n4
blue	B	n4	8	20190426 n4 blue	allSelected	Post	Pre	Triangle	8	17983.9	507.241	929	2202	3999	1101.5	0.121334	4760.64	1258.87	3035.18	7159.26	718.859	144300	siMapk4(circ)	blue.n4
blue	B	n4	4	20190426 n4 blue	WholeCell1	Post	Pre	Triangle	4	1699.28	151.643	105	859	3981	430	0.0854203	6233.12	1652.47	4043.65	9234.59	635.579	127583	siMapk4(circ)	blue.n4
blue	C	n1	2	20190128 n1 blue	allSelected	Post	Pre	Triangle	2	17983.9	386.445	1141	2532	71	1266.5	0.0879901	5304.9	1584.72	3224.31	8236.77	607.245	121895	GFP	blue.n1
blue	C	n1	3	20190128 n1 blue	WholeCell1	Post	Pre	Triangle	3	871.055	108.855	40	504	73	252.5	0.0988532	5929.04	1823.89	3550.95	9431.84	782.041	156983	GFP	blue.n1
blue	C	n1	4	20190128 n1 blue	WholeCell1	Post	Pre	Triangle	4	1191.4	421.506	129	989	77	495	0.154705	7932.97	3350.58	3902.65	15033.3	1782.05	357720	GFP	blue.n1
blue	C	n1	1	20190128 n1 blue	WholeCell1	Post	Pre	Triangle	1	1111.16	205.002	59	842	65	421.5	0.127102	7116.83	2290.44	4116.76	11641	1201.53	241190	GFP	blue.n1
blue	C	n1	3	20190128 n1 blue	WholeCell1	Pre	Post	Triangle	3	871.055	121.25	33	519	74	260	0.0951407	8027.44	1467.95	6023.74	10709.6	964.453	193599	GFP	blue.n1
blue	C	n1	3	20190128 n1 blue	allSelected	Post	Pre	Triangle	3	17983.9	727.054	1905	3590	75	1795.5	0.100072	6136.37	1940.74	3586.17	9832.4	796.621	159909	GFP	blue.n1
blue	C	n1	8	20190128 n1 blue	WholeCell1	Post	Pre	Triangle	8	931.114	105.771	43	593	93	297	0.0955649	6997.63	2127.95	4220.88	11054.2	869.981	174635	GFP	blue.n1
blue	C	n1	6	20190128 n1 blue	allSelected	Post	Pre	Triangle	6	17983.9	446.206	1371	3000	87	1500.5	0.079017	6191.44	1579.04	4029.95	8947.18	583.222	117073	GFP	blue.n1
blue	C	n1	5	20190128 n1 blue	WholeCell1	Pre	Post	Triangle	5	819.18	130.55	29	507	82	254	0.117268	6952.42	1334.34	5157.34	9518.36	994.254	199581	GFP	blue.n1
blue	C	n1	6	20190128 n1 blue	WholeCell1	Pre	Post	Triangle	6	1353.19	172.905	45	605	86	303	0.0846579	7925.81	1213.8	6290.29	10108.7	777.748	156121	GFP	blue.n1
blue	C	n1	4	20190128 n1 blue	WholeCell1	Pre	Post	Triangle	4	1191.4	237.154	134	984	78	492.5	0.171267	4905.9	1090.58	3413.73	7207.1	1070.64	214915	GFP	blue.n1
blue	C	n1	1	20190128 n1 blue	allSelected	Post	Pre	Triangle	1	17983.9	765.014	1630	3524	67	1762.5	0.107601	7351.1	2294.45	4297.28	11669.8	1003.04	201346	GFP	blue.n1
blue	C	n1	2	20190128 n1 blue	WholeCell1	Post	Pre	Triangle	2	1377.29	104.89	72	651	69	326	0.105247	5841.59	1935.05	3348.98	9580.12	796.601	159906	GFP	blue.n1
blue	C	n1	6	20190128 n1 blue	WholeCell1	Post	Pre	Triangle	6	1353.19	86.0588	52	580	85	290.5	0.0892224	6400.15	1655.82	4120.65	9306.5	661.294	132745	GFP	blue.n1
blue	C	n1	4	20190128 n1 blue	allSelected	Post	Pre	Triangle	4	17983.9	1371.97	1772	3572	79	1786.5	0.136409	7298.87	2757.24	3900.53	12948.5	1444.25	289911	GFP	blue.n1
blue	C	n1	7	20190128 n1 blue	WholeCell1	Pre	Post	Triangle	7	1256.06	214.462	11	711	90	356	0.115003	7105.96	1353.79	5244.54	9656.73	1076.25	216041	GFP	blue.n1
blue	C	n1	5	20190128 n1 blue	WholeCell1	Post	Pre	Triangle	5	819.18	130.242	31	503	81	252	0.121893	8529.84	2843.14	4971.77	14437.8	1379.03	276820	GFP	blue.n1
blue	C	n1	7	20190128 n1 blue	allSelected	Post	Pre	Triangle	7	17983.9	639.949	1407	3118	91	1559.5	0.104429	5915.03	1961.79	3369.76	9679.76	834.896	167593	GFP	blue.n1
blue	C	n1	1	20190128 n1 blue	allSelected	Pre	Post	Triangle	1	17983.9	1325.34	1333	3546	68	1773.5	0.106101	8459.42	1568.39	6349.31	11351.4	1094.49	219701	GFP	blue.n1
blue	C	n1	5	20190128 n1 blue	allSelected	Pre	Post	Triangle	5	17983.9	1271.27	1120	3052	84	1526.5	0.105488	6771.87	1257.28	5094.09	9156.34	884.834	177617	GFP	blue.n1
blue	C	n1	2	20190128 n1 blue	WholeCell1	Pre	Post	Triangle	2	1377.29	242.624	56	677	70	339	0.100047	7916.52	1614.74	5722.8	10864.1	1002.34	201205	GFP	blue.n1
blue	C	n1	5	20190128 n1 blue	allSelected	Post	Pre	Triangle	5	17983.9	618.463	1447	3017	83	1509	0.110559	8719.47	2929.74	4946.92	14380.1	1272.74	255483	GFP	blue.n1
blue	C	n1	7	20190128 n1 blue	WholeCell1	Post	Pre	Triangle	7	1256.06	145.167	32	696	89	348.5	0.118247	6312.74	2180.92	3542.39	10621.7	1020.87	204923	GFP	blue.n1
blue	C	n1	1	20190128 n1 blue	WholeCell1	Pre	Post	Triangle	1	1111.16	222.722	50	838	66	419.5	0.125303	8968.66	1823.03	6471.34	12371.5	1355.09	272013	GFP	blue.n1
blue	C	n1	8	20190128 n1 blue	WholeCell1	Pre	Post	Triangle	8	931.114	166.03	27	597	94	299	0.094	7797.82	1224.84	6043.06	10019.6	902.406	181144	GFP	blue.n1
blue	C	n1	2	20190128 n1 blue	allSelected	Pre	Post	Triangle	2	17983.9	1216.44	842	2596	72	1298.5	0.0847504	7412.27	1328.72	5642.46	9805.06	780.953	156765	GFP	blue.n1
blue	C	n1	3	20190128 n1 blue	allSelected	Pre	Post	Triangle	3	17983.9	1314.69	1394	3609	76	1805	0.0984979	7949.92	1519.4	5928.25	10767.5	965.172	193744	GFP	blue.n1
blue	C	n1	8	20190128 n1 blue	allSelected	Post	Pre	Triangle	8	17983.9	583.945	1592	3290	95	1645.5	0.0997173	6980.11	2200.25	4088.98	11136.9	891.896	179035	GFP	blue.n1
blue	C	n1	8	20190128 n1 blue	allSelected	Pre	Post	Triangle	8	17983.9	1392.24	1136	3373	96	1687	0.0959446	7724.67	1262.98	6000.61	10015.1	889.2	178493	GFP	blue.n1
blue	C	n1	4	20190128 n1 blue	allSelected	Pre	Post	Triangle	4	17983.9	1130.82	1545	3480	80	1740.5	0.144706	4459.11	929.866	3271.25	6419.72	819.934	164589	GFP	blue.n1
blue	C	n1	6	20190128 n1 blue	allSelected	Pre	Post	Triangle	6	17983.9	1274.62	937	3075	88	1538	0.0764325	7776.46	1141.63	6263.38	9786.38	680.292	136558	GFP	blue.n1
blue	C	n1	7	20190128 n1 blue	allSelected	Pre	Post	Triangle	7	17983.9	1206.25	1109	3139	92	1570	0.102174	6731.27	1221.17	5145.35	9056.01	865.385	173713	GFP	blue.n1
blue	C	n2	3	20190401 n2 blue	allSelected	Pre	Post	Triangle	3	17983.9	949.372	963	3011	1388	1506	0.0978449	6869.08	1371.13	5041.88	9396.56	796.318	159849	siGigyf2(circ)	blue.n2
blue	C	n2	4	20190401 n2 blue	WholeCell1	Post	Pre	Triangle	4	1686.32	176.123	85	924	1389	462.5	0.076921	4960.18	1295.02	3253.03	7251.09	471.857	94718.2	siGigyf2(circ)	blue.n2
blue	C	n2	6	20190401 n2 blue	allSelected	Post	Pre	Triangle	6	17983.9	555.873	1446	3347	1399	1674	0.0842336	4153.22	954.482	2853.69	5847.25	413.454	82994.6	siGigyf2(circ)	blue.n2
blue	C	n2	5	20190401 n2 blue	allSelected	Post	Pre	Triangle	5	17983.9	699.186	2132	4331	1395	2166	0.0814308	4639.89	1085.65	3174.43	6578.46	442.835	88892.5	siGigyf2(circ)	blue.n2
blue	C	n2	7	20190401 n2 blue	allSelected	Pre	Post	Triangle	7	17983.9	1234.23	1207	3611	1404	1806	0.0883157	7723.88	1392.36	5839.99	10192	782.387	157052	siGigyf2(circ)	blue.n2
blue	C	n2	7	20190401 n2 blue	allSelected	Post	Pre	Triangle	7	17983.9	623.733	1871	3583	1403	1792	0.0898858	2687.34	694.79	1745.23	3947.28	290.79	58371.7	siGigyf2(circ)	blue.n2
blue	C	n2	2	20190401 n2 blue	allSelected	Post	Pre	Triangle	2	17983.9	479.708	1502	3349	1383	1675	0.0777787	4100.8	993.589	2742.91	5833.95	374.371	75149.2	siGigyf2(circ)	blue.n2
blue	C	n2	5	20190401 n2 blue	allSelected	Pre	Post	Triangle	5	17983.9	1409.15	1531	4361	1396	2181	0.0801756	7875.41	1155.9	6316.33	9878.85	700.689	140653	siGigyf2(circ)	blue.n2
blue	C	n2	2	20190401 n2 blue	allSelected	Pre	Post	Triangle	2	17983.9	1176.15	959	3393	1384	1697	0.0761727	8705.68	1323.04	6871.76	10917.2	740.859	148716	siGigyf2(circ)	blue.n2
blue	C	n2	4	20190401 n2 blue	allSelected	Post	Pre	Triangle	4	17983.9	671.363	1604	3553	1391	1777	0.0865871	4915.99	1277.3	3214.22	7251.56	510.934	102562	siGigyf2(circ)	blue.n2
blue	C	n2	6	20190401 n2 blue	allSelected	Pre	Post	Triangle	6	17983.9	1201.67	1025	3376	1400	1688.5	0.0819559	7565.39	1167.93	5989.02	9608.76	701.079	140731	siGigyf2(circ)	blue.n2
blue	C	n2	1	20190401 n2 blue	allSelected	Post	Pre	Triangle	1	17983.9	497.632	1690	3414	1379	1707.5	0.0758658	4767.63	1119.34	3247.27	6710.37	425.976	85508.2	siGigyf2(circ)	blue.n2
blue	C	n2	1	20190401 n2 blue	WholeCell1	Pre	Post	Triangle	1	1421.58	159.031	22	606	1378	303.5	0.0737607	8377.91	1259.8	6682.21	10518.4	691.912	138891	siGigyf2(circ)	blue.n2
blue	C	n2	6	20190401 n2 blue	WholeCell1	Post	Pre	Triangle	6	1452.73	125.519	61	815	1397	408	0.08	4226.78	945.046	2925.72	5880.08	400.544	80403.1	siGigyf2(circ)	blue.n2
blue	C	n2	1	20190401 n2 blue	allSelected	Pre	Post	Triangle	1	17983.9	1294.85	1108	3468	1380	1734.5	0.0739916	8283.8	1247.26	6599.53	10411.6	688.411	138188	siGigyf2(circ)	blue.n2
blue	C	n2	8	20190401 n2 blue	WholeCell1	Pre	Post	Triangle	8	1056.35	86.5869	9	336	1406	168.5	0.057619	8269.37	970.696	7024.4	9809.93	514.212	103220	siGigyf2(circ)	blue.n2
blue	C	n2	4	20190401 n2 blue	WholeCell1	Pre	Post	Triangle	4	1686.32	233.871	75	917	1390	459	0.0773751	6722.2	951.623	5444.59	8364.97	582.877	117004	siGigyf2(circ)	blue.n2
blue	C	n2	3	20190401 n2 blue	WholeCell1	Pre	Post	Triangle	3	1378.32	197.694	101	839	1386	420	0.10242	7020.81	1375.35	5149.59	9554.54	847.803	170184	siGigyf2(circ)	blue.n2
blue	C	n2	2	20190401 n2 blue	WholeCell1	Post	Pre	Triangle	2	1693.32	80.1754	70	632	1381	316.5	0.0666329	4006.34	893.827	2815.51	5537.74	309.943	62216.4	siGigyf2(circ)	blue.n2
blue	C	n2	3	20190401 n2 blue	allSelected	Post	Pre	Triangle	3	17983.9	689.088	1405	2988	1387	1494.5	0.0990184	4012.68	1106.5	2540.37	6092.12	494.88	99339.7	siGigyf2(circ)	blue.n2
blue	C	n2	8	20190401 n2 blue	WholeCell1	Post	Pre	Triangle	8	1056.35	51.5406	8	346	1405	173.5	0.0596618	4166.75	742.977	3154.66	5419.99	302.02	60626	siGigyf2(circ)	blue.n2
blue	C	n2	2	20190401 n2 blue	WholeCell1	Pre	Post	Triangle	2	1693.32	167.081	29	637	1382	319	0.0648257	8457.03	1108.19	6930.51	10284	614.339	123319	siGigyf2(circ)	blue.n2
blue	C	n2	6	20190401 n2 blue	WholeCell1	Pre	Post	Triangle	6	1452.73	196.877	44	816	1398	408.5	0.079076	7598.39	1139.93	6060.87	9561.26	670.672	134627	siGigyf2(circ)	blue.n2
blue	C	n2	4	20190401 n2 blue	allSelected	Pre	Post	Triangle	4	17983.9	1293.54	1222	3552	1392	1776.5	0.0861014	6752.78	1043.01	5377.58	8641.49	666.809	133852	siGigyf2(circ)	blue.n2
blue	C	n2	5	20190401 n2 blue	WholeCell1	Pre	Post	Triangle	5	1306.21	159.205	10	656	1394	328.5	0.0746448	8010.55	1175.54	6424.45	9995.38	658.634	132211	siGigyf2(circ)	blue.n2
blue	C	n2	3	20190401 n2 blue	WholeCell1	Post	Pre	Triangle	3	1378.32	183.615	141	834	1385	417.5	0.103378	4129.76	1161.77	2569.75	6328.57	532.931	106978	siGigyf2(circ)	blue.n2
blue	C	n2	1	20190401 n2 blue	WholeCell1	Post	Pre	Triangle	1	1421.58	82.6264	40	596	1377	298.5	0.0756191	4767	1113.97	3254.01	6686.02	425.386	85389.8	siGigyf2(circ)	blue.n2
blue	C	n2	7	20190401 n2 blue	WholeCell1	Pre	Post	Triangle	7	1329.22	139.194	31	556	1402	278.5	0.0823309	7806.42	1377.59	5936.89	10248.4	737.65	148072	siGigyf2(circ)	blue.n2
blue	C	n2	8	20190401 n2 blue	allSelected	Pre	Post	Triangle	8	17983.9	1188.59	1049	3244	1408	1622.5	0.0636834	8281.37	1018.28	6915.69	9944.95	584.09	117247	siGigyf2(circ)	blue.n2
blue	C	n2	8	20190401 n2 blue	allSelected	Post	Pre	Triangle	8	17983.9	508.238	1666	3242	1407	1621.5	0.0642844	4089.61	731.671	3099.36	5318.91	308.116	61849.6	siGigyf2(circ)	blue.n2
blue	C	n2	5	20190401 n2 blue	WholeCell1	Post	Pre	Triangle	5	1306.21	92.9535	27	649	1393	325	0.0757951	4670.48	1070.77	3204.74	6563.78	416.192	83544.1	siGigyf2(circ)	blue.n2
blue	C	n2	7	20190401 n2 blue	WholeCell1	Post	Pre	Triangle	7	1329.22	94.7718	42	553	1401	277	0.0828915	2699.96	671.522	1784.13	3875.18	267.314	53659.3	siGigyf2(circ)	blue.n2
blue	C	n3	1	20190419 n3 blue	allSelected	Post	Pre	Triangle	1	17983.9	631.515	1617	3093	2691	1547	0.0968325	5143.58	1320.12	3388.19	7620.03	600.951	120632	siRalgapa1(circ)	blue.n3
blue	C	n3	1	20190419 n3 blue	allSelected	Pre	Post	Triangle	1	17983.9	1209.41	1062	3156	2692	1578.5	0.094403	5568.11	1009.98	4190.13	7359.79	611.531	122755	siRalgapa1(circ)	blue.n3
blue	C	n3	1	20190419 n3 blue	WholeCell1	Pre	Post	Triangle	1	1533.47	138.167	10	476	2690	238.5	0.0824097	5599.82	1017.52	4228.05	7413.92	555.978	111604	siRalgapa1(circ)	blue.n3
blue	C	n3	5	20190419 n3 blue	WholeCell1	Pre	Post	Triangle	5	1604.66	101.97	23	455	2706	228	0.0464044	5796.93	563.767	5078.95	6661.65	294.303	59076.9	siRalgapa1(circ)	blue.n3
blue	C	n3	4	20190419 n3 blue	WholeCell1	Pre	Post	Triangle	4	1519.13	82.5268	10	295	2702	148	0.053722	6571.09	680.495	5678.46	7642.75	382.871	76855.4	siRalgapa1(circ)	blue.n3
blue	C	n3	3	20190419 n3 blue	allSelected	Post	Pre	Triangle	3	17983.9	636.776	993	2237	2699	1119	0.134112	6867.65	2287.88	3886.62	11431.5	1203.68	241620	siRalgapa1(circ)	blue.n3
blue	C	n3	6	20190419 n3 blue	WholeCell1	Post	Pre	Triangle	6	1733.34	103.948	57	597	2709	299	0.0677889	4064.26	731.833	3077.69	5307.89	319.871	64209.1	siRalgapa1(circ)	blue.n3
blue	C	n3	7	20190419 n3 blue	allSelected	Pre	Post	Triangle	7	17983.9	1049.57	839	2451	2716	1226	0.065082	5372.26	668.214	4491.45	6511.1	394.17	79123.6	siRalgapa1(circ)	blue.n3
blue	C	n3	2	20190419 n3 blue	allSelected	Post	Pre	Triangle	2	17983.9	524.966	1637	3151	2695	1576	0.0555716	4261.18	728.366	3319.3	5477.55	268.054	53807.8	siRalgapa1(circ)	blue.n3
blue	C	n3	7	20190419 n3 blue	WholeCell1	Post	Pre	Triangle	7	1440.28	62.9537	16	350	2713	175.5	0.06424	3762.23	779.422	2739.84	5113.77	289.987	58210.4	siRalgapa1(circ)	blue.n3
blue	C	n3	5	20190419 n3 blue	allSelected	Pre	Post	Triangle	5	17983.9	812.196	1023	2735	2708	1368	0.0577587	5909.02	660.371	5043.85	6981.21	371.899	74653.1	siRalgapa1(circ)	blue.n3
blue	C	n3	3	20190419 n3 blue	allSelected	Pre	Post	Triangle	3	17983.9	1023.98	826	2201	2700	1101	0.13294	3997.29	916.668	2767.53	5783.48	668.908	134273	siRalgapa1(circ)	blue.n3
blue	C	n3	4	20190419 n3 blue	allSelected	Pre	Post	Triangle	4	17983.9	880.754	802	2431	2704	1216	0.0509704	6441.59	619.749	5633.17	7421.28	355.109	71282.7	siRalgapa1(circ)	blue.n3
blue	C	n3	8	20190419 n3 blue	allSelected	Pre	Post	Triangle	8	17983.9	971.71	786	2300	2720	1150.5	0.0919152	5032.24	850.855	3867.81	6553.26	533.346	107061	siRalgapa1(circ)	blue.n3
blue	C	n3	3	20190419 n3 blue	WholeCell1	Post	Pre	Triangle	3	1785.04	371.988	146	1085	2697	543	0.131749	6523.7	2100.2	3836.42	10800.3	1147.26	230295	siRalgapa1(circ)	blue.n3
blue	C	n3	4	20190419 n3 blue	WholeCell1	Post	Pre	Triangle	4	1519.13	53.8372	22	301	2701	151	0.052299	3481.93	523.501	2782.11	4321.18	206.199	41391.3	siRalgapa1(circ)	blue.n3
blue	C	n3	8	20190419 n3 blue	allSelected	Post	Pre	Triangle	8	17983.9	497.124	1115	2294	2719	1147.5	0.0923021	4015.48	1048.5	2635.2	5971.97	447.119	89752.3	siRalgapa1(circ)	blue.n3
blue	C	n3	5	20190419 n3 blue	WholeCell1	Post	Pre	Triangle	5	1604.66	88.196	36	468	2705	234.5	0.0447115	2675.61	379.051	2203.57	3248.41	132.855	26668.6	siRalgapa1(circ)	blue.n3
blue	C	n3	8	20190419 n3 blue	WholeCell1	Post	Pre	Triangle	8	1707.15	122.679	42	463	2717	232	0.100328	4010.73	1115.82	2597.78	6196.16	502.085	100786	siRalgapa1(circ)	blue.n3
blue	C	n3	6	20190419 n3 blue	allSelected	Post	Pre	Triangle	6	17983.9	521.987	1599	2956	2711	1478.5	0.0685714	4025.51	732.478	3047.3	5281.05	318.546	63943.2	siRalgapa1(circ)	blue.n3
blue	C	n3	6	20190419 n3 blue	allSelected	Pre	Post	Triangle	6	17983.9	1126.56	1041	2977	2712	1489	0.0670191	6593.77	783.342	5555.06	7899.52	485.553	97467.3	siRalgapa1(circ)	blue.n3
blue	C	n3	2	20190419 n3 blue	WholeCell1	Pre	Post	Triangle	2	1374.91	116.567	20	465	2694	233	0.0493806	5559.05	651.188	4720.98	6576.12	296.53	59523.9	siRalgapa1(circ)	blue.n3
blue	C	n3	6	20190419 n3 blue	WholeCell1	Pre	Post	Triangle	6	1733.34	163.29	35	604	2710	302.5	0.0666755	6568.59	757.108	5564.79	7846.83	481.47	96647.8	siRalgapa1(circ)	blue.n3
blue	C	n3	3	20190419 n3 blue	WholeCell1	Pre	Post	Triangle	3	1785.04	278.372	126	1040	2698	520.5	0.138115	4072.65	889.627	2827.6	5815.51	723.127	145157	siRalgapa1(circ)	blue.n3
blue	C	n3	4	20190419 n3 blue	allSelected	Post	Pre	Triangle	4	17983.9	456.712	1394	2427	2703	1214	0.0512192	3442.71	504.56	2781.52	4255.38	199.038	39953.9	siRalgapa1(circ)	blue.n3
blue	C	n3	7	20190419 n3 blue	allSelected	Post	Pre	Triangle	7	17983.9	429.203	1245	2401	2715	1201	0.0669109	3735.97	774.024	2720.8	5084.5	288.221	57856	siRalgapa1(circ)	blue.n3
blue	C	n3	5	20190419 n3 blue	allSelected	Post	Pre	Triangle	5	17983.9	607.055	1456	2765	2707	1383	0.0578033	2667.86	416.218	2126.38	3363.62	175.852	35299.6	siRalgapa1(circ)	blue.n3
blue	C	n3	2	20190419 n3 blue	allSelected	Pre	Post	Triangle	2	17983.9	1045	1027	3202	2696	1601.5	0.0543051	5547.27	680.033	4659.14	6639.29	332.945	66833.7	siRalgapa1(circ)	blue.n3
blue	C	n3	7	20190419 n3 blue	WholeCell1	Pre	Post	Triangle	7	1440.28	109.782	16	358	2714	179.5	0.0623743	5304.8	614.504	4489.03	6341.89	373.643	75003.1	siRalgapa1(circ)	blue.n3
blue	C	n3	2	20190419 n3 blue	WholeCell1	Post	Pre	Triangle	2	1374.91	72.3442	32	459	2693	230	0.0502505	4213.24	716.203	3293.88	5397.06	246.91	49563.4	siRalgapa1(circ)	blue.n3
blue	C	n3	8	20190419 n3 blue	WholeCell1	Pre	Post	Triangle	8	1707.15	128.752	27	467	2718	234	0.0993084	5319.21	1003.45	3924.38	7107.97	623.364	125131	siRalgapa1(circ)	blue.n3
blue	C	n3	1	20190419 n3 blue	WholeCell1	Post	Pre	Triangle	1	1533.47	85.8845	24	461	2689	231	0.0857787	5067.15	1243.02	3440.89	7354.84	533.667	107126	siRalgapa1(circ)	blue.n3
blue	C	n4	3	20190426 n4 blue	allSelected	Post	Pre	Triangle	3	17983.9	742.089	2254	3909	4011	1955	0.0903801	5627.09	1326.04	3808.67	8007.16	608.41	122129	siUpf2(circ)	blue.n4
blue	C	n4	8	20190426 n4 blue	WholeCell1	Pre	Post	Triangle	8	1545.35	157.855	41	503	4030	252	0.0611769	6149.86	839.847	5073.36	7587.12	419.091	84126.2	siUpf2(circ)	blue.n4
blue	C	n4	2	20190426 n4 blue	WholeCell1	Pre	Post	Triangle	2	1681.7	184.233	45	682	4006	341.5	0.0880821	6034.2	1205.02	4385.65	8187.31	640.369	128544	siUpf2(circ)	blue.n4
blue	C	n4	4	20190426 n4 blue	allSelected	Post	Pre	Triangle	4	17983.9	708.228	2159	3721	4015	1861	0.0622424	5628.15	1030.79	4273.8	7364.56	403.386	80973.5	siUpf2(circ)	blue.n4
blue	C	n4	5	20190426 n4 blue	WholeCell1	Pre	Post	Triangle	5	1415.58	168.531	60	616	4018	308.5	0.0731818	6876.22	1232.94	5192.75	8964.17	644.472	129368	siUpf2(circ)	blue.n4
blue	C	n4	4	20190426 n4 blue	WholeCell1	Pre	Post	Triangle	4	1532	124.333	32	582	4014	291.5	0.0615172	6320.23	1052.08	4933.02	8037.91	434.38	87195.1	siUpf2(circ)	blue.n4
blue	C	n4	6	20190426 n4 blue	WholeCell1	Pre	Post	Triangle	6	1353.39	146.063	17	591	4022	296	0.0845296	5699.28	1102.27	4232.42	7650.33	570.647	114549	siUpf2(circ)	blue.n4
blue	C	n4	4	20190426 n4 blue	WholeCell1	Post	Pre	Triangle	4	1532	111.067	61	566	4013	283.5	0.0638145	5682.53	1020.23	4349.72	7390.22	402.687	80833.3	siUpf2(circ)	blue.n4
blue	C	n4	8	20190426 n4 blue	WholeCell1	Post	Pre	Triangle	8	1545.35	67.5668	44	510	4029	255.5	0.0615314	6030.09	1203.79	4432.64	8015.42	422.355	84781.3	siUpf2(circ)	blue.n4
blue	C	n4	6	20190426 n4 blue	allSelected	Pre	Post	Triangle	6	17983.9	1064.57	1118	2897	4024	1449	0.0899745	5639.4	1104.92	4147.35	7627.98	598.993	120239	siUpf2(circ)	blue.n4
blue	C	n4	1	20190426 n4 blue	WholeCell1	Pre	Post	Triangle	1	1294.94	100.287	13	287	4002	144	0.0518711	7047.77	985.243	5751.59	8592.67	412.521	82807.3	siUpf2(circ)	blue.n4
blue	C	n4	4	20190426 n4 blue	allSelected	Pre	Post	Triangle	4	17983.9	1117.49	1368	3754	4016	1877.5	0.0614225	6097.02	949.969	4846.61	7659.21	420.414	84391.7	siUpf2(circ)	blue.n4
blue	C	n4	1	20190426 n4 blue	allSelected	Post	Pre	Triangle	1	17983.9	525.624	1588	3035	4003	1518	0.0769433	7553.53	1816.16	5109.44	10782.7	708.522	142225	siUpf2(circ)	blue.n4
blue	C	n4	6	20190426 n4 blue	allSelected	Post	Pre	Triangle	6	17983.9	597.051	1532	2878	4023	1439.5	0.0909882	5866.29	1518.92	3832.17	8665.03	651.056	130690	siUpf2(circ)	blue.n4
blue	C	n4	3	20190426 n4 blue	WholeCell1	Pre	Post	Triangle	3	1549.51	260.882	82	1114	4010	557.5	0.08507	5643.28	1069.43	4212.78	7565.27	562.826	112979	siUpf2(circ)	blue.n4
blue	C	n4	6	20190426 n4 blue	WholeCell1	Post	Pre	Triangle	6	1353.39	117.573	47	591	4021	296	0.0848562	5707.47	1405.38	3817.91	8266.51	600.827	120607	siUpf2(circ)	blue.n4
blue	C	n4	8	20190426 n4 blue	allSelected	Post	Pre	Triangle	8	17983.9	448.343	1408	2715	4031	1358	0.0705882	5914.81	1272.1	4196.32	8099.81	488.336	98026	siUpf2(circ)	blue.n4
blue	C	n4	5	20190426 n4 blue	allSelected	Post	Pre	Triangle	5	17983.9	524.543	2139	3616	4019	1808.5	0.0644015	6227.34	1324.13	4473.83	8497.94	470.471	94440	siUpf2(circ)	blue.n4
blue	C	n4	8	20190426 n4 blue	allSelected	Pre	Post	Triangle	8	17983.9	1114.61	973	2721	4032	1361	0.069724	6435.78	1048.01	5036.91	8228.43	521.019	104587	siUpf2(circ)	blue.n4
blue	C	n4	7	20190426 n4 blue	allSelected	Post	Pre	Triangle	7	17983.9	605.59	1548	2495	4027	1248	0.0988862	4850.75	1340	3040.96	7328.59	637.198	127908	siUpf2(circ)	blue.n4
blue	C	n4	5	20190426 n4 blue	WholeCell1	Post	Pre	Triangle	5	1415.58	101.896	90	598	4017	299.5	0.0759365	6491.52	1443.37	4612.96	9096.44	591.085	118651	siUpf2(circ)	blue.n4
blue	C	n4	2	20190426 n4 blue	allSelected	Post	Pre	Triangle	2	17983.9	501.144	1371	2868	4007	1434.5	0.0870771	5159.07	1184.63	3497.22	7252.08	534.106	107214	siUpf2(circ)	blue.n4
blue	C	n4	7	20190426 n4 blue	allSelected	Pre	Post	Triangle	7	17983.9	940.495	1057	2487	4028	1244	0.0976208	4439.92	993.179	3130.24	6310.26	561.104	112633	siUpf2(circ)	blue.n4
blue	C	n4	5	20190426 n4 blue	allSelected	Pre	Post	Triangle	5	17983.9	1358.23	1324	3671	4020	1836	0.0630368	6357.49	940.72	5096.35	7917.81	465.962	93534.8	siUpf2(circ)	blue.n4
blue	C	n4	2	20190426 n4 blue	allSelected	Pre	Post	Triangle	2	17983.9	1158.79	935	2925	4008	1463	0.0835337	5738.99	1060.41	4309.64	7632.97	568.529	114124	siUpf2(circ)	blue.n4
blue	C	n4	7	20190426 n4 blue	WholeCell1	Pre	Post	Triangle	7	1821.11	209.65	100	854	4026	427.5	0.0928208	4434.47	954.51	3159.13	6223.51	539.384	108273	siUpf2(circ)	blue.n4
blue	C	n4	7	20190426 n4 blue	WholeCell1	Post	Pre	Triangle	7	1821.11	210.193	132	881	4025	441	0.0916606	4870.09	1309.58	3113.92	7265.91	596.023	119643	siUpf2(circ)	blue.n4
blue	C	n4	2	20190426 n4 blue	WholeCell1	Post	Pre	Triangle	2	1681.7	127.487	75	691	4005	346	0.0920174	5113.5	1196.66	3473.17	7274.12	575.695	115562	siUpf2(circ)	blue.n4
blue	C	n4	1	20190426 n4 blue	allSelected	Pre	Post	Triangle	1	17983.9	1163.72	1054	3062	4004	1531.5	0.0758289	7353.28	1246.65	5645.08	9467.58	658.755	132235	siUpf2(circ)	blue.n4
blue	C	n4	1	20190426 n4 blue	WholeCell1	Post	Pre	Triangle	1	1294.94	36.476	14	285	4001	143	0.0525228	7270.79	1436.54	5411.59	9614.43	447.049	89738.4	siUpf2(circ)	blue.n4
blue	C	n4	3	20190426 n4 blue	WholeCell1	Post	Pre	Triangle	3	1549.51	191.208	126	1098	4009	549.5	0.0883597	5752.01	1333.91	3951.24	8164.11	600.344	120510	siUpf2(circ)	blue.n4
blue	C	n4	3	20190426 n4 blue	allSelected	Pre	Post	Triangle	3	17983.9	1377.2	1719	3942	4012	1971.5	0.0884919	5504.72	1028.54	4151.62	7399.75	571.549	114730	siUpf2(circ)	blue.n4
blue	D	n1	7	20190128 n1 blue	allSelected	Post	Pre	Triangle	7	17983.9	735.353	1481	2907	123	1454	0.0869295	5509.6	1688.65	3373.08	8719.8	668.865	134264	sipwwp2a(circ)	blue.n1
blue	D	n1	6	20190128 n1 blue	allSelected	Post	Pre	Triangle	6	17983.9	523.377	1553	3041	119	1521	0.0965801	6918.79	2133.62	4094.57	10923.3	832.653	167142	sipwwp2a(circ)	blue.n1
blue	D	n1	4	20190128 n1 blue	WholeCell1	Post	Pre	Triangle	4	1425.45	386.39	120	1143	109	572	0.126045	7644.08	2621.92	4288.29	12825	1408.23	282680	sipwwp2a(circ)	blue.n1
blue	D	n1	8	20190128 n1 blue	WholeCell1	Post	Pre	Triangle	8	976.497	67.4522	43	411	125	206	0.087601	7139.55	2331.13	4105.52	11418.2	806.132	161819	sipwwp2a(circ)	blue.n1
blue	D	n1	8	20190128 n1 blue	allSelected	Post	Pre	Triangle	8	17983.9	479.379	1036	2487	127	1244	0.0910812	7051.64	2305.33	4042.16	11316.8	837.22	168059	sipwwp2a(circ)	blue.n1
blue	D	n1	1	20190128 n1 blue	allSelected	Pre	Post	Triangle	1	17983.9	1062.13	824	2464	100	1232.5	0.105001	7127.43	1513.6	5119.7	9986.74	950.909	190880	sipwwp2a(circ)	blue.n1
blue	D	n1	3	20190128 n1 blue	WholeCell1	Post	Pre	Triangle	3	1024.76	99.5493	23	482	105	241.5	0.108039	5888.25	1868.94	3429.04	9553.39	808.033	162200	sipwwp2a(circ)	blue.n1
blue	D	n1	1	20190128 n1 blue	allSelected	Post	Pre	Triangle	1	17983.9	533.037	1139	2433	99	1217	0.107226	7536.11	2640.91	4183.43	12700.3	1066.88	214161	sipwwp2a(circ)	blue.n1
blue	D	n1	3	20190128 n1 blue	allSelected	Post	Pre	Triangle	3	17983.9	393.918	1092	2252	107	1126.5	0.0936932	6166.06	1919.71	3621.44	9731.74	728.262	146188	sipwwp2a(circ)	blue.n1
blue	D	n1	8	20190128 n1 blue	allSelected	Pre	Post	Triangle	8	17983.9	1153.29	889	2511	128	1256	0.0890593	6007.09	1021.85	4668.65	7902.89	651.895	130858	sipwwp2a(circ)	blue.n1
blue	D	n1	4	20190128 n1 blue	allSelected	Post	Pre	Triangle	4	17983.9	846.515	1434	3126	111	1563.5	0.116323	8038.72	2715.1	4496.83	13304.1	1329.24	266825	sipwwp2a(circ)	blue.n1
blue	D	n1	1	20190128 n1 blue	WholeCell1	Post	Pre	Triangle	1	1331.14	152.589	56	652	97	326.5	0.112265	7788.81	2699.94	4423.06	13237.9	1150.79	231004	sipwwp2a(circ)	blue.n1
blue	D	n1	5	20190128 n1 blue	WholeCell1	Post	Pre	Triangle	5	1311.99	145.416	89	892	113	446.5	0.103594	6997.56	2267.33	3962.14	11278.4	932.774	187240	sipwwp2a(circ)	blue.n1
blue	D	n1	6	20190128 n1 blue	WholeCell1	Post	Pre	Triangle	6	1243.23	87.8074	43	557	117	279	0.0928241	7190.02	2191.64	4301.32	11311.2	858.184	172267	sipwwp2a(circ)	blue.n1
blue	D	n1	5	20190128 n1 blue	allSelected	Pre	Post	Triangle	5	17983.9	1253.1	1325	3317	116	1659	0.101672	5846.83	955.051	4594.23	7652.89	711.659	142855	sipwwp2a(circ)	blue.n1
blue	D	n1	5	20190128 n1 blue	WholeCell1	Pre	Post	Triangle	5	1311.99	256.717	68	912	114	456.5	0.102304	6008.54	997.445	4670.32	7876.48	730.442	146625	sipwwp2a(circ)	blue.n1
blue	D	n1	6	20190128 n1 blue	WholeCell1	Pre	Post	Triangle	6	1243.23	182.664	31	573	118	287	0.0892147	6952.58	1141.31	5417.47	9027.36	767.058	153975	sipwwp2a(circ)	blue.n1
blue	D	n1	7	20190128 n1 blue	WholeCell1	Pre	Post	Triangle	7	1056.79	180.313	17	717	122	359	0.120992	3726.86	576.203	2947.46	4865.91	534.082	107209	sipwwp2a(circ)	blue.n1
blue	D	n1	4	20190128 n1 blue	allSelected	Pre	Post	Triangle	4	17983.9	1080.92	1172	3038	112	1519.5	0.118623	4846.02	1033.07	3512.27	6916.88	771.135	154794	sipwwp2a(circ)	blue.n1
blue	D	n1	8	20190128 n1 blue	WholeCell1	Pre	Post	Triangle	8	976.497	142.203	31	420	126	210.5	0.0850595	5944.75	958.846	4692.2	7708.11	613.833	123218	sipwwp2a(circ)	blue.n1
blue	D	n1	7	20190128 n1 blue	WholeCell1	Post	Pre	Triangle	7	1056.79	233.916	29	785	121	393	0.107796	6231.99	2248.57	3461.04	10714.9	925.328	185745	sipwwp2a(circ)	blue.n1
blue	D	n1	2	20190128 n1 blue	WholeCell1	Post	Pre	Triangle	2	1074.04	286.463	69	747	101	374	0.105292	6837.78	2494.46	3784.03	11901.6	1032.6	207279	sipwwp2a(circ)	blue.n1
blue	D	n1	4	20190128 n1 blue	WholeCell1	Pre	Post	Triangle	4	1425.45	244.023	73	1086	110	543.5	0.133302	5132.08	1142.29	3594.22	7404.13	940.047	188700	sipwwp2a(circ)	blue.n1
blue	D	n1	3	20190128 n1 blue	WholeCell1	Pre	Post	Triangle	3	1024.76	134.999	12	486	106	243.5	0.10523	6786.13	1180.86	5192.41	9005.42	857.406	172111	sipwwp2a(circ)	blue.n1
blue	D	n1	7	20190128 n1 blue	allSelected	Pre	Post	Triangle	7	17983.9	1011.01	1264	2798	124	1399.5	0.0887491	3567.98	491.303	2931.87	4498.92	377.35	75747.3	sipwwp2a(circ)	blue.n1
blue	D	n1	2	20190128 n1 blue	allSelected	Pre	Post	Triangle	2	17983.9	799.229	914	2570	104	1285.5	0.100788	4259.95	810.101	3211.43	5837.07	535.548	107503	sipwwp2a(circ)	blue.n1
blue	D	n1	6	20190128 n1 blue	allSelected	Pre	Post	Triangle	6	17983.9	1446.41	1152	3127	120	1564	0.0924576	7001.82	1191.44	5385.87	9126.92	759.855	152529	sipwwp2a(circ)	blue.n1
blue	D	n1	2	20190128 n1 blue	WholeCell1	Pre	Post	Triangle	2	1074.04	154.796	37	698	102	349.5	0.113821	4246.85	761.037	3225.64	5732.59	578.265	116078	sipwwp2a(circ)	blue.n1
blue	D	n1	2	20190128 n1 blue	allSelected	Post	Pre	Triangle	2	17983.9	789.649	1232	2643	103	1322	0.0977995	6539.68	2164.77	3779.28	10761.9	914.123	183496	sipwwp2a(circ)	blue.n1
blue	D	n1	3	20190128 n1 blue	allSelected	Pre	Post	Triangle	3	17983.9	1051.3	693	2290	108	1145.5	0.0912777	6624.61	1065.92	5191.9	8571.75	724.308	145394	sipwwp2a(circ)	blue.n1
blue	D	n1	5	20190128 n1 blue	allSelected	Post	Pre	Triangle	5	17983.9	652.214	1526	3287	115	1644	0.104361	6567.56	2089.98	3818.39	10535.8	878.848	176415	sipwwp2a(circ)	blue.n1
blue	D	n1	1	20190128 n1 blue	WholeCell1	Pre	Post	Triangle	1	1331.14	192.617	49	652	98	326.5	0.111765	7320.69	1600.28	5193.96	10389.7	1065.81	213945	sipwwp2a(circ)	blue.n1
blue	D	n2	7	20190401 n2 blue	allSelected	Pre	Post	Triangle	7	17983.9	1188.48	1004	2981	1436	1491	0.0869145	5293.11	898.61	4088.03	6910.08	535.679	107529	siHipk3(circ)	blue.n2
blue	D	n2	4	20190401 n2 blue	allSelected	Post	Pre	Triangle	4	17983.9	500.083	1640	3386	1423	1693.5	0.0773275	5837.33	1462.08	3877.36	8430.85	540.425	108482	siHipk3(circ)	blue.n2
blue	D	n2	4	20190401 n2 blue	WholeCell1	Pre	Post	Triangle	4	1029.41	144.424	36	572	1422	286.5	0.074514	7206.17	978.119	5901.47	8874.83	612.07	122864	siHipk3(circ)	blue.n2
blue	D	n2	5	20190401 n2 blue	allSelected	Pre	Post	Triangle	5	17983.9	1309.45	1066	3213	1428	1607	0.0813371	6559.48	964.697	5254.5	8264.86	614.401	123332	siHipk3(circ)	blue.n2
blue	D	n2	4	20190401 n2 blue	WholeCell1	Post	Pre	Triangle	4	1029.41	95.4145	44	552	1421	276.5	0.0780054	5621.99	1309.38	3871.87	7998.7	535.003	107394	siHipk3(circ)	blue.n2
blue	D	n2	7	20190401 n2 blue	allSelected	Post	Pre	Triangle	7	17983.9	478.522	1464	2894	1435	1447.5	0.0908449	5687.94	1753.57	3380.21	8951.79	638.029	128075	siHipk3(circ)	blue.n2
blue	D	n2	1	20190401 n2 blue	allSelected	Pre	Post	Triangle	1	17983.9	1107.33	1185	3448	1412	1724.5	0.0646067	6457.84	771.585	5430.6	7743.72	459.801	92298	siHipk3(circ)	blue.n2
blue	D	n2	3	20190401 n2 blue	WholeCell1	Post	Pre	Triangle	3	1657.76	79.4531	83	617	1417	309	0.0710243	5638.95	1423.78	3789.04	8169.21	471.821	94710.8	siHipk3(circ)	blue.n2
blue	D	n2	6	20190401 n2 blue	allSelected	Pre	Post	Triangle	6	17983.9	1295.63	885	2878	1432	1439.5	0.0733683	5543.77	767.573	4516.4	6880.83	464.411	93223.5	siHipk3(circ)	blue.n2
blue	D	n2	6	20190401 n2 blue	WholeCell1	Post	Pre	Triangle	6	968.641	62.4306	22	402	1429	201.5	0.0785547	5396.48	1324.4	3639.86	7796.2	487.464	97851.1	siHipk3(circ)	blue.n2
blue	D	n2	1	20190401 n2 blue	allSelected	Post	Pre	Triangle	1	17983.9	596.1	1767	3412	1411	1706.5	0.065585	4603.6	917.323	3370.42	6163.57	354.941	71248.9	siHipk3(circ)	blue.n2
blue	D	n2	8	20190401 n2 blue	allSelected	Post	Pre	Triangle	8	17983.9	471.597	1479	3054	1439	1527.5	0.0815488	5352.01	1470.24	3438.07	8043.81	515.99	103577	siHipk3(circ)	blue.n2
blue	D	n2	6	20190401 n2 blue	WholeCell1	Pre	Post	Triangle	6	968.641	130.212	13	415	1430	208	0.075212	5560.61	770.096	4533.58	6908.71	466.315	93605.7	siHipk3(circ)	blue.n2
blue	D	n2	5	20190401 n2 blue	WholeCell1	Post	Pre	Triangle	5	979.028	52.5619	20	447	1425	224	0.0680447	6511.36	1531.25	4454.41	9124.95	516.998	103780	siHipk3(circ)	blue.n2
blue	D	n2	3	20190401 n2 blue	allSelected	Post	Pre	Triangle	3	17983.9	382.814	1204	2723	1419	1362	0.0792622	5668.75	1502.19	3640.82	8349.46	541.928	108784	siHipk3(circ)	blue.n2
blue	D	n2	8	20190401 n2 blue	WholeCell1	Post	Pre	Triangle	8	1061.39	47.0073	15	375	1437	188	0.0673173	5277.94	1366.11	3507.93	7697.24	419.845	84277.4	siHipk3(circ)	blue.n2
blue	D	n2	5	20190401 n2 blue	allSelected	Post	Pre	Triangle	5	17983.9	474.811	1492	3154	1427	1577.5	0.0841103	6685.01	1730.51	4345.74	9793.22	669.434	134379	siHipk3(circ)	blue.n2
blue	D	n2	2	20190401 n2 blue	allSelected	Post	Pre	Triangle	2	17983.9	515.636	1678	3173	1415	1587	0.076057	4775.67	1202.74	3176.5	6923.12	444.9	89307	siHipk3(circ)	blue.n2
blue	D	n2	6	20190401 n2 blue	allSelected	Post	Pre	Triangle	6	17983.9	403.911	1326	2810	1431	1405.5	0.0767057	5495.23	1437.76	3590.24	8068.74	499.892	100346	siHipk3(circ)	blue.n2
blue	D	n2	4	20190401 n2 blue	allSelected	Pre	Post	Triangle	4	17983.9	1265.88	1118	3461	1424	1731	0.0748281	7200.25	990.987	5859.87	8887.44	604.391	121322	siHipk3(circ)	blue.n2
blue	D	n2	7	20190401 n2 blue	WholeCell1	Pre	Post	Triangle	7	1533.87	209.231	64	789	1434	395	0.077564	5270.72	845.968	4153.52	6784.13	477.609	95872.7	siHipk3(circ)	blue.n2
blue	D	n2	8	20190401 n2 blue	WholeCell1	Pre	Post	Triangle	8	1061.39	109.956	10	379	1438	190	0.06619	6350.39	898.173	5154.64	7825.37	462.434	92826.5	siHipk3(circ)	blue.n2
blue	D	n2	5	20190401 n2 blue	WholeCell1	Pre	Post	Triangle	5	979.028	130.237	16	459	1426	230	0.0656253	6545.17	911.064	5339.15	8077.54	484.99	97354.4	siHipk3(circ)	blue.n2
blue	D	n2	3	20190401 n2 blue	allSelected	Pre	Post	Triangle	3	17983.9	1173.2	760	2777	1420	1389	0.0767285	5677	873.558	4502.05	7215.15	500.602	100488	siHipk3(circ)	blue.n2
blue	D	n2	1	20190401 n2 blue	WholeCell1	Pre	Post	Triangle	1	1144.22	110.454	15	527	1410	264	0.0628615	6623.5	838.201	5486.01	8019.33	463.899	93120.7	siHipk3(circ)	blue.n2
blue	D	n2	7	20190401 n2 blue	WholeCell1	Post	Pre	Triangle	7	1533.87	126.974	123	765	1433	383	0.0809752	5582.05	1541.52	3546.79	8360.86	565.536	113523	siHipk3(circ)	blue.n2
blue	D	n2	1	20190401 n2 blue	WholeCell1	Post	Pre	Triangle	1	1144.22	87.3192	15	524	1409	262.5	0.0635611	4481.47	834.743	3385.5	5890.91	325.038	65246.5	siHipk3(circ)	blue.n2
blue	D	n2	2	20190401 n2 blue	allSelected	Pre	Post	Triangle	2	17983.9	1190.3	1184	3222	1416	1611.5	0.0737446	4913.1	681.321	3992.9	6089.57	415.213	83347.8	siHipk3(circ)	blue.n2
blue	D	n2	2	20190401 n2 blue	WholeCell1	Post	Pre	Triangle	2	975.994	89.1824	21	554	1413	277.5	0.0785939	4866.71	1136.3	3359.59	6859.73	464.815	93304.6	siHipk3(circ)	blue.n2
blue	D	n2	2	20190401 n2 blue	WholeCell1	Pre	Post	Triangle	2	975.994	149.6	14	566	1414	283.5	0.0736166	4767.51	586.039	3988.83	5818.09	403.946	81086	siHipk3(circ)	blue.n2
blue	D	n2	8	20190401 n2 blue	allSelected	Pre	Post	Triangle	8	17983.9	1379.58	994	3163	1440	1582	0.0778954	6347.03	939.479	5065.96	7961.79	559.089	112229	siHipk3(circ)	blue.n2
blue	D	n2	3	20190401 n2 blue	WholeCell1	Pre	Post	Triangle	3	1657.76	193.375	39	636	1418	318.5	0.0679686	5592.5	783.665	4539.71	6943.48	436.389	87598.5	siHipk3(circ)	blue.n2
blue	D	n3	5	20190419 n3 blue	WholeCell1	Pre	Post	Triangle	5	1731.69	158.702	48	675	2738	338	0.0822074	14580.7	2403.84	11257.4	18622.8	1345.46	270081	siPsd3(circ)	blue.n3
blue	D	n3	8	20190419 n3 blue	allSelected	Pre	Post	Triangle	8	17983.9	1157.61	704	2254	2752	1127.5	0.0788137	6826.61	1072.05	5380.48	8692.16	620.95	124646	siPsd3(circ)	blue.n3
blue	D	n3	1	20190419 n3 blue	allSelected	Post	Pre	Triangle	1	17983.9	497.861	1539	2982	2723	1491.5	0.077161	4073.01	940.255	2816.6	5739.39	365.194	73307.2	siPsd3(circ)	blue.n3
blue	D	n3	2	20190419 n3 blue	allSelected	Post	Pre	Triangle	2	17983.9	375.959	1167	2459	2727	1230	0.0530207	3953.34	751.802	2979.94	5200.92	243.334	48845.7	siPsd3(circ)	blue.n3
blue	D	n3	5	20190419 n3 blue	allSelected	Pre	Post	Triangle	5	17983.9	1143.93	1142	3237	2740	1619	0.0826398	14278.4	2290.25	11119.4	18171.9	1343.31	269648	siPsd3(circ)	blue.n3
blue	D	n3	3	20190419 n3 blue	allSelected	Pre	Post	Triangle	3	17983.9	803.812	1167	2347	2732	1174	0.0880993	7708.66	1486.6	5738.09	10449.5	875.675	175778	siPsd3(circ)	blue.n3
blue	D	n3	1	20190419 n3 blue	WholeCell1	Pre	Post	Triangle	1	1094.01	96.0322	7	375	2722	188	0.079664	7165.03	1224.54	5513.39	9291.68	644.689	129412	siPsd3(circ)	blue.n3
blue	D	n3	4	20190419 n3 blue	allSelected	Pre	Post	Triangle	4	17983.9	959.061	791	2484	2736	1242.5	0.0675696	6572.65	962.53	5282.38	8200.18	500.723	100513	siPsd3(circ)	blue.n3
blue	D	n3	1	20190419 n3 blue	allSelected	Pre	Post	Triangle	1	17983.9	1158.68	1054	3038	2724	1519.5	0.0752778	6698.38	952.801	5398.46	8306.48	565.997	113615	siPsd3(circ)	blue.n3
blue	D	n3	6	20190419 n3 blue	allSelected	Post	Pre	Triangle	6	17983.9	1022.36	2061	3287	2743	1644	0.0985421	7087.68	2000.62	4505.57	10944.2	1002.61	201260	siPsd3(circ)	blue.n3
blue	D	n3	6	20190419 n3 blue	WholeCell1	Post	Pre	Triangle	6	1523.43	409.839	211	1098	2741	549.5	0.11408	7442.98	2340.43	4452.15	12128.8	1244.92	249898	siPsd3(circ)	blue.n3
blue	D	n3	7	20190419 n3 blue	allSelected	Pre	Post	Triangle	7	17983.9	1185.99	1324	3405	2748	1703	0.0748796	13091.4	2236.16	10074.1	16896	1134.6	227754	siPsd3(circ)	blue.n3
blue	D	n3	5	20190419 n3 blue	allSelected	Post	Pre	Triangle	5	17983.9	611.628	1807	3215	2739	1608	0.0835932	7313.81	1832.95	4870.1	10620.4	733.067	147152	siPsd3(circ)	blue.n3
blue	D	n3	4	20190419 n3 blue	WholeCell1	Pre	Post	Triangle	4	935.319	72.0603	14	316	2734	158.5	0.0888196	7114.66	1257.49	5346.91	9270.12	709.849	142491	siPsd3(circ)	blue.n3
blue	D	n3	2	20190419 n3 blue	allSelected	Pre	Post	Triangle	2	17983.9	927.273	771	2476	2728	1238.5	0.0524132	7295.68	850.087	6182.88	8649.8	421.982	84706.4	siPsd3(circ)	blue.n3
blue	D	n3	6	20190419 n3 blue	allSelected	Pre	Post	Triangle	6	17983.9	991.477	1633	3198	2744	1599.5	0.100442	8785.68	1852.94	6381.48	12292.5	1161.83	233220	siPsd3(circ)	blue.n3
blue	D	n3	8	20190419 n3 blue	WholeCell1	Post	Pre	Triangle	8	1313.74	66.0872	18	360	2749	180.5	0.0867361	4845.49	1204.1	3298.86	7104.77	496.554	99675.6	siPsd3(circ)	blue.n3
blue	D	n3	2	20190419 n3 blue	WholeCell1	Pre	Post	Triangle	2	1116.82	80.3598	7	288	2726	144.5	0.0507812	7391.51	859.283	6248.2	8749.86	418.072	83921.6	siPsd3(circ)	blue.n3
blue	D	n3	6	20190419 n3 blue	WholeCell1	Pre	Post	Triangle	6	1523.43	214.935	192	1044	2742	522.5	0.118406	9236.14	1984.71	6533.32	13003.5	1405.93	282218	siPsd3(circ)	blue.n3
blue	D	n3	7	20190419 n3 blue	WholeCell1	Pre	Post	Triangle	7	1835.66	176.691	58	738	2746	369.5	0.0867832	14157.6	2871.43	10209.4	18971.4	1436.05	288266	siPsd3(circ)	blue.n3
blue	D	n3	7	20190419 n3 blue	WholeCell1	Post	Pre	Triangle	7	1835.66	148.544	101	738	2745	369.5	0.0868699	4490.25	1174.59	2941.52	6671.49	483.784	97112.3	siPsd3(circ)	blue.n3
blue	D	n3	8	20190419 n3 blue	allSelected	Post	Pre	Triangle	8	17983.9	363.724	1119	2180	2751	1090.5	0.0822431	4899.31	1233.6	3273.66	7141.55	473.635	95075	siPsd3(circ)	blue.n3
blue	D	n3	3	20190419 n3 blue	WholeCell1	Post	Pre	Triangle	3	1623.87	370.554	131	971	2729	486	0.100245	4196.76	1178.67	2668.06	6505.35	572.073	114835	siPsd3(circ)	blue.n3
blue	D	n3	4	20190419 n3 blue	WholeCell1	Post	Pre	Triangle	4	935.319	63.4718	21	316	2733	158.5	0.0889747	5953.84	1553.56	3859.61	8768.82	620.222	124500	siPsd3(circ)	blue.n3
blue	D	n3	4	20190419 n3 blue	allSelected	Post	Pre	Triangle	4	17983.9	417.357	1261	2455	2735	1228	0.0687466	5667.84	1242.1	3998.8	7799.04	451.572	90646.3	siPsd3(circ)	blue.n3
blue	D	n3	1	20190419 n3 blue	WholeCell1	Post	Pre	Triangle	1	1094.01	70.7451	20	361	2721	181	0.083349	4125.13	981.033	2823.13	5898.49	394.508	79191.4	siPsd3(circ)	blue.n3
blue	D	n3	3	20190419 n3 blue	allSelected	Post	Pre	Triangle	3	17983.9	737.779	1574	2373	2731	1187	0.0871277	4294.48	1157.76	2777.09	6456.57	503.063	100982	siPsd3(circ)	blue.n3
blue	D	n3	3	20190419 n3 blue	WholeCell1	Pre	Post	Triangle	3	1623.87	182.674	110	938	2730	469.5	0.104325	8474.74	1866.24	5924.95	11971.6	1140.61	228960	siPsd3(circ)	blue.n3
blue	D	n3	7	20190419 n3 blue	allSelected	Post	Pre	Triangle	7	17983.9	613.441	2037	3380	2747	1690.5	0.0757411	4337.67	1012.1	2989.01	6143.41	392.041	78696.2	siPsd3(circ)	blue.n3
blue	D	n3	2	20190419 n3 blue	WholeCell1	Post	Pre	Triangle	2	1116.82	41.3381	14	290	2725	145.5	0.0504138	3963.06	746.204	2991.84	5211.8	230.944	46358.6	siPsd3(circ)	blue.n3
blue	D	n3	8	20190419 n3 blue	WholeCell1	Pre	Post	Triangle	8	1313.74	121.474	21	375	2750	188	0.0823893	7292.21	1341.11	5488.9	9661.65	713.882	143301	siPsd3(circ)	blue.n3
blue	D	n3	5	20190419 n3 blue	WholeCell1	Post	Pre	Triangle	5	1731.69	136.269	80	682	2737	341.5	0.0815323	7192.87	1778.86	4805.6	10432.3	715.49	143624	siPsd3(circ)	blue.n3
blue	D	n4	6	20190426 n4 blue	WholeCell1	Pre	Post	Triangle	6	1089.88	80.3149	7	234	4054	117.5	0.066765	5314.33	728.48	4321	6513.44	391.61	78609.7	siRalgapa1(circ)	blue.n4
blue	D	n4	5	20190426 n4 blue	WholeCell1	Pre	Post	Triangle	5	1339.21	124.971	57	485	4050	243	0.084367	5429.12	855.354	4271.55	6904.65	516.151	103609	siRalgapa1(circ)	blue.n4
blue	D	n4	8	20190426 n4 blue	WholeCell1	Pre	Post	Triangle	8	1529.65	123.446	33	539	4062	270	0.0678868	5513.97	837.151	4400.13	6916.86	423.161	84943	siRalgapa1(circ)	blue.n4
blue	D	n4	1	20190426 n4 blue	allSelected	Post	Pre	Triangle	1	17983.9	600.703	1752	3105	4035	1553	0.063725	2623.93	516.379	1943.48	3505.04	194.715	39086.1	siRalgapa1(circ)	blue.n4
blue	D	n4	5	20190426 n4 blue	allSelected	Post	Pre	Triangle	5	17983.9	640.168	1474	3016	4051	1508.5	0.0775773	4509.41	896.29	3325.17	6117.86	409.051	82110.8	siRalgapa1(circ)	blue.n4
blue	D	n4	7	20190426 n4 blue	allSelected	Post	Pre	Triangle	7	17983.9	532.075	1549	2773	4059	1387	0.0651017	5324.02	1049.51	3931.04	7092.51	405.156	81328.8	siRalgapa1(circ)	blue.n4
blue	D	n4	3	20190426 n4 blue	allSelected	Post	Pre	Triangle	3	17983.9	436.312	1332	2735	4043	1368	0.0656819	2857.09	559.297	2119.45	3815.3	215.996	43358	siRalgapa1(circ)	blue.n4
blue	D	n4	8	20190426 n4 blue	allSelected	Pre	Post	Triangle	8	17983.9	923.731	906	2937	4064	1469	0.0704498	5509.91	852.575	4360.67	6941.06	438.673	88057	siRalgapa1(circ)	blue.n4
blue	D	n4	1	20190426 n4 blue	WholeCell1	Pre	Post	Triangle	1	1124	74.317	4	316	4034	158.5	0.0539684	5463.12	808.467	4413.15	6714.2	324.298	65097.9	siRalgapa1(circ)	blue.n4
blue	D	n4	6	20190426 n4 blue	allSelected	Post	Pre	Triangle	6	17983.9	378.993	978	2216	4055	1108.5	0.0770718	3504.84	667.755	2585.35	4667.14	317.037	63640.3	siRalgapa1(circ)	blue.n4
blue	D	n4	5	20190426 n4 blue	WholeCell1	Post	Pre	Triangle	5	1339.21	100.685	59	476	4049	238.5	0.0864454	4627.94	967.336	3368.54	6410.33	469.417	94228.3	siRalgapa1(circ)	blue.n4
blue	D	n4	4	20190426 n4 blue	WholeCell1	Post	Pre	Triangle	4	1419.08	73.4203	33	368	4045	184.5	0.0731223	4543.57	820.451	3434.46	5954.39	387.436	77771.9	siRalgapa1(circ)	blue.n4
blue	D	n4	4	20190426 n4 blue	allSelected	Post	Pre	Triangle	4	17983.9	538.606	1294	2745	4047	1373	0.0627148	4417.65	750.907	3419.81	5682.16	319.38	64110.8	siRalgapa1(circ)	blue.n4
blue	D	n4	4	20190426 n4 blue	WholeCell1	Pre	Post	Triangle	4	1419.08	97.7907	18	364	4046	182.5	0.0738599	6233.04	895.778	5004.62	7710.72	512.911	102959	siRalgapa1(circ)	blue.n4
blue	D	n4	6	20190426 n4 blue	allSelected	Pre	Post	Triangle	6	17983.9	956.511	637	2248	4056	1124.5	0.075556	5337.42	754.674	4297.82	6608.67	463.097	92959.7	siRalgapa1(circ)	blue.n4
blue	D	n4	3	20190426 n4 blue	WholeCell1	Pre	Post	Triangle	3	1323.86	88.9133	9	311	4042	156	0.0715241	5516.77	801.119	4441.24	6837.5	430.575	86431.4	siRalgapa1(circ)	blue.n4
blue	D	n4	8	20190426 n4 blue	allSelected	Post	Pre	Triangle	8	17983.9	557.058	1382	2902	4063	1451.5	0.0716137	4108.85	821.932	3024.8	5570.81	348.066	69868.9	siRalgapa1(circ)	blue.n4
blue	D	n4	7	20190426 n4 blue	WholeCell1	Post	Pre	Triangle	7	1198.1	54.425	16	313	4057	157	0.061655	5366.78	1020.38	4037.74	7086.68	376.055	75487.4	siRalgapa1(circ)	blue.n4
blue	D	n4	1	20190426 n4 blue	allSelected	Pre	Post	Triangle	1	17983.9	1014.86	1144	3121	4036	1561	0.0632483	5247.78	768.526	4227.91	6510.8	372.504	74774.6	siRalgapa1(circ)	blue.n4
blue	D	n4	5	20190426 n4 blue	allSelected	Pre	Post	Triangle	5	17983.9	927.936	939	3049	4052	1525	0.0764497	5321.72	820.236	4216.67	6722.49	459.166	92170.6	siRalgapa1(circ)	blue.n4
blue	D	n4	2	20190426 n4 blue	allSelected	Pre	Post	Triangle	2	17983.9	1091.78	745	2690	4040	1345.5	0.0787703	5205.22	780.421	4140.33	6552.16	462.348	92809.3	siRalgapa1(circ)	blue.n4
blue	D	n4	7	20190426 n4 blue	allSelected	Pre	Post	Triangle	7	17983.9	1082.5	1053	2795	4060	1398	0.0640222	4998.38	641.963	4148.29	6065.26	355.312	71323.5	siRalgapa1(circ)	blue.n4
blue	D	n4	3	20190426 n4 blue	WholeCell1	Post	Pre	Triangle	3	1323.86	50.8034	16	310	4041	155.5	0.0720323	2923.35	603.657	2118.91	4001.13	248.441	49870.8	siRalgapa1(circ)	blue.n4
blue	D	n4	7	20190426 n4 blue	WholeCell1	Pre	Post	Triangle	7	1198.1	88.3803	6	311	4058	156	0.0619486	5134.28	689.831	4237.98	6274.94	353.022	70863.8	siRalgapa1(circ)	blue.n4
blue	D	n4	2	20190426 n4 blue	WholeCell1	Pre	Post	Triangle	2	1571.51	134.994	20	445	4038	223	0.0765483	5352.68	837.434	4201.87	6761.31	461.749	92689.1	siRalgapa1(circ)	blue.n4
blue	D	n4	1	20190426 n4 blue	WholeCell1	Post	Pre	Triangle	1	1124	58.6296	10	312	4033	156.5	0.0549519	2550.98	444.203	1964.33	3270.87	165.058	33132.8	siRalgapa1(circ)	blue.n4
blue	D	n4	2	20190426 n4 blue	allSelected	Post	Pre	Triangle	2	17983.9	424.51	1061	2651	4039	1326	0.0813131	4463.97	1043.86	3065.19	6336.35	421.099	84529.1	siRalgapa1(circ)	blue.n4
blue	D	n4	6	20190426 n4 blue	WholeCell1	Post	Pre	Triangle	6	1089.88	36.2618	7	233	4053	117	0.0673305	3525.42	642.347	2660.22	4594.35	264.62	53118.5	siRalgapa1(circ)	blue.n4
blue	D	n4	2	20190426 n4 blue	WholeCell1	Post	Pre	Triangle	2	1571.51	71.1785	31	437	4037	219	0.0789359	4458.49	1053.05	3062.29	6364.68	416.751	83656.4	siRalgapa1(circ)	blue.n4
blue	D	n4	8	20190426 n4 blue	WholeCell1	Post	Pre	Triangle	8	1529.65	93.7107	40	526	4061	263.5	0.0699829	4193.79	834.875	3108.34	5681.06	337.662	67780.4	siRalgapa1(circ)	blue.n4
blue	D	n4	3	20190426 n4 blue	allSelected	Pre	Post	Triangle	3	17983.9	1004.15	832	2765	4044	1383	0.0646803	5253.56	688.917	4333.79	6383.78	374.626	75200.5	siRalgapa1(circ)	blue.n4
blue	D	n4	4	20190426 n4 blue	allSelected	Pre	Post	Triangle	4	17983.9	749.77	854	2739	4048	1370	0.0627404	6052.29	804.871	4968.48	7342.31	419.006	84109.1	siRalgapa1(circ)	blue.n4
blue	E	n1	4	20190128 n1 blue	WholeCell1	Pre	Post	Triangle	4	1126.69	168.217	35	668	142	334.5	0.105349	5156.69	947.986	3901.4	6999.05	669.114	134314	siCdr1as(circ)	blue.n1
blue	E	n1	4	20190128 n1 blue	WholeCell1	Post	Pre	Triangle	4	1126.69	183.192	38	696	141	348.5	0.102207	7344.44	2656.32	4060.45	12534.2	1006.49	202037	siCdr1as(circ)	blue.n1
blue	E	n1	5	20190128 n1 blue	allSelected	Pre	Post	Triangle	5	17983.9	962.25	923	2803	148	1402	0.101352	4645.46	803.184	3602.09	6205.71	584.187	117267	siCdr1as(circ)	blue.n1
blue	E	n1	3	20190128 n1 blue	WholeCell1	Post	Pre	Triangle	3	1049.3	122.844	40	597	137	299	0.0928308	6518.63	2026.87	3897.46	10387.6	805.308	161653	siCdr1as(circ)	blue.n1
blue	E	n1	6	20190128 n1 blue	allSelected	Post	Pre	Triangle	6	17983.9	464.479	946	2217	151	1109	0.0976951	4798.76	1557.76	2794.54	7771.38	624.664	125392	siCdr1as(circ)	blue.n1
blue	E	n1	3	20190128 n1 blue	allSelected	Pre	Post	Triangle	3	17983.9	1225.38	1176	3210	140	1605.5	0.112392	6222.78	1071.86	4814.12	8297.95	872.225	175086	siCdr1as(circ)	blue.n1
blue	E	n1	8	20190128 n1 blue	allSelected	Post	Pre	Triangle	8	17983.9	971.456	1479	2921	159	1461	0.10935	6188.8	2137.14	3489.65	10417.1	963.654	193439	siCdr1as(circ)	blue.n1
blue	E	n1	7	20190128 n1 blue	allSelected	Post	Pre	Triangle	7	17983.9	896.935	1309	2884	155	1442.5	0.104779	5222.68	1841.66	2924.9	8869.68	768.861	154337	siCdr1as(circ)	blue.n1
blue	E	n1	2	20190128 n1 blue	allSelected	Pre	Post	Triangle	2	17983.9	1484.04	1122	2868	136	1434.5	0.0751702	5583.22	664.295	4705.57	6766.76	485.986	97554.3	siCdr1as(circ)	blue.n1
blue	E	n1	3	20190128 n1 blue	WholeCell1	Pre	Post	Triangle	3	1049.3	150.044	35	608	138	304.5	0.0904457	6183.15	959.337	4892.23	7942.41	668.147	134120	siCdr1as(circ)	blue.n1
blue	E	n1	3	20190128 n1 blue	allSelected	Post	Pre	Triangle	3	17983.9	779.063	1341	3216	139	1608.5	0.114386	6759.78	2238.55	3859.03	11149.8	1030.28	206813	siCdr1as(circ)	blue.n1
blue	E	n1	5	20190128 n1 blue	WholeCell1	Post	Pre	Triangle	5	1101	225.242	58	863	145	432	0.101893	7583.19	2543.96	4419.55	12388.2	1024.3	205613	siCdr1as(circ)	blue.n1
blue	E	n1	2	20190128 n1 blue	allSelected	Post	Pre	Triangle	2	17983.9	425.432	1425	2816	135	1408.5	0.0774261	7210.59	2102.68	4473.05	10993.3	710.853	142693	siCdr1as(circ)	blue.n1
blue	E	n1	4	20190128 n1 blue	allSelected	Pre	Post	Triangle	4	17983.9	972.268	876	2628	144	1314.5	0.0955103	5109.1	977.022	3843.29	6965.29	616.081	123669	siCdr1as(circ)	blue.n1
blue	E	n1	7	20190128 n1 blue	WholeCell1	Pre	Post	Triangle	7	1117.22	163.584	53	796	154	398.5	0.118541	4190.45	748.781	3194.65	5652.5	593.908	119218	siCdr1as(circ)	blue.n1
blue	E	n1	8	20190128 n1 blue	WholeCell1	Post	Pre	Triangle	8	1150.73	337.002	91	837	157	419	0.11771	6333.69	2420.32	3394.59	11367.2	1076.03	215996	siCdr1as(circ)	blue.n1
blue	E	n1	1	20190128 n1 blue	allSelected	Post	Pre	Triangle	1	17983.9	1059.77	1837	4000	131	2000.5	0.109522	6678.74	2279.9	3789.93	11214.6	1013.85	203516	siCdr1as(circ)	blue.n1
blue	E	n1	6	20190128 n1 blue	WholeCell1	Post	Pre	Triangle	6	1147.67	92.261	23	503	149	252	0.0937475	5118.42	1658.57	2992.78	8273.5	622.416	124941	siCdr1as(circ)	blue.n1
blue	E	n1	2	20190128 n1 blue	WholeCell1	Pre	Post	Triangle	2	1042.38	209.012	35	640	134	320.5	0.0607766	5409.57	517.326	4733.21	6299.28	368.992	74069.5	siCdr1as(circ)	blue.n1
blue	E	n1	7	20190128 n1 blue	allSelected	Pre	Post	Triangle	7	17983.9	854.765	1048	2784	156	1392.5	0.109882	4172.07	797.948	3139.76	5733.52	571.02	114624	siCdr1as(circ)	blue.n1
blue	E	n1	4	20190128 n1 blue	allSelected	Post	Pre	Triangle	4	17983.9	601.505	1115	2646	143	1323.5	0.0959777	6861.11	2460.81	3762.61	11627.6	916.271	183928	siCdr1as(circ)	blue.n1
blue	E	n1	8	20190128 n1 blue	WholeCell1	Pre	Post	Triangle	8	1150.73	169.447	69	801	158	401	0.12575	4458.08	827.42	3353.05	6079.39	694.155	139341	siCdr1as(circ)	blue.n1
blue	E	n1	5	20190128 n1 blue	allSelected	Post	Pre	Triangle	5	17983.9	719.317	1237	2872	147	1436.5	0.0998816	7301.35	2431.64	4229.64	11973.3	985.861	197897	siCdr1as(circ)	blue.n1
blue	E	n1	6	20190128 n1 blue	allSelected	Pre	Post	Triangle	6	17983.9	930.452	695	2230	152	1115.5	0.0959426	5386.99	867.599	4225.46	7007.48	630.191	126501	siCdr1as(circ)	blue.n1
blue	E	n1	1	20190128 n1 blue	allSelected	Pre	Post	Triangle	1	17983.9	1265.44	1848	3848	132	1924.5	0.11073	3958.24	733.593	3007.36	5401.92	533.712	107135	siCdr1as(circ)	blue.n1
blue	E	n1	8	20190128 n1 blue	allSelected	Pre	Post	Triangle	8	17983.9	906.515	1122	2847	160	1424	0.111853	4240.73	761.087	3250.13	5741.19	586.92	117815	siCdr1as(circ)	blue.n1
blue	E	n1	1	20190128 n1 blue	WholeCell1	Pre	Post	Triangle	1	950.792	198.481	152	878	130	439.5	0.120182	3880.81	637.758	3029.68	5153.39	550.207	110446	siCdr1as(circ)	blue.n1
blue	E	n1	6	20190128 n1 blue	WholeCell1	Pre	Post	Triangle	6	1147.67	152.325	21	515	150	258	0.0906699	5294.95	785.767	4218.82	6745.04	573.932	115208	siCdr1as(circ)	blue.n1
blue	E	n1	7	20190128 n1 blue	WholeCell1	Post	Pre	Triangle	7	1117.22	304.382	63	855	153	428	0.108606	5083.4	1731.28	2929.57	8517.21	773.368	155242	siCdr1as(circ)	blue.n1
blue	E	n1	1	20190128 n1 blue	WholeCell1	Post	Pre	Triangle	1	950.792	256.831	160	951	129	476	0.117516	7411.74	2735.6	4011.17	12904	1175.11	235886	siCdr1as(circ)	blue.n1
blue	E	n1	2	20190128 n1 blue	WholeCell1	Post	Pre	Triangle	2	1042.38	72.12	48	628	133	314.5	0.0628901	7583.9	2031.11	4971.96	11102.9	583.984	117226	siCdr1as(circ)	blue.n1
blue	E	n1	5	20190128 n1 blue	WholeCell1	Pre	Post	Triangle	5	1101	195.437	32	813	146	407	0.108861	4720.34	829.585	3621.2	6323.26	654.912	131464	siCdr1as(circ)	blue.n1
blue	E	n2	1	20190401 n2 blue	WholeCell1	Pre	Post	Triangle	1	1317.79	196.926	43	714	1442	357.5	0.0737689	4866.77	728.064	3882.47	6140.93	405.951	81488.4	siMapk4(circ)	blue.n2
blue	E	n2	4	20190401 n2 blue	WholeCell1	Post	Pre	Triangle	4	1573.51	181.498	96	891	1453	446	0.100409	6208.75	1708.75	3943.29	9452.82	760.741	152707	siMapk4(circ)	blue.n2
blue	E	n2	5	20190401 n2 blue	allSelected	Pre	Post	Triangle	5	17983.9	1230.59	1488	4245	1460	2123	0.06378	6125.78	919.706	4905	7648.15	433.841	87087	siMapk4(circ)	blue.n2
blue	E	n2	7	20190401 n2 blue	allSelected	Pre	Post	Triangle	7	17983.9	1387.15	1519	3687	1468	1844	0.103858	6869.58	1298.44	5113.57	9271.97	830.361	166682	siMapk4(circ)	blue.n2
blue	E	n2	7	20190401 n2 blue	WholeCell1	Post	Pre	Triangle	7	1284.18	220.614	94	856	1465	428.5	0.11169	5939.25	1871.56	3492.8	9555.85	838.658	168348	siMapk4(circ)	blue.n2
blue	E	n2	1	20190401 n2 blue	allSelected	Post	Pre	Triangle	1	17983.9	514.42	1627	3266	1443	1633.5	0.0853506	4575.26	1278.43	2866.57	6901.78	466.521	93646.9	siMapk4(circ)	blue.n2
blue	E	n2	3	20190401 n2 blue	WholeCell1	Post	Pre	Triangle	3	1180.16	113.139	35	645	1449	323	0.108064	6253.5	1928.03	3664.64	10003.8	819.003	164402	siMapk4(circ)	blue.n2
blue	E	n2	7	20190401 n2 blue	WholeCell1	Pre	Post	Triangle	7	1284.18	204.27	76	870	1466	435.5	0.109345	7108.28	1397.09	5187.2	9712.87	912.464	183163	siMapk4(circ)	blue.n2
blue	E	n2	1	20190401 n2 blue	allSelected	Pre	Post	Triangle	1	17983.9	1217.27	1076	3308	1444	1654.5	0.0835822	4953.69	818.068	3851.73	6411.39	475.599	95469.2	siMapk4(circ)	blue.n2
blue	E	n2	3	20190401 n2 blue	allSelected	Pre	Post	Triangle	3	17983.9	1319.26	990	2969	1452	1485	0.116285	4891.63	1002.56	3528.61	6777.77	690.062	138520	siMapk4(circ)	blue.n2
blue	E	n2	4	20190401 n2 blue	allSelected	Post	Pre	Triangle	4	17983.9	782.027	2086	3793	1455	1897	0.0978381	6117.75	1668.83	3881.94	9228.49	740.255	148595	siMapk4(circ)	blue.n2
blue	E	n2	6	20190401 n2 blue	WholeCell1	Pre	Post	Triangle	6	995.523	149.984	22	600	1462	300.5	0.0893733	5098.28	887.089	3911.43	6730.38	537.502	107895	siMapk4(circ)	blue.n2
blue	E	n2	7	20190401 n2 blue	allSelected	Post	Pre	Triangle	7	17983.9	751.658	1985	3637	1467	1819	0.106333	6107.94	1906.92	3582.64	9749.26	805.728	161738	siMapk4(circ)	blue.n2
blue	E	n2	3	20190401 n2 blue	allSelected	Post	Pre	Triangle	3	17983.9	583.417	1347	2906	1451	1453.5	0.122952	6355.96	2093.97	3561.19	10430.2	985.765	197877	siMapk4(circ)	blue.n2
blue	E	n2	8	20190401 n2 blue	allSelected	Post	Pre	Triangle	8	17983.9	678.243	1658	3017	1471	1509	0.10715	6706.47	2068.29	3931.74	10629.6	972.117	195138	siMapk4(circ)	blue.n2
blue	E	n2	5	20190401 n2 blue	allSelected	Post	Pre	Triangle	5	17983.9	672.459	2293	4205	1459	2103	0.0646644	3807.37	785.438	2762.74	5149.05	287.161	57643.3	siMapk4(circ)	blue.n2
blue	E	n2	2	20190401 n2 blue	WholeCell1	Pre	Post	Triangle	2	1147.59	129.37	23	510	1446	255.5	0.055902	5652.88	747.501	4653.4	6857.61	352.224	70703.7	siMapk4(circ)	blue.n2
blue	E	n2	6	20190401 n2 blue	WholeCell1	Post	Pre	Triangle	6	995.523	112.611	25	602	1461	301.5	0.0892043	4775.97	1272.44	3088.72	7123.31	531.254	106641	siMapk4(circ)	blue.n2
blue	E	n2	4	20190401 n2 blue	allSelected	Pre	Post	Triangle	4	17983.9	1316.09	1511	3811	1456	1906	0.0966594	6339.98	1205.58	4742.02	8559.62	717.45	144017	siMapk4(circ)	blue.n2
blue	E	n2	3	20190401 n2 blue	WholeCell1	Pre	Post	Triangle	3	1180.16	197.166	20	646	1450	323.5	0.105659	4849.38	938.437	3563.28	6591.88	603.541	121152	siMapk4(circ)	blue.n2
blue	E	n2	8	20190401 n2 blue	allSelected	Pre	Post	Triangle	8	17983.9	1128.94	1253	3005	1472	1503	0.106718	5296.94	1162.72	3787.89	7569.14	724.834	145499	siMapk4(circ)	blue.n2
blue	E	n2	6	20190401 n2 blue	allSelected	Pre	Post	Triangle	6	17983.9	1180.6	949	3156	1464	1578.5	0.0929214	5022.45	867.414	3858.51	6604.92	544.414	109283	siMapk4(circ)	blue.n2
blue	E	n2	4	20190401 n2 blue	WholeCell1	Pre	Post	Triangle	4	1573.51	217.72	67	900	1454	450.5	0.0990467	6545.36	1271.15	4817.88	8847.94	754.911	151537	siMapk4(circ)	blue.n2
blue	E	n2	6	20190401 n2 blue	allSelected	Post	Pre	Triangle	6	17983.9	541.54	1268	3114	1463	1557.5	0.0951288	4909.65	1411.13	3011.97	7524.57	573.563	115134	siMapk4(circ)	blue.n2
blue	E	n2	5	20190401 n2 blue	WholeCell1	Pre	Post	Triangle	5	1500.38	160.52	51	708	1458	354.5	0.0548178	6061.12	832.775	4979.32	7415.87	365.158	73300	siMapk4(circ)	blue.n2
blue	E	n2	8	20190401 n2 blue	WholeCell1	Post	Pre	Triangle	8	1516.89	314.091	187	1283	1469	642	0.118903	6839.2	2208.22	3907.31	11145.8	1093.47	219498	siMapk4(circ)	blue.n2
blue	E	n2	2	20190401 n2 blue	allSelected	Pre	Post	Triangle	2	17983.9	1365.29	1127	3561	1448	1781	0.0662435	5629.92	790.012	4573.15	6945.21	414.485	83201.6	siMapk4(circ)	blue.n2
blue	E	n2	2	20190401 n2 blue	WholeCell1	Post	Pre	Triangle	2	1147.59	58.6844	26	506	1445	253.5	0.0568715	3456.08	719.257	2523.52	4653.26	229.869	46142.6	siMapk4(circ)	blue.n2
blue	E	n2	1	20190401 n2 blue	WholeCell1	Post	Pre	Triangle	1	1317.79	94.6273	64	707	1441	354	0.0759448	4585.6	1214.43	2954.63	6747.88	414.969	83298.8	siMapk4(circ)	blue.n2
blue	E	n2	8	20190401 n2 blue	WholeCell1	Pre	Post	Triangle	8	1516.89	309.463	163	1269	1470	635	0.11982	5503.35	1251.28	3840.64	7996.07	835.155	167645	siMapk4(circ)	blue.n2
blue	E	n2	5	20190401 n2 blue	WholeCell1	Post	Pre	Triangle	5	1500.38	95.4693	62	712	1457	356.5	0.0544228	3763.41	723.929	2817.56	4962.38	233.718	46915.3	siMapk4(circ)	blue.n2
blue	E	n2	2	20190401 n2 blue	allSelected	Post	Pre	Triangle	2	17983.9	480.784	1720	3511	1447	1756	0.0677044	3424.89	774.265	2401.37	4758.19	272.228	54645.6	siMapk4(circ)	blue.n2
blue	E	n3	1	20190419 n3 blue	allSelected	Post	Pre	Triangle	1	17983.9	448.413	1373	2669	2755	1335	0.082834	5781.94	1265.21	4046.65	8021.25	562.076	112828	siUpf2(circ)	blue.n3
blue	E	n3	1	20190419 n3 blue	allSelected	Pre	Post	Triangle	1	17983.9	1186.11	838	2725	2756	1363	0.080065	9175.7	1296.02	7411.44	11435.5	848.553	170334	siUpf2(circ)	blue.n3
blue	E	n3	5	20190419 n3 blue	WholeCell1	Pre	Post	Triangle	5	1198.29	101.866	10	364	2770	182.5	0.0597967	9852.22	1142.78	8339.28	11735.4	651.082	130695	siUpf2(circ)	blue.n3
blue	E	n3	4	20190419 n3 blue	WholeCell1	Pre	Post	Triangle	4	1368.19	133.181	24	453	2766	227	0.0697307	10275.5	1266.85	8564.72	12363.7	791.47	158876	siUpf2(circ)	blue.n3
blue	E	n3	6	20190419 n3 blue	allSelected	Post	Pre	Triangle	6	17983.9	824.949	1298	2496	2775	1248.5	0.113317	4307.72	1282.12	2638.95	6825.35	635.46	127559	siUpf2(circ)	blue.n3
blue	E	n3	3	20190419 n3 blue	allSelected	Post	Pre	Triangle	3	17983.9	485.621	1382	2794	2763	1397.5	0.0633228	5804.13	1065.21	4384.53	7605.35	424.321	85176	siUpf2(circ)	blue.n3
blue	E	n3	6	20190419 n3 blue	allSelected	Pre	Post	Triangle	6	17983.9	879.703	898	2443	2776	1222	0.122187	5369.65	1044.71	3979.07	7427.74	786.641	157906	siUpf2(circ)	blue.n3
blue	E	n3	4	20190419 n3 blue	allSelected	Pre	Post	Triangle	4	17983.9	1113.48	860	2798	2768	1399.5	0.0661783	10202.6	1268.86	8509.36	12294	749.83	150517	siUpf2(circ)	blue.n3
blue	E	n3	8	20190419 n3 blue	allSelected	Pre	Post	Triangle	8	17983.9	772.89	650	2326	2784	1163.5	0.0842726	8181.58	1212.3	6507.89	10269.6	778.316	156235	siUpf2(circ)	blue.n3
blue	E	n3	6	20190419 n3 blue	WholeCell1	Pre	Post	Triangle	6	1150.36	166.249	41	679	2774	340	0.132247	5574.01	1133.47	4027.44	7826.01	852.449	171116	siUpf2(circ)	blue.n3
blue	E	n3	1	20190419 n3 blue	WholeCell1	Pre	Post	Triangle	1	1222.21	138.974	28	467	2754	234	0.105679	10128.3	1821.37	7510.94	13302.7	1245.65	250045	siUpf2(circ)	blue.n3
blue	E	n3	1	20190419 n3 blue	WholeCell1	Post	Pre	Triangle	1	1222.21	102.748	33	455	2753	228	0.109305	5987.13	1577.86	3868.36	8954.69	781.658	156906	siUpf2(circ)	blue.n3
blue	E	n3	2	20190419 n3 blue	allSelected	Post	Pre	Triangle	2	17983.9	620.715	1795	3466	2759	1733.5	0.0655185	5112.54	919.495	3893.93	6691.7	383.427	76967.1	siUpf2(circ)	blue.n3
blue	E	n3	3	20190419 n3 blue	WholeCell1	Post	Pre	Triangle	3	1357.5	72.5684	31	449	2761	225	0.0620735	6025.86	1146.78	4481.84	7972.46	432.248	86767.2	siUpf2(circ)	blue.n3
blue	E	n3	5	20190419 n3 blue	allSelected	Pre	Post	Triangle	5	17983.9	1127.27	1024	2949	2772	1475	0.062179	9745.75	1117.08	8272.61	11601.6	667.526	133996	siUpf2(circ)	blue.n3
blue	E	n3	4	20190419 n3 blue	allSelected	Post	Pre	Triangle	4	17983.9	436.725	1291	2748	2767	1374.5	0.0678766	3711.94	721.703	2764.06	4988.54	293.611	58937.9	siUpf2(circ)	blue.n3
blue	E	n3	5	20190419 n3 blue	allSelected	Post	Pre	Triangle	5	17983.9	477.222	1655	2923	2771	1462	0.0629836	4006.72	725.023	3044.66	5237.45	290.514	58316.2	siUpf2(circ)	blue.n3
blue	E	n3	3	20190419 n3 blue	WholeCell1	Pre	Post	Triangle	3	1357.5	106.927	22	448	2762	224.5	0.0620647	10293	1278.83	8553.11	12367.1	694.773	139465	siUpf2(circ)	blue.n3
blue	E	n3	8	20190419 n3 blue	allSelected	Post	Pre	Triangle	8	17983.9	466.551	1055	2306	2783	1153.5	0.0852723	3925.26	774.19	2853.85	5286.74	393.136	78916.2	siUpf2(circ)	blue.n3
blue	E	n3	2	20190419 n3 blue	allSelected	Pre	Post	Triangle	2	17983.9	1150.91	1245	3498	2760	1749.5	0.0643179	11322.4	1493.49	9339.63	13796	809.768	162549	siUpf2(circ)	blue.n3
blue	E	n3	7	20190419 n3 blue	allSelected	Pre	Post	Triangle	7	17983.9	843.053	769	2489	2780	1245	0.0897927	8783.76	1467.97	6754.84	11330	908.324	182332	siUpf2(circ)	blue.n3
blue	E	n3	2	20190419 n3 blue	WholeCell1	Pre	Post	Triangle	2	1462.76	131.059	17	466	2758	233.5	0.0519335	11100	1300.27	9375.22	13157.7	640.06	128482	siUpf2(circ)	blue.n3
blue	E	n3	4	20190419 n3 blue	WholeCell1	Post	Pre	Triangle	4	1368.19	70.8945	29	446	2765	223.5	0.0712735	3739.15	740.67	2752.02	5081.55	315.686	63369.1	siUpf2(circ)	blue.n3
blue	E	n3	8	20190419 n3 blue	WholeCell1	Post	Pre	Triangle	8	1176.93	61.235	21	319	2781	160	0.0790376	3927.37	765.335	2906.26	5281.11	367.55	73780	siUpf2(circ)	blue.n3
blue	E	n3	5	20190419 n3 blue	WholeCell1	Post	Pre	Triangle	5	1198.29	58.1015	17	358	2769	179.5	0.0611061	4123.12	733.969	3164.77	5351.52	284.229	57054.6	siUpf2(circ)	blue.n3
blue	E	n3	7	20190419 n3 blue	WholeCell1	Post	Pre	Triangle	7	1635.43	151.698	85	662	2777	331.5	0.0900619	3797.01	865.584	2641.26	5377.67	412.921	82887.6	siUpf2(circ)	blue.n3
blue	E	n3	3	20190419 n3 blue	allSelected	Pre	Post	Triangle	3	17983.9	985.29	887	2823	2764	1412	0.062339	10107.4	1245.63	8448.06	12158.2	693.799	139270	siUpf2(circ)	blue.n3
blue	E	n3	7	20190419 n3 blue	WholeCell1	Pre	Post	Triangle	7	1635.43	148.365	48	664	2778	332.5	0.0896536	9006.73	1520.52	6863.85	11624.9	928.255	186333	siUpf2(circ)	blue.n3
blue	E	n3	6	20190419 n3 blue	WholeCell1	Post	Pre	Triangle	6	1150.36	248.856	49	739	2773	370	0.119057	4505.52	1456.4	2637.02	7410.51	715.063	143538	siUpf2(circ)	blue.n3
blue	E	n3	2	20190419 n3 blue	WholeCell1	Post	Pre	Triangle	2	1462.76	67.8756	34	452	2757	226.5	0.0545642	5152.52	852.023	4068.24	6626.67	318.345	63902.9	siUpf2(circ)	blue.n3
blue	E	n3	8	20190419 n3 blue	WholeCell1	Pre	Post	Triangle	8	1176.93	78.2674	6	322	2782	161.5	0.0782143	8026.75	1054.62	6546.6	9794.61	708.173	142155	siUpf2(circ)	blue.n3
blue	E	n3	7	20190419 n3 blue	allSelected	Post	Pre	Triangle	7	17983.9	549.92	1122	2468	2779	1234.5	0.0908347	3704.51	812.47	2604.35	5170.76	403.796	81055.8	siUpf2(circ)	blue.n3
blue	E	n4	5	20190426 n4 blue	WholeCell1	Post	Pre	Triangle	5	1782.63	290.562	206	1035	4081	518	0.125559	5952.55	1835.76	3555.69	9614.57	1029.09	206573	siCdr1as(circ)	blue.n4
blue	E	n4	3	20190426 n4 blue	allSelected	Post	Pre	Triangle	3	17983.9	614.333	1751	3067	4075	1534	0.0891858	5645.21	1436.62	3695.24	8240.82	604.556	121355	siCdr1as(circ)	blue.n4
blue	E	n4	1	20190426 n4 blue	allSelected	Post	Pre	Triangle	1	17983.9	872.773	1341	2694	4067	1347.5	0.122142	5606.85	1724.91	3313.13	8995.41	899.044	180469	siCdr1as(circ)	blue.n4
blue	E	n4	8	20190426 n4 blue	allSelected	Pre	Post	Triangle	8	17983.9	991.094	1037	3188	4096	1594.5	0.0673052	6848.48	982.661	5522.49	8464.77	514.117	103201	siCdr1as(circ)	blue.n4
blue	E	n4	5	20190426 n4 blue	allSelected	Pre	Post	Triangle	5	17983.9	980.458	1033	2468	4084	1234.5	0.110238	5079.66	1135.54	3564.02	7222.91	737.052	147952	siCdr1as(circ)	blue.n4
blue	E	n4	6	20190426 n4 blue	allSelected	Pre	Post	Triangle	6	17983.9	1117.64	869	2688	4088	1344.5	0.0856949	6448.38	1131.58	4911.47	8435.1	636.953	127859	siCdr1as(circ)	blue.n4
blue	E	n4	7	20190426 n4 blue	allSelected	Post	Pre	Triangle	7	17983.9	667.886	1789	3120	4091	1560.5	0.0650022	3272.23	528.629	2568.84	4172.18	245.402	49260.6	siCdr1as(circ)	blue.n4
blue	E	n4	7	20190426 n4 blue	WholeCell1	Post	Pre	Triangle	7	1398.4	87.4587	40	450	4089	225.5	0.0567089	3317.52	485.565	2675.37	4126.69	215.19	43196	siCdr1as(circ)	blue.n4
blue	E	n4	1	20190426 n4 blue	WholeCell1	Pre	Post	Triangle	1	1301.29	216.614	86	967	4066	484	0.12915	4250.47	943.063	2946.95	6052.36	664.173	133323	siCdr1as(circ)	blue.n4
blue	E	n4	2	20190426 n4 blue	WholeCell1	Pre	Post	Triangle	2	1124.01	108.327	10	405	4070	203	0.0582568	6470.47	815.082	5386.67	7797.87	407.708	81841.2	siCdr1as(circ)	blue.n4
blue	E	n4	7	20190426 n4 blue	WholeCell1	Pre	Post	Triangle	7	1398.4	113.538	22	448	4090	224.5	0.0568326	6420.49	828.873	5334.22	7722.69	406.635	81625.7	siCdr1as(circ)	blue.n4
blue	E	n4	3	20190426 n4 blue	WholeCell1	Pre	Post	Triangle	3	2230.48	251.152	112	1013	4074	507	0.0861836	6455.09	1362.19	4617.17	8889.93	666.452	133780	siCdr1as(circ)	blue.n4
blue	E	n4	2	20190426 n4 blue	allSelected	Post	Pre	Triangle	2	17983.9	485.641	1240	2717	4071	1359	0.0619875	5444.4	946.693	4189.17	7036.28	394.385	79166.8	siCdr1as(circ)	blue.n4
blue	E	n4	3	20190426 n4 blue	WholeCell1	Post	Pre	Triangle	3	2230.48	192.01	175	992	4073	496.5	0.0885302	5824.42	1506.15	3804.46	8585.54	616.364	123726	siCdr1as(circ)	blue.n4
blue	E	n4	1	20190426 n4 blue	allSelected	Pre	Post	Triangle	1	17983.9	967.685	1101	2663	4068	1332	0.124787	4128.43	928.325	2881.29	5916.31	634.135	127293	siCdr1as(circ)	blue.n4
blue	E	n4	5	20190426 n4 blue	allSelected	Post	Pre	Triangle	5	17983.9	622.129	1289	2442	4083	1221.5	0.113803	5828.34	1687.12	3558.44	9082.46	876.856	176015	siCdr1as(circ)	blue.n4
blue	E	n4	7	20190426 n4 blue	allSelected	Pre	Post	Triangle	7	17983.9	986.396	1214	3113	4092	1557	0.0648998	6421.57	879.872	5257.92	7873.13	465.406	93423.3	siCdr1as(circ)	blue.n4
blue	E	n4	8	20190426 n4 blue	allSelected	Post	Pre	Triangle	8	17983.9	607.194	1587	3189	4095	1595	0.0674657	4693.47	829.419	3570.74	6081.14	363.252	72917.3	siCdr1as(circ)	blue.n4
blue	E	n4	4	20190426 n4 blue	allSelected	Post	Pre	Triangle	4	17983.9	649.529	1612	3148	4079	1574.5	0.0815705	4451.03	898.231	3221.24	6036.09	425.314	85375.3	siCdr1as(circ)	blue.n4
blue	E	n4	1	20190426 n4 blue	WholeCell1	Post	Pre	Triangle	1	1301.29	410.786	97	993	4065	497	0.119316	5169.32	1532.28	3222.41	8265.9	821.131	164830	siCdr1as(circ)	blue.n4
blue	E	n4	2	20190426 n4 blue	allSelected	Pre	Post	Triangle	2	17983.9	948.61	844	2741	4072	1371	0.0609201	6406.77	809.634	5330.96	7722.52	433.992	87117.3	siCdr1as(circ)	blue.n4
blue	E	n4	5	20190426 n4 blue	WholeCell1	Pre	Post	Triangle	5	1782.63	278.766	204	1060	4082	530.5	0.120065	5316.6	1251.52	3602.17	7694.32	892.563	179168	siCdr1as(circ)	blue.n4
blue	E	n4	4	20190426 n4 blue	allSelected	Pre	Post	Triangle	4	17983.9	963.944	1062	3193	4080	1597	0.0800326	6665.96	1223.47	5003.78	8769.31	605.606	121566	siCdr1as(circ)	blue.n4
blue	E	n4	6	20190426 n4 blue	WholeCell1	Pre	Post	Triangle	6	1473.54	155.887	20	511	4086	256	0.0905479	6657.7	1175.9	5010.1	8681.13	683.022	137106	siCdr1as(circ)	blue.n4
blue	E	n4	8	20190426 n4 blue	WholeCell1	Post	Pre	Triangle	8	1222.35	77.7892	13	360	4093	180.5	0.0788278	4875.37	948.861	3587.11	6549.48	457.081	91752.1	siCdr1as(circ)	blue.n4
blue	E	n4	3	20190426 n4 blue	allSelected	Pre	Post	Triangle	3	17983.9	1126.15	1191	3124	4076	1562.5	0.0870195	6277.28	1281.38	4540.52	8545.14	645.671	129609	siCdr1as(circ)	blue.n4
blue	E	n4	6	20190426 n4 blue	WholeCell1	Post	Pre	Triangle	6	1473.54	95.9027	48	504	4085	252.5	0.0924802	4677.25	1126.56	3157.37	6739.49	491.355	98632.1	siCdr1as(circ)	blue.n4
blue	E	n4	2	20190426 n4 blue	WholeCell1	Post	Pre	Triangle	2	1124.01	65.7036	26	412	4069	206.5	0.0572646	5501.66	869.936	4305.49	6888.21	355.643	71390	siCdr1as(circ)	blue.n4
blue	E	n4	4	20190426 n4 blue	WholeCell1	Pre	Post	Triangle	4	1222.69	99.7336	23	439	4078	220	0.0739886	6611.86	1133.17	5068.94	8529.83	552.411	110888	siCdr1as(circ)	blue.n4
blue	E	n4	6	20190426 n4 blue	allSelected	Post	Pre	Triangle	6	17983.9	487.962	1352	2655	4087	1328	0.0872414	4583.79	1105.64	3075.58	6555.04	468.57	94058.4	siCdr1as(circ)	blue.n4
blue	E	n4	4	20190426 n4 blue	WholeCell1	Post	Pre	Triangle	4	1222.69	83.8519	31	438	4077	219.5	0.0744132	4458.14	845.149	3290.49	5893.69	385.675	77418.3	siCdr1as(circ)	blue.n4
blue	E	n4	8	20190426 n4 blue	WholeCell1	Pre	Post	Triangle	8	1222.35	85.8446	9	350	4094	175.5	0.0813486	7085.13	1093.04	5582.13	8927.56	639.638	128398	siCdr1as(circ)	blue.n4
blue	F	n1	6	20190128 n1 blue	allSelected	Post	Pre	Triangle	6	17983.9	536.165	1336	3262	183	1631.5	0.0906027	5118.3	1512.35	3111.71	7891.74	566.276	113671	siGigyf2(circ)	blue.n1
blue	F	n1	4	20190128 n1 blue	WholeCell1	Pre	Post	Triangle	4	1228.1	185.055	49	708	174	354.5	0.0984845	5686.15	936.484	4462.63	7471.22	666.865	133863	siGigyf2(circ)	blue.n1
blue	F	n1	4	20190128 n1 blue	WholeCell1	Post	Pre	Triangle	4	1228.1	168.003	62	705	173	353	0.0996667	5737.94	1877.14	3347.45	9401.41	743.722	149291	siGigyf2(circ)	blue.n1
blue	F	n1	6	20190128 n1 blue	WholeCell1	Post	Pre	Triangle	6	897.219	89.2919	33	631	181	316	0.0790158	5046.64	1380.86	3241.54	7547.79	471.33	94612.3	siGigyf2(circ)	blue.n1
blue	F	n1	7	20190128 n1 blue	WholeCell1	Pre	Post	Triangle	7	1054.62	148.275	14	599	186	300	0.0806861	6311.86	1065.82	4852.9	8185.64	636.4	127748	siGigyf2(circ)	blue.n1
blue	F	n1	7	20190128 n1 blue	allSelected	Post	Pre	Triangle	7	17983.9	608.719	1663	3338	187	1669.5	0.0933832	4963.34	1449.56	3049.18	7662.72	582.121	116852	siGigyf2(circ)	blue.n1
blue	F	n1	5	20190128 n1 blue	WholeCell1	Post	Pre	Triangle	5	1220.75	275.224	62	885	177	443	0.11405	3727.18	1238.98	2155.1	6154.51	581.461	116720	siGigyf2(circ)	blue.n1
blue	F	n1	3	20190128 n1 blue	WholeCell1	Pre	Post	Triangle	3	1076.08	125.828	18	498	170	249.5	0.0789157	5040.18	631.624	4171.53	6139.85	445.42	89411.3	siGigyf2(circ)	blue.n1
blue	F	n1	6	20190128 n1 blue	WholeCell1	Pre	Post	Triangle	6	897.219	166.374	16	639	182	320	0.0772504	6514.39	1081.73	5102.86	8506.51	587.896	118011	siGigyf2(circ)	blue.n1
blue	F	n1	4	20190128 n1 blue	allSelected	Pre	Post	Triangle	4	17983.9	1173.44	850	2683	176	1342	0.0964905	5740.35	994.561	4434.38	7607.61	672.688	135032	siGigyf2(circ)	blue.n1
blue	F	n1	3	20190128 n1 blue	allSelected	Post	Pre	Triangle	3	17983.9	515.616	1331	2883	171	1442	0.10079	4990.89	1327.84	3151.73	7412.06	619.356	124326	siGigyf2(circ)	blue.n1
blue	F	n1	2	20190128 n1 blue	WholeCell1	Pre	Post	Triangle	2	891.604	145.241	22	498	166	249.5	0.106574	6268.96	1128.79	4757.12	8429.06	840.547	168727	siGigyf2(circ)	blue.n1
blue	F	n1	2	20190128 n1 blue	WholeCell1	Post	Pre	Triangle	2	891.604	106.06	22	498	165	249.5	0.107361	8013.99	2429.08	4757.27	12519.3	1059.03	212584	siGigyf2(circ)	blue.n1
blue	F	n1	3	20190128 n1 blue	allSelected	Pre	Post	Triangle	3	17983.9	1213.72	908	2923	172	1462	0.0990517	5265.33	811.132	4159.63	6744.3	613.551	123161	siGigyf2(circ)	blue.n1
blue	F	n1	7	20190128 n1 blue	allSelected	Pre	Post	Triangle	7	17983.9	1348.94	1238	3372	188	1686.5	0.091844	6093.44	1005.41	4752.7	7941.37	670.872	134667	siGigyf2(circ)	blue.n1
blue	F	n1	5	20190128 n1 blue	allSelected	Post	Pre	Triangle	5	17983.9	781.12	1193	2780	179	1390.5	0.108487	3515.17	1128.08	2094.92	5731.5	516.433	103666	siGigyf2(circ)	blue.n1
blue	F	n1	4	20190128 n1 blue	allSelected	Post	Pre	Triangle	4	17983.9	517.937	1057	2646	175	1323.5	0.100336	5968.8	1996.48	3388.92	9806.44	782.052	156985	siGigyf2(circ)	blue.n1
blue	F	n1	6	20190128 n1 blue	allSelected	Pre	Post	Triangle	6	17983.9	1273.92	1014	3279	184	1640	0.0890241	6568.21	1163.04	5051.38	8710.24	686.329	137770	siGigyf2(circ)	blue.n1
blue	F	n1	8	20190128 n1 blue	WholeCell1	Pre	Post	Triangle	8	1096.59	208.494	97	928	190	464.5	0.158734	5098.42	1276.21	3386.58	7702.37	973.877	195491	siGigyf2(circ)	blue.n1
blue	F	n1	1	20190128 n1 blue	WholeCell1	Post	Pre	Triangle	1	1403.96	199.457	121	976	161	488.5	0.100387	8095.3	2626.41	4704.13	13106.8	1077.3	216251	siGigyf2(circ)	blue.n1
blue	F	n1	2	20190128 n1 blue	allSelected	Post	Pre	Triangle	2	17983.9	657.151	1725	3525	167	1763	0.0934797	7531.01	2181.42	4570.52	11493.6	884.048	177459	siGigyf2(circ)	blue.n1
blue	F	n1	1	20190128 n1 blue	allSelected	Post	Pre	Triangle	1	17983.9	722.157	1963	3785	163	1893	0.0937651	7772.42	2342.01	4668.74	12102.1	953.73	191447	siGigyf2(circ)	blue.n1
blue	F	n1	1	20190128 n1 blue	WholeCell1	Pre	Post	Triangle	1	1403.96	241.712	95	971	162	486	0.100428	6087.95	1001.09	4743.79	7975.92	733.767	147293	siGigyf2(circ)	blue.n1
blue	F	n1	1	20190128 n1 blue	allSelected	Pre	Post	Triangle	1	17983.9	1339.32	1537	3752	164	1876.5	0.0939499	5877.74	891.112	4697.36	7540.31	652.224	130924	siGigyf2(circ)	blue.n1
blue	F	n1	8	20190128 n1 blue	allSelected	Pre	Post	Triangle	8	17983.9	1261.01	1862	4002	192	2001.5	0.139353	4782.75	1209.46	3251.92	7260.72	840.428	168703	siGigyf2(circ)	blue.n1
blue	F	n1	2	20190128 n1 blue	allSelected	Pre	Post	Triangle	2	17983.9	1403.94	1433	3498	168	1749.5	0.0921069	5775.08	808.699	4710.47	7287.64	622.856	125029	siGigyf2(circ)	blue.n1
blue	F	n1	5	20190128 n1 blue	WholeCell1	Pre	Post	Triangle	5	1220.75	206.551	46	828	178	414.5	0.118021	3102.53	509.803	2433.68	4104.76	435.217	87363.2	siGigyf2(circ)	blue.n1
blue	F	n1	7	20190128 n1 blue	WholeCell1	Post	Pre	Triangle	7	1054.62	97.0285	14	582	185	291.5	0.083878	4791.3	1327.98	3038.41	7228.48	521.024	104588	siGigyf2(circ)	blue.n1
blue	F	n1	8	20190128 n1 blue	allSelected	Post	Pre	Triangle	8	17983.9	1540.85	2107	4126	191	2063.5	0.132683	5855.39	2128.15	3188.09	10188.2	1046.67	210103	siGigyf2(circ)	blue.n1
blue	F	n1	8	20190128 n1 blue	WholeCell1	Post	Pre	Triangle	8	1096.59	465.624	98	958	189	479.5	0.145325	5733.95	2096.28	3161.23	10167.2	1108.29	222473	siGigyf2(circ)	blue.n1
blue	F	n1	5	20190128 n1 blue	allSelected	Pre	Post	Triangle	5	17983.9	941.088	908	2723	180	1362	0.108972	3109.35	538.671	2415.16	4164.56	410.738	82449.3	siGigyf2(circ)	blue.n1
blue	F	n1	3	20190128 n1 blue	WholeCell1	Post	Pre	Triangle	3	1076.08	69.7537	20	491	169	246	0.0806212	5112.23	1303.47	3330.85	7379.56	487.235	97805	siGigyf2(circ)	blue.n1
blue	F	n2	8	20190401 n2 blue	allSelected	Pre	Post	Triangle	8	17983.9	1257.29	780	2750	1504	1375.5	0.0824273	6654.21	1043.09	5225.01	8457.74	625.602	125580	sipwwp2a(circ)	blue.n2
blue	F	n2	7	20190401 n2 blue	WholeCell1	Post	Pre	Triangle	7	1285.76	65.9925	40	538	1497	269.5	0.0629052	5259.82	1040.38	3816.91	6994.72	384.513	77185.2	sipwwp2a(circ)	blue.n2
blue	F	n2	5	20190401 n2 blue	allSelected	Post	Pre	Triangle	5	17983.9	357.387	1051	2565	1491	1283	0.0737583	5199.46	1196.51	3593.18	7280.53	447.774	89883.8	sipwwp2a(circ)	blue.n2
blue	F	n2	1	20190401 n2 blue	WholeCell1	Pre	Post	Triangle	1	1333.03	191.158	64	851	1474	426	0.108128	4615.24	902.956	3386.25	6313.39	605.712	121588	sipwwp2a(circ)	blue.n2
blue	F	n2	3	20190401 n2 blue	allSelected	Pre	Post	Triangle	3	17983.9	1358.93	1186	3326	1484	1663.5	0.0567138	5959.03	700.135	5032.06	7092.29	378.32	75942	sipwwp2a(circ)	blue.n2
blue	F	n2	8	20190401 n2 blue	allSelected	Post	Pre	Triangle	8	17983.9	391.168	1195	2705	1503	1353	0.084583	6470.85	1674.58	4205.2	9480.12	643.265	129126	sipwwp2a(circ)	blue.n2
blue	F	n2	1	20190401 n2 blue	allSelected	Pre	Post	Triangle	1	17983.9	875.558	840	2394	1476	1197.5	0.105	4552.98	903.533	3359.87	6268.72	579.674	116361	sipwwp2a(circ)	blue.n2
blue	F	n2	4	20190401 n2 blue	allSelected	Post	Pre	Triangle	4	17983.9	382.39	1227	2580	1487	1290.5	0.0697097	5821.62	1359.96	4038.94	8215.3	473.277	95003.1	sipwwp2a(circ)	blue.n2
blue	F	n2	4	20190401 n2 blue	WholeCell1	Post	Pre	Triangle	4	1323.15	53.608	17	383	1485	192	0.0725222	5939.46	1443.52	4030.83	8523.56	494.409	99245.1	sipwwp2a(circ)	blue.n2
blue	F	n2	1	20190401 n2 blue	allSelected	Post	Pre	Triangle	1	17983.9	572.342	1084	2394	1475	1197.5	0.105479	5339.4	1593.51	3201.52	8392.4	736.402	147821	sipwwp2a(circ)	blue.n2
blue	F	n2	6	20190401 n2 blue	WholeCell1	Pre	Post	Triangle	6	1158.04	136.005	9	394	1494	197.5	0.0867487	5864.37	886.991	4644.64	7438.13	580.779	116582	sipwwp2a(circ)	blue.n2
blue	F	n2	3	20190401 n2 blue	WholeCell1	Post	Pre	Triangle	3	1238.78	72.9271	24	484	1481	242.5	0.062593	4818.14	989.371	3524.88	6490.81	352.978	70855	sipwwp2a(circ)	blue.n2
blue	F	n2	6	20190401 n2 blue	WholeCell1	Post	Pre	Triangle	6	1158.04	66.2466	18	383	1493	192	0.0902115	3832.37	930.457	2581.2	5496.21	409.862	82273.6	sipwwp2a(circ)	blue.n2
blue	F	n2	5	20190401 n2 blue	WholeCell1	Pre	Post	Triangle	5	1083.21	93.9797	12	324	1490	162.5	0.0694753	6095.27	851.829	4919.3	7507.71	480.879	96529.1	sipwwp2a(circ)	blue.n2
blue	F	n2	4	20190401 n2 blue	WholeCell1	Pre	Post	Triangle	4	1323.15	128.911	17	390	1486	195.5	0.0707538	7297.71	1134.64	5744.48	9204.61	571.777	114776	sipwwp2a(circ)	blue.n2
blue	F	n2	7	20190401 n2 blue	WholeCell1	Pre	Post	Triangle	7	1285.76	138.461	27	551	1498	276	0.0607623	7519.74	954.593	6230.48	9046.99	499.699	100307	sipwwp2a(circ)	blue.n2
blue	F	n2	3	20190401 n2 blue	allSelected	Post	Pre	Triangle	3	17983.9	473.351	1792	3265	1483	1633	0.0584511	4847	953.7	3590.07	6434.4	329.306	66103.3	sipwwp2a(circ)	blue.n2
blue	F	n2	2	20190401 n2 blue	allSelected	Pre	Post	Triangle	2	17983.9	1316.22	1072	3404	1480	1702.5	0.0869445	6314.62	1079.11	4829.17	8184.37	629.64	126391	sipwwp2a(circ)	blue.n2
blue	F	n2	1	20190401 n2 blue	WholeCell1	Post	Pre	Triangle	1	1333.03	223.09	72	864	1473	432.5	0.107281	5206.12	1564.5	3157.58	8285.38	736.25	147791	sipwwp2a(circ)	blue.n2
blue	F	n2	2	20190401 n2 blue	WholeCell1	Pre	Post	Triangle	2	1243.92	131.188	16	452	1478	226.5	0.0844469	6324.39	1056.92	4858.33	8123.94	601.708	120784	sipwwp2a(circ)	blue.n2
blue	F	n2	5	20190401 n2 blue	allSelected	Pre	Post	Triangle	5	17983.9	1068.58	660	2619	1492	1310	0.0708144	6007.33	822.484	4900.38	7396.11	474.463	95241.3	sipwwp2a(circ)	blue.n2
blue	F	n2	7	20190401 n2 blue	allSelected	Post	Pre	Triangle	7	17983.9	444.198	1578	3409	1499	1705	0.0674195	5245.4	1126.42	3728.01	7163.37	417.06	83718.5	sipwwp2a(circ)	blue.n2
blue	F	n2	4	20190401 n2 blue	allSelected	Pre	Post	Triangle	4	17983.9	1309.21	849	2652	1488	1326.5	0.0672142	7039.92	999.99	5699.81	8713.28	548.418	110087	sipwwp2a(circ)	blue.n2
blue	F	n2	2	20190401 n2 blue	WholeCell1	Post	Pre	Triangle	2	1243.92	76.6285	23	450	1477	225.5	0.08476	3798.44	979.861	2515.88	5613.3	376.187	75513.8	sipwwp2a(circ)	blue.n2
blue	F	n2	3	20190401 n2 blue	WholeCell1	Pre	Post	Triangle	3	1238.78	128.882	11	490	1482	245.5	0.0614	6261.44	855.223	5093.91	7610.27	435.812	87482.7	sipwwp2a(circ)	blue.n2
blue	F	n2	7	20190401 n2 blue	allSelected	Pre	Post	Triangle	7	17983.9	1260.35	1068	3469	1500	1735	0.0657913	7474.82	972.444	6160.62	9083.81	546.743	109750	sipwwp2a(circ)	blue.n2
blue	F	n2	5	20190401 n2 blue	WholeCell1	Post	Pre	Triangle	5	1083.21	46.9376	18	314	1489	157.5	0.0725478	5208.4	1143.69	3671.37	7141.52	429.502	86215.9	sipwwp2a(circ)	blue.n2
blue	F	n2	6	20190401 n2 blue	allSelected	Post	Pre	Triangle	6	17983.9	409.182	1218	2755	1495	1378	0.0716211	3678.15	823.924	2575.08	5101.1	311.479	62524.8	sipwwp2a(circ)	blue.n2
blue	F	n2	2	20190401 n2 blue	allSelected	Post	Pre	Triangle	2	17983.9	582.918	1632	3324	1479	1662.5	0.0901519	3772.79	999.755	2443.56	5623.79	410.594	82420.5	sipwwp2a(circ)	blue.n2
blue	F	n2	8	20190401 n2 blue	WholeCell1	Post	Pre	Triangle	8	1201.51	67.7112	31	466	1501	233.5	0.0800064	6609.08	1680.51	4330	9647.42	625.643	125588	sipwwp2a(circ)	blue.n2
blue	F	n2	6	20190401 n2 blue	allSelected	Pre	Post	Triangle	6	17983.9	1120.85	839	2800	1496	1400.5	0.0697646	5552.57	728.053	4586.23	6802.1	439.202	88163.1	sipwwp2a(circ)	blue.n2
blue	F	n2	8	20190401 n2 blue	WholeCell1	Pre	Post	Triangle	8	1201.51	144.101	16	477	1502	239	0.0773459	6660.54	1005.32	5288.17	8376.96	581.083	116644	sipwwp2a(circ)	blue.n2
blue	F	n3	1	20190419 n3 blue	allSelected	Pre	Post	Triangle	1	17983.9	770.943	528	2059	2788	1030	0.0801948	4464.1	615.445	3642.92	5527.25	403.982	81093.3	GFP	blue.n3
blue	F	n3	4	20190419 n3 blue	allSelected	Pre	Post	Triangle	4	17983.9	1041.62	717	2324	2800	1162.5	0.0867009	4410.19	637.832	3544.89	5543.34	434.906	87300.7	GFP	blue.n3
blue	F	n3	5	20190419 n3 blue	allSelected	Post	Pre	Triangle	5	17983.9	439.894	1040	2188	2803	1094.5	0.0717916	2578.32	473.62	1955.96	3408.22	213.652	42887.4	GFP	blue.n3
blue	F	n3	3	20190419 n3 blue	WholeCell1	Post	Pre	Triangle	3	1427.35	59.4018	20	341	2793	171	0.0418446	2914.41	353.613	2453.64	3469.76	137.398	27580.6	GFP	blue.n3
blue	F	n3	6	20190419 n3 blue	allSelected	Post	Pre	Triangle	6	17983.9	510.963	1162	2679	2807	1340	0.0912501	3520.66	697.543	2578.14	4773.81	367.265	73722.8	GFP	blue.n3
blue	F	n3	2	20190419 n3 blue	allSelected	Pre	Post	Triangle	2	17983.9	1201.76	1168	3312	2792	1656.5	0.100537	10347.2	2009.07	7624.13	13939.5	1215.99	244092	GFP	blue.n3
blue	F	n3	1	20190419 n3 blue	allSelected	Post	Pre	Triangle	1	17983.9	426.702	868	2032	2787	1016.5	0.081654	3218.77	606.66	2399.34	4285.68	305.289	61282	GFP	blue.n3
blue	F	n3	3	20190419 n3 blue	WholeCell1	Pre	Post	Triangle	3	1427.35	76.4342	17	334	2794	167.5	0.0414611	4510.13	401.867	3997.19	5124.37	199.939	40134.8	GFP	blue.n3
blue	F	n3	2	20190419 n3 blue	allSelected	Post	Pre	Triangle	2	17983.9	762.414	1807	3224	2791	1612.5	0.103786	3071.36	748.174	2083.53	4496.16	378.91	76060.4	GFP	blue.n3
blue	F	n3	8	20190419 n3 blue	WholeCell1	Post	Pre	Triangle	8	1504.01	127.865	48	531	2813	266	0.0921582	3649.8	844.295	2538.65	5236	402.469	80789.5	GFP	blue.n3
blue	F	n3	5	20190419 n3 blue	allSelected	Pre	Post	Triangle	5	17983.9	858.426	735	2235	2804	1118	0.0698255	5064.19	686.634	4150	6217.25	392.404	78769.1	GFP	blue.n3
blue	F	n3	7	20190419 n3 blue	WholeCell1	Post	Pre	Triangle	7	1223.38	60.5575	18	328	2809	164.5	0.0773232	2957.56	525.845	2247.72	3904.34	264.579	53110.2	GFP	blue.n3
blue	F	n3	6	20190419 n3 blue	WholeCell1	Pre	Post	Triangle	6	1667.67	185.14	32	589	2806	295	0.113073	5427.85	1001.97	4054.94	7283.16	704.047	141327	GFP	blue.n3
blue	F	n3	8	20190419 n3 blue	allSelected	Pre	Post	Triangle	8	17983.9	849.345	805	2646	2816	1323.5	0.0845	9935.07	1728.42	7582.62	12917.9	965.73	193856	GFP	blue.n3
blue	F	n3	6	20190419 n3 blue	WholeCell1	Post	Pre	Triangle	6	1667.67	131.801	59	562	2805	281.5	0.119431	3542.38	755.672	2531.62	4979.43	486.762	97710	GFP	blue.n3
blue	F	n3	2	20190419 n3 blue	WholeCell1	Post	Pre	Triangle	2	1836.71	171.903	92	767	2789	384	0.104947	3176.17	820.77	2079.85	4703.28	399.984	80290.7	GFP	blue.n3
blue	F	n3	4	20190419 n3 blue	allSelected	Post	Pre	Triangle	4	17983.9	419.225	1098	2280	2799	1140.5	0.0894351	4633.01	1044.13	3210.37	6519.42	489.512	98262.1	GFP	blue.n3
blue	F	n3	3	20190419 n3 blue	allSelected	Post	Pre	Triangle	3	17983.9	587.238	1562	2662	2795	1331.5	0.0490691	2871.1	361.911	2403.36	3451.82	157.415	31598.6	GFP	blue.n3
blue	F	n3	7	20190419 n3 blue	allSelected	Post	Pre	Triangle	7	17983.9	449.185	1137	2473	2811	1237	0.077034	2998.57	567.771	2243.66	4012	271.593	54518.1	GFP	blue.n3
blue	F	n3	6	20190419 n3 blue	allSelected	Pre	Post	Triangle	6	17983.9	1045.17	754	2746	2808	1373.5	0.0883143	5082.69	801.45	4003.06	6514.96	517.032	103786	GFP	blue.n3
blue	F	n3	8	20190419 n3 blue	WholeCell1	Pre	Post	Triangle	8	1504.01	123.526	28	534	2814	267.5	0.0914288	10353.5	1897.39	7724.98	13635	1090.11	218823	GFP	blue.n3
blue	F	n3	7	20190419 n3 blue	WholeCell1	Pre	Post	Triangle	7	1223.38	84.4497	13	335	2810	168	0.075403	5133.48	699.957	4197.89	6314.03	431.807	86678.7	GFP	blue.n3
blue	F	n3	4	20190419 n3 blue	WholeCell1	Post	Pre	Triangle	4	1701.72	120.617	68	644	2797	322.5	0.0954022	4841.38	1161.78	3284.24	6968.16	550.857	110576	GFP	blue.n3
blue	F	n3	1	20190419 n3 blue	WholeCell1	Pre	Post	Triangle	1	1221.69	87.1897	2	317	2786	159	0.103407	4788.24	796.114	3682.98	6181.35	567.915	114000	GFP	blue.n3
blue	F	n3	2	20190419 n3 blue	WholeCell1	Pre	Post	Triangle	2	1836.71	204.444	59	788	2790	394.5	0.101577	11203.9	2496.54	7784.69	15528.7	1308.67	262695	GFP	blue.n3
blue	F	n3	3	20190419 n3 blue	allSelected	Pre	Post	Triangle	3	17983.9	774.226	969	2647	2796	1324	0.0492966	4544.45	441.384	3978.2	5244.45	244.059	48991.2	GFP	blue.n3
blue	F	n3	7	20190419 n3 blue	allSelected	Pre	Post	Triangle	7	17983.9	952.481	709	2506	2812	1253.5	0.0757322	5098.14	689.769	4173.11	6280.85	432.546	86827	GFP	blue.n3
blue	F	n3	8	20190419 n3 blue	allSelected	Post	Pre	Triangle	8	17983.9	598.133	1201	2618	2815	1309.5	0.0862273	3603.32	822.078	2518.97	5121.9	373.679	75010.3	GFP	blue.n3
blue	F	n3	5	20190419 n3 blue	WholeCell1	Pre	Post	Triangle	5	1836.72	142.731	54	572	2802	286.5	0.0783112	5311.51	815.633	4200.23	6698.29	462.187	92777.1	GFP	blue.n3
blue	F	n3	5	20190419 n3 blue	WholeCell1	Post	Pre	Triangle	5	1836.72	120.253	71	558	2801	279.5	0.0807814	2645.41	510.268	1974.3	3556.53	244.471	49073.9	GFP	blue.n3
blue	F	n3	1	20190419 n3 blue	WholeCell1	Post	Pre	Triangle	1	1221.69	69.8932	12	311	2785	156	0.105749	3310.74	690.118	2403.73	4621.23	410.699	82441.6	GFP	blue.n3
blue	F	n3	4	20190419 n3 blue	WholeCell1	Pre	Post	Triangle	4	1701.72	209.196	44	663	2798	332	0.0919608	4478.4	671.998	3549.89	5671.53	474.659	95280.5	GFP	blue.n3
blue	F	n4	8	20190426 n4 blue	allSelected	Pre	Post	Triangle	8	17983.9	1247.18	1429	3579	4128	1790	0.0778547	7122.22	1097.05	5645.46	9005.88	623.713	125201	siPhf21a(circ)	blue.n4
blue	F	n4	7	20190426 n4 blue	allSelected	Post	Pre	Triangle	7	17983.9	512.756	1500	3033	4123	1517	0.0672272	4104.15	756.672	3085.26	5390.48	321.208	64477.6	siPhf21a(circ)	blue.n4
blue	F	n4	3	20190426 n4 blue	WholeCell1	Pre	Post	Triangle	3	1654.66	139.174	27	551	4106	276	0.0811216	6885.55	1188.1	5241.07	8931.38	631.965	126857	siPhf21a(circ)	blue.n4
blue	F	n4	5	20190426 n4 blue	WholeCell1	Pre	Post	Triangle	5	1515	185.399	41	754	4114	377.5	0.0981936	6054.76	1128.21	4499.48	8065.22	704.277	141373	siPhf21a(circ)	blue.n4
blue	F	n4	5	20190426 n4 blue	WholeCell1	Post	Pre	Triangle	5	1515	171.714	62	732	4113	366.5	0.10174	4235.08	1040.24	2828.57	6174.98	536.825	107759	siPhf21a(circ)	blue.n4
blue	F	n4	6	20190426 n4 blue	allSelected	Pre	Post	Triangle	6	17983.9	1159.4	1061	3243	4120	1622	0.0879285	8055.62	1381.96	6176.3	10469.4	804.045	161400	siPhf21a(circ)	blue.n4
blue	F	n4	7	20190426 n4 blue	WholeCell1	Post	Pre	Triangle	7	1462.81	83.279	37	481	4121	241	0.0651331	4219.25	780.376	3166.41	5544.21	328.201	65881.3	siPhf21a(circ)	blue.n4
blue	F	n4	7	20190426 n4 blue	WholeCell1	Pre	Post	Triangle	7	1462.81	136.085	19	489	4122	245	0.0635378	6692.26	799.693	5610.22	8015.91	469.788	94302.8	siPhf21a(circ)	blue.n4
blue	F	n4	4	20190426 n4 blue	allSelected	Post	Pre	Triangle	4	17983.9	545.023	1513	2973	4111	1487	0.0764198	3857.24	777.209	2802.74	5217.78	338.912	68031.5	siPhf21a(circ)	blue.n4
blue	F	n4	1	20190426 n4 blue	allSelected	Pre	Post	Triangle	1	17983.9	834.808	956	2807	4100	1404	0.078782	6518.11	1108.7	5003.89	8397.32	575.038	115430	siPhf21a(circ)	blue.n4
blue	F	n4	3	20190426 n4 blue	allSelected	Post	Pre	Triangle	3	17983.9	518.092	1331	2854	4107	1427.5	0.0705617	4180.22	796.884	3096.86	5548.09	340.315	68313.1	siPhf21a(circ)	blue.n4
blue	F	n4	2	20190426 n4 blue	allSelected	Post	Pre	Triangle	2	17983.9	428.595	970	2105	4103	1053	0.0709701	3100.26	637.492	2242.61	4203.68	255.619	51311.7	siPhf21a(circ)	blue.n4
blue	F	n4	4	20190426 n4 blue	allSelected	Pre	Post	Triangle	4	17983.9	1109.25	1053	2999	4112	1500	0.0753778	6834.52	1018.54	5447.75	8567.9	574.337	115289	siPhf21a(circ)	blue.n4
blue	F	n4	3	20190426 n4 blue	WholeCell1	Post	Pre	Triangle	3	1654.66	108.526	40	548	4105	274.5	0.0817518	4326.49	892.846	3127.78	5914.18	405.747	81447.5	siPhf21a(circ)	blue.n4
blue	F	n4	2	20190426 n4 blue	allSelected	Pre	Post	Triangle	2	17983.9	704.233	611	2109	4104	1055	0.0703765	5511.99	854.06	4357.97	6955.77	438.824	88087.3	siPhf21a(circ)	blue.n4
blue	F	n4	3	20190426 n4 blue	allSelected	Pre	Post	Triangle	3	17983.9	995.244	907	2884	4108	1442.5	0.0691009	6522.22	965.036	5214.2	8143.14	507.908	101955	siPhf21a(circ)	blue.n4
blue	F	n4	7	20190426 n4 blue	allSelected	Pre	Post	Triangle	7	17983.9	1074.65	961	3058	4124	1529.5	0.0663149	6740.02	855.718	5588.89	8151.52	496.109	99586.4	siPhf21a(circ)	blue.n4
blue	F	n4	8	20190426 n4 blue	allSelected	Post	Pre	Triangle	8	17983.9	687.32	1940	3562	4127	1781.5	0.0784961	4778.84	1086.01	3316.49	6698.77	447.529	89834.7	siPhf21a(circ)	blue.n4
blue	F	n4	6	20190426 n4 blue	WholeCell1	Pre	Post	Triangle	6	1496.62	177.154	30	658	4118	329.5	0.0898784	8247.57	1419.55	6274.69	10711.1	842.318	169082	siPhf21a(circ)	blue.n4
blue	F	n4	1	20190426 n4 blue	WholeCell1	Post	Pre	Triangle	1	1622.58	107.739	34	482	4097	241.5	0.0740996	3348.57	661.052	2475.26	4516.05	285.863	57382.6	siPhf21a(circ)	blue.n4
blue	F	n4	6	20190426 n4 blue	allSelected	Post	Pre	Triangle	6	17983.9	650.286	1609	3223	4119	1612	0.0886891	3608.49	793.503	2530.74	5033.44	370.321	74336.3	siPhf21a(circ)	blue.n4
blue	F	n4	5	20190426 n4 blue	allSelected	Pre	Post	Triangle	5	17983.9	1150.54	1357	3364	4116	1682.5	0.0981614	5947.07	1128.93	4401.92	7979.34	676.383	135774	siPhf21a(circ)	blue.n4
blue	F	n4	8	20190426 n4 blue	WholeCell1	Pre	Post	Triangle	8	1551.83	194.226	66	718	4126	359.5	0.0846671	7234.01	1162.58	5658.3	9281.52	709.364	142394	siPhf21a(circ)	blue.n4
blue	F	n4	2	20190426 n4 blue	WholeCell1	Pre	Post	Triangle	2	1507.92	94.1491	16	387	4102	194	0.0603566	5321.07	703.566	4388.26	6480.78	359.373	72138.7	siPhf21a(circ)	blue.n4
blue	F	n4	5	20190426 n4 blue	allSelected	Post	Pre	Triangle	5	17983.9	760.82	1886	3329	4115	1665	0.0999501	4241.07	1072.67	2792.13	6241.64	515.346	103448	siPhf21a(circ)	blue.n4
blue	F	n4	6	20190426 n4 blue	WholeCell1	Post	Pre	Triangle	6	1496.62	123.556	58	650	4117	325.5	0.0910831	3664.03	814.523	2544.07	5107.32	388.803	78046.3	siPhf21a(circ)	blue.n4
blue	F	n4	1	20190426 n4 blue	allSelected	Post	Pre	Triangle	1	17983.9	628.287	1366	2791	4099	1396	0.0793948	3371.81	674.358	2455.78	4562.13	312.858	62801.5	siPhf21a(circ)	blue.n4
blue	F	n4	8	20190426 n4 blue	WholeCell1	Post	Pre	Triangle	8	1551.83	141.236	107	707	4125	354	0.0867115	4865.23	1123.94	3382	6883.13	501.149	100598	siPhf21a(circ)	blue.n4
blue	F	n4	4	20190426 n4 blue	WholeCell1	Post	Pre	Triangle	4	1860.1	129.444	59	705	4109	353	0.074234	3862.85	750.078	2833.64	5154.96	327.889	65818.8	siPhf21a(circ)	blue.n4
blue	F	n4	2	20190426 n4 blue	WholeCell1	Post	Pre	Triangle	2	1507.92	69.2755	30	392	4101	196.5	0.0602679	3154.21	636.469	2316.37	4253.91	221.289	44420.4	siPhf21a(circ)	blue.n4
blue	F	n4	1	20190426 n4 blue	WholeCell1	Pre	Post	Triangle	1	1622.58	102.708	27	488	4098	244.5	0.0729057	6635.88	1117.87	5063.26	8478.96	552.661	110938	siPhf21a(circ)	blue.n4
blue	F	n4	4	20190426 n4 blue	WholeCell1	Pre	Post	Triangle	4	1860.1	185.379	60	702	4110	351.5	0.0743276	6820.34	961.108	5502.89	8435.86	560.83	112578	siPhf21a(circ)	blue.n4
blue	G	n1	4	20190128 n1 blue	allSelected	Post	Pre	Triangle	4	17983.9	1356.41	2129	3969	207	1985	0.0912681	6760.86	2100.08	4120.06	10811.4	881.93	177034	siRalgapa1(circ)	blue.n1
blue	G	n1	6	20190128 n1 blue	WholeCell1	Post	Pre	Triangle	6	1470.3	335.368	141	1323	213	662	0.125755	8805.49	3244.3	4639.83	15279.9	1607.81	322742	siRalgapa1(circ)	blue.n1
blue	G	n1	6	20190128 n1 blue	allSelected	Post	Pre	Triangle	6	17983.9	943.912	2135	4058	215	2029.5	0.107179	7980.02	2655.15	4548.34	13117.8	1262.89	253507	siRalgapa1(circ)	blue.n1
blue	G	n1	7	20190128 n1 blue	WholeCell1	Pre	Post	Triangle	7	1176.94	205.879	69	961	218	481	0.112706	5263.45	1030.79	3884.86	7267.2	733.898	147319	siRalgapa1(circ)	blue.n1
blue	G	n1	4	20190128 n1 blue	allSelected	Pre	Post	Triangle	4	17983.9	925.236	1797	3828	208	1914.5	0.0948801	3886.78	567.244	3141.89	4969.64	436.737	87668.2	siRalgapa1(circ)	blue.n1
blue	G	n1	2	20190128 n1 blue	allSelected	Post	Pre	Triangle	2	17983.9	1098.58	2120	3754	199	1877.5	0.112154	6964.05	2398.52	3916.12	11646.9	1075.25	215841	siRalgapa1(circ)	blue.n1
blue	G	n1	2	20190128 n1 blue	WholeCell1	Post	Pre	Triangle	2	1172.44	325.893	36	815	197	408	0.117584	7311.98	2757.07	3920.84	12791.8	1209.22	242732	siRalgapa1(circ)	blue.n1
blue	G	n1	8	20190128 n1 blue	WholeCell1	Post	Pre	Triangle	8	1317.31	160.65	95	882	221	441.5	0.0937506	6884.22	2127.48	4118.6	10872.6	791.079	158797	siRalgapa1(circ)	blue.n1
blue	G	n1	3	20190128 n1 blue	allSelected	Pre	Post	Triangle	3	17983.9	1201	1283	3212	204	1606.5	0.101745	7516.6	1511	5507.05	10331.3	997.159	200165	siRalgapa1(circ)	blue.n1
blue	G	n1	5	20190128 n1 blue	allSelected	Post	Pre	Triangle	5	17983.9	1774.1	2825	5052	211	2526.5	0.117921	7557.52	2652.15	4288.29	12938.4	1359.51	272900	siRalgapa1(circ)	blue.n1
blue	G	n1	4	20190128 n1 blue	WholeCell1	Post	Pre	Triangle	4	1412.7	345.819	124	1218	205	609.5	0.0953079	7305.75	2413.81	4313.06	12013.2	969.117	194535	siRalgapa1(circ)	blue.n1
blue	G	n1	1	20190128 n1 blue	allSelected	Post	Pre	Triangle	1	17983.9	1974.67	2418	5360	195	2680.5	0.127348	5877.62	1952.18	3436.23	9940.83	1094.26	219656	siRalgapa1(circ)	blue.n1
blue	G	n1	6	20190128 n1 blue	allSelected	Pre	Post	Triangle	6	17983.9	1432.61	1790	3916	216	1958.5	0.102441	4555.4	657.322	3716.21	5848.01	562.475	112908	siRalgapa1(circ)	blue.n1
blue	G	n1	5	20190128 n1 blue	WholeCell1	Pre	Post	Triangle	5	1141.17	305.204	130	1292	210	646.5	0.17683	4310.57	943.614	3003.43	6321.58	898.916	180444	siRalgapa1(circ)	blue.n1
blue	G	n1	1	20190128 n1 blue	WholeCell1	Post	Pre	Triangle	1	1200.19	575.914	91	1409	193	705	0.141848	6328.07	2366.89	3436.73	11394.6	1294.66	259884	siRalgapa1(circ)	blue.n1
blue	G	n1	5	20190128 n1 blue	WholeCell1	Post	Pre	Triangle	5	1141.17	501.134	148	1374	209	687.5	0.15055	8950.77	3798.01	4380.8	16920.2	1933.1	388040	siRalgapa1(circ)	blue.n1
blue	G	n1	6	20190128 n1 blue	WholeCell1	Pre	Post	Triangle	6	1470.3	353.297	114	1263	214	632	0.126009	4622.8	682.934	3725.01	5996.74	686.613	137827	siRalgapa1(circ)	blue.n1
blue	G	n1	8	20190128 n1 blue	WholeCell1	Pre	Post	Triangle	8	1317.31	215.638	58	911	222	456	0.0896619	7341.61	1179.93	5747.43	9506.65	769.19	154403	siRalgapa1(circ)	blue.n1
blue	G	n1	7	20190128 n1 blue	allSelected	Post	Pre	Triangle	7	17983.9	799.717	1131	2666	219	1333.5	0.112278	6637.53	2411.32	3628.65	11410.3	1027.25	206204	siRalgapa1(circ)	blue.n1
blue	G	n1	3	20190128 n1 blue	allSelected	Post	Pre	Triangle	3	17983.9	697.169	1560	3200	203	1600.5	0.102817	7882.39	2568.42	4549.36	12753.2	1087.01	218201	siRalgapa1(circ)	blue.n1
blue	G	n1	8	20190128 n1 blue	allSelected	Pre	Post	Triangle	8	17983.9	1188.7	1270	3146	224	1573.5	0.100565	7383.39	1333.9	5617.66	9877.96	908.164	182300	siRalgapa1(circ)	blue.n1
blue	G	n1	7	20190128 n1 blue	WholeCell1	Post	Pre	Triangle	7	1176.94	288.889	91	1009	217	505	0.106768	6726.36	2500.69	3632.8	11670.6	993.153	199360	siRalgapa1(circ)	blue.n1
blue	G	n1	7	20190128 n1 blue	allSelected	Pre	Post	Triangle	7	17983.9	865.988	999	2580	220	1290.5	0.115653	5237.17	1101.14	3828.48	7432.34	770.679	154702	siRalgapa1(circ)	blue.n1
blue	G	n1	5	20190128 n1 blue	allSelected	Pre	Post	Triangle	5	17983.9	1321.66	2574	4779	212	2390	0.133297	3793.53	693.326	2889.54	5236.97	617.053	123864	siRalgapa1(circ)	blue.n1
blue	G	n1	2	20190128 n1 blue	allSelected	Pre	Post	Triangle	2	17983.9	1221.67	1707	3656	200	1828.5	0.115338	6633.25	1385.02	4810.4	9321.7	983.917	197506	siRalgapa1(circ)	blue.n1
blue	G	n1	8	20190128 n1 blue	allSelected	Post	Pre	Triangle	8	17983.9	692.71	1647	3128	223	1564.5	0.102512	6831.45	2226.37	3945.62	11099.8	919.806	184637	siRalgapa1(circ)	blue.n1
blue	G	n1	4	20190128 n1 blue	WholeCell1	Pre	Post	Triangle	4	1412.7	226.045	104	1185	206	593	0.0984346	4025.75	612.678	3193.94	5171.16	470.812	94508.4	siRalgapa1(circ)	blue.n1
blue	G	n1	2	20190128 n1 blue	WholeCell1	Pre	Post	Triangle	2	1172.44	178.743	37	753	198	377	0.132853	6772.93	1375.82	4868.45	9417.97	1190.07	238889	siRalgapa1(circ)	blue.n1
blue	G	n1	1	20190128 n1 blue	allSelected	Pre	Post	Triangle	1	17983.9	1351.22	2278	4984	196	2492.5	0.141194	4356.76	789.055	3342.93	6054.91	741.4	148825	siRalgapa1(circ)	blue.n1
blue	G	n1	3	20190128 n1 blue	WholeCell1	Pre	Post	Triangle	3	1375.85	205.6	42	859	202	430	0.0945122	7745.57	1562.48	5675.67	10626.5	923.74	185427	siRalgapa1(circ)	blue.n1
blue	G	n1	1	20190128 n1 blue	WholeCell1	Pre	Post	Triangle	1	1200.19	283.508	86	1306	194	653.5	0.166532	4766.88	943.171	3456.24	6726.42	926.569	185995	siRalgapa1(circ)	blue.n1
blue	G	n1	3	20190128 n1 blue	WholeCell1	Post	Pre	Triangle	3	1375.85	173.258	72	867	201	434	0.0942561	7656.03	2426.31	4510.21	12157.6	973.828	195481	siRalgapa1(circ)	blue.n1
blue	G	n2	5	20190401 n2 blue	WholeCell1	Pre	Post	Triangle	5	1383.64	187.541	42	697	1522	349	0.0959613	6799.15	1301.98	4971.08	9095.44	744.131	149373	GFP	blue.n2
blue	G	n2	3	20190401 n2 blue	allSelected	Post	Pre	Triangle	3	17983.9	606.302	1364	2791	1515	1396	0.111963	4035.45	1114.96	2500.49	6133.94	560.336	112479	GFP	blue.n2
blue	G	n2	7	20190401 n2 blue	allSelected	Pre	Post	Triangle	7	17983.9	1250.14	1201	3552	1532	1776.5	0.0790586	6916.38	1079.29	5470.22	8776.76	613.718	123195	GFP	blue.n2
blue	G	n2	3	20190401 n2 blue	allSelected	Pre	Post	Triangle	3	17983.9	1005.74	952	2799	1516	1400	0.110467	5834.79	1192.59	4213.07	8037.72	760.895	152738	GFP	blue.n2
blue	G	n2	7	20190401 n2 blue	WholeCell1	Post	Pre	Triangle	7	1146.8	71.7066	20	420	1529	210.5	0.0853857	5280.86	1288.57	3509.38	7528.67	503.653	101101	GFP	blue.n2
blue	G	n2	6	20190401 n2 blue	allSelected	Post	Pre	Triangle	6	17983.9	563.081	1574	2627	1527	1314	0.0699574	4237.57	888.076	3061.57	5761.65	353.926	71045.2	GFP	blue.n2
blue	G	n2	3	20190401 n2 blue	WholeCell1	Post	Pre	Triangle	3	1261.21	148.803	43	667	1513	334	0.107988	4052.81	1106.47	2554.79	6188.92	543.169	109033	GFP	blue.n2
blue	G	n2	2	20190401 n2 blue	allSelected	Pre	Post	Triangle	2	17983.9	1130.39	1232	3622	1512	1811.5	0.0944752	6446.34	1194.21	4814.68	8568	703.002	141117	GFP	blue.n2
blue	G	n2	2	20190401 n2 blue	WholeCell1	Post	Pre	Triangle	2	823.345	74.307	21	345	1509	173	0.103536	3810.48	989.316	2467.8	5700.53	477.548	95860.4	GFP	blue.n2
blue	G	n2	1	20190401 n2 blue	WholeCell1	Post	Pre	Triangle	1	1020.85	75.5923	23	408	1505	204.5	0.092576	4991.64	1534.71	3009.53	7896.29	585.579	117546	GFP	blue.n2
blue	G	n2	4	20190401 n2 blue	WholeCell1	Post	Pre	Triangle	4	1599.13	287.035	133	1066	1517	533.5	0.1255	6945.28	2433.33	3834.98	11781.7	1173.08	235479	GFP	blue.n2
blue	G	n2	5	20190401 n2 blue	allSelected	Pre	Post	Triangle	5	17983.9	1001.58	764	2497	1524	1249	0.100185	6655.1	1275.91	4910.48	8945.81	768.16	154197	GFP	blue.n2
blue	G	n2	4	20190401 n2 blue	allSelected	Pre	Post	Triangle	4	17983.9	995.777	903	2509	1520	1255	0.121646	5379.46	1196.54	3794.05	7694.47	812.928	163183	GFP	blue.n2
blue	G	n2	2	20190401 n2 blue	allSelected	Post	Pre	Triangle	2	17983.9	707.75	1684	3598	1511	1799.5	0.0962585	3544.9	840.473	2392.86	5076.75	408.72	82044.4	GFP	blue.n2
blue	G	n2	8	20190401 n2 blue	allSelected	Pre	Post	Triangle	8	17983.9	1217.33	943	3059	1536	1530	0.0679013	7311.64	980.865	5973.38	8938.31	551.594	110724	GFP	blue.n2
blue	G	n2	6	20190401 n2 blue	WholeCell1	Pre	Post	Triangle	6	725.813	49.9465	4	176	1526	88.5	0.0684716	6029.95	967.163	4773.31	7734.89	466.347	93612.1	GFP	blue.n2
blue	G	n2	6	20190401 n2 blue	WholeCell1	Post	Pre	Triangle	6	725.813	41.6769	5	173	1525	87	0.0696821	4445.09	997.566	3122.47	6175.41	373.046	74883.3	GFP	blue.n2
blue	G	n2	1	20190401 n2 blue	allSelected	Post	Pre	Triangle	1	17983.9	560.65	1580	3044	1507	1522.5	0.0918985	4593.62	1354.07	2806.5	7110.38	516.362	103652	GFP	blue.n2
blue	G	n2	8	20190401 n2 blue	WholeCell1	Pre	Post	Triangle	8	1446.94	132.478	16	462	1534	231.5	0.0630411	7329.32	932.524	6058.2	8852.62	508.026	101979	GFP	blue.n2
blue	G	n2	3	20190401 n2 blue	WholeCell1	Pre	Post	Triangle	3	1261.21	164.974	35	662	1514	331.5	0.107147	5838.34	1163.69	4268.95	8007.08	745.166	149581	GFP	blue.n2
blue	G	n2	5	20190401 n2 blue	WholeCell1	Post	Pre	Triangle	5	1383.64	127.935	56	680	1521	340.5	0.0993103	4553.95	1336.25	2760.48	7041.55	547.151	109832	GFP	blue.n2
blue	G	n2	6	20190401 n2 blue	allSelected	Pre	Post	Triangle	6	17983.9	1227.66	1044	2687	1528	1344	0.0677633	5622.3	814.484	4568.29	7029.01	433.504	87019.4	GFP	blue.n2
blue	G	n2	1	20190401 n2 blue	allSelected	Pre	Post	Triangle	1	17983.9	1190.42	1059	3103	1508	1552	0.0896094	6047.64	1114.96	4543.06	8041.48	626.715	125804	GFP	blue.n2
blue	G	n2	2	20190401 n2 blue	WholeCell1	Pre	Post	Triangle	2	823.345	87.2893	16	351	1510	176	0.101524	6626.53	1236.3	4879.13	8856.95	773.717	155312	GFP	blue.n2
blue	G	n2	7	20190401 n2 blue	WholeCell1	Pre	Post	Triangle	7	1146.8	104.7	7	423	1530	212	0.0846501	7253.23	1230.56	5552.74	9375.82	678.427	136184	GFP	blue.n2
blue	G	n2	8	20190401 n2 blue	WholeCell1	Post	Pre	Triangle	8	1446.94	61.5539	24	458	1533	229.5	0.0640175	4291.59	917.249	3049.7	5814.12	320.325	64300.4	GFP	blue.n2
blue	G	n2	1	20190401 n2 blue	WholeCell1	Pre	Post	Triangle	1	1020.85	118.649	15	413	1506	207	0.0911429	6317.87	1232.57	4592.59	8515.85	698.411	140195	GFP	blue.n2
blue	G	n2	7	20190401 n2 blue	allSelected	Post	Pre	Triangle	7	17983.9	607.887	1732	3501	1531	1751	0.0807778	4857.88	1103.11	3350.99	6782.7	456.645	91664.5	GFP	blue.n2
blue	G	n2	4	20190401 n2 blue	WholeCell1	Pre	Post	Triangle	4	1599.13	275.941	143	1066	1518	533.5	0.123622	5580.42	1249.18	3856.34	7984.61	870.738	174787	GFP	blue.n2
blue	G	n2	8	20190401 n2 blue	allSelected	Post	Pre	Triangle	8	17983.9	409.227	1397	3023	1535	1512	0.0692676	4188.98	884.262	2971.87	5684.39	337.109	67669.6	GFP	blue.n2
blue	G	n2	5	20190401 n2 blue	allSelected	Post	Pre	Triangle	5	17983.9	479.688	1153	2453	1523	1227	0.102721	4442.69	1278.74	2713.72	6831.05	563.735	113161	GFP	blue.n2
blue	G	n2	4	20190401 n2 blue	allSelected	Post	Pre	Triangle	4	17983.9	626.957	1121	2512	1519	1256.5	0.12344	7041.32	2466.85	3814.92	11878.2	1154.83	231816	GFP	blue.n2
blue	G	n3	5	20190419 n3 blue	allSelected	Pre	Post	Triangle	5	17983.9	854.72	801	2316	2836	1158.5	0.0907444	5154.37	901.634	3930.1	6771.46	551.723	110750	sipwwp2a(circ)	blue.n3
blue	G	n3	8	20190419 n3 blue	WholeCell1	Post	Pre	Triangle	8	1618.21	122.724	54	588	2845	294.5	0.0961633	4973.87	1396.46	3126.76	7587.35	592.044	118844	sipwwp2a(circ)	blue.n3
blue	G	n3	5	20190419 n3 blue	WholeCell1	Pre	Post	Triangle	5	1487.68	136	40	561	2834	281	0.0866827	5146.94	826.875	3970.36	6598.98	532.237	106839	sipwwp2a(circ)	blue.n3
blue	G	n3	1	20190419 n3 blue	allSelected	Post	Pre	Triangle	1	17983.9	524.692	1227	2606	2819	1303.5	0.0734701	3126.64	565.01	2363.26	4107.61	262.534	52699.7	sipwwp2a(circ)	blue.n3
blue	G	n3	7	20190419 n3 blue	WholeCell1	Pre	Post	Triangle	7	1406.27	99.7635	14	433	2842	217	0.063455	7364.4	927.411	6113.73	8922.22	525.821	105550	sipwwp2a(circ)	blue.n3
blue	G	n3	2	20190419 n3 blue	allSelected	Pre	Post	Triangle	2	17983.9	947.663	915	2741	2824	1371	0.0637734	7303.17	941.653	6054.73	8861.48	515.367	103452	sipwwp2a(circ)	blue.n3
blue	G	n3	6	20190419 n3 blue	allSelected	Pre	Post	Triangle	6	17983.9	1155.37	928	2784	2840	1392.5	0.074518	7443	1142.96	5888.25	9387.82	635.866	127641	sipwwp2a(circ)	blue.n3
blue	G	n3	6	20190419 n3 blue	WholeCell1	Pre	Post	Triangle	6	1240.04	119.87	18	430	2838	215.5	0.0769837	7470.74	1127.41	5932.46	9363.62	649.206	130318	sipwwp2a(circ)	blue.n3
blue	G	n3	4	20190419 n3 blue	WholeCell1	Post	Pre	Triangle	4	1367.39	68.583	20	390	2829	195.5	0.0792385	6338.63	1406.88	4458.4	8884.5	594.857	119408	sipwwp2a(circ)	blue.n3
blue	G	n3	1	20190419 n3 blue	allSelected	Pre	Post	Triangle	1	17983.9	940.639	859	2644	2820	1322.5	0.0720185	6046.12	848.993	4892.02	7454.58	484.351	97226	sipwwp2a(circ)	blue.n3
blue	G	n3	7	20190419 n3 blue	WholeCell1	Post	Pre	Triangle	7	1406.27	73.3156	22	433	2841	217	0.0635219	3110.66	595.471	2314.01	4114.54	230.482	46265.8	sipwwp2a(circ)	blue.n3
blue	G	n3	4	20190419 n3 blue	allSelected	Post	Pre	Triangle	4	17983.9	430.767	1242	2789	2831	1395	0.072161	6035.56	1293.64	4300.24	8299.17	503.722	101115	sipwwp2a(circ)	blue.n3
blue	G	n3	5	20190419 n3 blue	allSelected	Post	Pre	Triangle	5	17983.9	516.049	1163	2295	2835	1148	0.0925564	4750.07	1154.64	3160.72	6822.41	536.363	107667	sipwwp2a(circ)	blue.n3
blue	G	n3	4	20190419 n3 blue	allSelected	Pre	Post	Triangle	4	17983.9	1108.68	787	2830	2832	1415.5	0.0703671	8464.37	1138.42	6916.13	10339.6	656.543	131791	sipwwp2a(circ)	blue.n3
blue	G	n3	7	20190419 n3 blue	allSelected	Post	Pre	Triangle	7	17983.9	451.566	1507	2725	2843	1363	0.059629	3006.25	554.459	2278.25	3936.85	208.423	41837.8	sipwwp2a(circ)	blue.n3
blue	G	n3	3	20190419 n3 blue	WholeCell1	Pre	Post	Triangle	3	1417.54	98.9913	7	333	2826	167	0.0673934	7827.75	1028.79	6431.46	9551.49	582.137	116855	sipwwp2a(circ)	blue.n3
blue	G	n3	3	20190419 n3 blue	allSelected	Pre	Post	Triangle	3	17983.9	958.434	845	2924	2828	1462.5	0.0647052	7894.64	1078.32	6442.43	9666.56	564.638	113342	sipwwp2a(circ)	blue.n3
blue	G	n3	3	20190419 n3 blue	WholeCell1	Post	Pre	Triangle	3	1417.54	53.1746	15	333	2825	167	0.0676607	5360.26	1034.6	3970.31	7094.77	416.448	83595.6	sipwwp2a(circ)	blue.n3
blue	G	n3	2	20190419 n3 blue	allSelected	Post	Pre	Triangle	2	17983.9	461.888	1330	2707	2823	1354	0.0649671	4191.56	868.654	3040.38	5685.7	318.493	63932.6	sipwwp2a(circ)	blue.n3
blue	G	n3	6	20190419 n3 blue	allSelected	Post	Pre	Triangle	6	17983.9	455.561	1411	2712	2839	1356.5	0.0773566	5298.55	1162.4	3735.38	7361.85	486.152	97587.6	sipwwp2a(circ)	blue.n3
blue	G	n3	2	20190419 n3 blue	WholeCell1	Pre	Post	Triangle	2	1230.12	90.5772	16	392	2822	196.5	0.0585459	7232.69	841.432	6094.71	8578.79	473.851	95118.4	sipwwp2a(circ)	blue.n3
blue	G	n3	7	20190419 n3 blue	allSelected	Pre	Post	Triangle	7	17983.9	1001.84	909	2750	2844	1375.5	0.0588084	7202.49	859.86	6071.82	8624.31	471.46	94638.4	sipwwp2a(circ)	blue.n3
blue	G	n3	6	20190419 n3 blue	WholeCell1	Post	Pre	Triangle	6	1240.04	71.3827	28	426	2837	213.5	0.0780728	5469.4	1266.36	3809.97	7741.04	507.981	101970	sipwwp2a(circ)	blue.n3
blue	G	n3	1	20190419 n3 blue	WholeCell1	Post	Pre	Triangle	1	1348.7	85.0625	30	457	2817	229	0.0752845	3141.26	594.641	2353.72	4185.12	275.639	55330.4	sipwwp2a(circ)	blue.n3
blue	G	n3	8	20190419 n3 blue	allSelected	Post	Pre	Triangle	8	17983.9	489.258	1241	2622	2847	1311.5	0.0863558	4885.69	1308.96	3153.49	7282.42	506.22	101616	sipwwp2a(circ)	blue.n3
blue	G	n3	8	20190419 n3 blue	WholeCell1	Pre	Post	Triangle	8	1618.21	151.743	31	587	2846	294	0.0947172	8110.6	1582.57	5944.69	10876.3	886.378	177927	sipwwp2a(circ)	blue.n3
blue	G	n3	2	20190419 n3 blue	WholeCell1	Post	Pre	Triangle	2	1230.12	71.8959	17	392	2821	196.5	0.0587219	4223.07	869.143	3096.71	5727.67	299.126	60044.9	sipwwp2a(circ)	blue.n3
blue	G	n3	8	20190419 n3 blue	allSelected	Pre	Post	Triangle	8	17983.9	980.891	833	2642	2848	1321.5	0.0849444	7674.72	1370.63	5826.01	10080.9	752.924	151138	sipwwp2a(circ)	blue.n3
blue	G	n3	1	20190419 n3 blue	WholeCell1	Pre	Post	Triangle	1	1348.7	105.816	15	462	2818	231.5	0.0739264	6192.9	910.868	4948.24	7690.9	512.229	102822	sipwwp2a(circ)	blue.n3
blue	G	n3	5	20190419 n3 blue	WholeCell1	Post	Pre	Triangle	5	1487.68	124.064	55	561	2833	281	0.0869287	4959.87	1274.03	3262.45	7237.01	544.461	109292	sipwwp2a(circ)	blue.n3
blue	G	n3	4	20190419 n3 blue	WholeCell1	Pre	Post	Triangle	4	1367.39	122.037	17	391	2830	196	0.0789795	8607.04	1216.91	6942.15	10658.9	751.098	150772	sipwwp2a(circ)	blue.n3
blue	G	n3	3	20190419 n3 blue	allSelected	Post	Pre	Triangle	3	17983.9	469.839	1412	2883	2827	1442	0.0659754	5232.48	1018.23	3869.03	6950.92	395.019	79294.1	sipwwp2a(circ)	blue.n3
blue	G	n4	8	20190426 n4 blue	allSelected	Post	Pre	Triangle	8	17983.9	706.106	1601	2927	4159	1464	0.105583	4039.49	943.824	2757.34	5817.81	515.54	103487	GFP	blue.n4
blue	G	n4	4	20190426 n4 blue	allSelected	Pre	Post	Triangle	4	17983.9	1259.72	1323	3691	4144	1846	0.0718494	8725.42	1363.33	6890.48	11023.2	709.719	142465	GFP	blue.n4
blue	G	n4	7	20190426 n4 blue	allSelected	Post	Pre	Triangle	7	17983.9	508.99	1247	2365	4155	1183	0.0920055	3972.91	989.219	2616.72	5756.18	443.243	88974.3	GFP	blue.n4
blue	G	n4	7	20190426 n4 blue	allSelected	Pre	Post	Triangle	7	17983.9	888.321	820	2379	4156	1190	0.0908134	6661.83	1231.76	4972.31	8847.91	710.141	142550	GFP	blue.n4
blue	G	n4	2	20190426 n4 blue	allSelected	Pre	Post	Triangle	2	17983.9	1012.21	1097	3356	4136	1678.5	0.0733474	8976.71	1606.61	6828.27	11712.4	753.685	151291	GFP	blue.n4
blue	G	n4	3	20190426 n4 blue	allSelected	Post	Pre	Triangle	3	17983.9	795.672	1901	3550	4139	1775.5	0.0835721	3616.03	844.806	2481.38	5147.47	361.059	72477.1	GFP	blue.n4
blue	G	n4	2	20190426 n4 blue	allSelected	Post	Pre	Triangle	2	17983.9	662.312	1583	3313	4135	1657	0.0746849	3824.51	803.887	2765.46	5246.4	333.253	66895.4	GFP	blue.n4
blue	G	n4	7	20190426 n4 blue	WholeCell1	Pre	Post	Triangle	7	1372.76	137.973	34	494	4154	247.5	0.0943036	6731.16	1222.47	5023.97	8923.32	763.816	153324	GFP	blue.n4
blue	G	n4	4	20190426 n4 blue	allSelected	Post	Pre	Triangle	4	17983.9	602.377	1873	3634	4143	1817.5	0.073546	4126.91	801.02	3034.72	5509.17	351.97	70652.7	GFP	blue.n4
blue	G	n4	6	20190426 n4 blue	allSelected	Pre	Post	Triangle	6	17983.9	961.926	1160	3345	4152	1673	0.0790655	6978.58	1227.29	5321.24	9092.09	620.878	124632	GFP	blue.n4
blue	G	n4	1	20190426 n4 blue	allSelected	Post	Pre	Triangle	1	17983.9	739.598	1540	2915	4131	1458	0.103869	3909.12	973.349	2585.22	5731.53	495.103	99384.5	GFP	blue.n4
blue	G	n4	5	20190426 n4 blue	allSelected	Pre	Post	Triangle	5	17983.9	875.653	1055	2983	4148	1492	0.0828545	7135.87	1234.18	5462.04	9273.02	676.69	135835	GFP	blue.n4
blue	G	n4	4	20190426 n4 blue	WholeCell1	Pre	Post	Triangle	4	1160.98	134.376	16	469	4142	235	0.084548	9130.29	1599.94	6950.76	11972.9	898.467	180354	GFP	blue.n4
blue	G	n4	3	20190426 n4 blue	allSelected	Pre	Post	Triangle	3	17983.9	1032.22	1259	3586	4140	1793.5	0.0826274	8761.06	1777.41	6363.34	11816.5	838.977	168412	GFP	blue.n4
blue	G	n4	1	20190426 n4 blue	WholeCell1	Post	Pre	Triangle	1	1864.48	199.233	123	884	4129	442.5	0.0945645	3870.94	939.693	2611.73	5633.67	447.996	89928.3	GFP	blue.n4
blue	G	n4	5	20190426 n4 blue	WholeCell1	Post	Pre	Triangle	5	1261.78	96.2215	20	406	4145	203.5	0.0884655	5141.13	1175.99	3597.95	7284.88	534.28	107249	GFP	blue.n4
blue	G	n4	2	20190426 n4 blue	WholeCell1	Pre	Post	Triangle	2	1371.92	105.029	19	471	4134	236	0.057276	8566.57	1285.65	6885.1	10628.2	551.737	110753	GFP	blue.n4
blue	G	n4	3	20190426 n4 blue	WholeCell1	Pre	Post	Triangle	3	1277.11	115.202	26	563	4138	282	0.0808011	9134.28	1947.62	6512.63	12484.4	871.587	174958	GFP	blue.n4
blue	G	n4	6	20190426 n4 blue	WholeCell1	Pre	Post	Triangle	6	1465.75	115.207	23	462	4150	231.5	0.0787641	6995.14	1180.27	5371.15	8990.01	620.629	124582	GFP	blue.n4
blue	G	n4	6	20190426 n4 blue	allSelected	Post	Pre	Triangle	6	17983.9	684.231	1644	3325	4151	1663	0.0797943	3997.09	815.083	2883.43	5429.7	369.612	74194	GFP	blue.n4
blue	G	n4	6	20190426 n4 blue	WholeCell1	Post	Pre	Triangle	6	1465.75	91.6583	31	460	4149	230.5	0.0796522	4114.36	866.928	2949.79	5659.52	382.277	76736.3	GFP	blue.n4
blue	G	n4	7	20190426 n4 blue	WholeCell1	Post	Pre	Triangle	7	1372.76	124.757	74	486	4153	243.5	0.0965473	4221.91	1076.19	2780.66	6224.62	485.849	97526.8	GFP	blue.n4
blue	G	n4	8	20190426 n4 blue	allSelected	Pre	Post	Triangle	8	17983.9	1147.77	1196	2973	4160	1487	0.101734	6191.79	1170.79	4614.65	8356.78	748.987	150348	GFP	blue.n4
blue	G	n4	5	20190426 n4 blue	WholeCell1	Pre	Post	Triangle	5	1261.78	97.1082	6	406	4146	203.5	0.0883645	7576.84	1472.37	5530.68	10102.2	773.996	155368	GFP	blue.n4
blue	G	n4	8	20190426 n4 blue	WholeCell1	Post	Pre	Triangle	8	1547.23	208.848	135	806	4157	403.5	0.0973375	3985.67	971.556	2702	5826.73	476.501	95650.3	GFP	blue.n4
blue	G	n4	2	20190426 n4 blue	WholeCell1	Post	Pre	Triangle	2	1371.92	79.478	35	457	4133	229	0.0595755	3707.63	687.449	2808.61	4858.45	259.186	52027.7	GFP	blue.n4
blue	G	n4	8	20190426 n4 blue	WholeCell1	Pre	Post	Triangle	8	1547.23	184.592	112	807	4158	404	0.0970657	6279.69	1141.13	4719.97	8347.05	708.014	142123	GFP	blue.n4
blue	G	n4	3	20190426 n4 blue	WholeCell1	Post	Pre	Triangle	3	1277.11	123.511	37	566	4137	283.5	0.0803481	3603.83	806.205	2532.21	5059.41	339.002	68049.5	GFP	blue.n4
blue	G	n4	1	20190426 n4 blue	allSelected	Pre	Post	Triangle	1	17983.9	938.437	1108	2943	4132	1472	0.103046	6028.6	1281.41	4261.51	8353.4	739.166	148376	GFP	blue.n4
blue	G	n4	4	20190426 n4 blue	WholeCell1	Post	Pre	Triangle	4	1160.98	89.835	16	463	4141	232	0.0863542	4184.63	830.231	3064.57	5710.89	420.959	84501.1	GFP	blue.n4
blue	G	n4	5	20190426 n4 blue	allSelected	Post	Pre	Triangle	5	17983.9	700.521	1386	2981	4147	1491	0.083055	4949.08	1003.45	3608.61	6752.02	478.781	96108.1	GFP	blue.n4
blue	G	n4	1	20190426 n4 blue	WholeCell1	Pre	Post	Triangle	1	1864.48	200.199	91	895	4130	448	0.0928246	5891.61	1118.7	4300.63	7858.81	640.08	128486	GFP	blue.n4
blue	H	n1	6	20190128 n1 blue	allSelected	Pre	Post	Triangle	6	17983.9	947.076	1216	2826	248	1413.5	0.106178	2577.81	388.722	2067.31	3341.01	326.576	65555.2	siUpf2(circ)	blue.n1
blue	H	n1	2	20190128 n1 blue	allSelected	Pre	Post	Triangle	2	17983.9	1385.77	1672	3756	232	1878.5	0.0896997	3899.34	556.752	3170.11	4926.38	406.028	81503.9	siUpf2(circ)	blue.n1
blue	H	n1	1	20190128 n1 blue	allSelected	Pre	Post	Triangle	1	17983.9	967.809	1447	3111	228	1556	0.137137	4127.54	898.133	2967.45	5967.28	732.419	147022	siUpf2(circ)	blue.n1
blue	H	n1	3	20190128 n1 blue	allSelected	Pre	Post	Triangle	3	17983.9	1101.24	1184	3141	236	1571	0.0914464	3871.18	582.419	3134.68	5013.37	426.128	85538.8	siUpf2(circ)	blue.n1
blue	H	n1	7	20190128 n1 blue	allSelected	Pre	Post	Triangle	7	17983.9	1421.48	1034	3051	252	1526	0.0906205	4756.59	725.335	3805.45	6100.28	530.85	106560	siUpf2(circ)	blue.n1
blue	H	n1	8	20190128 n1 blue	WholeCell1	Post	Pre	Triangle	8	1609.36	633.493	153	1154	253	577.5	0.156954	5692.18	2380.35	2835.11	10771.3	1230.28	246961	siUpf2(circ)	blue.n1
blue	H	n1	8	20190128 n1 blue	allSelected	Pre	Post	Triangle	8	17983.9	722.964	1022	2433	256	1217	0.163742	2485.55	619.9	1684.18	3799.35	514.26	103230	siUpf2(circ)	blue.n1
blue	H	n1	8	20190128 n1 blue	WholeCell1	Pre	Post	Triangle	8	1609.36	250.809	150	1096	254	548.5	0.176651	2724.33	695.83	1745.41	4173.51	596.918	119822	siUpf2(circ)	blue.n1
blue	H	n1	7	20190128 n1 blue	WholeCell1	Pre	Post	Triangle	7	1118.97	162.408	15	480	250	240.5	0.0739729	4727	664.565	3867.48	5925.75	412.196	82742.1	siUpf2(circ)	blue.n1
blue	H	n1	4	20190128 n1 blue	WholeCell1	Post	Pre	Triangle	4	868.086	226.916	36	633	237	317	0.118869	4975.19	1884.99	2685.14	8852.49	802.857	161161	siUpf2(circ)	blue.n1
blue	H	n1	3	20190128 n1 blue	WholeCell1	Pre	Post	Triangle	3	983.183	154.263	21	732	234	366.5	0.117989	4188.54	725.451	3223.38	5633.88	583.419	117112	siUpf2(circ)	blue.n1
blue	H	n1	6	20190128 n1 blue	WholeCell1	Pre	Post	Triangle	6	928.469	214.587	56	916	246	458.5	0.151644	2817.93	499.353	2110.85	3822.04	484.178	97191.4	siUpf2(circ)	blue.n1
blue	H	n1	7	20190128 n1 blue	allSelected	Post	Pre	Triangle	7	17983.9	505.916	1446	2994	251	1497.5	0.0942291	5888.69	1586.63	3779.89	8789.74	682.171	136935	siUpf2(circ)	blue.n1
blue	H	n1	3	20190128 n1 blue	allSelected	Post	Pre	Triangle	3	17983.9	803.543	1791	3232	235	1616.5	0.0894935	6686.25	2107.22	3968.12	10666.3	850.037	170632	siUpf2(circ)	blue.n1
blue	H	n1	2	20190128 n1 blue	allSelected	Post	Pre	Triangle	2	17983.9	749.805	2064	3753	231	1877	0.0913704	4452.1	1199.16	2877.74	6674.92	503.235	101017	siUpf2(circ)	blue.n1
blue	H	n1	3	20190128 n1 blue	WholeCell1	Post	Pre	Triangle	3	983.183	259.507	45	780	233	390.5	0.110074	6732.91	2427.35	3755.96	11759.6	1082.33	217261	siUpf2(circ)	blue.n1
blue	H	n1	2	20190128 n1 blue	WholeCell1	Post	Pre	Triangle	2	916.109	138.526	32	606	229	303.5	0.0904406	4430.57	1151.88	2954.55	6572.77	497.649	99895.4	siUpf2(circ)	blue.n1
blue	H	n1	1	20190128 n1 blue	WholeCell1	Pre	Post	Triangle	1	1423.1	273.326	138	1103	226	552	0.168335	4557.11	1134.99	3035.05	6903.84	994.038	199538	siUpf2(circ)	blue.n1
blue	H	n1	1	20190128 n1 blue	allSelected	Post	Pre	Triangle	1	17983.9	1160.82	1539	3259	227	1630	0.131312	6796.77	2307.87	3839.81	11401	1267.97	254526	siUpf2(circ)	blue.n1
blue	H	n1	1	20190128 n1 blue	WholeCell1	Post	Pre	Triangle	1	1423.1	443.147	132	1177	225	589	0.154412	7215.03	2647.57	3861.69	12697.5	1551.95	311530	siUpf2(circ)	blue.n1
blue	H	n1	4	20190128 n1 blue	WholeCell1	Pre	Post	Triangle	4	868.086	144.27	43	601	238	301	0.127489	2922.52	544.313	2190.17	4008.82	448.283	89985.9	siUpf2(circ)	blue.n1
blue	H	n1	7	20190128 n1 blue	WholeCell1	Post	Pre	Triangle	7	1118.97	65.2254	21	466	249	233.5	0.0773627	5664.22	1387.99	3842.25	8137.13	519.807	104343	siUpf2(circ)	blue.n1
blue	H	n1	5	20190128 n1 blue	WholeCell1	Post	Pre	Triangle	5	1319.82	82.5866	25	455	241	228	0.0919934	5337.95	1513.73	3357.61	8154	659.07	132298	siUpf2(circ)	blue.n1
blue	H	n1	4	20190128 n1 blue	allSelected	Post	Pre	Triangle	4	17983.9	755.768	804	2029	239	1015	0.11076	4610.16	1564.39	2670.48	7776.1	702.086	140933	siUpf2(circ)	blue.n1
blue	H	n1	5	20190128 n1 blue	allSelected	Pre	Post	Triangle	5	17983.9	1090.83	843	2274	244	1137.5	0.0774978	4369.47	594.331	3577.57	5431.62	415.293	83363.8	siUpf2(circ)	blue.n1
blue	H	n1	4	20190128 n1 blue	allSelected	Pre	Post	Triangle	4	17983.9	676.759	750	1987	240	994	0.117332	2886.27	551.206	2172.79	4000.86	420.866	84482.5	siUpf2(circ)	blue.n1
blue	H	n1	5	20190128 n1 blue	WholeCell1	Pre	Post	Triangle	5	1319.82	146.661	16	463	242	232	0.0896501	4531.89	679.247	3599.83	5759.08	521.62	104707	siUpf2(circ)	blue.n1
blue	H	n1	2	20190128 n1 blue	WholeCell1	Pre	Post	Triangle	2	916.109	139.762	31	607	230	304	0.0901087	4011.96	606.358	3213.42	5137.82	439.854	88294	siUpf2(circ)	blue.n1
blue	H	n1	6	20190128 n1 blue	allSelected	Post	Pre	Triangle	6	17983.9	952.64	1547	2858	247	1429.5	0.102141	4266.89	1286.95	2654.78	6809.7	608.154	122078	siUpf2(circ)	blue.n1
blue	H	n1	5	20190128 n1 blue	allSelected	Post	Pre	Triangle	5	17983.9	400.414	1117	2253	243	1127	0.0800151	5158.61	1357.92	3362.89	7618.68	537.472	107889	siUpf2(circ)	blue.n1
blue	H	n1	8	20190128 n1 blue	allSelected	Post	Pre	Triangle	8	17983.9	1520.59	1203	2560	255	1280.5	0.148574	5385.82	2103.85	2831.25	9803.24	1147.2	230283	siUpf2(circ)	blue.n1
blue	H	n1	6	20190128 n1 blue	WholeCell1	Post	Pre	Triangle	6	928.469	288.376	70	915	245	458	0.139387	4912.04	1878.4	2609.79	8886.35	929.58	186599	siUpf2(circ)	blue.n1
blue	H	n2	2	20190401 n2 blue	allSelected	Post	Pre	Triangle	2	17983.9	516.572	1061	2543	1543	1272	0.108027	3358.23	1033.22	1966.43	5309.58	457.424	91821	siRalgapa1(circ)	blue.n2
blue	H	n2	7	20190401 n2 blue	allSelected	Pre	Post	Triangle	7	17983.9	1486.13	1077	3483	1564	1742	0.0751685	8932.26	1220.74	7291.62	11026.6	760.893	152738	siRalgapa1(circ)	blue.n2
blue	H	n2	6	20190401 n2 blue	WholeCell1	Post	Pre	Triangle	6	965.373	58.9883	9	305	1557	153	0.0492426	2440.36	405.206	1913.13	3080.87	139.133	27928.9	siRalgapa1(circ)	blue.n2
blue	H	n2	2	20190401 n2 blue	WholeCell1	Post	Pre	Triangle	2	937.71	81.6799	32	356	1541	178.5	0.107559	3439.35	1022.75	2063.56	5375.77	454.171	91167.9	siRalgapa1(circ)	blue.n2
blue	H	n2	3	20190401 n2 blue	WholeCell1	Post	Pre	Triangle	3	1132.91	50.4596	12	378	1545	189.5	0.0540423	3708.87	707.031	2790.05	4844.75	228.792	45926.6	siRalgapa1(circ)	blue.n2
blue	H	n2	7	20190401 n2 blue	allSelected	Post	Pre	Triangle	7	17983.9	527.841	1454	3390	1563	1695.5	0.0782177	5017.6	1251.88	3374.88	7296.94	471.876	94722	siRalgapa1(circ)	blue.n2
blue	H	n2	1	20190401 n2 blue	allSelected	Post	Pre	Triangle	1	17983.9	342.681	1186	2401	1539	1201	0.0679654	4254.78	946.969	2992.97	5883.97	352.554	70769.8	siRalgapa1(circ)	blue.n2
blue	H	n2	4	20190401 n2 blue	allSelected	Pre	Post	Triangle	4	17983.9	1022.73	798	2671	1552	1336	0.0838001	7111.81	1079.11	5648.55	8988.43	671.077	134708	siRalgapa1(circ)	blue.n2
blue	H	n2	8	20190401 n2 blue	allSelected	Pre	Post	Triangle	8	17983.9	912.841	786	2613	1568	1307	0.0775894	7613.22	1266.1	5927.84	9838.89	692.766	139062	siRalgapa1(circ)	blue.n2
blue	H	n2	5	20190401 n2 blue	WholeCell1	Pre	Post	Triangle	5	1112.11	113.732	17	430	1554	215.5	0.079114	8209.6	1392.37	6307.88	10654.3	809.553	162505	siRalgapa1(circ)	blue.n2
blue	H	n2	2	20190401 n2 blue	allSelected	Pre	Post	Triangle	2	17983.9	974.34	803	2546	1544	1273.5	0.107267	6224.21	1142.71	4673.49	8309.16	775.266	155623	siRalgapa1(circ)	blue.n2
blue	H	n2	5	20190401 n2 blue	WholeCell1	Post	Pre	Triangle	5	1112.11	77.4505	28	417	1553	209	0.0823789	5090	1537.36	3094.18	8001.36	546.847	109771	siRalgapa1(circ)	blue.n2
blue	H	n2	7	20190401 n2 blue	WholeCell1	Post	Pre	Triangle	7	1127.72	64.0397	8	388	1561	194.5	0.0865284	5183.14	1346.02	3423.67	7732.52	554.029	111213	siRalgapa1(circ)	blue.n2
blue	H	n2	5	20190401 n2 blue	allSelected	Pre	Post	Triangle	5	17983.9	1082.17	966	2772	1556	1386.5	0.0886328	7911.17	1289.4	6203.66	10275.7	843.205	169261	siRalgapa1(circ)	blue.n2
blue	H	n2	6	20190401 n2 blue	WholeCell1	Pre	Post	Triangle	6	965.373	54.973	5	305	1558	153	0.0494885	6985.15	969.984	5732.75	8484.8	377.63	75803.6	siRalgapa1(circ)	blue.n2
blue	H	n2	2	20190401 n2 blue	WholeCell1	Pre	Post	Triangle	2	937.71	95.6785	23	354	1542	177.5	0.108198	6461.64	1292.67	4696.81	8812.65	837.168	168049	siRalgapa1(circ)	blue.n2
blue	H	n2	1	20190401 n2 blue	allSelected	Pre	Post	Triangle	1	17983.9	1085.44	774	2431	1540	1216	0.0657227	8148.38	1056.15	6724.06	9886.48	617.67	123988	siRalgapa1(circ)	blue.n2
blue	H	n2	1	20190401 n2 blue	WholeCell1	Post	Pre	Triangle	1	720.772	15.3088	5	157	1537	79	0.0476943	4318.71	863.288	3201.75	5650.01	241.347	48446.6	siRalgapa1(circ)	blue.n2
blue	H	n2	4	20190401 n2 blue	WholeCell1	Pre	Post	Triangle	4	1125.92	123.725	16	417	1550	209	0.0845683	7035.08	1002.16	5680.13	8806.16	653.396	131159	siRalgapa1(circ)	blue.n2
blue	H	n2	7	20190401 n2 blue	WholeCell1	Pre	Post	Triangle	7	1127.72	130.242	10	405	1562	203	0.0820988	9438.33	1560.34	7337.35	12154.1	915.469	183767	siRalgapa1(circ)	blue.n2
blue	H	n2	6	20190401 n2 blue	allSelected	Post	Pre	Triangle	6	17983.9	579.954	1446	2859	1559	1430	0.0554708	2496.4	459.19	1896.64	3250.46	159.618	32041	siRalgapa1(circ)	blue.n2
blue	H	n2	4	20190401 n2 blue	WholeCell1	Post	Pre	Triangle	4	1125.92	67.9852	18	420	1549	210.5	0.0839524	4699.22	1192.74	3085.83	6883.09	472.465	94840.2	siRalgapa1(circ)	blue.n2
blue	H	n2	8	20190401 n2 blue	allSelected	Post	Pre	Triangle	8	17983.9	495.938	1141	2575	1567	1288	0.0793639	3357.47	793.156	2292.23	4765.72	321.742	64584.8	siRalgapa1(circ)	blue.n2
blue	H	n2	8	20190401 n2 blue	WholeCell1	Post	Pre	Triangle	8	1278.14	85.8247	26	471	1565	236	0.0763907	3292.01	755.86	2304.84	4617.48	305.24	61272.2	siRalgapa1(circ)	blue.n2
blue	H	n2	6	20190401 n2 blue	allSelected	Pre	Post	Triangle	6	17983.9	746.936	942	2873	1560	1437	0.0550901	6948.03	989.906	5657.99	8539.76	424.095	85130.6	siRalgapa1(circ)	blue.n2
blue	H	n2	1	20190401 n2 blue	WholeCell1	Pre	Post	Triangle	1	720.772	46.7233	4	155	1538	78	0.0482129	8021.49	918.102	6818.14	9418.7	445.454	89418	siRalgapa1(circ)	blue.n2
blue	H	n2	5	20190401 n2 blue	allSelected	Post	Pre	Triangle	5	17983.9	577.623	1325	2763	1555	1382	0.0909645	5086.01	1510.98	3119.03	7929.15	598.479	120135	siRalgapa1(circ)	blue.n2
blue	H	n2	8	20190401 n2 blue	WholeCell1	Pre	Post	Triangle	8	1278.14	128.906	16	475	1566	238	0.0747705	7800.5	1317.23	6035.41	10091	696.58	139828	siRalgapa1(circ)	blue.n2
blue	H	n2	3	20190401 n2 blue	allSelected	Pre	Post	Triangle	3	17983.9	1134.29	955	3144	1548	1572.5	0.0622522	7990.96	1043.56	6606.79	9707.12	555.979	111604	siRalgapa1(circ)	blue.n2
blue	H	n2	3	20190401 n2 blue	allSelected	Post	Pre	Triangle	3	17983.9	443.725	1452	3093	1547	1547	0.063937	3897.83	819.725	2798.93	5299.01	293.884	58992.8	siRalgapa1(circ)	blue.n2
blue	H	n2	4	20190401 n2 blue	allSelected	Post	Pre	Triangle	4	17983.9	452.109	1185	2653	1551	1327	0.0850011	4578.75	1177.08	2986.28	6706.84	466.878	93718.6	siRalgapa1(circ)	blue.n2
blue	H	n2	3	20190401 n2 blue	WholeCell1	Pre	Post	Triangle	3	1132.91	87.7426	9	385	1546	193	0.0525818	8035.43	1005.87	6705.36	9612.57	461.658	92670.9	siRalgapa1(circ)	blue.n2
blue	H	n3	3	20190419 n3 blue	allSelected	Post	Pre	Triangle	3	17983.9	609.805	1866	3416	2859	1708.5	0.068601	2582.33	508.482	1907.04	3469.95	206.518	41455.3	siPhf21a(circ)	blue.n3
blue	H	n3	2	20190419 n3 blue	allSelected	Pre	Post	Triangle	2	17983.9	1115.01	1033	3125	2856	1563	0.0776486	7775.16	1175.28	6174.89	9775.88	689.951	138497	siPhf21a(circ)	blue.n3
blue	H	n3	1	20190419 n3 blue	allSelected	Post	Pre	Triangle	1	17983.9	535.562	1704	3259	2851	1630	0.0686815	3877.48	824.889	2781.58	5299.59	306.795	61584.4	siPhf21a(circ)	blue.n3
blue	H	n3	6	20190419 n3 blue	WholeCell1	Post	Pre	Triangle	6	1036.72	74.7105	28	410	2869	205.5	0.0736902	4499.65	1067.88	3107.68	6380	390.997	78486.6	siPhf21a(circ)	blue.n3
blue	H	n3	1	20190419 n3 blue	allSelected	Pre	Post	Triangle	1	17983.9	1125.45	1147	3286	2852	1643.5	0.0678834	8567.58	1299.9	6809.14	10739.8	656.281	131738	siPhf21a(circ)	blue.n3
blue	H	n3	6	20190419 n3 blue	allSelected	Pre	Post	Triangle	6	17983.9	897.617	778	2441	2872	1221	0.0599295	8593.87	1079	7154.23	10357.7	580.97	116621	siPhf21a(circ)	blue.n3
blue	H	n3	7	20190419 n3 blue	WholeCell1	Pre	Post	Triangle	7	1329.17	120.771	18	525	2874	263	0.0768857	8036.51	1246.26	6316.19	10139.6	686.878	137880	siPhf21a(circ)	blue.n3
blue	H	n3	4	20190419 n3 blue	WholeCell1	Post	Pre	Triangle	4	1348.58	78.9848	35	463	2861	232	0.0657106	3986.41	796.271	2924.93	5318.87	308.743	61975.4	siPhf21a(circ)	blue.n3
blue	H	n3	5	20190419 n3 blue	allSelected	Post	Pre	Triangle	5	17983.9	492.326	1063	2504	2867	1252.5	0.0748299	3980.75	899.922	2794.5	5597.4	361.1	72485.3	siPhf21a(circ)	blue.n3
blue	H	n3	7	20190419 n3 blue	WholeCell1	Post	Pre	Triangle	7	1329.17	95.5838	37	518	2873	259.5	0.0781023	4851.06	1129.36	3360.15	6871.79	446.957	89719.8	siPhf21a(circ)	blue.n3
blue	H	n3	5	20190419 n3 blue	allSelected	Pre	Post	Triangle	5	17983.9	928.748	802	2520	2868	1260.5	0.0734675	7476.57	1121	5981.83	9422.47	636.432	127754	siPhf21a(circ)	blue.n3
blue	H	n3	8	20190419 n3 blue	WholeCell1	Post	Pre	Triangle	8	1345.22	51.6453	22	319	2877	160	0.0423762	4544.3	633.774	3743.37	5523.8	212.126	42581	siPhf21a(circ)	blue.n3
blue	H	n3	8	20190419 n3 blue	allSelected	Pre	Post	Triangle	8	17983.9	948.366	1002	2715	2880	1358	0.0487083	9390.93	997.709	8103.47	10940.5	500.079	100383	siPhf21a(circ)	blue.n3
blue	H	n3	5	20190419 n3 blue	WholeCell1	Pre	Post	Triangle	5	1222.12	143.573	46	660	2866	330.5	0.0852424	7674.96	1201.01	6055.01	9820.29	749.026	150355	siPhf21a(circ)	blue.n3
blue	H	n3	1	20190419 n3 blue	WholeCell1	Post	Pre	Triangle	1	1184.41	83.2143	37	485	2849	243	0.0682144	3880.03	818.067	2794.04	5296.7	302.103	60642.6	siPhf21a(circ)	blue.n3
blue	H	n3	4	20190419 n3 blue	allSelected	Pre	Post	Triangle	4	17983.9	798.566	777	2228	2864	1114.5	0.072123	7084.44	1027.19	5686.49	8831.51	586.689	117769	siPhf21a(circ)	blue.n3
blue	H	n3	3	20190419 n3 blue	WholeCell1	Pre	Post	Triangle	3	1766.65	133.061	32	519	2858	260	0.0664451	7424.18	1042.7	6054.9	9195.16	552.176	110841	siPhf21a(circ)	blue.n3
blue	H	n3	2	20190419 n3 blue	allSelected	Post	Pre	Triangle	2	17983.9	595.153	1579	3081	2855	1541	0.079196	4931.17	1150.7	3410.28	6997.23	471.127	94571.7	siPhf21a(circ)	blue.n3
blue	H	n3	6	20190419 n3 blue	allSelected	Post	Pre	Triangle	6	17983.9	388.807	1122	2416	2871	1208.5	0.0608791	4378.94	905.548	3195.37	5905.6	311.613	62551.6	siPhf21a(circ)	blue.n3
blue	H	n3	3	20190419 n3 blue	allSelected	Pre	Post	Triangle	3	17983.9	1117.97	1247	3466	2860	1733.5	0.0670511	7462.66	1081.07	6032.85	9272.15	559.468	112305	siPhf21a(circ)	blue.n3
blue	H	n3	2	20190419 n3 blue	WholeCell1	Post	Pre	Triangle	2	1297.12	103.231	27	476	2853	238.5	0.102706	5445.04	1614.99	3363.4	8541.71	697.973	140108	siPhf21a(circ)	blue.n3
blue	H	n3	1	20190419 n3 blue	WholeCell1	Pre	Post	Triangle	1	1184.41	111.346	17	483	2850	242	0.0685031	8902.79	1448.54	6885.54	11287.2	684.573	137418	siPhf21a(circ)	blue.n3
blue	H	n3	7	20190419 n3 blue	allSelected	Post	Pre	Triangle	7	17983.9	568.945	1568	3135	2875	1568	0.0723758	4775.67	1114.43	3295.82	6738.86	414.443	83193.1	siPhf21a(circ)	blue.n3
blue	H	n3	2	20190419 n3 blue	WholeCell1	Pre	Post	Triangle	2	1297.12	131.781	15	482	2854	241.5	0.100693	8549.43	1574.04	6249.08	11220.9	994.077	199546	siPhf21a(circ)	blue.n3
blue	H	n3	6	20190419 n3 blue	WholeCell1	Pre	Post	Triangle	6	1036.72	93.1478	17	408	2870	204.5	0.0739632	9077.64	1355.23	7236.88	11342.6	736.622	147866	siPhf21a(circ)	blue.n3
blue	H	n3	4	20190419 n3 blue	allSelected	Post	Pre	Triangle	4	17983.9	480.355	1047	2198	2863	1099.5	0.0731306	3920.82	808.119	2835.92	5320.81	338.69	67986.9	siPhf21a(circ)	blue.n3
blue	H	n3	3	20190419 n3 blue	WholeCell1	Post	Pre	Triangle	3	1766.65	90.7117	46	515	2857	258	0.068299	2706.85	527.288	1997.03	3618.73	215.219	43201.9	siPhf21a(circ)	blue.n3
blue	H	n3	8	20190419 n3 blue	allSelected	Post	Pre	Triangle	8	17983.9	435.361	1520	2667	2879	1334	0.0499576	4735.9	749.737	3762.04	5936.08	267.568	53710.3	siPhf21a(circ)	blue.n3
blue	H	n3	8	20190419 n3 blue	WholeCell1	Pre	Post	Triangle	8	1345.22	75.4578	12	322	2878	161.5	0.0417671	9430.51	947.453	8199.05	10857.8	430.902	86497.1	siPhf21a(circ)	blue.n3
blue	H	n3	4	20190419 n3 blue	WholeCell1	Pre	Post	Triangle	4	1348.58	110.619	27	472	2862	236.5	0.0640318	6920.19	875.091	5713.67	8379.54	508.306	102035	siPhf21a(circ)	blue.n3
blue	H	n3	7	20190419 n3 blue	allSelected	Pre	Post	Triangle	7	17983.9	978.206	1048	3152	2876	1576.5	0.0718252	7980.33	1236.54	6303.86	10050.6	646.788	129833	siPhf21a(circ)	blue.n3
blue	H	n3	5	20190419 n3 blue	WholeCell1	Post	Pre	Triangle	5	1222.12	175.386	62	666	2865	333.5	0.0866381	3908.77	903.45	2712.69	5576.19	420.519	84412.7	siPhf21a(circ)	blue.n3
blue	H	n4	7	20190426 n4 blue	allSelected	Post	Pre	Triangle	7	17983.9	580.726	1548	3213	4187	1607	0.0825664	3616.85	830.203	2492.7	5099.84	347.615	69778.5	siGigyf2(circ)	blue.n4
blue	H	n4	8	20190426 n4 blue	allSelected	Post	Pre	Triangle	8	17983.9	604.639	1488	2915	4191	1458	0.0775571	2752.94	521.263	2039.26	3661.06	251.12	50408.4	siGigyf2(circ)	blue.n4
blue	H	n4	1	20190426 n4 blue	WholeCell1	Post	Pre	Triangle	1	1262.17	158.239	59	647	4161	324	0.0770247	3037.9	486.575	2386.15	3901.22	270.153	54229	siGigyf2(circ)	blue.n4
blue	H	n4	3	20190426 n4 blue	WholeCell1	Pre	Post	Triangle	3	1301.12	94.4928	5	318	4170	159.5	0.0686478	7558.5	1108.15	6063.76	9392.87	593.676	119172	siGigyf2(circ)	blue.n4
blue	H	n4	8	20190426 n4 blue	allSelected	Pre	Post	Triangle	8	17983.9	844.537	937	2945	4192	1473	0.0765368	7216.96	1235.28	5551.41	9327.04	629.75	126413	siGigyf2(circ)	blue.n4
blue	H	n4	2	20190426 n4 blue	allSelected	Pre	Post	Triangle	2	17983.9	1144.88	1113	3177	4168	1589	0.104034	6489.13	1295.12	4730.75	8865.68	795.625	159710	siGigyf2(circ)	blue.n4
blue	H	n4	5	20190426 n4 blue	WholeCell1	Post	Pre	Triangle	5	1682.19	127.706	48	577	4177	289	0.0932825	3196.13	747.174	2194.21	4567.44	344.762	69205.7	siGigyf2(circ)	blue.n4
blue	H	n4	7	20190426 n4 blue	allSelected	Pre	Post	Triangle	7	17983.9	1287.91	1104	3267	4188	1634	0.0807022	7803.02	1259.12	6092.48	9982.35	716.462	143819	siGigyf2(circ)	blue.n4
blue	H	n4	3	20190426 n4 blue	allSelected	Pre	Post	Triangle	3	17983.9	1268.32	1120	3153	4172	1577	0.0734862	7303.21	968.803	5991.22	8950.1	598.146	120069	siGigyf2(circ)	blue.n4
blue	H	n4	6	20190426 n4 blue	WholeCell1	Post	Pre	Triangle	6	1251.46	61.9624	10	312	4181	156.5	0.0807468	3684.63	724.12	2692.23	4973.31	331.511	66545.7	siGigyf2(circ)	blue.n4
blue	H	n4	1	20190426 n4 blue	allSelected	Post	Pre	Triangle	1	17983.9	899.794	1935	3682	4163	1841.5	0.0724525	2997.03	479.575	2351.41	3831.65	249.154	50013.8	siGigyf2(circ)	blue.n4
blue	H	n4	4	20190426 n4 blue	allSelected	Post	Pre	Triangle	4	17983.9	455.746	1101	2474	4175	1237.5	0.0774531	2785.1	634.817	1921.8	3905.92	258.771	51944.4	siGigyf2(circ)	blue.n4
blue	H	n4	7	20190426 n4 blue	WholeCell1	Pre	Post	Triangle	7	1653.03	140.862	29	442	4186	221.5	0.0802443	8037.05	1338.35	6193.29	10300.6	729.229	146382	siGigyf2(circ)	blue.n4
blue	H	n4	6	20190426 n4 blue	WholeCell1	Pre	Post	Triangle	6	1251.46	83.3936	3	321	4182	161	0.0777788	7649.91	1366.07	5771.46	9956.31	679.499	136399	siGigyf2(circ)	blue.n4
blue	H	n4	6	20190426 n4 blue	allSelected	Pre	Post	Triangle	6	17983.9	999.692	1019	3041	4184	1521	0.0867228	7478.14	1296.21	5715.24	9737.18	737.848	148112	siGigyf2(circ)	blue.n4
blue	H	n4	5	20190426 n4 blue	allSelected	Pre	Post	Triangle	5	17983.9	811.419	777	2506	4180	1253.5	0.0885359	6292.75	1328.17	4477	8613.8	647.337	129943	siGigyf2(circ)	blue.n4
blue	H	n4	4	20190426 n4 blue	WholeCell1	Post	Pre	Triangle	4	1147.15	92.2959	41	530	4173	265.5	0.0820208	2902.58	708.276	1936.74	4153.37	290.14	58241.1	siGigyf2(circ)	blue.n4
blue	H	n4	2	20190426 n4 blue	allSelected	Post	Pre	Triangle	2	17983.9	725.818	1568	3150	4167	1575.5	0.105802	5090.95	1309.93	3320.1	7540.58	652.62	131003	siGigyf2(circ)	blue.n4
blue	H	n4	6	20190426 n4 blue	allSelected	Post	Pre	Triangle	6	17983.9	629.876	1473	3011	4183	1506	0.0883863	3618.35	733.114	2618.79	4939.76	373.11	74896.2	siGigyf2(circ)	blue.n4
blue	H	n4	4	20190426 n4 blue	allSelected	Pre	Post	Triangle	4	17983.9	921.808	796	2515	4176	1258	0.0752362	6447.88	1035.26	5053.23	8223.98	551.6	110725	siGigyf2(circ)	blue.n4
blue	H	n4	5	20190426 n4 blue	allSelected	Post	Pre	Triangle	5	17983.9	580.502	1212	2497	4179	1249	0.0891342	3023.04	667.84	2124.32	4245.37	320.164	64268.1	siGigyf2(circ)	blue.n4
blue	H	n4	4	20190426 n4 blue	WholeCell1	Pre	Post	Triangle	4	1147.15	134.381	21	535	4174	268	0.0808766	6609.26	1077.26	5151.56	8469.01	604.219	121288	siGigyf2(circ)	blue.n4
blue	H	n4	8	20190426 n4 blue	WholeCell1	Pre	Post	Triangle	8	850.082	64.777	9	324	4190	162.5	0.06075	7115.55	1125.76	5631.43	8936.89	485.739	97504.7	siGigyf2(circ)	blue.n4
blue	H	n4	3	20190426 n4 blue	allSelected	Post	Pre	Triangle	3	17983.9	487.524	1693	3117	4171	1559	0.0739329	2633.7	509.033	1934.15	3505.62	225.157	45196.8	siGigyf2(circ)	blue.n4
blue	H	n4	2	20190426 n4 blue	WholeCell1	Pre	Post	Triangle	2	1234.98	165.318	41	602	4166	301.5	0.0960664	6239.02	1085.99	4751.92	8217.83	713.184	143161	siGigyf2(circ)	blue.n4
blue	H	n4	1	20190426 n4 blue	allSelected	Pre	Post	Triangle	1	17983.9	882.109	1322	3683	4164	1842	0.072423	8766.8	1464.41	6810.22	11230.6	709.175	142356	siGigyf2(circ)	blue.n4
blue	H	n4	3	20190426 n4 blue	WholeCell1	Post	Pre	Triangle	3	1301.12	51.4261	6	314	4169	157.5	0.0697197	2596.83	504.216	1933.23	3475	208.812	41915.9	siGigyf2(circ)	blue.n4
blue	H	n4	7	20190426 n4 blue	WholeCell1	Post	Pre	Triangle	7	1653.03	81.5604	38	435	4185	218	0.0818529	3670.96	856.739	2522.63	5200	340.525	68355.3	siGigyf2(circ)	blue.n4
blue	H	n4	1	20190426 n4 blue	WholeCell1	Pre	Post	Triangle	1	1262.17	119.551	45	646	4162	323.5	0.0770867	8965.02	1536.71	6901.44	11553.4	767.424	154049	siGigyf2(circ)	blue.n4
blue	H	n4	5	20190426 n4 blue	WholeCell1	Pre	Post	Triangle	5	1682.19	141.052	25	580	4178	290.5	0.0926793	6328.28	1307.98	4521.08	8618.93	680.407	136581	siGigyf2(circ)	blue.n4
blue	H	n4	2	20190426 n4 blue	WholeCell1	Post	Pre	Triangle	2	1234.98	151.663	44	610	4165	305.5	0.0964311	5393.42	1353.31	3578.27	7904	643.525	129178	siGigyf2(circ)	blue.n4
blue	H	n4	8	20190426 n4 blue	WholeCell1	Post	Pre	Triangle	8	850.082	55.6107	10	320	4189	160.5	0.0619031	2729.55	458.345	2104.86	3473.2	195.272	39197.9	siGigyf2(circ)	blue.n4
blue	I	n1	8	20190128 n1 blue	WholeCell1	Post	Pre	Triangle	8	939.18	327.213	18	809	285	405	0.164714	2081.96	717.777	1194.46	3657.92	454.014	91136.5	siPsd3(circ)	blue.n1
blue	I	n1	1	20190128 n1 blue	WholeCell1	Post	Pre	Triangle	1	1168.08	370.374	145	981	257	491	0.125979	5174.26	1793.08	2958.29	8864.45	922.98	185274	siPsd3(circ)	blue.n1
blue	I	n1	8	20190128 n1 blue	WholeCell1	Pre	Post	Triangle	8	939.18	218.836	19	841	286	421	0.191434	3882.76	816.349	2749.97	5661.28	875.669	175777	siPsd3(circ)	blue.n1
blue	I	n1	2	20190128 n1 blue	WholeCell1	Post	Pre	Triangle	2	1008.49	105.179	44	606	261	303.5	0.0826436	4367.17	1035.37	2999.06	6248.09	416.528	83611.7	siPsd3(circ)	blue.n1
blue	I	n1	5	20190128 n1 blue	WholeCell1	Post	Pre	Triangle	5	1475.05	500.671	101	955	273	478	0.153942	5443.89	2387.54	2710.17	10752.3	1291	259148	siPsd3(circ)	blue.n1
blue	I	n1	4	20190128 n1 blue	WholeCell1	Post	Pre	Triangle	4	1282.76	154.741	61	653	269	327	0.107384	4200.68	1366.68	2443.11	6874.35	588.274	118087	siPsd3(circ)	blue.n1
blue	I	n1	5	20190128 n1 blue	allSelected	Pre	Post	Triangle	5	17983.9	803.588	1108	2654	276	1327.5	0.131736	2346.06	460.181	1767.4	3327.99	407.653	81830.1	siPsd3(circ)	blue.n1
blue	I	n1	1	20190128 n1 blue	allSelected	Pre	Post	Triangle	1	17983.9	1070.65	1344	3352	260	1676.5	0.132275	3428.72	711.35	2517.02	4889.19	563.206	113055	siPsd3(circ)	blue.n1
blue	I	n1	3	20190128 n1 blue	allSelected	Post	Pre	Triangle	3	17983.9	559.211	887	2343	267	1172	0.105863	4395.97	1411.38	2587.11	7134.84	602.671	120977	siPsd3(circ)	blue.n1
blue	I	n1	6	20190128 n1 blue	WholeCell1	Post	Pre	Triangle	6	1085.99	450.824	105	919	277	460	0.158028	6733.06	3124.53	3196.94	13659.8	1567.45	314643	siPsd3(circ)	blue.n1
blue	I	n1	6	20190128 n1 blue	allSelected	Post	Pre	Triangle	6	17983.9	1458.63	1378	3179	279	1590	0.149129	6343.68	2710.76	3189.35	12192.2	1415.88	284217	siPsd3(circ)	blue.n1
blue	I	n1	8	20190128 n1 blue	allSelected	Pre	Post	Triangle	8	17983.9	1031.26	1134	3219	288	1610	0.138859	3489	652.852	2642.58	4852.9	596.509	119740	siPsd3(circ)	blue.n1
blue	I	n1	1	20190128 n1 blue	WholeCell1	Pre	Post	Triangle	1	1168.08	215.12	152	1001	258	501	0.143741	3594.84	746.453	2585.05	5103.8	638.66	128201	siPsd3(circ)	blue.n1
blue	I	n1	4	20190128 n1 blue	allSelected	Post	Pre	Triangle	4	17983.9	363.674	704	1990	271	995.5	0.0936683	4215.18	1263.06	2550.48	6562.19	498.872	100141	siPsd3(circ)	blue.n1
blue	I	n1	5	20190128 n1 blue	allSelected	Post	Pre	Triangle	5	17983.9	1195.66	1368	2761	275	1381	0.124221	4821.25	1744.47	2756.28	8553.72	936.861	188060	siPsd3(circ)	blue.n1
blue	I	n1	4	20190128 n1 blue	WholeCell1	Pre	Post	Triangle	4	1282.76	179.879	50	651	270	326	0.10726	5023.68	1026.2	3615.13	6930.87	676.252	135747	siPsd3(circ)	blue.n1
blue	I	n1	6	20190128 n1 blue	allSelected	Pre	Post	Triangle	6	17983.9	1016.73	1379	3070	280	1535.5	0.170366	2920.3	686.913	2062.38	4446.28	639.265	128323	siPsd3(circ)	blue.n1
blue	I	n1	2	20190128 n1 blue	allSelected	Pre	Post	Triangle	2	17983.9	1499.71	1385	3708	264	1854.5	0.0819248	5168.56	637.515	4328.12	6312.67	474.28	95204.5	siPsd3(circ)	blue.n1
blue	I	n1	8	20190128 n1 blue	allSelected	Post	Pre	Triangle	8	17983.9	1089.3	1271	3272	287	1636.5	0.128631	1997.96	623.847	1211.57	3282.43	351.554	70569.2	siPsd3(circ)	blue.n1
blue	I	n1	3	20190128 n1 blue	WholeCell1	Pre	Post	Triangle	3	1212.38	161.312	24	530	266	265.5	0.0865208	4658.62	746.411	3664.55	6051.58	501.942	100757	siPsd3(circ)	blue.n1
blue	I	n1	6	20190128 n1 blue	WholeCell1	Pre	Post	Triangle	6	1085.99	224.485	119	924	278	462.5	0.187749	3212.33	751.965	2186.85	4811.68	750.863	150724	siPsd3(circ)	blue.n1
blue	I	n1	7	20190128 n1 blue	allSelected	Post	Pre	Triangle	7	17983.9	913.584	1200	2540	283	1270.5	0.119381	5691.8	2119.07	3159.63	10099.4	1018.84	204517	siPsd3(circ)	blue.n1
blue	I	n1	2	20190128 n1 blue	allSelected	Post	Pre	Triangle	2	17983.9	631.246	1815	3687	263	1844	0.0831345	4361.31	1057.3	2949.69	6246.88	422.808	84872.4	siPsd3(circ)	blue.n1
blue	I	n1	4	20190128 n1 blue	allSelected	Pre	Post	Triangle	4	17983.9	920.493	527	1990	272	995.5	0.092806	4665.24	824.944	3580.63	6192.81	531.008	106592	siPsd3(circ)	blue.n1
blue	I	n1	3	20190128 n1 blue	WholeCell1	Post	Pre	Triangle	3	1212.38	117.244	32	519	265	260	0.09021	4486.89	1352.48	2762.41	7055.78	521.062	104595	siPsd3(circ)	blue.n1
blue	I	n1	7	20190128 n1 blue	WholeCell1	Post	Pre	Triangle	7	1553.6	459.477	107	1148	281	574.5	0.142839	6129.71	2639.71	3013.24	11844.8	1289.44	258836	siPsd3(circ)	blue.n1
blue	I	n1	7	20190128 n1 blue	allSelected	Pre	Post	Triangle	7	17983.9	876.415	946	2505	284	1253	0.130858	2897.97	530.189	2221.57	4001.54	472.174	94781.8	siPsd3(circ)	blue.n1
blue	I	n1	3	20190128 n1 blue	allSelected	Pre	Post	Triangle	3	17983.9	1091.3	795	2392	268	1196.5	0.102528	4743.87	838.807	3631.7	6322.02	598.493	120138	siPsd3(circ)	blue.n1
blue	I	n1	2	20190128 n1 blue	WholeCell1	Pre	Post	Triangle	2	1008.49	159.155	27	605	262	303	0.0823504	5227.57	668.108	4356.37	6450.55	489.254	98210.2	siPsd3(circ)	blue.n1
blue	I	n1	7	20190128 n1 blue	WholeCell1	Pre	Post	Triangle	7	1553.6	283.244	108	1122	282	561.5	0.150012	3148.78	669.739	2258.06	4543.42	576.22	115667	siPsd3(circ)	blue.n1
blue	I	n1	1	20190128 n1 blue	allSelected	Post	Pre	Triangle	1	17983.9	1142.93	1450	3384	259	1692.5	0.120897	5001.44	1616.58	2963.78	8261.52	835.703	167755	siPsd3(circ)	blue.n1
blue	I	n1	5	20190128 n1 blue	WholeCell1	Pre	Post	Triangle	5	1475.05	238.718	83	930	274	465.5	0.177496	2625.08	622.372	1812.34	3983.78	614.773	123406	siPsd3(circ)	blue.n1
blue	I	n2	3	20190401 n2 blue	WholeCell1	Post	Pre	Triangle	3	1237.24	139.752	53	598	1577	299.5	0.107492	3836.93	1064.99	2401.45	5892.14	513.642	103106	siPhf21a(circ)	blue.n2
blue	I	n2	2	20190401 n2 blue	WholeCell1	Post	Pre	Triangle	2	1188.28	224.107	63	885	1573	443	0.108993	3876.58	1163.22	2381.88	6172.01	558.979	112206	siPhf21a(circ)	blue.n2
blue	I	n2	7	20190401 n2 blue	allSelected	Pre	Post	Triangle	7	17983.9	1239.34	1109	3378	1596	1689.5	0.0752715	6223.99	897.386	5025.93	7764.57	522.407	104865	siPhf21a(circ)	blue.n2
blue	I	n2	6	20190401 n2 blue	WholeCell1	Post	Pre	Triangle	6	1106.56	75.7467	38	473	1589	237	0.0801607	3497.78	852.42	2356.65	5059.11	337.203	67688.3	siPhf21a(circ)	blue.n2
blue	I	n2	4	20190401 n2 blue	WholeCell1	Pre	Post	Triangle	4	1386.46	252.786	45	925	1582	463	0.0877816	6214.14	830.447	5088.89	7678.5	606.083	121662	siPhf21a(circ)	blue.n2
blue	I	n2	1	20190401 n2 blue	allSelected	Post	Pre	Triangle	1	17983.9	605.71	2036	3748	1571	1874.5	0.0836908	5753.81	1526.09	3691.72	8484.86	588.272	118087	siPhf21a(circ)	blue.n2
blue	I	n2	4	20190401 n2 blue	allSelected	Pre	Post	Triangle	4	17983.9	1310.42	1124	3442	1584	1721.5	0.0929654	6332.61	942.961	5056.06	8025.9	671.345	134762	siPhf21a(circ)	blue.n2
blue	I	n2	7	20190401 n2 blue	WholeCell1	Post	Pre	Triangle	7	1276.62	83.2541	34	540	1593	270.5	0.0705463	3304.49	688.603	2398.44	4482.01	259.247	52039.8	siPhf21a(circ)	blue.n2
blue	I	n2	8	20190401 n2 blue	allSelected	Pre	Post	Triangle	8	17983.9	1144.22	947	2825	1600	1413	0.100349	5022.81	838.055	3898.48	6580.17	582.965	117021	siPhf21a(circ)	blue.n2
blue	I	n2	6	20190401 n2 blue	WholeCell1	Pre	Post	Triangle	6	1106.56	133.061	27	479	1590	240	0.0786159	5831.57	818.402	4721.71	7218.08	507.939	101961	siPhf21a(circ)	blue.n2
blue	I	n2	7	20190401 n2 blue	allSelected	Post	Pre	Triangle	7	17983.9	545.77	1623	3337	1595	1669	0.076795	3302.51	730.585	2321.5	4593.38	294.101	59036.3	siPhf21a(circ)	blue.n2
blue	I	n2	1	20190401 n2 blue	allSelected	Pre	Post	Triangle	1	17983.9	1402.55	1400	3817	1572	1909	0.0815837	9215.78	1524.15	7140.51	11860.4	870.615	174763	siPhf21a(circ)	blue.n2
blue	I	n2	1	20190401 n2 blue	WholeCell1	Pre	Post	Triangle	1	1443.88	185.638	53	759	1570	380	0.0784124	9450.25	1598.66	7263.9	12198.2	855.516	171732	siPhf21a(circ)	blue.n2
blue	I	n2	3	20190401 n2 blue	allSelected	Pre	Post	Triangle	3	17983.9	1159.79	976	2766	1580	1383.5	0.108648	6030.63	1064.75	4596.61	7999.61	750.204	150592	siPhf21a(circ)	blue.n2
blue	I	n2	5	20190401 n2 blue	WholeCell1	Pre	Post	Triangle	5	1626.35	211.976	64	767	1586	384	0.0910978	6635.25	1103.2	5136.19	8579.07	685.415	137587	siPhf21a(circ)	blue.n2
blue	I	n2	6	20190401 n2 blue	allSelected	Post	Pre	Triangle	6	17983.9	422.338	1196	2714	1591	1357.5	0.0832988	3604.41	937.664	2357.13	5315.69	359.456	72155.3	siPhf21a(circ)	blue.n2
blue	I	n2	5	20190401 n2 blue	WholeCell1	Post	Pre	Triangle	5	1626.35	137.639	99	769	1585	385	0.0909324	4126.69	1052.76	2709.03	6085.96	454.703	91274.8	siPhf21a(circ)	blue.n2
blue	I	n2	5	20190401 n2 blue	allSelected	Pre	Post	Triangle	5	17983.9	1293.87	862	2931	1588	1466	0.0901934	6335.59	957.166	5051.33	8049.22	649.97	130472	siPhf21a(circ)	blue.n2
blue	I	n2	7	20190401 n2 blue	WholeCell1	Pre	Post	Triangle	7	1276.62	142.511	24	540	1594	270.5	0.0691278	6160.48	805.311	5085.27	7515.54	466.036	93549.6	siPhf21a(circ)	blue.n2
blue	I	n2	6	20190401 n2 blue	allSelected	Pre	Post	Triangle	6	17983.9	1190.07	760	2758	1592	1379.5	0.081471	5807.21	837.891	4664.4	7252.29	533.26	107044	siPhf21a(circ)	blue.n2
blue	I	n2	3	20190401 n2 blue	allSelected	Post	Pre	Triangle	3	17983.9	554.443	1200	2747	1579	1374	0.109968	3900.3	1116.32	2388.94	6018.19	524.57	105299	siPhf21a(circ)	blue.n2
blue	I	n2	1	20190401 n2 blue	WholeCell1	Post	Pre	Triangle	1	1443.88	124.513	90	749	1569	375	0.0800561	5724.09	1502.38	3727.77	8355.36	554.002	111207	siPhf21a(circ)	blue.n2
blue	I	n2	8	20190401 n2 blue	WholeCell1	Post	Pre	Triangle	8	916.035	75.5873	10	343	1597	172	0.0923732	4000.2	1071	2608.12	6017.28	464.385	93218.2	siPhf21a(circ)	blue.n2
blue	I	n2	2	20190401 n2 blue	WholeCell1	Pre	Post	Triangle	2	1188.28	209.979	61	895	1574	448	0.109003	5070.63	793.689	3968.71	6550.75	652.632	131006	siPhf21a(circ)	blue.n2
blue	I	n2	2	20190401 n2 blue	allSelected	Post	Pre	Triangle	2	17983.9	773.154	1612	3474	1575	1737.5	0.104467	3953.06	1181.92	2413.5	6219.27	517.647	103910	siPhf21a(circ)	blue.n2
blue	I	n2	2	20190401 n2 blue	allSelected	Pre	Post	Triangle	2	17983.9	1259.18	1449	3444	1576	1722.5	0.104725	4981.91	799.391	3913.59	6474.05	604.478	121340	siPhf21a(circ)	blue.n2
blue	I	n2	8	20190401 n2 blue	WholeCell1	Pre	Post	Triangle	8	916.035	98.2989	11	356	1598	178.5	0.0880843	5045.68	798.285	3977.16	6503.81	517.33	103846	siPhf21a(circ)	blue.n2
blue	I	n2	4	20190401 n2 blue	WholeCell1	Post	Pre	Triangle	4	1386.46	153.939	64	922	1581	461.5	0.0908113	3805.07	832.968	2661.75	5307.72	415.112	83327.4	siPhf21a(circ)	blue.n2
blue	I	n2	3	20190401 n2 blue	WholeCell1	Pre	Post	Triangle	3	1237.24	153.825	49	602	1578	301.5	0.106186	6065.29	1031.02	4655.56	7967.74	739.966	148537	siPhf21a(circ)	blue.n2
blue	I	n2	8	20190401 n2 blue	allSelected	Post	Pre	Triangle	8	17983.9	548.759	1338	2791	1599	1396	0.102087	4146.2	1199.37	2546.57	6392.71	527.568	105901	siPhf21a(circ)	blue.n2
blue	I	n2	5	20190401 n2 blue	allSelected	Post	Pre	Triangle	5	17983.9	511.835	1272	2939	1587	1470	0.0925172	4162.69	1024.25	2764.81	6037.01	463.153	92970.9	siPhf21a(circ)	blue.n2
blue	I	n2	4	20190401 n2 blue	allSelected	Post	Pre	Triangle	4	17983.9	630.847	1545	3434	1583	1717.5	0.0961153	3860.24	894.075	2628.43	5487.39	443.499	89025.6	siPhf21a(circ)	blue.n2
blue	I	n3	1	20190419 n3 blue	allSelected	Post	Pre	Triangle	1	17983.9	498.309	1442	2913	2883	1457	0.0755242	3037.6	583.476	2261.15	4071.2	264.054	53004.9	siHipk3(circ)	blue.n3
blue	I	n3	2	20190419 n3 blue	allSelected	Pre	Post	Triangle	2	17983.9	1083.82	1256	2785	2888	1393	0.0778679	7366.66	1174.85	5800.73	9460.18	679.141	136327	siHipk3(circ)	blue.n3
blue	I	n3	6	20190419 n3 blue	allSelected	Pre	Post	Triangle	6	17983.9	843.023	1143	3091	2904	1546	0.060758	6791.12	833.684	5698.68	8151.44	451.094	90550.2	siHipk3(circ)	blue.n3
blue	I	n3	3	20190419 n3 blue	allSelected	Post	Pre	Triangle	3	17983.9	503.65	1303	2498	2891	1249.5	0.0883331	6530.02	1739.48	4209.28	9712.46	720.658	144661	siHipk3(circ)	blue.n3
blue	I	n3	1	20190419 n3 blue	WholeCell1	Post	Pre	Triangle	1	1049.85	57.6432	23	311	2881	156	0.0975241	3146.2	701.614	2238.49	4533.55	350.467	70350.9	siHipk3(circ)	blue.n3
blue	I	n3	1	20190419 n3 blue	allSelected	Pre	Post	Triangle	1	17983.9	1260.81	980	2974	2884	1487.5	0.0734284	6552.81	851.604	5410.24	8007.49	538.71	108138	siHipk3(circ)	blue.n3
blue	I	n3	7	20190419 n3 blue	allSelected	Post	Pre	Triangle	7	17983.9	481.511	1212	2464	2907	1232.5	0.0747187	4076.14	773.73	3042.63	5422.63	345.779	69409.8	siHipk3(circ)	blue.n3
blue	I	n3	1	20190419 n3 blue	WholeCell1	Pre	Post	Triangle	1	1049.85	102.623	10	325	2882	163	0.0922708	6991.82	1112.1	5458.52	8920.69	726.494	145833	siHipk3(circ)	blue.n3
blue	I	n3	5	20190419 n3 blue	allSelected	Post	Pre	Triangle	5	17983.9	708.955	1735	3102	2899	1551.5	0.0608166	3562.54	510.006	2892.47	4413.52	244.437	49067	siHipk3(circ)	blue.n3
blue	I	n3	4	20190419 n3 blue	allSelected	Pre	Post	Triangle	4	17983.9	1260.81	980	2974	2896	1487.5	0.0734284	6552.81	851.604	5410.24	8007.49	538.71	108138	siHipk3(circ)	blue.n3
blue	I	n3	6	20190419 n3 blue	allSelected	Post	Pre	Triangle	6	17983.9	708.955	1735	3102	2903	1551.5	0.0608166	3562.54	510.006	2892.47	4413.52	244.437	49067	siHipk3(circ)	blue.n3
blue	I	n3	3	20190419 n3 blue	WholeCell1	Pre	Post	Triangle	3	1015.57	129.918	23	480	2890	240.5	0.0965146	8972.81	1541.5	6832.7	11746	1033.22	207403	siHipk3(circ)	blue.n3
blue	I	n3	4	20190419 n3 blue	WholeCell1	Post	Pre	Triangle	4	1049.85	57.6432	23	311	2893	156	0.0975241	3146.2	701.614	2238.49	4533.55	350.467	70350.9	siHipk3(circ)	blue.n3
blue	I	n3	3	20190419 n3 blue	allSelected	Pre	Post	Triangle	3	17983.9	976.497	969	2507	2892	1254	0.0876203	8717.17	1436.53	6760.94	11265.2	897.91	180242	siHipk3(circ)	blue.n3
blue	I	n3	5	20190419 n3 blue	WholeCell1	Post	Pre	Triangle	5	1200.11	71.5173	17	300	2897	150.5	0.0628067	3617.27	525.412	2922.74	4489.62	248.909	49964.7	siHipk3(circ)	blue.n3
blue	I	n3	5	20190419 n3 blue	allSelected	Pre	Post	Triangle	5	17983.9	843.023	1143	3091	2900	1546	0.060758	6791.12	833.684	5698.68	8151.44	451.094	90550.2	siHipk3(circ)	blue.n3
blue	I	n3	3	20190419 n3 blue	WholeCell1	Post	Pre	Triangle	3	1015.57	102.792	32	469	2889	235	0.0996802	6571.63	1768.49	4197.27	9801.36	802.003	160990	siHipk3(circ)	blue.n3
blue	I	n3	2	20190419 n3 blue	allSelected	Post	Pre	Triangle	2	17983.9	554.323	1690	2750	2887	1375.5	0.0792658	5488.04	1363.49	3699.34	7949.73	527.864	105961	siHipk3(circ)	blue.n3
blue	I	n3	2	20190419 n3 blue	WholeCell1	Pre	Post	Triangle	2	1055.27	142.521	46	579	2886	290	0.104568	7915.99	1508.18	5872.32	10702.9	987.429	198211	siHipk3(circ)	blue.n3
blue	I	n3	8	20190419 n3 blue	WholeCell1	Pre	Post	Triangle	8	1182.9	115.491	7	313	2910	157	0.0955144	7369.84	1065.34	5922.29	9285.65	775.348	155639	siHipk3(circ)	blue.n3
blue	I	n3	7	20190419 n3 blue	WholeCell1	Pre	Post	Triangle	7	1102.23	92.4902	10	290	2906	145.5	0.0803897	7551.62	1238.05	5862.77	9657.49	685.958	137696	siHipk3(circ)	blue.n3
blue	I	n3	5	20190419 n3 blue	WholeCell1	Pre	Post	Triangle	5	1200.11	63.7259	7	300	2898	150.5	0.0629967	6942.63	933.564	5722.7	8457.5	477.843	95919.8	siHipk3(circ)	blue.n3
blue	I	n3	8	20190419 n3 blue	allSelected	Post	Pre	Triangle	8	17983.9	388.617	1010	2281	2911	1141	0.0806914	4069.73	839.948	2929.56	5562.87	378.5	75978.1	siHipk3(circ)	blue.n3
blue	I	n3	6	20190419 n3 blue	WholeCell1	Pre	Post	Triangle	6	1200.11	63.7259	7	300	2902	150.5	0.0629967	6942.63	933.564	5722.7	8457.5	477.843	95919.8	siHipk3(circ)	blue.n3
blue	I	n3	8	20190419 n3 blue	WholeCell1	Post	Pre	Triangle	8	1182.9	53.7127	9	307	2909	154	0.0979935	4456.17	1046.98	3009.09	6391.92	492.747	98911.4	siHipk3(circ)	blue.n3
blue	I	n3	7	20190419 n3 blue	WholeCell1	Post	Pre	Triangle	7	1102.23	53.7874	16	284	2905	142.5	0.0827113	4264.35	925.487	3009.92	5858.01	393.601	79009.4	siHipk3(circ)	blue.n3
blue	I	n3	2	20190419 n3 blue	WholeCell1	Post	Pre	Triangle	2	1055.27	137.151	57	581	2885	291	0.104422	5739.29	1611.5	3650.46	8878.54	740.765	148697	siHipk3(circ)	blue.n3
blue	I	n3	4	20190419 n3 blue	allSelected	Post	Pre	Triangle	4	17983.9	498.309	1442	2913	2895	1457	0.0755242	3037.6	583.476	2261.15	4071.2	264.054	53004.9	siHipk3(circ)	blue.n3
blue	I	n3	6	20190419 n3 blue	WholeCell1	Post	Pre	Triangle	6	1200.11	71.5173	17	300	2901	150.5	0.0628067	3617.27	525.412	2922.74	4489.62	248.909	49964.7	siHipk3(circ)	blue.n3
blue	I	n3	8	20190419 n3 blue	allSelected	Pre	Post	Triangle	8	17983.9	1070.37	673	2305	2912	1153	0.0791905	7242.24	958.039	5931.9	8888.1	643.462	129165	siHipk3(circ)	blue.n3
blue	I	n3	4	20190419 n3 blue	WholeCell1	Pre	Post	Triangle	4	1049.85	102.623	10	325	2894	163	0.0922708	6991.82	1112.1	5458.52	8920.69	726.494	145833	siHipk3(circ)	blue.n3
blue	I	n3	7	20190419 n3 blue	allSelected	Pre	Post	Triangle	7	17983.9	1028.12	845	2515	2908	1258	0.0731861	7097.56	933.147	5856.04	8687.69	577.35	115894	siHipk3(circ)	blue.n3
blue	I	n4	6	20190426 n4 blue	allSelected	Pre	Post	Triangle	6	17983.9	1132.32	1199	2997	4216	1499	0.101397	7061.92	1190.97	5441.25	9235.93	825.052	165617	siHipk3(circ)	blue.n4
blue	I	n4	2	20190426 n4 blue	allSelected	Pre	Post	Triangle	2	17983.9	1017.4	899	2727	4200	1364	0.0725999	6716.9	1037.61	5311.49	8460.33	553.918	111191	siHipk3(circ)	blue.n4
blue	I	n4	5	20190426 n4 blue	WholeCell1	Post	Pre	Triangle	5	1234.64	160.152	69	634	4209	317.5	0.0997019	4190.35	1116.66	2723.65	6337.74	527.386	105865	siHipk3(circ)	blue.n4
blue	I	n4	7	20190426 n4 blue	allSelected	Pre	Post	Triangle	7	17983.9	960.068	992	2964	4220	1482.5	0.0768789	8572.96	1644.75	6357.54	11405.9	763.582	153277	siHipk3(circ)	blue.n4
blue	I	n4	6	20190426 n4 blue	WholeCell1	Post	Pre	Triangle	6	1141.72	109.458	30	440	4213	220.5	0.0989614	4872.53	1129.84	3317.65	6959.25	603.044	121052	siHipk3(circ)	blue.n4
blue	I	n4	5	20190426 n4 blue	allSelected	Pre	Post	Triangle	5	17983.9	875.817	947	2494	4212	1247.5	0.100618	7053.44	1621.98	4909.86	10088.9	875.713	175786	siHipk3(circ)	blue.n4
blue	I	n4	8	20190426 n4 blue	allSelected	Post	Pre	Triangle	8	17983.9	678.408	1823	3869	4223	1935	0.0782833	4479.52	870.92	3275.69	6001.09	408.153	81930.6	siHipk3(circ)	blue.n4
blue	I	n4	3	20190426 n4 blue	allSelected	Pre	Post	Triangle	3	17983.9	929.007	816	2997	4204	1499	0.0702232	9111.06	1353.99	7290.94	11364.1	718.893	144307	siHipk3(circ)	blue.n4
blue	I	n4	3	20190426 n4 blue	WholeCell1	Pre	Post	Triangle	3	1083.01	87.4936	19	359	4202	180	0.0660418	9141.99	1333.43	7359.84	11349.9	675.704	135637	siHipk3(circ)	blue.n4
blue	I	n4	4	20190426 n4 blue	allSelected	Pre	Post	Triangle	4	17983.9	1108.98	736	2285	4208	1143	0.0880919	7816.95	1267.32	6101.16	10059.5	809.793	162554	siHipk3(circ)	blue.n4
blue	I	n4	1	20190426 n4 blue	allSelected	Pre	Post	Triangle	1	17983.9	1243.23	1034	3219	4196	1610	0.0970888	8119.9	1489.61	6084.04	10778.7	912.563	183183	siHipk3(circ)	blue.n4
blue	I	n4	4	20190426 n4 blue	allSelected	Post	Pre	Triangle	4	17983.9	407.891	1054	2248	4207	1124.5	0.0925445	5094.09	1236.71	3391.27	7352.57	579.443	116314	siHipk3(circ)	blue.n4
blue	I	n4	6	20190426 n4 blue	allSelected	Post	Pre	Triangle	6	17983.9	697.597	1706	3008	4215	1504.5	0.101723	4985.02	1230.15	3290.12	7262.09	623.465	125151	siHipk3(circ)	blue.n4
blue	I	n4	1	20190426 n4 blue	WholeCell1	Post	Pre	Triangle	1	1062.33	81.2465	17	434	4193	217.5	0.0936198	4751.39	1125.35	3241	6822.33	510.635	102502	siHipk3(circ)	blue.n4
blue	I	n4	1	20190426 n4 blue	WholeCell1	Pre	Post	Triangle	1	1062.33	121.583	12	446	4194	223.5	0.0903296	8313.63	1587.6	6140.96	11105.2	847.124	170047	siHipk3(circ)	blue.n4
blue	I	n4	1	20190426 n4 blue	allSelected	Post	Pre	Triangle	1	17983.9	639.635	1445	3166	4195	1583.5	0.0998279	4870.93	1217.71	3220.43	7140.31	576.188	115661	siHipk3(circ)	blue.n4
blue	I	n4	5	20190426 n4 blue	allSelected	Post	Pre	Triangle	5	17983.9	600.962	1330	2460	4211	1230.5	0.102821	4248.12	1161.69	2684.4	6449.18	549.536	110311	siHipk3(circ)	blue.n4
blue	I	n4	8	20190426 n4 blue	WholeCell1	Pre	Post	Triangle	8	1180.29	106.369	17	441	4222	221	0.0703129	9723.3	1537.64	7722.36	12275.5	751.297	150811	siHipk3(circ)	blue.n4
blue	I	n4	7	20190426 n4 blue	allSelected	Post	Pre	Triangle	7	17983.9	618.089	1514	2930	4219	1465.5	0.0780273	3191.79	663.83	2298.67	4361.38	290.327	58278.7	siHipk3(circ)	blue.n4
blue	I	n4	3	20190426 n4 blue	allSelected	Post	Pre	Triangle	3	17983.9	548.39	1258	2973	4203	1487	0.0710811	3972.71	772.937	2937.92	5311.7	329.971	66236.6	siHipk3(circ)	blue.n4
blue	I	n4	7	20190426 n4 blue	WholeCell1	Pre	Post	Triangle	7	1162.32	100.615	10	407	4218	204	0.0916192	9093.82	1894.3	6499.86	12388.5	960.835	192873	siHipk3(circ)	blue.n4
blue	I	n4	8	20190426 n4 blue	WholeCell1	Post	Pre	Triangle	8	1180.29	68.603	15	444	4221	222.5	0.0699932	4592.35	868.596	3395.83	6099.43	374.338	75142.7	siHipk3(circ)	blue.n4
blue	I	n4	2	20190426 n4 blue	allSelected	Post	Pre	Triangle	2	17983.9	489.541	1277	2704	4199	1352.5	0.0745762	2781.25	609.858	1971.6	3864.43	247.991	49780.4	siHipk3(circ)	blue.n4
blue	I	n4	7	20190426 n4 blue	WholeCell1	Post	Pre	Triangle	7	1162.32	87.9867	16	392	4217	196.5	0.0955026	3238.15	689.707	2309.36	4502.38	359.828	72230.1	siHipk3(circ)	blue.n4
blue	I	n4	2	20190426 n4 blue	WholeCell1	Pre	Post	Triangle	2	1777.81	168.715	50	629	4198	315	0.0709936	6905.2	1121.12	5382.68	8774.45	554.164	111240	siHipk3(circ)	blue.n4
blue	I	n4	4	20190426 n4 blue	WholeCell1	Pre	Post	Triangle	4	1121.81	141.296	22	505	4206	253	0.0950455	8282.43	1532.78	6193.86	11007.9	926.191	185919	siHipk3(circ)	blue.n4
blue	I	n4	2	20190426 n4 blue	WholeCell1	Post	Pre	Triangle	2	1777.81	108.985	74	628	4197	314.5	0.0724936	2790.81	606.801	1984.83	3859.02	240.652	48307.2	siHipk3(circ)	blue.n4
blue	I	n4	6	20190426 n4 blue	WholeCell1	Pre	Post	Triangle	6	1141.72	122.012	21	452	4214	226.5	0.0957168	7136.83	1191.13	5502.8	9273.63	792.186	159019	siHipk3(circ)	blue.n4
blue	I	n4	8	20190426 n4 blue	allSelected	Pre	Post	Triangle	8	17983.9	1260.32	1328	3916	4224	1958.5	0.0768991	9645.86	1526.77	7589.27	12239.3	826.242	165856	siHipk3(circ)	blue.n4
blue	I	n4	4	20190426 n4 blue	WholeCell1	Post	Pre	Triangle	4	1121.81	109.254	36	496	4205	248.5	0.0973871	5099.42	1255.31	3384.48	7421.11	582.874	117003	siHipk3(circ)	blue.n4
blue	I	n4	3	20190426 n4 blue	WholeCell1	Post	Pre	Triangle	3	1083.01	60.8215	22	361	4201	181	0.0657701	4137.73	803.466	3059.88	5484.98	318.045	63842.7	siHipk3(circ)	blue.n4
blue	I	n4	5	20190426 n4 blue	WholeCell1	Pre	Post	Triangle	5	1234.64	158.054	47	657	4210	329	0.0955875	7097.98	1572.2	4990.39	9993.28	850.475	170720	siHipk3(circ)	blue.n4
blue	J	n1	5	20190128 n1 blue	allSelected	Post	Pre	Triangle	5	17983.9	413.047	1133	2523	307	1262	0.0990955	6622.23	2145.67	3769.88	10619.5	824.225	165451	siMapk4(circ)	blue.n1
blue	J	n1	1	20190128 n1 blue	WholeCell1	Post	Pre	Triangle	1	1269.21	236.387	106	1074	289	537.5	0.110974	3988.18	1087.22	2559.51	6055.73	545.874	109576	siMapk4(circ)	blue.n1
blue	J	n1	3	20190128 n1 blue	WholeCell1	Pre	Post	Triangle	3	863.418	143.951	35	520	298	260.5	0.0886192	6110.49	944.146	4832.07	7801.79	608.423	122132	siMapk4(circ)	blue.n1
blue	J	n1	1	20190128 n1 blue	allSelected	Pre	Post	Triangle	1	17983.9	1387.53	1515	4097	292	2049	0.108504	5354.23	900.559	4156.44	7055.71	678.346	136168	siMapk4(circ)	blue.n1
blue	J	n1	2	20190128 n1 blue	WholeCell1	Post	Pre	Triangle	2	1253.16	280.3	44	914	293	457.5	0.0994737	4772.36	1305.15	3050.12	7197.7	586.505	117732	siMapk4(circ)	blue.n1
blue	J	n1	2	20190128 n1 blue	allSelected	Post	Pre	Triangle	2	17983.9	1081.21	1695	3708	295	1854.5	0.107476	4807.9	1393.24	2980.78	7445.27	655.997	131682	siMapk4(circ)	blue.n1
blue	J	n1	4	20190128 n1 blue	WholeCell1	Post	Pre	Triangle	4	1221.59	168.566	46	780	301	390.5	0.0920308	5035.59	1511.2	3166.47	7972.01	579.442	116314	siMapk4(circ)	blue.n1
blue	J	n1	8	20190128 n1 blue	allSelected	Pre	Post	Triangle	8	17983.9	815.399	883	2474	320	1237.5	0.137099	3283.36	722.44	2366.07	4780.95	563.497	113113	siMapk4(circ)	blue.n1
blue	J	n1	4	20190128 n1 blue	allSelected	Post	Pre	Triangle	4	17983.9	754.852	1138	2906	303	1453.5	0.115075	5013.35	1668.08	2914.39	8344.53	749.786	150508	siMapk4(circ)	blue.n1
blue	J	n1	1	20190128 n1 blue	allSelected	Post	Pre	Triangle	1	17983.9	939.364	1874	4132	291	2066.5	0.105342	4083.84	1172.51	2537.17	6309.27	540.15	108427	siMapk4(circ)	blue.n1
blue	J	n1	4	20190128 n1 blue	WholeCell1	Pre	Post	Triangle	4	1221.59	193.863	35	748	302	374.5	0.0949358	4394.2	658.325	3534.1	5638.42	495.383	99440.5	siMapk4(circ)	blue.n1
blue	J	n1	8	20190128 n1 blue	WholeCell1	Pre	Post	Triangle	8	1076.04	186.325	68	784	318	392.5	0.158997	3387.27	705.498	2421.9	4833.59	644.935	129461	siMapk4(circ)	blue.n1
blue	J	n1	7	20190128 n1 blue	WholeCell1	Pre	Post	Triangle	7	1300.07	214.557	53	1019	314	510	0.13085	3393.85	652.775	2505.23	4670.73	514.559	103290	siMapk4(circ)	blue.n1
blue	J	n1	2	20190128 n1 blue	allSelected	Pre	Post	Triangle	2	17983.9	1129.03	1435	3690	296	1845.5	0.110784	4380.21	902.976	3183.24	6115.59	600.123	120466	siMapk4(circ)	blue.n1
blue	J	n1	5	20190128 n1 blue	WholeCell1	Post	Pre	Triangle	5	1088.91	83.1844	50	546	305	273.5	0.0901337	7051.63	2163.04	4182.38	10999.1	788.402	158260	siMapk4(circ)	blue.n1
blue	J	n1	5	20190128 n1 blue	allSelected	Pre	Post	Triangle	5	17983.9	1223.61	800	2550	308	1275.5	0.0962592	4932.82	843.885	3798.61	6485.44	565.661	113548	siMapk4(circ)	blue.n1
blue	J	n1	7	20190128 n1 blue	allSelected	Post	Pre	Triangle	7	17983.9	1671.91	2096	4122	315	2061.5	0.121002	4961.63	1581.32	2984.04	8157.2	783.878	157352	siMapk4(circ)	blue.n1
blue	J	n1	8	20190128 n1 blue	WholeCell1	Post	Pre	Triangle	8	1076.04	369.582	73	840	317	420.5	0.140885	6045.77	2459.83	3110.58	11238.4	1213.09	243510	siMapk4(circ)	blue.n1
blue	J	n1	2	20190128 n1 blue	WholeCell1	Pre	Post	Triangle	2	1253.16	189.603	46	903	294	452	0.103953	4148.11	700.606	3222.49	5470.09	498.436	100053	siMapk4(circ)	blue.n1
blue	J	n1	6	20190128 n1 blue	allSelected	Post	Pre	Triangle	6	17983.9	578.46	1008	2379	311	1190	0.0996141	6120.14	2044.71	3556.43	10102.7	808.353	162265	siMapk4(circ)	blue.n1
blue	J	n1	5	20190128 n1 blue	WholeCell1	Pre	Post	Triangle	5	1088.91	190.679	36	547	306	274	0.0887221	4725.61	690.255	3803.76	6010.77	488.259	98010.6	siMapk4(circ)	blue.n1
blue	J	n1	1	20190128 n1 blue	WholeCell1	Pre	Post	Triangle	1	1269.21	251.018	88	1067	290	534	0.119786	5457.38	884.593	4238.29	7123.48	753.345	151223	siMapk4(circ)	blue.n1
blue	J	n1	7	20190128 n1 blue	allSelected	Pre	Post	Triangle	7	17983.9	1145.7	2014	3972	316	1986.5	0.128789	3240.16	624.536	2439.49	4518.72	495.395	99443	siMapk4(circ)	blue.n1
blue	J	n1	3	20190128 n1 blue	allSelected	Pre	Post	Triangle	3	17983.9	1420.64	1480	3879	300	1940	0.102588	6233.1	1102.14	4750.91	8263	742.031	148951	siMapk4(circ)	blue.n1
blue	J	n1	6	20190128 n1 blue	WholeCell1	Post	Pre	Triangle	6	1026.4	193.111	34	743	309	372	0.115873	6630.09	2421.88	3632.53	11511	988.195	198365	siMapk4(circ)	blue.n1
blue	J	n1	6	20190128 n1 blue	allSelected	Pre	Post	Triangle	6	17983.9	955.47	832	2363	312	1182	0.0993551	3769.66	576.707	3016.77	4869.02	440.556	88435	siMapk4(circ)	blue.n1
blue	J	n1	8	20190128 n1 blue	allSelected	Post	Pre	Triangle	8	17983.9	960.138	1074	2573	319	1287	0.132214	5705.52	2126.62	3068.39	10097	1094.07	219619	siMapk4(circ)	blue.n1
blue	J	n1	4	20190128 n1 blue	allSelected	Pre	Post	Triangle	4	17983.9	1099.05	943	2858	304	1429.5	0.115959	4751.69	930.914	3520.65	6532.34	676.919	135881	siMapk4(circ)	blue.n1
blue	J	n1	6	20190128 n1 blue	WholeCell1	Pre	Post	Triangle	6	1026.4	215.817	19	745	310	373	0.117274	3923.03	670.605	3030.77	5218.98	545.14	109428	siMapk4(circ)	blue.n1
blue	J	n1	3	20190128 n1 blue	allSelected	Post	Pre	Triangle	3	17983.9	757.377	1891	3915	299	1958	0.102684	6067.24	1760.85	3710.42	9355.92	769.309	154427	siMapk4(circ)	blue.n1
blue	J	n1	3	20190128 n1 blue	WholeCell1	Post	Pre	Triangle	3	863.418	90.2982	38	517	297	259	0.0909807	6461.56	1864.7	4037.38	9947.02	705.313	141581	siMapk4(circ)	blue.n1
blue	J	n1	7	20190128 n1 blue	WholeCell1	Post	Pre	Triangle	7	1300.07	386.729	94	1032	313	516.5	0.121091	5236.68	1827.63	3006.72	9048.57	837.455	168106	siMapk4(circ)	blue.n1
blue	J	n2	7	20190401 n2 blue	WholeCell1	Post	Pre	Triangle	7	1318.71	101.148	54	514	1625	257.5	0.0674903	4100.87	939.932	2836.28	5700.9	331.82	66607.8	siUpf2(circ)	blue.n2
blue	J	n2	2	20190401 n2 blue	WholeCell1	Post	Pre	Triangle	2	1081.67	51.2916	18	368	1605	184.5	0.0605707	2936.5	588.38	2156.01	3907.49	201.697	40487.6	siUpf2(circ)	blue.n2
blue	J	n2	7	20190401 n2 blue	allSelected	Pre	Post	Triangle	7	17983.9	927.737	809	2598	1628	1299.5	0.0737417	7905.84	1085.22	6443.93	9771.11	658.221	132128	siUpf2(circ)	blue.n2
blue	J	n2	4	20190401 n2 blue	allSelected	Pre	Post	Triangle	4	17983.9	1142.97	940	3002	1616	1501.5	0.0852135	7882.85	1280.13	6141.26	10130.4	775.645	155699	siUpf2(circ)	blue.n2
blue	J	n2	6	20190401 n2 blue	allSelected	Pre	Post	Triangle	6	17983.9	1059.92	885	3066	1624	1533.5	0.0618659	8431.47	1150.62	6901.69	10327.9	583.658	117160	siUpf2(circ)	blue.n2
blue	J	n2	6	20190401 n2 blue	WholeCell1	Pre	Post	Triangle	6	1462.54	127.87	26	527	1622	264	0.0610683	8663.07	1250.63	7000.01	10740.2	593.436	119123	siUpf2(circ)	blue.n2
blue	J	n2	7	20190401 n2 blue	allSelected	Post	Pre	Triangle	7	17983.9	461.998	1160	2562	1627	1281.5	0.0750796	3948.1	899.516	2725.18	5510.87	352.453	70749.5	siUpf2(circ)	blue.n2
blue	J	n2	1	20190401 n2 blue	WholeCell1	Pre	Post	Triangle	1	1013.62	82.5816	12	306	1602	153.5	0.0575948	7614.09	995.898	6330.65	9216.14	500.738	100516	siUpf2(circ)	blue.n2
blue	J	n2	1	20190401 n2 blue	allSelected	Post	Pre	Triangle	1	17983.9	506.833	1391	2927	1603	1464	0.0665729	2173.33	440.502	1581.95	2922.77	170.623	34249.9	siUpf2(circ)	blue.n2
blue	J	n2	5	20190401 n2 blue	WholeCell1	Pre	Post	Triangle	5	1346.65	127.422	10	394	1618	197.5	0.067269	8693.21	1148.82	7154.72	10608.5	645.474	129569	siUpf2(circ)	blue.n2
blue	J	n2	6	20190401 n2 blue	allSelected	Post	Pre	Triangle	6	17983.9	430.733	1307	3049	1623	1525	0.0624323	5212.44	1148.31	3673.15	7125.06	380.358	76351	siUpf2(circ)	blue.n2
blue	J	n2	1	20190401 n2 blue	WholeCell1	Post	Pre	Triangle	1	1013.62	49.4483	14	302	1601	151.5	0.0586159	2235.74	425.08	1663.27	2929.13	158.053	31726.6	siUpf2(circ)	blue.n2
blue	J	n2	4	20190401 n2 blue	WholeCell1	Pre	Post	Triangle	4	1328.7	185.334	48	646	1614	323.5	0.0972693	8214.99	1467.2	6221.56	10869.9	969.42	194596	siUpf2(circ)	blue.n2
blue	J	n2	5	20190401 n2 blue	WholeCell1	Post	Pre	Triangle	5	1346.65	53.6529	18	388	1617	194.5	0.0687732	3232.24	717.574	2261.03	4434.72	259.09	52008.5	siUpf2(circ)	blue.n2
blue	J	n2	2	20190401 n2 blue	allSelected	Post	Pre	Triangle	2	17983.9	465.246	1380	3133	1607	1567	0.0622295	2933.3	592.472	2146.13	3935.92	211.94	42543.8	siUpf2(circ)	blue.n2
blue	J	n2	2	20190401 n2 blue	allSelected	Pre	Post	Triangle	2	17983.9	1043.21	890	3153	1608	1577	0.0614751	8137.88	1104.67	6663.67	9948.01	556.324	111674	siUpf2(circ)	blue.n2
blue	J	n2	1	20190401 n2 blue	allSelected	Pre	Post	Triangle	1	17983.9	945.77	939	2946	1604	1473.5	0.0659345	7677.78	1065.02	6262.93	9439.85	565.084	113432	siUpf2(circ)	blue.n2
blue	J	n2	5	20190401 n2 blue	allSelected	Pre	Post	Triangle	5	17983.9	1125.09	688	2437	1620	1219	0.0633156	8495.97	1012.59	7144.56	10173.7	592.742	118984	siUpf2(circ)	blue.n2
blue	J	n2	2	20190401 n2 blue	WholeCell1	Pre	Post	Triangle	2	1081.67	91.5138	6	365	1606	183	0.0611151	8168.21	1130.04	6671.75	9967.72	541.946	108787	siUpf2(circ)	blue.n2
blue	J	n2	3	20190401 n2 blue	WholeCell1	Post	Pre	Triangle	3	1361.6	111.899	73	676	1609	338.5	0.0892633	4949.48	1257.75	3228.39	7236.06	536.668	107728	siUpf2(circ)	blue.n2
blue	J	n2	8	20190401 n2 blue	allSelected	Pre	Post	Triangle	8	17983.9	1221.73	1271	3840	1632	1920.5	0.077937	8948.86	1281.73	7221.66	11137.5	775.427	155655	siUpf2(circ)	blue.n2
blue	J	n2	8	20190401 n2 blue	WholeCell1	Pre	Post	Triangle	8	1541.09	171.515	37	772	1630	386.5	0.0689611	8869.53	1181.56	7307.76	10816.2	673.428	135180	siUpf2(circ)	blue.n2
blue	J	n2	3	20190401 n2 blue	allSelected	Pre	Post	Triangle	3	17983.9	1157.85	903	2973	1612	1487	0.082557	7649.68	1222.53	5996.61	9799.11	721.432	144816	siUpf2(circ)	blue.n2
blue	J	n2	6	20190401 n2 blue	WholeCell1	Post	Pre	Triangle	6	1462.54	72.5833	55	517	1621	259	0.062675	5278.94	1132	3752.17	7153.56	388.378	77960.9	siUpf2(circ)	blue.n2
blue	J	n2	5	20190401 n2 blue	allSelected	Post	Pre	Triangle	5	17983.9	310.873	991	2393	1619	1197	0.064766	3175.26	688.768	2255.72	4347.8	240.04	48184.4	siUpf2(circ)	blue.n2
blue	J	n2	3	20190401 n2 blue	allSelected	Post	Pre	Triangle	3	17983.9	456.483	1292	2929	1611	1465	0.0845312	4761.63	1223.17	3087.11	6948.68	481.522	96658.1	siUpf2(circ)	blue.n2
blue	J	n2	4	20190401 n2 blue	WholeCell1	Post	Pre	Triangle	4	1328.7	109.632	62	656	1613	328.5	0.0982454	5401.66	1438.59	3423.91	8062.41	669.162	134324	siUpf2(circ)	blue.n2
blue	J	n2	7	20190401 n2 blue	WholeCell1	Pre	Post	Triangle	7	1318.71	111.032	32	517	1626	259	0.0670484	7921.87	1054.27	6502.4	9717.03	602.421	120927	siUpf2(circ)	blue.n2
blue	J	n2	4	20190401 n2 blue	allSelected	Post	Pre	Triangle	4	17983.9	496.67	1313	2978	1615	1489.5	0.0871813	5036.12	1274.34	3306.34	7342.88	530.337	106457	siUpf2(circ)	blue.n2
blue	J	n2	3	20190401 n2 blue	WholeCell1	Pre	Post	Triangle	3	1361.6	190.141	50	662	1610	331.5	0.0901526	7790.31	1284.26	6038.17	10098.1	827.64	166136	siUpf2(circ)	blue.n2
blue	J	n2	8	20190401 n2 blue	allSelected	Post	Pre	Triangle	8	17983.9	628.974	1907	3787	1631	1894	0.079558	4895.22	1069.93	3438.77	6764.63	450.954	90522.2	siUpf2(circ)	blue.n2
blue	J	n2	8	20190401 n2 blue	WholeCell1	Post	Pre	Triangle	8	1541.09	111.301	66	762	1629	381.5	0.0702913	4901.11	990.372	3555.02	6581.26	397.127	79717.1	siUpf2(circ)	blue.n2
blue	J	n3	5	20190419 n3 blue	allSelected	Post	Pre	Triangle	5	17983.9	665.814	1641	3380	2931	1690.5	0.0805464	3984.26	726.912	3008.04	5273.38	367.507	73771.4	siGigyf2(circ)	blue.n3
blue	J	n3	2	20190419 n3 blue	allSelected	Pre	Post	Triangle	2	17983.9	1053.54	717	2459	2920	1230	0.065586	5883.39	698.321	4953.39	7049.84	429.207	86156.8	siGigyf2(circ)	blue.n3
blue	J	n3	1	20190419 n3 blue	allSelected	Post	Pre	Triangle	1	17983.9	568.935	1341	2990	2915	1495.5	0.0820622	2447.21	463.452	1819.5	3267.02	231.263	46422.4	siGigyf2(circ)	blue.n3
blue	J	n3	1	20190419 n3 blue	WholeCell1	Pre	Post	Triangle	1	1716.68	131.193	27	543	2914	272	0.0816722	7210.57	1155.38	5654.26	9173.59	662.952	133078	siGigyf2(circ)	blue.n3
blue	J	n3	2	20190419 n3 blue	WholeCell1	Pre	Post	Triangle	2	1034.57	92.276	10	344	2918	172.5	0.0632122	6030.53	804.09	4976.13	7378.68	429.227	86160.8	siGigyf2(circ)	blue.n3
blue	J	n3	3	20190419 n3 blue	allSelected	Post	Pre	Triangle	3	17983.9	490.04	1326	2652	2923	1326.5	0.065365	3561.51	611.234	2759.41	4606.17	266.277	53451.1	siGigyf2(circ)	blue.n3
blue	J	n3	7	20190419 n3 blue	allSelected	Post	Pre	Triangle	7	17983.9	522.122	1142	2577	2939	1289	0.105479	4276.73	1026.38	2850.47	6177.35	545.315	109464	siGigyf2(circ)	blue.n3
blue	J	n3	6	20190419 n3 blue	allSelected	Pre	Post	Triangle	6	17983.9	833.174	512	1819	2936	910	0.0898961	5357.77	798.994	4275.65	6787.12	553.463	111099	siGigyf2(circ)	blue.n3
blue	J	n3	3	20190419 n3 blue	WholeCell1	Post	Pre	Triangle	3	1394.89	83.9466	30	455	2921	228	0.0691934	3585.45	627.562	2750.66	4663.09	288.389	57889.7	siGigyf2(circ)	blue.n3
blue	J	n3	6	20190419 n3 blue	allSelected	Post	Pre	Triangle	6	17983.9	387.442	766	1820	2935	910.5	0.0915143	3749.24	871.678	2569.09	5345.74	408.712	82042.7	siGigyf2(circ)	blue.n3
blue	J	n3	2	20190419 n3 blue	allSelected	Post	Pre	Triangle	2	17983.9	367.325	1061	2442	2919	1221.5	0.066776	4167.55	775.577	3116.14	5476.25	319.721	64179.1	siGigyf2(circ)	blue.n3
blue	J	n3	7	20190419 n3 blue	WholeCell1	Post	Pre	Triangle	7	1631.54	157.551	67	668	2937	334.5	0.125268	4452.87	1182.61	2833.65	6726.06	679.566	136412	siGigyf2(circ)	blue.n3
blue	J	n3	4	20190419 n3 blue	WholeCell1	Pre	Post	Triangle	4	1768.69	204.982	76	865	2926	433	0.0947283	4107.85	705.468	3145.27	5400.17	470.126	94370.6	siGigyf2(circ)	blue.n3
blue	J	n3	5	20190419 n3 blue	WholeCell1	Post	Pre	Triangle	5	1298.64	128.847	50	632	2929	316.5	0.0843291	4019.17	729.07	3055.06	5343.23	387.693	77823.5	siGigyf2(circ)	blue.n3
blue	J	n3	1	20190419 n3 blue	WholeCell1	Post	Pre	Triangle	1	1716.68	112.208	54	541	2913	271	0.0822181	2408.47	464.483	1784.58	3220.41	231.528	46475.7	siGigyf2(circ)	blue.n3
blue	J	n3	7	20190419 n3 blue	WholeCell1	Pre	Post	Triangle	7	1631.54	207.572	33	669	2938	335	0.121619	6868.12	1324.79	5021.95	9300.4	948.31	190359	siGigyf2(circ)	blue.n3
blue	J	n3	3	20190419 n3 blue	WholeCell1	Pre	Post	Triangle	3	1394.89	115.645	21	461	2922	231	0.0680434	6800.62	875.495	5639.61	8251.91	515.374	103454	siGigyf2(circ)	blue.n3
blue	J	n3	4	20190419 n3 blue	WholeCell1	Post	Pre	Triangle	4	1768.69	239.475	120	867	2925	434	0.0946044	3280.45	748.966	2263.29	4682.93	392.521	78792.7	siGigyf2(circ)	blue.n3
blue	J	n3	6	20190419 n3 blue	WholeCell1	Pre	Post	Triangle	6	1187.95	120.796	9	420	2934	210.5	0.116631	5485.26	871.756	4297.85	7093.76	719.149	144358	siGigyf2(circ)	blue.n3
blue	J	n3	8	20190419 n3 blue	WholeCell1	Post	Pre	Triangle	8	995.119	97.8904	22	428	2941	214.5	0.1126	4357.02	1141.23	2801.79	6538.19	576.64	115752	siGigyf2(circ)	blue.n3
blue	J	n3	1	20190419 n3 blue	allSelected	Pre	Post	Triangle	1	17983.9	1046.13	938	3026	2916	1513.5	0.0801365	6957.24	1020.29	5574.02	8704.52	626.711	125803	siGigyf2(circ)	blue.n3
blue	J	n3	5	20190419 n3 blue	allSelected	Pre	Post	Triangle	5	17983.9	1167.05	1164	3404	2932	1702.5	0.0786548	7119.04	948.316	5839.49	8740.2	622.195	124896	siGigyf2(circ)	blue.n3
blue	J	n3	4	20190419 n3 blue	allSelected	Pre	Post	Triangle	4	17983.9	833.284	777	2121	2928	1061	0.0939562	4096.19	742.952	3106.51	5446.75	468.763	94097	siGigyf2(circ)	blue.n3
blue	J	n3	8	20190419 n3 blue	allSelected	Pre	Post	Triangle	8	17983.9	1088.05	783	2289	2944	1145	0.0962975	6513.89	1072.71	5067.18	8465.28	741.34	148813	siGigyf2(circ)	blue.n3
blue	J	n3	6	20190419 n3 blue	WholeCell1	Post	Pre	Triangle	6	1187.95	138.058	13	430	2933	215.5	0.11396	3568.07	836.038	2424.02	5137.68	509.578	102290	siGigyf2(circ)	blue.n3
blue	J	n3	2	20190419 n3 blue	WholeCell1	Post	Pre	Triangle	2	1034.57	54.2806	19	348	2917	174.5	0.0623764	4062.13	756.88	3053.17	5315.73	288.518	57915.5	siGigyf2(circ)	blue.n3
blue	J	n3	4	20190419 n3 blue	allSelected	Post	Pre	Triangle	4	17983.9	590.072	1157	2129	2927	1065	0.0940564	3279.14	741.73	2282.92	4647.62	383.131	76907.7	siGigyf2(circ)	blue.n3
blue	J	n3	8	20190419 n3 blue	WholeCell1	Pre	Post	Triangle	8	995.119	135.98	15	418	2942	209.5	0.113806	6755.5	1228.09	5080.08	9051.03	889.833	178620	siGigyf2(circ)	blue.n3
blue	J	n3	3	20190419 n3 blue	allSelected	Pre	Post	Triangle	3	17983.9	944.719	832	2677	2924	1339	0.0644935	6697.39	833.588	5601.23	8092.05	479.15	96182.1	siGigyf2(circ)	blue.n3
blue	J	n3	8	20190419 n3 blue	allSelected	Post	Pre	Triangle	8	17983.9	452.423	1048	2274	2943	1137.5	0.0974793	4195.41	1069.84	2776.58	6219.53	487.236	97805.2	siGigyf2(circ)	blue.n3
blue	J	n3	5	20190419 n3 blue	WholeCell1	Pre	Post	Triangle	5	1298.64	146.606	45	628	2930	314.5	0.0849538	7248.04	1016.84	5873.12	9024.83	689.346	138376	siGigyf2(circ)	blue.n3
blue	J	n3	7	20190419 n3 blue	allSelected	Pre	Post	Triangle	7	17983.9	999.249	727	2573	2940	1287	0.103899	6622.66	1219.31	4959.21	8820.77	788.432	158266	siGigyf2(circ)	blue.n3
blue	J	n4	3	20190426 n4 blue	allSelected	Pre	Post	Triangle	3	17983.9	867.418	741	2073	4236	1037	0.0996561	6253.87	1417.75	4311.13	8786.57	761.385	152836	sipwwp2a(circ)	blue.n4
blue	J	n4	5	20190426 n4 blue	WholeCell1	Post	Pre	Triangle	5	1599.06	168.063	104	643	4241	322	0.113277	5352.15	1384.98	3480.16	7943.87	745.106	149569	sipwwp2a(circ)	blue.n4
blue	J	n4	4	20190426 n4 blue	allSelected	Post	Pre	Triangle	4	17983.9	468.374	1475	2775	4239	1388	0.0732159	4398.15	890.401	3179.36	5940.69	377.185	75714.1	sipwwp2a(circ)	blue.n4
blue	J	n4	6	20190426 n4 blue	allSelected	Pre	Post	Triangle	6	17983.9	829.224	758	2147	4248	1074	0.0940331	5722.4	1122.8	4206.02	7741.3	656.63	131808	sipwwp2a(circ)	blue.n4
blue	J	n4	1	20190426 n4 blue	WholeCell1	Post	Pre	Triangle	1	1291.56	94.9163	42	599	4225	300	0.0939299	7357.39	1979.75	4673.32	10966.2	812.385	163074	sipwwp2a(circ)	blue.n4
blue	J	n4	2	20190426 n4 blue	allSelected	Pre	Post	Triangle	2	17983.9	1057.77	902	2623	4232	1312	0.080329	7619.25	1391.17	5728.71	10033.9	728.906	146317	sipwwp2a(circ)	blue.n4
blue	J	n4	2	20190426 n4 blue	WholeCell1	Pre	Post	Triangle	2	1608.04	148.066	23	468	4230	234.5	0.0868932	7992.72	1545.92	5843.08	10682.6	875.592	175762	sipwwp2a(circ)	blue.n4
blue	J	n4	5	20190426 n4 blue	allSelected	Post	Pre	Triangle	5	17983.9	597.893	1340	2617	4243	1309	0.0996997	5165.34	1261.78	3438.81	7490.44	631.339	126732	sipwwp2a(circ)	blue.n4
blue	J	n4	6	20190426 n4 blue	WholeCell1	Pre	Post	Triangle	6	1195.34	137.325	32	473	4246	237	0.107693	5998.44	1219.98	4282.03	8207.88	832.887	167189	sipwwp2a(circ)	blue.n4
blue	J	n4	2	20190426 n4 blue	allSelected	Post	Pre	Triangle	2	17983.9	489.472	1501	2593	4231	1297	0.0816579	5163.59	1342.38	3381.75	7605.58	513.613	103100	sipwwp2a(circ)	blue.n4
blue	J	n4	4	20190426 n4 blue	allSelected	Pre	Post	Triangle	4	17983.9	1079.77	937	2827	4240	1414	0.0712695	7242.21	1012.39	5883.99	8972.83	578.88	116201	sipwwp2a(circ)	blue.n4
blue	J	n4	4	20190426 n4 blue	WholeCell1	Pre	Post	Triangle	4	1822.37	196.314	52	749	4238	375	0.0736382	7318.94	1025.31	5904.76	9056.34	602.629	120969	sipwwp2a(circ)	blue.n4
blue	J	n4	8	20190426 n4 blue	WholeCell1	Pre	Post	Triangle	8	1202.44	112.731	13	333	4254	167	0.0764264	6852.75	845.305	5715.12	8277.78	595.64	119566	sipwwp2a(circ)	blue.n4
blue	J	n4	6	20190426 n4 blue	WholeCell1	Post	Pre	Triangle	6	1195.34	125.997	52	474	4245	237.5	0.111677	3300.23	973.996	2045.66	5272.2	494.824	99328.5	sipwwp2a(circ)	blue.n4
blue	J	n4	7	20190426 n4 blue	allSelected	Pre	Post	Triangle	7	17983.9	891.011	871	2632	4252	1316.5	0.0583378	8437.53	936.696	7203.79	9942.71	538.007	107997	sipwwp2a(circ)	blue.n4
blue	J	n4	8	20190426 n4 blue	allSelected	Post	Pre	Triangle	8	17983.9	539.936	1360	2551	4255	1276	0.0776515	3269.94	565.832	2500.07	4260.29	298.583	59935.9	sipwwp2a(circ)	blue.n4
blue	J	n4	7	20190426 n4 blue	WholeCell1	Pre	Post	Triangle	7	1040.57	62.3958	4	216	4250	108.5	0.05075	8528.52	958.966	7276.98	10001	468.979	94140.4	sipwwp2a(circ)	blue.n4
blue	J	n4	3	20190426 n4 blue	WholeCell1	Pre	Post	Triangle	3	1825.99	171.395	46	582	4234	291.5	0.103098	6566.76	1516.19	4422.28	9233.97	809.779	162551	sipwwp2a(circ)	blue.n4
blue	J	n4	1	20190426 n4 blue	allSelected	Pre	Post	Triangle	1	17983.9	1176.33	788	2335	4228	1168	0.085463	7355.86	1161.51	5769.97	9407.46	733.29	147197	sipwwp2a(circ)	blue.n4
blue	J	n4	4	20190426 n4 blue	WholeCell1	Post	Pre	Triangle	4	1822.37	121.469	102	729	4237	365	0.0763278	4461.21	925.62	3197.34	6059.52	394.223	79134.2	sipwwp2a(circ)	blue.n4
blue	J	n4	5	20190426 n4 blue	allSelected	Pre	Post	Triangle	5	17983.9	949.028	920	2683	4244	1342	0.0973682	7393.6	1488.28	5340.65	10040.9	864.421	173519	sipwwp2a(circ)	blue.n4
blue	J	n4	6	20190426 n4 blue	allSelected	Post	Pre	Triangle	6	17983.9	522.261	1064	2137	4247	1069	0.0957351	3272.79	958.231	2011.94	5090.07	403.143	80924.8	sipwwp2a(circ)	blue.n4
blue	J	n4	5	20190426 n4 blue	WholeCell1	Pre	Post	Triangle	5	1599.06	174.115	66	676	4242	338.5	0.109567	7952.31	1793.49	5452.81	11194.3	1084.62	217721	sipwwp2a(circ)	blue.n4
blue	J	n4	1	20190426 n4 blue	WholeCell1	Pre	Post	Triangle	1	1291.56	215.424	30	606	4226	303.5	0.0907673	7453.19	1209.57	5771.2	9599.5	801.966	160982	sipwwp2a(circ)	blue.n4
blue	J	n4	1	20190426 n4 blue	allSelected	Post	Pre	Triangle	1	17983.9	383.043	986	2317	4227	1159	0.0870293	6662.23	1692.81	4330.34	9689.32	693.796	139269	sipwwp2a(circ)	blue.n4
blue	J	n4	2	20190426 n4 blue	WholeCell1	Post	Pre	Triangle	2	1608.04	90.1239	26	455	4229	228	0.0905187	5416.06	1416.21	3639.16	8138.49	610.024	122453	sipwwp2a(circ)	blue.n4
blue	J	n4	7	20190426 n4 blue	allSelected	Post	Pre	Triangle	7	17983.9	510.759	1300	2618	4251	1309.5	0.0595172	3564.71	536.733	2843.59	4456.25	240.878	48352.6	sipwwp2a(circ)	blue.n4
blue	J	n4	3	20190426 n4 blue	allSelected	Post	Pre	Triangle	3	17983.9	531.363	1250	2062	4235	1031.5	0.101413	5465.55	1644.94	3273.39	8566.44	714.821	143489	sipwwp2a(circ)	blue.n4
blue	J	n4	8	20190426 n4 blue	WholeCell1	Post	Pre	Triangle	8	1202.44	58.246	14	331	4253	166	0.0744502	3331.49	579.629	2550.74	4331.68	301.39	60499.5	sipwwp2a(circ)	blue.n4
blue	J	n4	3	20190426 n4 blue	WholeCell1	Post	Pre	Triangle	3	1825.99	139.702	70	580	4233	290.5	0.106814	5582.53	1746.71	3287.32	8918.49	753.29	151211	sipwwp2a(circ)	blue.n4
blue	J	n4	7	20190426 n4 blue	WholeCell1	Post	Pre	Triangle	7	1040.57	42.3295	9	210	4249	105.5	0.0526476	3536.97	486.833	2877.63	4308.36	209.179	41989.6	sipwwp2a(circ)	blue.n4
blue	J	n4	8	20190426 n4 blue	allSelected	Pre	Post	Triangle	8	17983.9	1022.66	888	2592	4256	1296.5	0.076348	6892.53	907.808	5655.64	8434.3	600.197	120480	sipwwp2a(circ)	blue.n4
green	A	n1	1	20190128 n1 green	allSelected	Post	Pre	Triangle	1	17983.9	584.557	1352	2828	323	1414.5	0.104163	6387.13	2186.42	3587.53	10625.3	905.532	181772	siMapkap1(circ)	green.n1
green	A	n1	2	20190128 n1 green	allSelected	Pre	Post	Triangle	2	17983.9	1307.61	1171	3226	328	1613.5	0.0981342	6753.22	1269.39	5062.57	9106.27	822.014	165007	siMapkap1(circ)	green.n1
green	A	n1	6	20190128 n1 green	WholeCell1	Post	Pre	Triangle	6	1559.36	179.236	129	1058	341	529.5	0.0892089	7981.43	2408.52	4894.79	12461.9	893.694	179395	siMapkap1(circ)	green.n1
green	A	n1	1	20190128 n1 green	allSelected	Pre	Post	Triangle	1	17983.9	1112.26	1061	2815	324	1408	0.102511	5061.42	922.625	3845.31	6826.51	648.839	130245	siMapkap1(circ)	green.n1
green	A	n1	8	20190128 n1 green	WholeCell1	Post	Pre	Triangle	8	955.515	159.594	34	764	349	382.5	0.103471	5319.53	1706.42	3126.86	8646.75	712.188	142961	siMapkap1(circ)	green.n1
green	A	n1	2	20190128 n1 green	allSelected	Post	Pre	Triangle	2	17983.9	578.256	1550	3215	327	1608	0.0991913	7803.2	2584.55	4430.93	12663	1004.09	201556	siMapkap1(circ)	green.n1
green	A	n1	7	20190128 n1 green	WholeCell1	Post	Pre	Triangle	7	1231.04	494.887	155	942	345	471.5	0.139675	5153.11	1961.98	2785.52	9356.24	1060.27	212833	siMapkap1(circ)	green.n1
green	A	n1	1	20190128 n1 green	WholeCell1	Pre	Post	Triangle	1	975.501	160.535	25	651	322	326	0.0951966	4837.07	752.461	3867.03	6289.98	578.675	116160	siMapkap1(circ)	green.n1
green	A	n1	5	20190128 n1 green	WholeCell1	Pre	Post	Triangle	5	1086.71	180.806	49	759	338	380	0.080718	6177.62	944.93	4886.64	7859.97	580.281	116483	siMapkap1(circ)	green.n1
green	A	n1	5	20190128 n1 green	allSelected	Post	Pre	Triangle	5	17983.9	597.116	1602	3319	339	1660	0.0935083	6934.97	2102.76	4159.56	10881.2	803.09	161208	siMapkap1(circ)	green.n1
green	A	n1	4	20190128 n1 green	WholeCell1	Pre	Post	Triangle	4	1368.82	256.278	136	932	334	466.5	0.0859324	6994.31	1186.55	5422.71	9195.74	768.772	154319	siMapkap1(circ)	green.n1
green	A	n1	8	20190128 n1 green	WholeCell1	Pre	Post	Triangle	8	955.515	193.36	24	768	350	384.5	0.101473	5020.05	829.592	3918.3	6608.95	624.317	125322	siMapkap1(circ)	green.n1
green	A	n1	5	20190128 n1 green	WholeCell1	Post	Pre	Triangle	5	1086.71	121.847	43	753	337	377	0.0819641	6692.52	1937.62	4165.55	10267.5	670.824	134658	siMapkap1(circ)	green.n1
green	A	n1	1	20190128 n1 green	WholeCell1	Post	Pre	Triangle	1	975.501	138.028	44	676	321	338.5	0.0947574	6468.99	2123.71	3756.53	10536.2	850.173	170659	siMapkap1(circ)	green.n1
green	A	n1	6	20190128 n1 green	allSelected	Pre	Post	Triangle	6	17983.9	1493.54	1462	3261	344	1631	0.104684	6419.04	1152.86	4874.1	8588.48	814.088	163416	siMapkap1(circ)	green.n1
green	A	n1	7	20190128 n1 green	allSelected	Post	Pre	Triangle	7	17983.9	1528.85	1849	3435	347	1718	0.118514	4770.4	1610.77	2793.8	8101.34	842.054	169030	siMapkap1(circ)	green.n1
green	A	n1	3	20190128 n1 green	allSelected	Post	Pre	Triangle	3	17983.9	377.862	1189	2624	331	1312.5	0.0889486	8355.81	2409.49	5077.33	12710.3	921.431	184963	siMapkap1(circ)	green.n1
green	A	n1	2	20190128 n1 green	WholeCell1	Pre	Post	Triangle	2	1600.63	281.326	59	940	326	470.5	0.100831	6832.08	1254.58	5129.01	9158.57	881.691	176986	siMapkap1(circ)	green.n1
green	A	n1	6	20190128 n1 green	WholeCell1	Pre	Post	Triangle	6	1559.36	280.44	85	1064	342	532.5	0.0880855	6078.03	901.814	4879.72	7749.32	648.892	130255	siMapkap1(circ)	green.n1
green	A	n1	6	20190128 n1 green	allSelected	Post	Pre	Triangle	6	17983.9	670.92	1973	3216	343	1608.5	0.107407	7906.26	2548.95	4565.35	12738.2	1094.78	219761	siMapkap1(circ)	green.n1
green	A	n1	3	20190128 n1 green	WholeCell1	Post	Pre	Triangle	3	1469.89	78.1927	78	631	329	316	0.0831902	8654.52	2545.1	5249.6	13230.8	905.514	181768	siMapkap1(circ)	green.n1
green	A	n1	4	20190128 n1 green	allSelected	Pre	Post	Triangle	4	17983.9	1701.49	1715	3890	336	1945.5	0.0978326	6827.6	1129.59	5342.67	8981.84	850.978	170821	siMapkap1(circ)	green.n1
green	A	n1	8	20190128 n1 green	allSelected	Pre	Post	Triangle	8	17983.9	1055.49	976	2778	352	1389.5	0.100148	5051.73	893.439	3898.11	6766.59	627.327	125926	siMapkap1(circ)	green.n1
green	A	n1	2	20190128 n1 green	WholeCell1	Post	Pre	Triangle	2	1600.63	159.803	84	940	325	470.5	0.102373	7934.31	2566.57	4615.41	12809.4	1068.83	214551	siMapkap1(circ)	green.n1
green	A	n1	3	20190128 n1 green	allSelected	Pre	Post	Triangle	3	17983.9	1329.01	796	2681	332	1341	0.0848971	7045.44	1005.59	5706.06	8870.51	701.494	140814	siMapkap1(circ)	green.n1
green	A	n1	4	20190128 n1 green	allSelected	Post	Pre	Triangle	4	17983.9	712.786	2064	3837	335	1919	0.104315	9037.53	2852.17	5294.12	14414.6	1250.02	250922	siMapkap1(circ)	green.n1
green	A	n1	7	20190128 n1 green	allSelected	Pre	Post	Triangle	7	17983.9	907.317	1683	3230	348	1615.5	0.132164	2897.34	576.663	2152.53	4106.83	480.146	96382.1	siMapkap1(circ)	green.n1
green	A	n1	8	20190128 n1 green	allSelected	Post	Pre	Triangle	8	17983.9	589.987	1311	2773	351	1387	0.101994	4936.46	1562.96	2907.61	7974.71	687.06	137917	siMapkap1(circ)	green.n1
green	A	n1	3	20190128 n1 green	WholeCell1	Pre	Post	Triangle	3	1469.89	204.115	66	636	330	318.5	0.0790818	7218.75	1073.77	5756.85	9106.17	679.276	136354	siMapkap1(circ)	green.n1
green	A	n1	4	20190128 n1 green	WholeCell1	Post	Pre	Triangle	4	1368.82	141.131	184	897	333	449	0.0903991	8768.94	2707.21	5290.93	13787.3	1022.9	205331	siMapkap1(circ)	green.n1
green	A	n1	7	20190128 n1 green	WholeCell1	Pre	Post	Triangle	7	1231.04	199.402	126	872	346	436.5	0.1668	3102.67	658.264	2200.78	4498.08	623.793	125217	siMapkap1(circ)	green.n1
green	A	n1	5	20190128 n1 green	allSelected	Pre	Post	Triangle	5	17983.9	1296.19	1181	3349	340	1675	0.0920755	6398.84	1138.98	4850.77	8468.89	710.392	142600	siMapkap1(circ)	green.n1
green	A	n2	2	20190401 n2 green	allSelected	Pre	Post	Triangle	2	17983.9	1296.53	944	2766	1640	1383.5	0.109705	4427.04	810.106	3372.59	5995.55	579.449	116315	siMapkap1(circ)	green.n2
green	A	n2	1	20190401 n2 green	allSelected	Pre	Post	Triangle	1	17983.9	1647.9	829	2653	1636	1327	0.0829303	5774.97	762.699	4755.05	7131.04	546.453	109692	siMapkap1(circ)	green.n2
green	A	n2	4	20190401 n2 green	WholeCell1	Post	Pre	Triangle	4	1090.36	59.5562	16	346	1645	173.5	0.0706503	3167.43	657.91	2282.21	4301.2	258.815	51953.2	siMapkap1(circ)	green.n2
green	A	n2	7	20190401 n2 green	allSelected	Post	Pre	Triangle	7	17983.9	467.393	1272	3048	1659	1524.5	0.077143	3577.9	751.144	2569.2	4897.46	318.348	63903.5	siMapkap1(circ)	green.n2
green	A	n2	2	20190401 n2 green	WholeCell1	Pre	Post	Triangle	2	1583.82	295.649	80	949	1638	475	0.116661	4424.95	778.889	3398.62	5951.93	626.941	125849	siMapkap1(circ)	green.n2
green	A	n2	3	20190401 n2 green	WholeCell1	Pre	Post	Triangle	3	1343.2	133.908	24	548	1642	274.5	0.0566186	7191.33	785.326	6164.31	8453.36	440.779	88479.8	siMapkap1(circ)	green.n2
green	A	n2	6	20190401 n2 green	allSelected	Pre	Post	Triangle	6	17983.9	930.188	546	2223	1656	1112	0.0682874	6245.96	761.18	5228.98	7511.14	477.514	95853.6	siMapkap1(circ)	green.n2
green	A	n2	2	20190401 n2 green	allSelected	Post	Pre	Triangle	2	17983.9	610.163	1264	2810	1639	1405.5	0.113281	5002.35	1612.37	2921.65	8151.94	705.98	141715	siMapkap1(circ)	green.n2
green	A	n2	4	20190401 n2 green	allSelected	Pre	Post	Triangle	4	17983.9	1059.19	990	3267	1648	1634	0.0606881	6605.66	793.237	5560.56	7895.89	437.686	87858.7	siMapkap1(circ)	green.n2
green	A	n2	6	20190401 n2 green	allSelected	Post	Pre	Triangle	6	17983.9	334.406	902	2204	1655	1102.5	0.0698008	3004.13	576.88	2237.46	4003.47	244.005	48980.3	siMapkap1(circ)	green.n2
green	A	n2	5	20190401 n2 green	allSelected	Pre	Post	Triangle	5	17983.9	952.695	596	2179	1652	1090	0.103036	5563.19	889.652	4378.17	7206.08	658.548	132194	siMapkap1(circ)	green.n2
green	A	n2	2	20190401 n2 green	WholeCell1	Post	Pre	Triangle	2	1583.82	205.55	112	960	1637	480.5	0.119216	4990.27	1548.73	2986.44	8057.23	766.22	153807	siMapkap1(circ)	green.n2
green	A	n2	8	20190401 n2 green	WholeCell1	Post	Pre	Triangle	8	1117.62	64.3735	29	416	1661	208.5	0.0639688	3563.9	604.707	2757.51	4565.63	257.974	51784.3	siMapkap1(circ)	green.n2
green	A	n2	4	20190401 n2 green	allSelected	Post	Pre	Triangle	4	17983.9	504.666	1534	3221	1647	1611	0.0618681	3049.23	572.071	2295.68	4013.16	217.904	43740.9	siMapkap1(circ)	green.n2
green	A	n2	1	20190401 n2 green	WholeCell1	Post	Pre	Triangle	1	1161.55	69.4797	6	438	1633	219.5	0.092621	3863.69	971.833	2624.18	5723.96	408.702	82040.8	siMapkap1(circ)	green.n2
green	A	n2	5	20190401 n2 green	WholeCell1	Post	Pre	Triangle	5	1238.48	96.7745	24	406	1649	203.5	0.119729	3767.87	1055.58	2343.27	5784.44	555.26	111460	siMapkap1(circ)	green.n2
green	A	n2	1	20190401 n2 green	WholeCell1	Pre	Post	Triangle	1	1161.55	188.602	5	462	1634	231.5	0.0865	5899.6	833.077	4798.38	7395.65	573.864	115195	siMapkap1(circ)	green.n2
green	A	n2	7	20190401 n2 green	WholeCell1	Pre	Post	Triangle	7	1454.49	164.137	30	599	1658	300	0.0672855	6540.17	771.807	5515.52	7827.32	481.284	96610.3	siMapkap1(circ)	green.n2
green	A	n2	3	20190401 n2 green	allSelected	Post	Pre	Triangle	3	17983.9	565.627	1808	3781	1643	1891	0.0724888	3712.61	719.528	2735.41	4953.08	312.814	62792.7	siMapkap1(circ)	green.n2
green	A	n2	7	20190401 n2 green	WholeCell1	Post	Pre	Triangle	7	1454.49	76.2	37	593	1657	297	0.0683862	3602.94	725.551	2625.58	4826.75	289.31	58074.5	siMapkap1(circ)	green.n2
green	A	n2	1	20190401 n2 green	allSelected	Post	Pre	Triangle	1	17983.9	390.665	1221	2624	1635	1312.5	0.0874703	3837.43	966.815	2580.27	5651.29	392.315	78751.3	siMapkap1(circ)	green.n2
green	A	n2	8	20190401 n2 green	WholeCell1	Pre	Post	Triangle	8	1117.62	116.009	28	420	1662	210.5	0.0631143	5912.14	664.027	5057.94	7028.5	408.567	82013.7	siMapkap1(circ)	green.n2
green	A	n2	6	20190401 n2 green	WholeCell1	Post	Pre	Triangle	6	1578.82	85.0774	43	535	1653	268	0.0760916	3029.24	590.378	2240.81	4064.59	267.832	53763.1	siMapkap1(circ)	green.n2
green	A	n2	3	20190401 n2 green	allSelected	Pre	Post	Triangle	3	17983.9	1329.1	1207	3806	1644	1903.5	0.0716989	7270.12	881.789	6092.19	8736.26	573.773	115176	siMapkap1(circ)	green.n2
green	A	n2	7	20190401 n2 green	allSelected	Pre	Post	Triangle	7	17983.9	1101.88	831	3095	1660	1548	0.0755237	6629.17	847.569	5483.73	8069.43	551.52	110709	siMapkap1(circ)	green.n2
green	A	n2	6	20190401 n2 green	WholeCell1	Pre	Post	Triangle	6	1578.82	157.118	19	542	1654	271.5	0.0744631	6465.12	887.985	5269.2	7953.57	540.201	108437	siMapkap1(circ)	green.n2
green	A	n2	4	20190401 n2 green	WholeCell1	Pre	Post	Triangle	4	1090.36	85.5607	7	349	1646	175	0.0696218	6895.63	928.913	5628.42	8407.73	513.766	103131	siMapkap1(circ)	green.n2
green	A	n2	8	20190401 n2 green	allSelected	Post	Pre	Triangle	8	17983.9	429.527	1248	2721	1663	1361	0.0678004	3689.78	700.395	2757.26	4881.54	288.324	57876.6	siMapkap1(circ)	green.n2
green	A	n2	5	20190401 n2 green	WholeCell1	Pre	Post	Triangle	5	1238.48	130.032	18	404	1650	202.5	0.120131	5922.34	1100.64	4420	8000.31	832.041	167020	siMapkap1(circ)	green.n2
green	A	n2	5	20190401 n2 green	allSelected	Post	Pre	Triangle	5	17983.9	474.751	792	2174	1651	1087.5	0.103371	3587.85	954.324	2319.51	5387.1	459.415	92220.7	siMapkap1(circ)	green.n2
green	A	n2	3	20190401 n2 green	WholeCell1	Post	Pre	Triangle	3	1343.2	67.2579	40	546	1641	273.5	0.0570531	3603.08	620.69	2792.19	4626.17	227.665	45700.3	siMapkap1(circ)	green.n2
green	A	n2	8	20190401 n2 green	allSelected	Pre	Post	Triangle	8	17983.9	1094.74	812	2730	1664	1365.5	0.0670304	5952.67	724.781	4990.06	7175.74	443.215	88968.7	siMapkap1(circ)	green.n2
green	A	n3	2	20190419 n3 green	WholeCell1	Post	Pre	Triangle	2	1112.15	73.8487	19	455	2949	228	0.0666879	6598.39	1381.53	4781.72	8955.65	505.556	101483	siAsh1l(circ)	green.n3
green	A	n3	3	20190419 n3 green	allSelected	Pre	Post	Triangle	3	17983.9	1111.82	1000	2978	2956	1489.5	0.07695	9622.19	1470.91	7637.87	12117.3	830.024	166615	siAsh1l(circ)	green.n3
green	A	n3	4	20190419 n3 green	allSelected	Post	Pre	Triangle	4	17983.9	942.492	1759	3306	2959	1653.5	0.110479	6270.42	1767.78	3931.64	9661.46	889.359	178525	siAsh1l(circ)	green.n3
green	A	n3	7	20190419 n3 green	WholeCell1	Pre	Post	Triangle	7	986.844	58.51	7	242	2970	121.5	0.0561736	8965.24	1235.42	7329.34	10972.6	558.16	112042	siAsh1l(circ)	green.n3
green	A	n3	3	20190419 n3 green	WholeCell1	Pre	Post	Triangle	3	1397.86	123.576	17	441	2954	221	0.0700703	9912.16	1608.35	7731.28	12551.5	793.472	159277	siAsh1l(circ)	green.n3
green	A	n3	1	20190419 n3 green	allSelected	Pre	Post	Triangle	1	17983.9	1156.06	1420	3790	2948	1895.5	0.058776	11939	1707.52	9690.46	14711.6	779.253	156423	siAsh1l(circ)	green.n3
green	A	n3	6	20190419 n3 green	allSelected	Post	Pre	Triangle	6	17983.9	528.847	1557	3197	2967	1599	0.0744736	5244.4	1090.23	3772.35	7144.34	459.583	92254.2	siAsh1l(circ)	green.n3
green	A	n3	2	20190419 n3 green	allSelected	Post	Pre	Triangle	2	17983.9	673.77	2133	3779	2951	1890	0.0681696	6182.04	1205.39	4579.05	8271.97	490.44	98448.4	siAsh1l(circ)	green.n3
green	A	n3	8	20190419 n3 green	allSelected	Post	Pre	Triangle	8	17983.9	556.162	1365	2881	2975	1441	0.0753353	4596.04	840.494	3465.27	6063.16	393.116	78912.1	siAsh1l(circ)	green.n3
green	A	n3	1	20190419 n3 green	WholeCell1	Pre	Post	Triangle	1	1217.83	96.1169	17	418	2946	209.5	0.0576364	12152.1	1788.21	9777.94	14982	775.644	155699	siAsh1l(circ)	green.n3
green	A	n3	4	20190419 n3 green	allSelected	Pre	Post	Triangle	4	17983.9	1095.9	1426	3256	2960	1628.5	0.11149	7631.19	1628.23	5479.85	10745.5	1032.35	207228	siAsh1l(circ)	green.n3
green	A	n3	1	20190419 n3 green	allSelected	Post	Pre	Triangle	1	17983.9	660.503	2137	3738	2947	1869.5	0.059932	7999.86	1451.77	6089.78	10429.2	546.884	109779	siAsh1l(circ)	green.n3
green	A	n3	4	20190419 n3 green	WholeCell1	Pre	Post	Triangle	4	1384.29	184.612	82	814	2958	407.5	0.11374	7798.61	1632.06	5589.38	10902.5	1072.1	215208	siAsh1l(circ)	green.n3
green	A	n3	7	20190419 n3 green	allSelected	Pre	Post	Triangle	7	17983.9	958.394	1031	3124	2972	1562.5	0.0605771	9002.11	1283.36	7301.91	11093.1	607	121846	siAsh1l(circ)	green.n3
green	A	n3	8	20190419 n3 green	WholeCell1	Pre	Post	Triangle	8	1424.19	114.494	22	460	2974	230.5	0.0709739	9726.35	1472.75	7730.68	12209.5	769.593	154484	siAsh1l(circ)	green.n3
green	A	n3	1	20190419 n3 green	WholeCell1	Post	Pre	Triangle	1	1217.83	71.3778	43	415	2945	208	0.0582747	8037.51	1421.56	6170.5	10390.3	523.533	105091	siAsh1l(circ)	green.n3
green	A	n3	2	20190419 n3 green	allSelected	Pre	Post	Triangle	2	17983.9	1188.81	1406	3832	2952	1916.5	0.0669248	12390.4	1890.57	9855.52	15518.1	927.242	186130	siAsh1l(circ)	green.n3
green	A	n3	7	20190419 n3 green	allSelected	Post	Pre	Triangle	7	17983.9	523.078	1483	3070	2971	1535.5	0.0623303	3240.78	579.26	2473.06	4225.54	230.721	46313.7	siAsh1l(circ)	green.n3
green	A	n3	4	20190419 n3 green	WholeCell1	Post	Pre	Triangle	4	1384.29	257.245	70	837	2957	419	0.110357	6406.77	1858.75	3987.48	10023.5	943.916	189477	siAsh1l(circ)	green.n3
green	A	n3	5	20190419 n3 green	allSelected	Pre	Post	Triangle	5	17983.9	984.623	1193	3446	2964	1723.5	0.061769	11394	1800.51	9019.27	14352.7	803.63	161316	siAsh1l(circ)	green.n3
green	A	n3	2	20190419 n3 green	WholeCell1	Pre	Post	Triangle	2	1112.15	109.518	20	452	2950	226.5	0.0673562	12368.4	1867.82	9890.31	15442.5	923.176	185314	siAsh1l(circ)	green.n3
green	A	n3	6	20190419 n3 green	WholeCell1	Post	Pre	Triangle	6	1478.86	93.9349	52	510	2965	255.5	0.0830745	5313.46	1166.58	3741.9	7422.09	532.747	106941	siAsh1l(circ)	green.n3
green	A	n3	5	20190419 n3 green	WholeCell1	Pre	Post	Triangle	5	1579.57	109.044	20	504	2962	252.5	0.0538552	11456.8	1761.61	9138.88	14302.5	697.345	139981	siAsh1l(circ)	green.n3
green	A	n3	5	20190419 n3 green	WholeCell1	Post	Pre	Triangle	5	1579.57	80.9177	45	499	2961	250	0.0546653	6630.97	1167.84	5097.28	8519.51	406.893	81677.5	siAsh1l(circ)	green.n3
green	A	n3	3	20190419 n3 green	WholeCell1	Post	Pre	Triangle	3	1397.86	72.7726	28	428	2953	214.5	0.0727757	4964.72	959.754	3711.81	6652.48	418.106	83928.4	siAsh1l(circ)	green.n3
green	A	n3	6	20190419 n3 green	WholeCell1	Pre	Post	Triangle	6	1478.86	132.523	26	517	2966	259	0.0813366	10259.6	1837.84	7775.22	13376.6	946.835	190063	siAsh1l(circ)	green.n3
green	A	n3	8	20190419 n3 green	allSelected	Pre	Post	Triangle	8	17983.9	951.584	912	2932	2976	1466.5	0.0736245	9745.87	1518.16	7692.83	12332	805.75	161742	siAsh1l(circ)	green.n3
green	A	n3	7	20190419 n3 green	WholeCell1	Post	Pre	Triangle	7	986.844	34.02	4	242	2969	121.5	0.0565909	3340.93	565.288	2564.72	4265.27	218.158	43792	siAsh1l(circ)	green.n3
green	A	n3	3	20190419 n3 green	allSelected	Post	Pre	Triangle	3	17983.9	544.255	1505	2926	2955	1463.5	0.0787727	4864.62	932.392	3602.74	6536.09	448.218	89972.9	siAsh1l(circ)	green.n3
green	A	n3	6	20190419 n3 green	allSelected	Pre	Post	Triangle	6	17983.9	1107.74	1048	3222	2968	1611.5	0.0732275	9849.92	1588.1	7720.29	12544.3	818.642	164330	siAsh1l(circ)	green.n3
green	A	n3	5	20190419 n3 green	allSelected	Post	Pre	Triangle	5	17983.9	624.486	1877	3387	2963	1694	0.0631836	6458.34	1180.83	4899.01	8453.95	472.749	94897.2	siAsh1l(circ)	green.n3
green	A	n3	8	20190419 n3 green	WholeCell1	Post	Pre	Triangle	8	1424.19	80.1206	40	449	2973	225	0.0731559	4605.16	827.258	3505.06	6070.59	389.266	78139.3	siAsh1l(circ)	green.n3
green	A	n4	1	20190426 n4 green	WholeCell1	Pre	Post	Triangle	1	1613.9	219.05	186	1052	4258	526.5	0.092499	12123.5	2670.55	8522.36	16935.5	1391.99	279420	siZranb1(circ)	green.n4
green	A	n4	2	20190426 n4 green	WholeCell1	Post	Pre	Triangle	2	1105.59	95.4244	33	360	4261	180.5	0.0904972	3794.55	911.157	2583.24	5495.66	403.362	80968.8	siZranb1(circ)	green.n4
green	A	n4	3	20190426 n4 green	WholeCell1	Pre	Post	Triangle	3	1183	114.121	33	619	4266	310	0.0626753	14930.3	2295.6	11792.3	18679.9	1055.92	211960	siZranb1(circ)	green.n4
green	A	n4	2	20190426 n4 green	allSelected	Post	Pre	Triangle	2	17983.9	650.171	1507	2789	4263	1395	0.0807132	3712.75	851.099	2569.85	5256.47	359.589	72182	siZranb1(circ)	green.n4
green	A	n4	6	20190426 n4 green	allSelected	Post	Pre	Triangle	6	17983.9	908.472	2616	4501	4279	2251	0.0698845	5174.26	1089.45	3735.31	7078.61	423.645	85040.4	siZranb1(circ)	green.n4
green	A	n4	5	20190426 n4 green	WholeCell1	Pre	Post	Triangle	5	1174.32	115.396	14	526	4274	263.5	0.0805399	14905.5	2674.11	11264.2	19514.6	1381.14	277243	siZranb1(circ)	green.n4
green	A	n4	1	20190426 n4 green	allSelected	Pre	Post	Triangle	1	17983.9	1145.53	1918	3794	4260	1897.5	0.0893906	11667.8	2511.43	8334.27	16243.4	1285.12	257968	siZranb1(circ)	green.n4
green	A	n4	4	20190426 n4 green	WholeCell1	Post	Pre	Triangle	4	1252.39	147.08	51	613	4269	307	0.101958	6363.63	1730.92	4086.92	9685.01	834.329	167479	siZranb1(circ)	green.n4
green	A	n4	6	20190426 n4 green	WholeCell1	Pre	Post	Triangle	6	1349.02	117.13	43	599	4278	300	0.0643456	14638.4	2794.07	10962.7	19262.4	1075.12	215814	siZranb1(circ)	green.n4
green	A	n4	3	20190426 n4 green	WholeCell1	Post	Pre	Triangle	3	1183	99.6489	53	624	4265	312.5	0.0621058	5961	1201.69	4375.76	8022.32	440.558	88435.3	siZranb1(circ)	green.n4
green	A	n4	1	20190426 n4 green	allSelected	Post	Pre	Triangle	1	17983.9	943.489	2512	3767	4259	1884	0.0903876	6600.25	1738.13	4313.67	9816.38	735.751	147691	siZranb1(circ)	green.n4
green	A	n4	7	20190426 n4 green	WholeCell1	Post	Pre	Triangle	7	1413.2	109.423	44	625	4281	313	0.0851504	8163.55	2207.61	5272.15	12161.7	846.839	169990	siZranb1(circ)	green.n4
green	A	n4	4	20190426 n4 green	allSelected	Pre	Post	Triangle	4	17983.9	960.964	1179	3291	4272	1646	0.093433	13778.6	3015.28	9609.31	19011.9	1544.89	310112	siZranb1(circ)	green.n4
green	A	n4	5	20190426 n4 green	allSelected	Post	Pre	Triangle	5	17983.9	921.465	2974	4724	4275	2362.5	0.0753463	6100.57	1272.52	4397.48	8347.15	536.742	107743	siZranb1(circ)	green.n4
green	A	n4	6	20190426 n4 green	WholeCell1	Post	Pre	Triangle	6	1349.02	116.198	58	591	4277	296	0.0654112	5182.44	1025.93	3835.08	6934.84	388.774	78040.5	siZranb1(circ)	green.n4
green	A	n4	1	20190426 n4 green	WholeCell1	Post	Pre	Triangle	1	1613.9	255.337	179	1054	4257	527.5	0.0926433	6825.52	1940.16	4381.78	10505.7	800.481	160684	siZranb1(circ)	green.n4
green	A	n4	6	20190426 n4 green	allSelected	Pre	Post	Triangle	6	17983.9	1160.76	1852	4506	4280	2253.5	0.0695823	14448.3	2848.76	10706.1	19215.2	1142.24	229288	siZranb1(circ)	green.n4
green	A	n4	5	20190426 n4 green	WholeCell1	Post	Pre	Triangle	5	1174.32	113.553	33	507	4273	254	0.0842249	6216.46	1326.84	4504.86	8659.36	617.354	123924	siZranb1(circ)	green.n4
green	A	n4	3	20190426 n4 green	allSelected	Post	Pre	Triangle	3	17983.9	777.274	2640	4402	4267	2201.5	0.0760654	6132.5	1349.06	4309.01	8492.79	546.211	109644	siZranb1(circ)	green.n4
green	A	n4	2	20190426 n4 green	WholeCell1	Pre	Post	Triangle	2	1105.59	75.114	15	361	4262	181	0.0901136	14568.1	3403.79	9830.16	20463.3	1509.07	302922	siZranb1(circ)	green.n4
green	A	n4	7	20190426 n4 green	allSelected	Post	Pre	Triangle	7	17983.9	792.11	2373	4010	4283	2005.5	0.0905835	7934.03	2212.59	5035.18	12039.1	873.729	175388	siZranb1(circ)	green.n4
green	A	n4	8	20190426 n4 green	WholeCell1	Post	Pre	Triangle	8	1371.92	254.286	134	863	4285	432	0.102375	8186.74	2173.14	5406.27	12352.3	1110.99	223014	siZranb1(circ)	green.n4
green	A	n4	5	20190426 n4 green	allSelected	Pre	Post	Triangle	5	17983.9	1269.01	2051	4790	4276	2395.5	0.0739724	14832.5	2706.84	11189	19359.5	1237.94	248498	siZranb1(circ)	green.n4
green	A	n4	8	20190426 n4 green	allSelected	Pre	Post	Triangle	8	17983.9	1239.26	1703	3704	4288	1852.5	0.107192	9691.84	2241.8	6754.89	13968	1322.04	265378	siZranb1(circ)	green.n4
green	A	n4	4	20190426 n4 green	WholeCell1	Pre	Post	Triangle	4	1252.39	139.717	34	621	4270	311	0.100027	14051.7	2965.01	9928.4	19272.6	1707.67	342789	siZranb1(circ)	green.n4
green	A	n4	8	20190426 n4 green	WholeCell1	Pre	Post	Triangle	8	1371.92	181.065	80	855	4286	428	0.0992094	9494.18	1988.44	6857.84	13247.4	1232.22	247350	siZranb1(circ)	green.n4
green	A	n4	7	20190426 n4 green	allSelected	Pre	Post	Triangle	7	17983.9	1351.19	1610	4058	4284	2029.5	0.0888551	14177.1	3103.75	9912.98	19512.2	1497.51	300603	siZranb1(circ)	green.n4
green	A	n4	7	20190426 n4 green	WholeCell1	Pre	Post	Triangle	7	1413.2	164.745	26	627	4282	314	0.0829585	14016.2	2835.06	10126.2	18812.3	1380.21	277055	siZranb1(circ)	green.n4
green	A	n4	2	20190426 n4 green	allSelected	Pre	Post	Triangle	2	17983.9	773.623	997	2806	4264	1403.5	0.0800339	13190.9	2677.74	9528.12	17719.5	1229.69	246841	siZranb1(circ)	green.n4
green	A	n4	3	20190426 n4 green	allSelected	Pre	Post	Triangle	3	17983.9	1260.45	1786	4435	4268	2218	0.0752298	15094.7	2618.91	11508.7	19479.9	1281.08	257157	siZranb1(circ)	green.n4
green	A	n4	4	20190426 n4 green	allSelected	Post	Pre	Triangle	4	17983.9	729.734	1849	3268	4271	1634.5	0.0946141	6086.83	1554.14	4010.16	8966.19	712.113	142946	siZranb1(circ)	green.n4
green	A	n4	8	20190426 n4 green	allSelected	Post	Pre	Triangle	8	17983.9	993.38	2275	3733	4287	1867	0.10772	8295.41	2295.94	5245.31	12646.4	1164.12	233680	siZranb1(circ)	green.n4
green	B	n1	2	20190128 n1 green	allSelected	Post	Pre	Triangle	2	17983.9	987.686	1371	3146	359	1573.5	0.118037	5581.25	2070.24	3009.46	9783.19	904.304	181525	siAsh1l(circ)	green.n1
green	B	n1	6	20190128 n1 green	allSelected	Post	Pre	Triangle	6	17983.9	429.567	1106	2698	375	1349.5	0.0915864	4770.34	1327.71	2984.7	7197.66	530.824	106555	siAsh1l(circ)	green.n1
green	B	n1	4	20190128 n1 green	allSelected	Post	Pre	Triangle	4	17983.9	484.405	1252	2746	367	1373.5	0.0928991	4647.43	1318.1	2879.5	7059.07	529.06	106201	siAsh1l(circ)	green.n1
green	B	n1	1	20190128 n1 green	allSelected	Post	Pre	Triangle	1	17983.9	794.033	1233	2716	355	1358.5	0.125735	6095.13	2236.38	3282.18	10587.6	1027.36	206227	siAsh1l(circ)	green.n1
green	B	n1	5	20190128 n1 green	allSelected	Post	Pre	Triangle	5	17983.9	473.436	1123	2486	371	1243.5	0.104605	6327.14	2115.42	3534.18	10345.4	859.884	172609	siAsh1l(circ)	green.n1
green	B	n1	6	20190128 n1 green	WholeCell1	Post	Pre	Triangle	6	1238.16	72.5534	47	441	373	221	0.0931837	5161.95	1480.71	3243.53	7927.65	584.764	117382	siAsh1l(circ)	green.n1
green	B	n1	3	20190128 n1 green	allSelected	Post	Pre	Triangle	3	17983.9	712.413	1522	3059	363	1530	0.108249	5213.54	1673.24	3036.52	8449.38	745.777	149703	siAsh1l(circ)	green.n1
green	B	n1	8	20190128 n1 green	WholeCell1	Pre	Post	Triangle	8	1378.26	189.867	68	729	382	365	0.0804979	6797.22	1061.08	5361.75	8650.57	614.12	123275	siAsh1l(circ)	green.n1
green	B	n1	5	20190128 n1 green	WholeCell1	Post	Pre	Triangle	5	1368.53	120.921	57	633	369	317	0.0942212	6169.59	2012.33	3563.78	9964.21	761.935	152947	siAsh1l(circ)	green.n1
green	B	n1	8	20190128 n1 green	allSelected	Post	Pre	Triangle	8	17983.9	506.016	1359	2989	383	1495	0.0892021	4852.12	1419.36	2952.88	7444.23	528.277	106044	siAsh1l(circ)	green.n1
green	B	n1	7	20190128 n1 green	WholeCell1	Post	Pre	Triangle	7	1628.84	671.418	210	1458	377	729.5	0.141988	5076.36	1865.29	2761.62	8998.63	1026.31	206016	siAsh1l(circ)	green.n1
green	B	n1	4	20190128 n1 green	WholeCell1	Post	Pre	Triangle	4	1280.47	147.159	74	727	365	364	0.105415	4734.51	1474.68	2805	7562.83	614.738	123399	siAsh1l(circ)	green.n1
green	B	n1	7	20190128 n1 green	WholeCell1	Pre	Post	Triangle	7	1628.84	294.837	224	1364	378	682.5	0.154685	4372.44	1039.28	2961.68	6555.04	879.21	176488	siAsh1l(circ)	green.n1
green	B	n1	2	20190128 n1 green	WholeCell1	Pre	Post	Triangle	2	1160.58	211.224	94	970	358	485.5	0.127619	4147.43	746.898	3139.12	5623.52	602.073	120857	siAsh1l(circ)	green.n1
green	B	n1	6	20190128 n1 green	WholeCell1	Pre	Post	Triangle	6	1238.16	140.838	31	443	374	222	0.0905214	6777.74	1107.62	5279.75	8759.6	718.505	144229	siAsh1l(circ)	green.n1
green	B	n1	5	20190128 n1 green	allSelected	Pre	Post	Triangle	5	17983.9	1141.74	869	2499	372	1250	0.102883	6301.57	1080.85	4857.31	8346.01	781.61	156896	siAsh1l(circ)	green.n1
green	B	n1	1	20190128 n1 green	WholeCell1	Pre	Post	Triangle	1	1444.14	210.83	66	857	354	429	0.125343	6054.09	1234.96	4388.48	8456.4	951.929	191085	siAsh1l(circ)	green.n1
green	B	n1	5	20190128 n1 green	WholeCell1	Pre	Post	Triangle	5	1368.53	176.641	45	638	370	319.5	0.0931599	6415.76	1086.51	4931.15	8420.82	729.099	146356	siAsh1l(circ)	green.n1
green	B	n1	8	20190128 n1 green	allSelected	Pre	Post	Triangle	8	17983.9	1127.86	919	3024	384	1512.5	0.0875202	6923.34	1190.54	5309.84	9034.37	712.754	143075	siAsh1l(circ)	green.n1
green	B	n1	4	20190128 n1 green	WholeCell1	Pre	Post	Triangle	4	1280.47	184.143	44	743	366	372	0.102067	7498.71	1669.43	5208.41	10521.2	916.313	183936	siAsh1l(circ)	green.n1
green	B	n1	3	20190128 n1 green	allSelected	Pre	Post	Triangle	3	17983.9	1141.32	1210	3065	364	1533	0.107611	5728.16	1145.05	4219.86	7922.41	748.163	150182	siAsh1l(circ)	green.n1
green	B	n1	7	20190128 n1 green	allSelected	Pre	Post	Triangle	7	17983.9	809.606	1300	2948	380	1474.5	0.138043	4067.84	939.995	2877.24	6062.77	740.225	148589	siAsh1l(circ)	green.n1
green	B	n1	2	20190128 n1 green	allSelected	Pre	Post	Triangle	2	17983.9	983.502	1188	3037	360	1519	0.121616	4060.55	779.18	3057.19	5630.54	595.251	119488	siAsh1l(circ)	green.n1
green	B	n1	6	20190128 n1 green	allSelected	Pre	Post	Triangle	6	17983.9	1143.72	723	2748	376	1374.5	0.0889141	6609.62	1021.22	5232.48	8445.83	675.313	135559	siAsh1l(circ)	green.n1
green	B	n1	7	20190128 n1 green	allSelected	Post	Pre	Triangle	7	17983.9	1376.79	1440	3137	379	1569	0.129325	4818.39	1670.31	2723.51	8272.87	924.482	185576	siAsh1l(circ)	green.n1
green	B	n1	2	20190128 n1 green	WholeCell1	Post	Pre	Triangle	2	1160.58	322.909	70	1013	357	507	0.121846	5509.45	2100.87	2948.9	9916.21	899.077	180476	siAsh1l(circ)	green.n1
green	B	n1	1	20190128 n1 green	allSelected	Pre	Post	Triangle	1	17983.9	1051.21	992	2720	356	1360.5	0.123615	6185.54	1414.13	4330.06	8921.67	978.274	196374	siAsh1l(circ)	green.n1
green	B	n1	8	20190128 n1 green	WholeCell1	Post	Pre	Triangle	8	1378.26	95.3597	104	727	381	364	0.0811444	5080.82	1513.16	3059.03	7821.03	497.231	99811.6	siAsh1l(circ)	green.n1
green	B	n1	1	20190128 n1 green	WholeCell1	Post	Pre	Triangle	1	1444.14	318.101	80	866	353	433.5	0.12405	6129.97	2269.29	3316.89	10754	1006.3	202000	siAsh1l(circ)	green.n1
green	B	n1	3	20190128 n1 green	WholeCell1	Pre	Post	Triangle	3	1334.32	200.752	37	788	362	394.5	0.109124	5790.78	1155.52	4255.63	8023.05	773.747	155318	siAsh1l(circ)	green.n1
green	B	n1	4	20190128 n1 green	allSelected	Pre	Post	Triangle	4	17983.9	1113.61	878	2795	368	1398	0.0905513	6935.52	1334.07	5138.73	9351.39	750.113	150574	siAsh1l(circ)	green.n1
green	B	n1	3	20190128 n1 green	WholeCell1	Post	Pre	Triangle	3	1334.32	181.334	65	777	361	389	0.111445	5422.72	1765.04	3137.77	8829.31	801.105	160810	siAsh1l(circ)	green.n1
green	B	n2	4	20190401 n2 green	WholeCell1	Post	Pre	Triangle	4	1560.02	96.0073	56	557	1677	279	0.103194	3169.86	844.117	2030.78	4739.78	392.845	78857.8	siAsh1l(circ)	green.n2
green	B	n2	2	20190401 n2 green	allSelected	Post	Pre	Triangle	2	17983.9	450.978	686	2018	1671	1009.5	0.114555	2712.46	743.525	1699.18	4120.3	381.771	76634.7	siAsh1l(circ)	green.n2
green	B	n2	1	20190401 n2 green	WholeCell1	Pre	Post	Triangle	1	1494.73	152.276	32	430	1666	215.5	0.0821674	5584.69	775.339	4520.02	6920.02	509.579	102290	siAsh1l(circ)	green.n2
green	B	n2	5	20190401 n2 green	allSelected	Pre	Post	Triangle	5	17983.9	913.643	489	2046	1684	1023.5	0.092978	5501.01	823.352	4372.09	6953.22	577.228	115870	siAsh1l(circ)	green.n2
green	B	n2	3	20190401 n2 green	allSelected	Post	Pre	Triangle	3	17983.9	507.635	1377	2983	1675	1492	0.0686896	2468.33	459.151	1857.25	3258.77	195.587	39261.1	siAsh1l(circ)	green.n2
green	B	n2	2	20190401 n2 green	WholeCell1	Post	Pre	Triangle	2	1373.36	126.63	34	523	1669	262	0.111532	2658.79	685.79	1719.44	3951.32	368.462	73963.2	siAsh1l(circ)	green.n2
green	B	n2	1	20190401 n2 green	allSelected	Post	Pre	Triangle	1	17983.9	348.191	811	2084	1667	1042.5	0.0937893	3381.92	859.69	2207.85	4950.54	376.668	75610.4	siAsh1l(circ)	green.n2
green	B	n2	2	20190401 n2 green	WholeCell1	Pre	Post	Triangle	2	1373.36	153.9	25	514	1670	257.5	0.111409	4477.03	716.628	3510.32	5815.17	573.666	115155	siAsh1l(circ)	green.n2
green	B	n2	2	20190401 n2 green	allSelected	Pre	Post	Triangle	2	17983.9	851.462	499	1986	1672	993.5	0.113206	4563.26	797.201	3482.29	6038.55	599.508	120342	siAsh1l(circ)	green.n2
green	B	n2	3	20190401 n2 green	WholeCell1	Pre	Post	Triangle	3	1361.08	106.28	24	361	1674	181	0.0699695	5601.24	740.515	4626.68	6864.06	435.405	87401	siAsh1l(circ)	green.n2
green	B	n2	5	20190401 n2 green	WholeCell1	Post	Pre	Triangle	5	1312.89	92.4254	55	517	1681	259	0.101544	3385	937.153	2123.4	5156.12	420.717	84452.4	siAsh1l(circ)	green.n2
green	B	n2	6	20190401 n2 green	allSelected	Pre	Post	Triangle	6	17983.9	1480.37	990	2946	1688	1473.5	0.0670482	5041.17	548.933	4315.37	5983.55	374.472	75169.5	siAsh1l(circ)	green.n2
green	B	n2	7	20190401 n2 green	WholeCell1	Pre	Post	Triangle	7	1292.82	141.052	17	490	1690	245.5	0.0844755	5787.02	710.765	4825.85	7040.33	551.249	110655	siAsh1l(circ)	green.n2
green	B	n2	7	20190401 n2 green	allSelected	Post	Pre	Triangle	7	17983.9	475.334	1214	2859	1691	1430	0.09046	3482.67	793.78	2392.89	4899.89	370.339	74340	siAsh1l(circ)	green.n2
green	B	n2	6	20190401 n2 green	allSelected	Post	Pre	Triangle	6	17983.9	391.636	1400	2884	1687	1442.5	0.0706446	2455.44	473.096	1823.21	3262.59	194.99	39141.3	siAsh1l(circ)	green.n2
green	B	n2	7	20190401 n2 green	WholeCell1	Post	Pre	Triangle	7	1292.82	76.22	35	491	1689	246	0.0871141	3564.72	743.153	2543.21	4887.38	369.327	74136.8	siAsh1l(circ)	green.n2
green	B	n2	5	20190401 n2 green	WholeCell1	Pre	Post	Triangle	5	1312.89	151.374	34	521	1682	261	0.100797	5599.89	845.353	4411.41	7096.31	638.984	128266	siAsh1l(circ)	green.n2
green	B	n2	3	20190401 n2 green	WholeCell1	Post	Pre	Triangle	3	1361.08	55.8797	20	353	1673	177	0.0719065	2527.46	467.453	1910.7	3326.98	199.652	40077.1	siAsh1l(circ)	green.n2
green	B	n2	6	20190401 n2 green	WholeCell1	Post	Pre	Triangle	6	1442.49	77.4903	63	542	1685	271.5	0.0809797	2478.94	490.025	1812.91	3329.93	228.477	45863.3	siAsh1l(circ)	green.n2
green	B	n2	3	20190401 n2 green	allSelected	Pre	Post	Triangle	3	17983.9	1034.27	957	3010	1676	1505.5	0.0678352	5535.62	702.559	4602.57	6722.19	419.075	84122.9	siAsh1l(circ)	green.n2
green	B	n2	4	20190401 n2 green	WholeCell1	Pre	Post	Triangle	4	1560.02	189.927	46	563	1678	282	0.101771	5283.95	774.356	4208.31	6656.93	603.772	121198	siAsh1l(circ)	green.n2
green	B	n2	4	20190401 n2 green	allSelected	Post	Pre	Triangle	4	17983.9	441.598	951	2339	1679	1170	0.110619	3065.32	831.279	1935.84	4632.87	408.63	82026.2	siAsh1l(circ)	green.n2
green	B	n2	1	20190401 n2 green	WholeCell1	Post	Pre	Triangle	1	1494.73	62.1716	44	431	1665	216	0.082065	3466.53	834.936	2331.92	4974.74	330.639	66370.9	siAsh1l(circ)	green.n2
green	B	n2	7	20190401 n2 green	allSelected	Pre	Post	Triangle	7	17983.9	1091.3	811	2891	1692	1446	0.0886122	5850.83	776.456	4799.28	7222.88	579.722	116370	siAsh1l(circ)	green.n2
green	B	n2	5	20190401 n2 green	allSelected	Post	Pre	Triangle	5	17983.9	337.121	706	2029	1683	1015	0.0952218	3310.32	899.147	2100.87	4967.1	382.241	76729	siAsh1l(circ)	green.n2
green	B	n2	1	20190401 n2 green	allSelected	Pre	Post	Triangle	1	17983.9	972.477	512	2073	1668	1037	0.0933603	5721.26	889.821	4487.06	7283.85	604.36	121316	siAsh1l(circ)	green.n2
green	B	n2	8	20190401 n2 green	WholeCell1	Post	Pre	Triangle	8	1072.84	98.7323	22	406	1693	203.5	0.114397	2685.39	757.315	1709.39	4197.23	398.816	80056.3	siAsh1l(circ)	green.n2
green	B	n2	8	20190401 n2 green	allSelected	Post	Pre	Triangle	8	17983.9	545.571	843	2335	1695	1168	0.102288	2615.73	684.366	1712.79	3931.09	340.614	68373	siAsh1l(circ)	green.n2
green	B	n2	4	20190401 n2 green	allSelected	Pre	Post	Triangle	4	17983.9	1088.02	625	2373	1680	1187	0.108271	5361.48	862.438	4176.79	6916.32	662.061	132899	siAsh1l(circ)	green.n2
green	B	n2	6	20190401 n2 green	WholeCell1	Pre	Post	Triangle	6	1442.49	196.379	43	558	1686	279.5	0.0753333	5107.2	580.347	4330.76	6119.91	427.412	85796.4	siAsh1l(circ)	green.n2
green	B	n2	8	20190401 n2 green	allSelected	Pre	Post	Triangle	8	17983.9	910.998	667	2337	1696	1169	0.100661	5068.58	770.933	4024.1	6474.11	585.095	117449	siAsh1l(circ)	green.n2
green	B	n2	8	20190401 n2 green	WholeCell1	Pre	Post	Triangle	8	1072.84	115.526	15	411	1694	206	0.112693	5266.24	864.952	4071.99	6874.12	700.59	140633	siAsh1l(circ)	green.n2
green	B	n3	6	20190419 n3 green	allSelected	Post	Pre	Triangle	6	17983.9	522.251	1312	2964	2999	1482.5	0.0739524	3774.39	718.31	2800.45	5023.72	321.979	64632.3	siMapkap1(circ)	green.n3
green	B	n3	1	20190419 n3 green	WholeCell1	Pre	Post	Triangle	1	1207.62	131.362	27	423	2978	212	0.0860922	6990.57	1149.65	5386.5	8964.81	689.841	138475	siMapkap1(circ)	green.n3
green	B	n3	4	20190419 n3 green	allSelected	Post	Pre	Triangle	4	17983.9	508.472	1343	2698	2991	1349.5	0.0845026	4748.71	1126.8	3236.46	6784.25	483.315	97018.1	siMapkap1(circ)	green.n3
green	B	n3	8	20190419 n3 green	WholeCell1	Pre	Post	Triangle	8	1410.61	94.5177	22	391	3006	196	0.077202	10366.7	1691.22	7990.31	13176.7	917.929	184260	siMapkap1(circ)	green.n3
green	B	n3	7	20190419 n3 green	allSelected	Pre	Post	Triangle	7	17983.9	833.612	567	1918	3004	959.5	0.077097	7239.53	1213.08	5622.96	9352.69	663.997	133287	siMapkap1(circ)	green.n3
green	B	n3	5	20190419 n3 green	WholeCell1	Pre	Post	Triangle	5	1329.48	61.5887	10	329	2994	165	0.0649362	10262.9	1530.46	8220.01	12776	736.721	147886	siMapkap1(circ)	green.n3
green	B	n3	5	20190419 n3 green	allSelected	Pre	Post	Triangle	5	17983.9	648.766	797	2697	2996	1349	0.069723	10393.4	1655.44	8175.2	13131.3	812.38	163073	siMapkap1(circ)	green.n3
green	B	n3	4	20190419 n3 green	WholeCell1	Pre	Post	Triangle	4	1118.32	99.9677	18	421	2990	211	0.0755677	9259.6	1459.34	7219.27	11743.5	808.63	162320	siMapkap1(circ)	green.n3
green	B	n3	6	20190419 n3 green	WholeCell1	Post	Pre	Triangle	6	1370.19	68.3788	26	424	2997	212.5	0.0616981	3884.38	745.952	2905.64	5141.98	264.887	53172	siMapkap1(circ)	green.n3
green	B	n3	4	20190419 n3 green	allSelected	Pre	Post	Triangle	4	17983.9	988.259	903	2714	2992	1357.5	0.0831647	9336.24	1609.94	7138.09	12129.2	914.201	183512	siMapkap1(circ)	green.n3
green	B	n3	2	20190419 n3 green	WholeCell1	Pre	Post	Triangle	2	1175.27	99.2304	19	479	2982	240	0.0677244	8858.96	1460.3	6903.3	11211.3	666.664	133823	siMapkap1(circ)	green.n3
green	B	n3	3	20190419 n3 green	WholeCell1	Pre	Post	Triangle	3	1589.36	132.782	23	519	2986	260	0.0802678	10079.7	1792.64	7654.76	13155.2	906.942	182055	siMapkap1(circ)	green.n3
green	B	n3	7	20190419 n3 green	allSelected	Post	Pre	Triangle	7	17983.9	361.148	912	1879	3003	940	0.079248	4013.46	847.096	2878.29	5512.22	380.352	76349.8	siMapkap1(circ)	green.n3
green	B	n3	8	20190419 n3 green	allSelected	Post	Pre	Triangle	8	17983.9	532.329	1266	2497	3007	1249	0.0692243	3266.12	520.808	2568.77	4158.85	258.664	51923	siMapkap1(circ)	green.n3
green	B	n3	3	20190419 n3 green	allSelected	Pre	Post	Triangle	3	17983.9	1197.86	1244	3525	2988	1763	0.0796088	9695.45	1611.96	7534.53	12478.8	866.535	173944	siMapkap1(circ)	green.n3
green	B	n3	6	20190419 n3 green	WholeCell1	Pre	Post	Triangle	6	1370.19	109.652	28	422	2998	211.5	0.0619621	9253.9	1311.93	7512.98	11413.3	628.955	126253	siMapkap1(circ)	green.n3
green	B	n3	2	20190419 n3 green	allSelected	Post	Pre	Triangle	2	17983.9	607.294	1393	2859	2983	1430	0.0688367	3579.26	713.596	2642.28	4819.87	286.339	57478.3	siMapkap1(circ)	green.n3
green	B	n3	8	20190419 n3 green	allSelected	Pre	Post	Triangle	8	17983.9	781.539	808	2535	3008	1268	0.0678335	9728.32	1428.78	7804.6	12110.9	748.008	150151	siMapkap1(circ)	green.n3
green	B	n3	3	20190419 n3 green	allSelected	Post	Pre	Triangle	3	17983.9	688.725	1789	3487	2987	1744	0.0808188	3524.22	754.96	2522.91	4892.74	334.263	67098.1	siMapkap1(circ)	green.n3
green	B	n3	1	20190419 n3 green	allSelected	Post	Pre	Triangle	1	17983.9	536.604	1105	2567	2979	1284	0.0988637	4700.48	1167.08	3098.1	6840.43	559.909	112393	siMapkap1(circ)	green.n3
green	B	n3	5	20190419 n3 green	allSelected	Post	Pre	Triangle	5	17983.9	676.355	1170	2672	2995	1336.5	0.0705442	4260.67	644.012	3386.06	5353.12	346.72	69598.7	siMapkap1(circ)	green.n3
green	B	n3	6	20190419 n3 green	allSelected	Pre	Post	Triangle	6	17983.9	1032.22	881	2991	3000	1496	0.0726774	9314.08	1376.91	7478.87	11668.8	758.686	152295	siMapkap1(circ)	green.n3
green	B	n3	2	20190419 n3 green	WholeCell1	Post	Pre	Triangle	2	1175.27	91.9173	25	468	2981	234.5	0.0697585	3657.99	722.493	2699.76	4881.15	292.231	58660.9	siMapkap1(circ)	green.n3
green	B	n3	4	20190419 n3 green	WholeCell1	Post	Pre	Triangle	4	1118.32	73.9932	32	416	2989	208.5	0.0796707	4787.15	1081.83	3358.48	6703.13	456.425	91620.3	siMapkap1(circ)	green.n3
green	B	n3	7	20190419 n3 green	WholeCell1	Pre	Post	Triangle	7	1483.07	154.682	42	548	3002	274.5	0.0717263	6907.77	974.235	5607.79	8584.03	584.67	117364	siMapkap1(circ)	green.n3
green	B	n3	1	20190419 n3 green	allSelected	Pre	Post	Triangle	1	17983.9	977.364	825	2597	2980	1299	0.0958106	7149.99	1304.32	5373.56	9478.29	794.543	159492	siMapkap1(circ)	green.n3
green	B	n3	2	20190419 n3 green	allSelected	Pre	Post	Triangle	2	17983.9	869.386	938	2894	2984	1447.5	0.0677778	8672.91	1394.66	6812.48	10982.3	662.826	133052	siMapkap1(circ)	green.n3
green	B	n3	8	20190419 n3 green	WholeCell1	Post	Pre	Triangle	8	1410.61	81.0622	38	386	3005	193.5	0.0786399	3384.62	593.201	2585.16	4432.06	305.475	61319.4	siMapkap1(circ)	green.n3
green	B	n3	7	20190419 n3 green	WholeCell1	Post	Pre	Triangle	7	1483.07	91.454	36	540	3001	270.5	0.0733796	4127.13	867.011	2990	5666.03	368.822	74035.4	siMapkap1(circ)	green.n3
green	B	n3	3	20190419 n3 green	WholeCell1	Post	Pre	Triangle	3	1589.36	105.388	39	519	2985	260	0.0803372	3661.36	807.761	2580.22	5105.07	339.181	68085.4	siMapkap1(circ)	green.n3
green	B	n3	5	20190419 n3 green	WholeCell1	Post	Pre	Triangle	5	1329.48	80.1754	17	335	2993	168	0.0635791	4274.05	624.415	3430.72	5295.11	306.198	61464.5	siMapkap1(circ)	green.n3
green	B	n3	1	20190419 n3 green	WholeCell1	Post	Pre	Triangle	1	1207.62	72.1151	29	416	2977	208.5	0.0878678	4880.32	1217.6	3220.05	7104.13	507.074	101787	siMapkap1(circ)	green.n3
green	B	n4	5	20190426 n4 green	allSelected	Post	Pre	Triangle	5	17983.9	551.598	1660	2857	4307	1429	0.0839877	6697.75	1680.72	4501.57	9785.9	681.773	136856	siUvrag(circ)	green.n4
green	B	n4	1	20190426 n4 green	allSelected	Post	Pre	Triangle	1	17983.9	622.642	1866	3295	4291	1648	0.075563	6584.25	1514.81	4556.91	9260.9	591.503	118735	siUvrag(circ)	green.n4
green	B	n4	1	20190426 n4 green	WholeCell1	Pre	Post	Triangle	1	1658.95	164.565	99	735	4290	368	0.0712204	11068.8	1605.89	8858.4	13736.1	911.48	182966	siUvrag(circ)	green.n4
green	B	n4	8	20190426 n4 green	WholeCell1	Post	Pre	Triangle	8	1523.27	190.241	83	796	4317	398.5	0.105266	7358.92	1800.84	4982.99	10793	947.672	190231	siUvrag(circ)	green.n4
green	B	n4	3	20190426 n4 green	allSelected	Post	Pre	Triangle	3	17983.9	710.838	1986	3103	4299	1552	0.11602	8528.6	2698.23	4988.17	13763.2	1299.53	260860	siUvrag(circ)	green.n4
green	B	n4	5	20190426 n4 green	WholeCell1	Pre	Post	Triangle	5	1691.66	155.12	39	562	4306	281.5	0.090194	11019.5	2006.49	8226.62	14515.6	1225	245900	siUvrag(circ)	green.n4
green	B	n4	7	20190426 n4 green	WholeCell1	Post	Pre	Triangle	7	1098.99	73.6893	12	336	4313	168.5	0.0880238	7128.84	1828.88	4846.75	10691.2	759.088	152375	siUvrag(circ)	green.n4
green	B	n4	4	20190426 n4 green	allSelected	Pre	Post	Triangle	4	17983.9	1435.96	2077	4234	4304	2117.5	0.108551	7850.44	1565.11	5737.32	10760.6	1040.65	208896	siUvrag(circ)	green.n4
green	B	n4	2	20190426 n4 green	allSelected	Post	Pre	Triangle	2	17983.9	717.315	2082	3587	4295	1794	0.0857552	8578.01	1927.22	5974.5	12037	874.004	175443	siUvrag(circ)	green.n4
green	B	n4	2	20190426 n4 green	WholeCell1	Pre	Post	Triangle	2	1644.73	206.86	95	851	4294	426	0.0749636	10212.8	1542.8	8132.64	12856	884.314	177513	siUvrag(circ)	green.n4
green	B	n4	4	20190426 n4 green	WholeCell1	Pre	Post	Triangle	4	1696.59	284.764	126	1346	4302	673.5	0.10811	8170.04	1625.91	5888.58	11132.5	1099.39	220686	siUvrag(circ)	green.n4
green	B	n4	3	20190426 n4 green	WholeCell1	Pre	Post	Triangle	3	2053.08	295.559	149	998	4298	499.5	0.115269	9606.27	2259.87	6500.16	13767.7	1445.31	290124	siUvrag(circ)	green.n4
green	B	n4	3	20190426 n4 green	WholeCell1	Post	Pre	Triangle	3	2053.08	244.392	245	991	4297	496	0.121363	8654.27	2783.6	5056.3	14065.9	1415.7	284181	siUvrag(circ)	green.n4
green	B	n4	4	20190426 n4 green	WholeCell1	Post	Pre	Triangle	4	1696.59	360.575	141	1367	4301	684	0.107971	7730.98	2274.54	4811.96	12186.8	1100.96	221001	siUvrag(circ)	green.n4
green	B	n4	5	20190426 n4 green	WholeCell1	Post	Pre	Triangle	5	1691.66	115.765	56	546	4305	273.5	0.0934487	6800.28	1703.58	4610.94	10076.4	772.84	155136	siUvrag(circ)	green.n4
green	B	n4	7	20190426 n4 green	allSelected	Post	Pre	Triangle	7	17983.9	524.966	1502	3060	4315	1530.5	0.0717941	6931.69	1657.66	4770.19	9882.92	595.369	119511	siUvrag(circ)	green.n4
green	B	n4	8	20190426 n4 green	allSelected	Pre	Post	Triangle	8	17983.9	1380.15	1523	3509	4320	1755	0.0982764	11120.3	2101.54	8258.65	14861	1283.32	257607	siUvrag(circ)	green.n4
green	B	n4	7	20190426 n4 green	WholeCell1	Pre	Post	Triangle	7	1098.99	102.04	10	346	4314	173.5	0.0848613	12841.4	2540.38	9223.37	17139.3	1305.72	262104	siUvrag(circ)	green.n4
green	B	n4	6	20190426 n4 green	WholeCell1	Post	Pre	Triangle	6	1459.7	125.783	101	733	4309	367	0.0739523	6419.01	1324.55	4655.86	8771.87	578.52	116129	siUvrag(circ)	green.n4
green	B	n4	6	20190426 n4 green	allSelected	Post	Pre	Triangle	6	17983.9	642.245	1759	3308	4311	1654.5	0.0792143	6294.8	1353.21	4488.3	8699.09	601.347	120711	siUvrag(circ)	green.n4
green	B	n4	8	20190426 n4 green	WholeCell1	Pre	Post	Triangle	8	1523.27	203.766	61	810	4318	405.5	0.102758	11310.5	2157.81	8382.65	15197	1357.11	272420	siUvrag(circ)	green.n4
green	B	n4	6	20190426 n4 green	WholeCell1	Pre	Post	Triangle	6	1459.7	173.244	65	724	4310	362.5	0.0699047	10997.2	1645.38	8781.9	13715.7	855.449	171718	siUvrag(circ)	green.n4
green	B	n4	2	20190426 n4 green	allSelected	Pre	Post	Triangle	2	17983.9	1217.51	1483	3607	4296	1804	0.0839482	10352.9	1703.72	8033.81	13296.3	1006.83	202106	siUvrag(circ)	green.n4
green	B	n4	3	20190426 n4 green	allSelected	Pre	Post	Triangle	3	17983.9	1345.26	1435	3104	4300	1552.5	0.112447	9157.5	2070.29	6373.82	13026.9	1295.76	260104	siUvrag(circ)	green.n4
green	B	n4	7	20190426 n4 green	allSelected	Pre	Post	Triangle	7	17983.9	1173.51	1019	3097	4316	1549	0.0703384	11416.9	1960.55	8793.64	14697.1	936.648	188018	siUvrag(circ)	green.n4
green	B	n4	2	20190426 n4 green	WholeCell1	Post	Pre	Triangle	2	1644.73	157.287	127	845	4293	423	0.0768142	8515.71	1807.24	6159.54	11730.7	772.961	155160	siUvrag(circ)	green.n4
green	B	n4	5	20190426 n4 green	allSelected	Pre	Post	Triangle	5	17983.9	1095.69	1118	2887	4308	1444	0.0827132	10636	1840.55	8106.91	13806.4	1042.48	209261	siUvrag(circ)	green.n4
green	B	n4	1	20190426 n4 green	WholeCell1	Post	Pre	Triangle	1	1658.95	147.169	131	737	4289	369	0.0726255	6571.02	1429.39	4648.57	9028.98	582.17	116862	siUvrag(circ)	green.n4
green	B	n4	6	20190426 n4 green	allSelected	Pre	Post	Triangle	6	17983.9	1043.31	1237	3337	4312	1669	0.0768421	11133.8	1833.27	8656.93	14237.3	985.186	197761	siUvrag(circ)	green.n4
green	B	n4	4	20190426 n4 green	allSelected	Post	Pre	Triangle	4	17983.9	1054.1	2633	4270	4303	2135.5	0.10932	7886.51	2286.76	4866.5	12262	1122.92	225408	siUvrag(circ)	green.n4
green	B	n4	8	20190426 n4 green	allSelected	Post	Pre	Triangle	8	17983.9	746.996	2205	3457	4319	1729	0.100695	7636.7	1921.03	5038.75	11224.3	927.401	186162	siUvrag(circ)	green.n4
green	B	n4	1	20190426 n4 green	allSelected	Pre	Post	Triangle	1	17983.9	1193.2	1366	3328	4292	1664.5	0.0741082	11081.2	1704.49	8766.65	13969	947.122	190120	siUvrag(circ)	green.n4
green	C	n1	6	20190128 n1 green	allSelected	Post	Pre	Triangle	6	17983.9	687.848	1107	2537	407	1269	0.118976	5082.14	1728.79	2886.1	8503.27	787.783	158135	siKhdrbs3(circ)	green.n1
green	C	n1	3	20190128 n1 green	allSelected	Post	Pre	Triangle	3	17983.9	867.314	1310	3258	395	1629.5	0.108399	5898.32	2134.31	3179.23	10115.4	913.715	183414	siKhdrbs3(circ)	green.n1
green	C	n1	3	20190128 n1 green	allSelected	Pre	Post	Triangle	3	17983.9	993.639	1297	3182	396	1591.5	0.110222	6311.79	1461.03	4433.76	9208.39	904.798	181624	siKhdrbs3(circ)	green.n1
green	C	n1	1	20190128 n1 green	allSelected	Post	Pre	Triangle	1	17983.9	430.02	1510	2859	387	1430	0.0804155	7126.18	2161.31	4255.67	10992.4	727.446	146024	siKhdrbs3(circ)	green.n1
green	C	n1	5	20190128 n1 green	allSelected	Post	Pre	Triangle	5	17983.9	881.875	1960	3666	403	1833.5	0.0973947	6214.37	1961.67	3675.13	9924.1	793.673	159318	siKhdrbs3(circ)	green.n1
green	C	n1	8	20190128 n1 green	WholeCell1	Post	Pre	Triangle	8	1627.33	280.31	248	1166	413	583.5	0.102033	6584.29	2022.4	3964.14	10458.8	879.268	176500	siKhdrbs3(circ)	green.n1
green	C	n1	7	20190128 n1 green	allSelected	Post	Pre	Triangle	7	17983.9	1175.18	2232	4188	411	2094.5	0.104142	6241.51	1873.7	3828	9879.85	863.739	173382	siKhdrbs3(circ)	green.n1
green	C	n1	4	20190128 n1 green	allSelected	Post	Pre	Triangle	4	17983.9	761.378	1555	3159	399	1580	0.105818	6861.98	2464.63	3676.71	11600.4	989.351	198597	siKhdrbs3(circ)	green.n1
green	C	n1	2	20190128 n1 green	allSelected	Post	Pre	Triangle	2	17983.9	942.009	2264	4144	391	2072.5	0.124386	6150.56	2178.98	3284.36	10421.2	1014.05	203554	siKhdrbs3(circ)	green.n1
green	C	n1	1	20190128 n1 green	allSelected	Pre	Post	Triangle	1	17983.9	1259.78	1016	2915	388	1458	0.0780024	7744.41	1204.83	6154.55	9906.69	712.505	143025	siKhdrbs3(circ)	green.n1
green	C	n1	2	20190128 n1 green	WholeCell1	Pre	Post	Triangle	2	1440.6	272.08	92	1061	390	531	0.127755	8868.93	2023.1	6111.19	12697.3	1500.45	301193	siKhdrbs3(circ)	green.n1
green	C	n1	7	20190128 n1 green	WholeCell1	Pre	Post	Triangle	7	1131.62	184.133	72	913	410	457	0.12276	5364.15	1055.85	3910.81	7409.91	807.605	162114	siKhdrbs3(circ)	green.n1
green	C	n1	4	20190128 n1 green	allSelected	Pre	Post	Triangle	4	17983.9	1149.06	1230	3128	400	1564.5	0.105573	6592.09	1425.17	4748.83	9364.31	880.808	176809	siKhdrbs3(circ)	green.n1
green	C	n1	1	20190128 n1 green	WholeCell1	Pre	Post	Triangle	1	1061.65	170.758	34	670	386	335.5	0.0669836	7578.48	1020.91	6223.68	9342.95	579.637	116353	siKhdrbs3(circ)	green.n1
green	C	n1	5	20190128 n1 green	WholeCell1	Pre	Post	Triangle	5	1801.76	258.655	150	1164	402	582.5	0.109884	5975.67	1244.4	4324.45	8383.78	790.231	158627	siKhdrbs3(circ)	green.n1
green	C	n1	4	20190128 n1 green	WholeCell1	Pre	Post	Triangle	4	1348.53	253.135	115	1072	398	536.5	0.106132	6399.16	1227.66	4792.94	8816.9	826.421	165891	siKhdrbs3(circ)	green.n1
green	C	n1	8	20190128 n1 green	WholeCell1	Pre	Post	Triangle	8	1627.33	269.37	254	1151	414	576	0.101547	6657.58	1036.2	5234.6	8601.02	810	162595	siKhdrbs3(circ)	green.n1
green	C	n1	8	20190128 n1 green	allSelected	Post	Pre	Triangle	8	17983.9	761.218	1780	3436	415	1718.5	0.0963917	6467.24	1907.62	3942.55	10049.4	801.446	160878	siKhdrbs3(circ)	green.n1
green	C	n1	1	20190128 n1 green	WholeCell1	Post	Pre	Triangle	1	1061.65	92.1963	53	657	385	329	0.0696621	7071.02	1986.26	4456.22	10528.5	593.994	119235	siKhdrbs3(circ)	green.n1
green	C	n1	3	20190128 n1 green	WholeCell1	Pre	Post	Triangle	3	1088.83	183.336	54	911	394	456	0.113997	6496.01	1482.67	4482.63	9330.98	950.68	190835	siKhdrbs3(circ)	green.n1
green	C	n1	6	20190128 n1 green	allSelected	Pre	Post	Triangle	6	17983.9	979.447	878	2541	408	1271	0.118022	4951.83	1124.09	3456.26	7108.93	740.665	148677	siKhdrbs3(circ)	green.n1
green	C	n1	4	20190128 n1 green	WholeCell1	Post	Pre	Triangle	4	1348.53	289.093	108	1118	397	559.5	0.101699	6720.83	2421.23	3640.32	11402.6	909.207	182509	siKhdrbs3(circ)	green.n1
green	C	n1	8	20190128 n1 green	allSelected	Pre	Post	Triangle	8	17983.9	1172.9	1659	3441	416	1721	0.0948474	6617.92	1034.97	5217.08	8518.84	743.376	149221	siKhdrbs3(circ)	green.n1
green	C	n1	5	20190128 n1 green	allSelected	Pre	Post	Triangle	5	17983.9	1246.53	1588	3657	404	1829	0.0974977	5609.3	1053.9	4245.12	7633.17	666.218	133733	siKhdrbs3(circ)	green.n1
green	C	n1	6	20190128 n1 green	WholeCell1	Pre	Post	Triangle	6	1440.67	219.623	75	793	406	397	0.125444	4718.69	964.571	3448.92	6647.89	758.887	152335	siKhdrbs3(circ)	green.n1
green	C	n1	7	20190128 n1 green	WholeCell1	Post	Pre	Triangle	7	1131.62	322.181	92	945	409	473	0.117851	6416.88	2090.38	3812.21	10642.8	1000.9	200916	siKhdrbs3(circ)	green.n1
green	C	n1	2	20190128 n1 green	WholeCell1	Post	Pre	Triangle	2	1440.6	274.79	105	1043	389	522	0.128783	5924.62	2094.27	3274.81	10132.1	1045.16	209800	siKhdrbs3(circ)	green.n1
green	C	n1	3	20190128 n1 green	WholeCell1	Post	Pre	Triangle	3	1088.83	279.07	52	923	393	462	0.112704	6180.76	2316.94	3241.45	10836.3	970.26	194765	siKhdrbs3(circ)	green.n1
green	C	n1	6	20190128 n1 green	WholeCell1	Post	Pre	Triangle	6	1440.67	223.718	95	809	405	405	0.122927	5153.3	1776.26	2928.99	8739.85	849.195	170463	siKhdrbs3(circ)	green.n1
green	C	n1	7	20190128 n1 green	allSelected	Pre	Post	Triangle	7	17983.9	1192	1826	4113	412	2057	0.105878	5090.38	953.478	3835.66	6934.56	656.486	131780	siKhdrbs3(circ)	green.n1
green	C	n1	2	20190128 n1 green	allSelected	Pre	Post	Triangle	2	17983.9	1566.18	1721	4203	392	2102	0.120747	8594.01	1954.27	5989.3	12292.9	1301.75	261307	siKhdrbs3(circ)	green.n1
green	C	n1	5	20190128 n1 green	WholeCell1	Post	Pre	Triangle	5	1801.76	361.846	162	1172	401	586.5	0.109055	6439.69	2174.55	3639.48	10682.3	913.006	183272	siKhdrbs3(circ)	green.n1
green	C	n2	5	20190401 n2 green	allSelected	Pre	Post	Triangle	5	17983.9	1305.35	933	2856	1716	1428.5	0.0753134	7694.2	1100.02	6229.7	9618.44	665.534	133596	siUvrag(circ)	green.n2
green	C	n2	3	20190401 n2 green	allSelected	Post	Pre	Triangle	3	17983.9	574.484	1454	3206	1707	1603.5	0.0958497	3873.32	1037.02	2498.1	5799.16	447.131	89754.7	siUvrag(circ)	green.n2
green	C	n2	6	20190401 n2 green	allSelected	Pre	Post	Triangle	6	17983.9	1237.29	1149	3511	1720	1756	0.0594096	7768.21	981.408	6484.28	9367.58	503.911	101152	siUvrag(circ)	green.n2
green	C	n2	6	20190401 n2 green	allSelected	Post	Pre	Triangle	6	17983.9	508.97	1760	3454	1719	1727.5	0.060797	3095.88	646.061	2254.32	4205.86	218.733	43907.3	siUvrag(circ)	green.n2
green	C	n2	6	20190401 n2 green	WholeCell1	Pre	Post	Triangle	6	1029.15	84.2405	12	323	1718	162	0.0545789	7824.18	941.348	6584.21	9340.64	463.372	93014.8	siUvrag(circ)	green.n2
green	C	n2	2	20190401 n2 green	allSelected	Pre	Post	Triangle	2	17983.9	1341.28	958	3367	1704	1684	0.0808729	5434.24	765.774	4393.25	6756.84	495.475	99459.1	siUvrag(circ)	green.n2
green	C	n2	5	20190401 n2 green	WholeCell1	Post	Pre	Triangle	5	870.073	43.8041	14	299	1713	150	0.0786488	5363.58	1594.46	3322.06	8280.34	519.573	104296	siUvrag(circ)	green.n2
green	C	n2	4	20190401 n2 green	WholeCell1	Post	Pre	Triangle	4	1223.57	99.6539	56	570	1709	285.5	0.0867035	3964.5	991.446	2659.16	5749.48	398.855	80064.1	siUvrag(circ)	green.n2
green	C	n2	7	20190401 n2 green	WholeCell1	Pre	Post	Triangle	7	929.849	101.218	11	309	1722	155	0.0652233	8741.43	1180.38	7176.55	10690.8	614.338	123319	siUvrag(circ)	green.n2
green	C	n2	1	20190401 n2 green	WholeCell1	Pre	Post	Triangle	1	1118.08	89.9246	8	309	1698	155	0.0630485	6394.57	909.603	5191.97	7910.65	449.102	90150.4	siUvrag(circ)	green.n2
green	C	n2	2	20190401 n2 green	WholeCell1	Pre	Post	Triangle	2	1282.62	163.743	22	551	1702	276	0.0741216	5431.43	751.767	4430.71	6732.27	450.617	90454.5	siUvrag(circ)	green.n2
green	C	n2	2	20190401 n2 green	allSelected	Post	Pre	Triangle	2	17983.9	499.171	1379	3296	1703	1648.5	0.0842809	3607.2	869.863	2444.63	5172.94	356.17	71495.7	siUvrag(circ)	green.n2
green	C	n2	7	20190401 n2 green	WholeCell1	Post	Pre	Triangle	7	929.849	34.7075	17	307	1721	154	0.066	4993.73	1281.41	3290.32	7185.01	381.689	76618.2	siUvrag(circ)	green.n2
green	C	n2	8	20190401 n2 green	allSelected	Post	Pre	Triangle	8	17983.9	544.206	1306	2848	1727	1424.5	0.0988634	5100.83	1397.05	3200.64	7676.97	609.657	122379	siUvrag(circ)	green.n2
green	C	n2	1	20190401 n2 green	allSelected	Post	Pre	Triangle	1	17983.9	524.319	1568	2826	1699	1413.5	0.0692314	3445.18	667.82	2554.72	4593.32	276.473	55497.8	siUvrag(circ)	green.n2
green	C	n2	5	20190401 n2 green	WholeCell1	Pre	Post	Triangle	5	870.073	92.3457	9	298	1714	149.5	0.0785436	8087.43	1297.06	6334.04	10320.2	739.595	148462	siUvrag(circ)	green.n2
green	C	n2	4	20190401 n2 green	allSelected	Post	Pre	Triangle	4	17983.9	559.569	1704	3502	1711	1751.5	0.0793187	3864.24	917.524	2648.13	5501.47	356.869	71636.1	siUvrag(circ)	green.n2
green	C	n2	7	20190401 n2 green	allSelected	Post	Pre	Triangle	7	17983.9	329.026	1238	2713	1723	1357	0.070247	4877.42	1266.06	3193.67	7081.29	408.36	81972	siUvrag(circ)	green.n2
green	C	n2	7	20190401 n2 green	allSelected	Pre	Post	Triangle	7	17983.9	1303.16	835	2763	1724	1382	0.068414	8617.36	1114.18	7107.74	10476.4	648.947	130266	siUvrag(circ)	green.n2
green	C	n2	1	20190401 n2 green	WholeCell1	Post	Pre	Triangle	1	1118.08	51.4759	7	305	1697	153	0.0641443	3548.77	698.826	2628.31	4744.42	262.03	52598.6	siUvrag(circ)	green.n2
green	C	n2	1	20190401 n2 green	allSelected	Pre	Post	Triangle	1	17983.9	1267.53	1083	2861	1700	1431	0.0679752	6176.78	816.974	5098.11	7550.15	473.526	95053.1	siUvrag(circ)	green.n2
green	C	n2	8	20190401 n2 green	allSelected	Pre	Post	Triangle	8	17983.9	1084.86	912	2893	1728	1447	0.0963515	8152.64	1405.15	6195.47	10617.7	896.364	179931	siUvrag(circ)	green.n2
green	C	n2	8	20190401 n2 green	WholeCell1	Post	Pre	Triangle	8	1153.38	83.2292	14	463	1725	232	0.0890497	5060.94	1352.72	3245.39	7468.71	540.859	108569	siUvrag(circ)	green.n2
green	C	n2	3	20190401 n2 green	allSelected	Pre	Post	Triangle	3	17983.9	1261.29	1031	3274	1708	1637.5	0.0928558	5403.51	879.602	4224.04	6988.54	574.619	115346	siUvrag(circ)	green.n2
green	C	n2	4	20190401 n2 green	allSelected	Pre	Post	Triangle	4	17983.9	1351.61	1174	3558	1712	1779.5	0.0768502	6103.1	899.585	4897.6	7660.8	526.933	105774	siUvrag(circ)	green.n2
green	C	n2	8	20190401 n2 green	WholeCell1	Pre	Post	Triangle	8	1153.38	120.418	7	475	1726	238	0.0862568	8247.49	1401.9	6313.41	10616.2	793.07	159197	siUvrag(circ)	green.n2
green	C	n2	3	20190401 n2 green	WholeCell1	Post	Pre	Triangle	3	782.919	34.0051	3	193	1705	97	0.0949223	3953.92	987.315	2601.99	5763.92	452.089	90749.9	siUvrag(circ)	green.n2
green	C	n2	2	20190401 n2 green	WholeCell1	Post	Pre	Triangle	2	1282.62	79.7072	29	541	1701	271	0.0758262	3549.89	769.875	2518.12	4903.59	307.083	61642.3	siUvrag(circ)	green.n2
green	C	n2	4	20190401 n2 green	WholeCell1	Pre	Post	Triangle	4	1223.57	154.463	36	586	1710	293.5	0.0836314	6323.69	1033.54	4923.57	8118.53	597.979	120035	siUvrag(circ)	green.n2
green	C	n2	6	20190401 n2 green	WholeCell1	Post	Pre	Triangle	6	1029.15	41.4129	16	316	1717	158.5	0.0561835	3020.94	585.202	2267.5	3997.22	190.878	38315.8	siUvrag(circ)	green.n2
green	C	n2	3	20190401 n2 green	WholeCell1	Pre	Post	Triangle	3	782.919	64.5628	4	199	1706	100	0.0854171	5469.38	876.895	4268.09	7032.7	544.771	109355	siUvrag(circ)	green.n2
green	C	n2	5	20190401 n2 green	allSelected	Post	Pre	Triangle	5	17983.9	420.221	1339	2799	1715	1400	0.0778089	4957.52	1350.47	3192.41	7403.79	473.517	95051.4	siUvrag(circ)	green.n2
green	C	n3	5	20190419 n3 green	WholeCell1	Pre	Post	Triangle	5	1307.53	96.8043	15	509	3026	255	0.0593183	11876.2	1737.75	9580.57	14691	778.071	156186	siRmst_2(circ)	green.n3
green	C	n3	6	20190419 n3 green	allSelected	Post	Pre	Triangle	6	17983.9	694.738	1836	2908	3031	1454.5	0.0925743	6394.73	1520.25	4335.16	9188.93	743.954	149337	siRmst_2(circ)	green.n3
green	C	n3	4	20190419 n3 green	allSelected	Post	Pre	Triangle	4	17983.9	577.603	1945	3606	3023	1803.5	0.0670599	5675.34	1311.63	3979.68	7978.5	445.88	89503.6	siRmst_2(circ)	green.n3
green	C	n3	2	20190419 n3 green	allSelected	Post	Pre	Triangle	2	17983.9	653.086	1080	2491	3015	1246	0.0877904	4482.11	990.576	3148.3	6273.84	468.119	93967.7	siRmst_2(circ)	green.n3
green	C	n3	5	20190419 n3 green	allSelected	Post	Pre	Triangle	5	17983.9	482.074	1529	3031	3027	1516	0.0600013	5701.62	993.127	4371.74	7359.08	395.802	79451.3	siRmst_2(circ)	green.n3
green	C	n3	1	20190419 n3 green	allSelected	Pre	Post	Triangle	1	17983.9	954.852	662	2403	3012	1202	0.0778173	9741.01	1472.81	7722.41	12252.7	852.023	171031	siRmst_2(circ)	green.n3
green	C	n3	1	20190419 n3 green	allSelected	Post	Pre	Triangle	1	17983.9	449.13	1074	2388	3011	1194.5	0.078874	5075.64	1032.94	3665.07	6885.35	465.403	93422.7	siRmst_2(circ)	green.n3
green	C	n3	7	20190419 n3 green	WholeCell1	Pre	Post	Triangle	7	1458.2	155.404	26	662	3034	331.5	0.0561148	11322.1	1383.12	9426.18	13515.8	689.64	138435	siRmst_2(circ)	green.n3
green	C	n3	4	20190419 n3 green	WholeCell1	Pre	Post	Triangle	4	1429.41	178.35	26	702	3022	351.5	0.0599772	11323.7	1619.11	9228.09	13969.7	744.858	149519	siRmst_2(circ)	green.n3
green	C	n3	3	20190419 n3 green	allSelected	Pre	Post	Triangle	3	17983.9	1182.63	1086	3158	3020	1579.5	0.0789193	8803.38	1398.21	6945.81	11275.6	791.247	158831	siRmst_2(circ)	green.n3
green	C	n3	6	20190419 n3 green	WholeCell1	Pre	Post	Triangle	6	1630.57	201.584	79	863	3030	432	0.0995006	8897.36	1802.03	6434.62	12163	1090.58	218918	siRmst_2(circ)	green.n3
green	C	n3	5	20190419 n3 green	allSelected	Pre	Post	Triangle	5	17983.9	977.419	916	3075	3028	1538	0.0588543	11455.7	1549.26	9424.61	13990.9	752.448	151042	siRmst_2(circ)	green.n3
green	C	n3	8	20190419 n3 green	allSelected	Post	Pre	Triangle	8	17983.9	481.092	1738	3199	3039	1600	0.0643348	6337.36	1264.52	4638.96	8480.79	474.502	95249.1	siRmst_2(circ)	green.n3
green	C	n3	3	20190419 n3 green	allSelected	Post	Pre	Triangle	3	17983.9	557.855	1561	3122	3019	1561.5	0.0804196	5355.29	1355.82	3568.19	7812.32	510.4	102455	siRmst_2(circ)	green.n3
green	C	n3	7	20190419 n3 green	WholeCell1	Post	Pre	Triangle	7	1458.2	83.7772	55	643	3033	322	0.0584806	6788.38	1249.07	5108.72	8824.77	446.22	89571.9	siRmst_2(circ)	green.n3
green	C	n3	4	20190419 n3 green	allSelected	Pre	Post	Triangle	4	17983.9	1351.09	1309	3672	3024	1836.5	0.065259	11322.9	1665.22	9119.31	14096.3	821.231	164850	siRmst_2(circ)	green.n3
green	C	n3	8	20190419 n3 green	allSelected	Pre	Post	Triangle	8	17983.9	1189.09	1078	3251	3040	1626	0.0627142	12368.3	1697.24	10093.3	15138.7	863.99	173433	siRmst_2(circ)	green.n3
green	C	n3	6	20190419 n3 green	WholeCell1	Post	Pre	Triangle	6	1630.57	237.313	118	883	3029	442	0.0972616	6391.07	1575.8	4287.95	9357.17	795.21	159626	siRmst_2(circ)	green.n3
green	C	n3	7	20190419 n3 green	allSelected	Pre	Post	Triangle	7	17983.9	1208.23	1464	3723	3036	1862	0.0666293	11700.1	1719.68	9392.87	14554.4	865.556	173747	siRmst_2(circ)	green.n3
green	C	n3	2	20190419 n3 green	WholeCell1	Post	Pre	Triangle	2	1250.92	109.393	30	453	3013	227	0.074936	4388.73	868.002	3225.48	5895.99	383.66	77013.8	siRmst_2(circ)	green.n3
green	C	n3	3	20190419 n3 green	WholeCell1	Pre	Post	Triangle	3	1287.28	145.042	30	579	3018	290	0.0813143	8845.47	1386.62	7014.12	11340.4	816.074	163814	siRmst_2(circ)	green.n3
green	C	n3	7	20190419 n3 green	allSelected	Post	Pre	Triangle	7	17983.9	634.564	2079	3669	3035	1835	0.068036	6781.69	1343.96	4977.45	9093.64	529.119	106213	siRmst_2(circ)	green.n3
green	C	n3	4	20190419 n3 green	WholeCell1	Post	Pre	Triangle	4	1429.41	99.6738	42	702	3021	351.5	0.0610043	5588.65	1209.57	4025.71	7668.11	398.147	79921.9	siRmst_2(circ)	green.n3
green	C	n3	8	20190419 n3 green	WholeCell1	Post	Pre	Triangle	8	1573.7	76.8377	36	506	3037	253.5	0.0756245	6614.53	1525.6	4590.54	9347.81	593.091	119054	siRmst_2(circ)	green.n3
green	C	n3	1	20190419 n3 green	WholeCell1	Post	Pre	Triangle	1	1363.62	116.138	25	526	3009	263.5	0.0936768	5102.82	1122.53	3585.43	7150.92	560.509	112514	siRmst_2(circ)	green.n3
green	C	n3	1	20190419 n3 green	WholeCell1	Pre	Post	Triangle	1	1363.62	141.973	9	526	3010	263.5	0.093519	10108.2	1672.32	7771.34	13052	1071.97	215181	siRmst_2(circ)	green.n3
green	C	n3	6	20190419 n3 green	allSelected	Pre	Post	Triangle	6	17983.9	1104.54	1333	2922	3032	1461.5	0.091732	8677.63	1738.35	6354.55	11806.1	968.745	194461	siRmst_2(circ)	green.n3
green	C	n3	2	20190419 n3 green	WholeCell1	Pre	Post	Triangle	2	1250.92	85.3863	28	459	3014	230	0.0734074	8094.78	1416.49	6198.34	10515.3	661.675	132821	siRmst_2(circ)	green.n3
green	C	n3	8	20190419 n3 green	WholeCell1	Pre	Post	Triangle	8	1573.7	168.107	14	520	3038	260.5	0.0729038	12837.6	1930.13	10175.9	16024.8	1049.33	210637	siRmst_2(circ)	green.n3
green	C	n3	3	20190419 n3 green	WholeCell1	Post	Pre	Triangle	3	1287.28	111.281	50	590	3017	295.5	0.0806661	5170.53	1258.06	3537.57	7468.73	499.615	100290	siRmst_2(circ)	green.n3
green	C	n3	2	20190419 n3 green	allSelected	Pre	Post	Triangle	2	17983.9	671.398	714	2502	3016	1251.5	0.08696	8290.99	1648.27	6069.63	11170.6	819.134	164429	siRmst_2(circ)	green.n3
green	C	n3	5	20190419 n3 green	WholeCell1	Post	Pre	Triangle	5	1307.53	89.7652	24	506	3025	253.5	0.0596561	5783	1036.26	4398.69	7479.06	397.24	79739.8	siRmst_2(circ)	green.n3
green	C	n4	5	20190426 n4 green	WholeCell1	Pre	Post	Triangle	5	1998.73	198.431	193	827	4338	414	0.0875187	7763.64	1410.25	5855.43	10301.5	833.312	167275	siUbn2(circ)	green.n4
green	C	n4	1	20190426 n4 green	WholeCell1	Pre	Post	Triangle	1	1745.46	112.213	25	471	4322	236	0.0532505	9478.36	1176.88	7920.37	11395.5	561.755	112764	siUbn2(circ)	green.n4
green	C	n4	7	20190426 n4 green	allSelected	Post	Pre	Triangle	7	17983.9	905.897	3229	5167	4347	2584	0.0745769	7616.74	1725.37	5319.63	10663	665.175	133524	siUbn2(circ)	green.n4
green	C	n4	2	20190426 n4 green	allSelected	Post	Pre	Triangle	2	17983.9	546.218	1570	2934	4327	1467.5	0.0679966	5219.71	1052.7	3811.85	7038.55	416.669	83640	siUbn2(circ)	green.n4
green	C	n4	3	20190426 n4 green	allSelected	Post	Pre	Triangle	3	17983.9	604.345	1473	2883	4331	1442	0.0790621	3938.64	911.713	2730.05	5591.73	373.663	75007.2	siUbn2(circ)	green.n4
green	C	n4	7	20190426 n4 green	WholeCell1	Post	Pre	Triangle	7	1212.58	76.9174	22	480	4345	240.5	0.06685	7679.08	1589.44	5629.92	10470.8	586.8	117791	siUbn2(circ)	green.n4
green	C	n4	4	20190426 n4 green	allSelected	Pre	Post	Triangle	4	17983.9	1118.69	1053	3105	4336	1553	0.0700641	11071.3	1685.59	8810.88	13907.1	896.938	180047	siUbn2(circ)	green.n4
green	C	n4	6	20190426 n4 green	WholeCell1	Pre	Post	Triangle	6	1530.51	175.445	88	876	4342	438.5	0.0827169	22637.2	3956.04	16952.9	28975.3	2134.32	428433	siUbn2(circ)	green.n4
green	C	n4	1	20190426 n4 green	allSelected	Post	Pre	Triangle	1	17983.9	648.298	1706	3247	4323	1624	0.060656	4490.51	707.486	3548.02	5671.54	310.284	62284.8	siUbn2(circ)	green.n4
green	C	n4	4	20190426 n4 green	allSelected	Post	Pre	Triangle	4	17983.9	547.1	1553	3053	4335	1527	0.0717746	4857.26	1102.25	3437.94	6843.75	423.751	85061.5	siUbn2(circ)	green.n4
green	C	n4	2	20190426 n4 green	WholeCell1	Pre	Post	Triangle	2	1242.2	105.537	11	346	4326	173.5	0.0805809	11994.4	2055.95	9198.94	15484.2	1116.11	224043	siUbn2(circ)	green.n4
green	C	n4	3	20190426 n4 green	WholeCell1	Post	Pre	Triangle	3	1632.91	136.927	48	603	4329	302	0.0936799	4185.94	1071.33	2768.08	6209.8	478.564	96064.5	siUbn2(circ)	green.n4
green	C	n4	7	20190426 n4 green	WholeCell1	Pre	Post	Triangle	7	1212.58	119.068	11	493	4346	247	0.0645882	17605.6	3117.55	13435.9	22587.5	1295.5	260051	siUbn2(circ)	green.n4
green	C	n4	4	20190426 n4 green	WholeCell1	Post	Pre	Triangle	4	1015.26	74.86	22	409	4333	205	0.0763301	5007	1206.13	3491.51	7227.08	472.222	94791.5	siUbn2(circ)	green.n4
green	C	n4	6	20190426 n4 green	allSelected	Post	Pre	Triangle	6	17983.9	1022.93	3123	5003	4343	2502	0.0864795	8809.16	1856.7	6275.25	12121.9	897.259	180111	siUbn2(circ)	green.n4
green	C	n4	8	20190426 n4 green	allSelected	Pre	Post	Triangle	8	17983.9	1265.04	1683	4061	4352	2031	0.084327	14244.8	2792.68	10472.7	19090.4	1402.62	281555	siUbn2(circ)	green.n4
green	C	n4	1	20190426 n4 green	allSelected	Pre	Post	Triangle	1	17983.9	931.622	1154	3273	4324	1637	0.0599392	9592.32	1355.83	7807.19	11826.7	644.691	129412	siUbn2(circ)	green.n4
green	C	n4	6	20190426 n4 green	WholeCell1	Post	Pre	Triangle	6	1530.51	177.184	126	869	4341	435	0.0835995	8769.17	1699.83	6459.54	11813.7	877.145	176073	siUbn2(circ)	green.n4
green	C	n4	4	20190426 n4 green	WholeCell1	Pre	Post	Triangle	4	1015.26	113.892	21	421	4334	211	0.0735273	11534.8	1842.23	9018.02	14595.8	989.519	198631	siUbn2(circ)	green.n4
green	C	n4	5	20190426 n4 green	allSelected	Post	Pre	Triangle	5	17983.9	692.61	1749	2807	4339	1404	0.0972918	6151	1770.68	3803.61	9480.89	765.234	153609	siUbn2(circ)	green.n4
green	C	n4	8	20190426 n4 green	WholeCell1	Pre	Post	Triangle	8	1296.65	144.629	22	649	4350	325	0.0777997	14187.2	2654.37	10620.7	18756.7	1323.29	265631	siUbn2(circ)	green.n4
green	C	n4	8	20190426 n4 green	allSelected	Post	Pre	Triangle	8	17983.9	779.621	2389	4007	4351	2004	0.0858864	7771.97	1740.72	5408.38	10872.9	785.213	157620	siUbn2(circ)	green.n4
green	C	n4	2	20190426 n4 green	allSelected	Pre	Post	Triangle	2	17983.9	949.258	1006	2956	4328	1478.5	0.0673014	11379.7	1777.35	8978.1	14305.3	877.674	176180	siUbn2(circ)	green.n4
green	C	n4	5	20190426 n4 green	WholeCell1	Post	Pre	Triangle	5	1998.73	214.577	242	830	4337	415.5	0.0843446	6248.91	1753.14	3949.04	9495.91	691.694	138847	siUbn2(circ)	green.n4
green	C	n4	7	20190426 n4 green	allSelected	Pre	Post	Triangle	7	17983.9	1443.75	2200	5247	4348	2624	0.0730844	17498.9	3272.73	13073.5	22908.9	1442.4	289541	siUbn2(circ)	green.n4
green	C	n4	3	20190426 n4 green	WholeCell1	Pre	Post	Triangle	3	1632.91	147.443	25	609	4330	305	0.0922479	10398.2	2144.71	7433.45	14164.5	1115.61	223942	siUbn2(circ)	green.n4
green	C	n4	8	20190426 n4 green	WholeCell1	Post	Pre	Triangle	8	1296.65	119.765	32	651	4349	326	0.077765	7799.98	1666.03	5560.23	10681.6	712.928	143109	siUbn2(circ)	green.n4
green	C	n4	5	20190426 n4 green	allSelected	Pre	Post	Triangle	5	17983.9	1017.57	1230	2787	4340	1394	0.0975034	8184.89	1752.93	5815.85	11363.8	961.93	193093	siUbn2(circ)	green.n4
green	C	n4	2	20190426 n4 green	WholeCell1	Post	Pre	Triangle	2	1242.2	66.3263	14	341	4325	171	0.0821525	5450.14	1157.7	3900.46	7563.52	536.833	107761	siUbn2(circ)	green.n4
green	C	n4	6	20190426 n4 green	allSelected	Pre	Post	Triangle	6	17983.9	1403.71	2183	5065	4344	2533	0.0850971	22157.6	3984.66	16557.6	28649.8	2138.33	429238	siUbn2(circ)	green.n4
green	C	n4	3	20190426 n4 green	allSelected	Pre	Post	Triangle	3	17983.9	953.636	979	2919	4332	1460	0.0776259	9638.11	1759.5	7289.91	12656.5	856.083	171846	siUbn2(circ)	green.n4
green	C	n4	1	20190426 n4 green	WholeCell1	Post	Pre	Triangle	1	1745.46	88.6344	38	461	4321	231	0.0549328	4502.62	659.419	3635.08	5580.44	282.963	56800.5	siUbn2(circ)	green.n4
green	D	n1	2	20190128 n1 green	allSelected	Post	Pre	Triangle	2	17983.9	410.113	993	2258	423	1129.5	0.090667	4400.35	1360.4	2628.74	6964.4	509.121	102198	siZranb1(circ)	green.n1
green	D	n1	5	20190128 n1 green	allSelected	Post	Pre	Triangle	5	17983.9	706.166	1177	2660	435	1330.5	0.11039	5978.7	2012.97	3412.48	9936.68	918.543	184383	siZranb1(circ)	green.n1
green	D	n1	4	20190128 n1 green	allSelected	Post	Pre	Triangle	4	17983.9	529.903	1338	2728	431	1364.5	0.0986287	7562.81	2693.07	4139.94	12689.2	979.221	196564	siZranb1(circ)	green.n1
green	D	n1	3	20190128 n1 green	allSelected	Pre	Post	Triangle	3	17983.9	980.956	729	2403	428	1202	0.125759	4751.15	1092.01	3341.05	6916.43	771.284	154824	siZranb1(circ)	green.n1
green	D	n1	6	20190128 n1 green	allSelected	Post	Pre	Triangle	6	17983.9	587.193	1592	3076	439	1538.5	0.0974187	7807.42	2665.05	4372.88	12828.9	992.663	199262	siZranb1(circ)	green.n1
green	D	n1	3	20190128 n1 green	allSelected	Post	Pre	Triangle	3	17983.9	602.028	913	2400	427	1200.5	0.124766	5985.86	2232.78	3124.62	10436.7	1018.87	204522	siZranb1(circ)	green.n1
green	D	n1	6	20190128 n1 green	allSelected	Pre	Post	Triangle	6	17983.9	1153.33	1072	3094	440	1547.5	0.0959253	7347.68	1549.92	5311.01	10227.3	873.025	175246	siZranb1(circ)	green.n1
green	D	n1	5	20190128 n1 green	WholeCell1	Post	Pre	Triangle	5	1285.89	229.596	92	795	433	398	0.13447	6359.15	2369.49	3418.5	11277	1181.88	237243	siZranb1(circ)	green.n1
green	D	n1	1	20190128 n1 green	allSelected	Post	Pre	Triangle	1	17983.9	1408.21	1635	3606	419	1803.5	0.109477	5342.66	1846.91	3038.41	9037.77	804.88	161567	siZranb1(circ)	green.n1
green	D	n1	8	20190128 n1 green	WholeCell1	Post	Pre	Triangle	8	1281.57	179.097	78	949	445	475	0.0922118	7661.11	2578.28	4343.89	12529.1	921.566	184990	siZranb1(circ)	green.n1
green	D	n1	5	20190128 n1 green	allSelected	Pre	Post	Triangle	5	17983.9	854.311	865	2670	436	1335.5	0.108168	5848.6	1290.23	4166.99	8318.51	836.549	167924	siZranb1(circ)	green.n1
green	D	n1	7	20190128 n1 green	allSelected	Pre	Post	Triangle	7	17983.9	1220.36	951	2814	444	1407.5	0.0865394	5786.21	989.865	4491.44	7639.53	637.413	127951	siZranb1(circ)	green.n1
green	D	n1	4	20190128 n1 green	WholeCell1	Pre	Post	Triangle	4	1235.36	208.962	113	755	430	378	0.0989934	7135.1	1459.12	5182.6	9795.34	878.197	176285	siZranb1(circ)	green.n1
green	D	n1	7	20190128 n1 green	WholeCell1	Post	Pre	Triangle	7	1411.48	147.214	72	712	441	356.5	0.117791	7205.95	2625.33	3870.37	12349.4	1086.48	218095	siZranb1(circ)	green.n1
green	D	n1	7	20190128 n1 green	allSelected	Post	Pre	Triangle	7	17983.9	460.747	1231	2769	443	1385	0.089693	6458.47	2104.62	3732.96	10392	766.673	153898	siZranb1(circ)	green.n1
green	D	n1	1	20190128 n1 green	WholeCell1	Post	Pre	Triangle	1	1043.36	444.472	71	1011	417	506	0.118726	5462.42	1979.03	3036.5	9586.72	886.832	178018	siZranb1(circ)	green.n1
green	D	n1	4	20190128 n1 green	allSelected	Pre	Post	Triangle	4	17983.9	1104.3	1043	2760	432	1380.5	0.0963989	7022.18	1404.37	5144.94	9587.22	825.722	165751	siZranb1(circ)	green.n1
green	D	n1	3	20190128 n1 green	WholeCell1	Pre	Post	Triangle	3	1309.17	191.551	89	727	426	364	0.115832	4843.1	1076.99	3415.91	6942.4	712.539	143031	siZranb1(circ)	green.n1
green	D	n1	1	20190128 n1 green	allSelected	Pre	Post	Triangle	1	17983.9	871.03	1407	3409	420	1705	0.118062	4707.01	982.326	3438.23	6685.9	666.926	133875	siZranb1(circ)	green.n1
green	D	n1	1	20190128 n1 green	WholeCell1	Pre	Post	Triangle	1	1043.36	176.163	57	896	418	448.5	0.140691	4789.33	905.679	3559.32	6652.64	766.168	153797	siZranb1(circ)	green.n1
green	D	n1	2	20190128 n1 green	WholeCell1	Post	Pre	Triangle	2	1055.01	87.0602	50	433	421	217	0.0921155	4368.62	1357.88	2603.13	6855.74	516.84	103748	siZranb1(circ)	green.n1
green	D	n1	8	20190128 n1 green	allSelected	Pre	Post	Triangle	8	17983.9	1155.91	1223	2970	448	1485.5	0.082332	5031.06	766.15	4051.5	6486.82	503.794	101129	siZranb1(circ)	green.n1
green	D	n1	8	20190128 n1 green	allSelected	Post	Pre	Triangle	8	17983.9	568.227	1735	2999	447	1500	0.0826549	7196.06	2251.09	4293.45	11360.2	802.718	161133	siZranb1(circ)	green.n1
green	D	n1	2	20190128 n1 green	allSelected	Pre	Post	Triangle	2	17983.9	938.113	696	2296	424	1148.5	0.0885039	7579.69	1366.33	5754.84	10050.9	822.324	165069	siZranb1(circ)	green.n1
green	D	n1	8	20190128 n1 green	WholeCell1	Pre	Post	Triangle	8	1281.57	225.103	51	937	446	469	0.0918858	5227.28	873.244	4083.24	6876.67	581.123	116652	siZranb1(circ)	green.n1
green	D	n1	6	20190128 n1 green	WholeCell1	Post	Pre	Triangle	6	1097.39	125.554	33	552	437	276.5	0.105938	7561.92	2663.37	4280.91	12830.1	1092.74	219352	siZranb1(circ)	green.n1
green	D	n1	3	20190128 n1 green	WholeCell1	Post	Pre	Triangle	3	1309.17	182.116	98	737	425	369	0.112445	5888.92	2101.66	3215.56	10052.9	883.294	177308	siZranb1(circ)	green.n1
green	D	n1	4	20190128 n1 green	WholeCell1	Post	Pre	Triangle	4	1235.36	146.263	122	748	429	374.5	0.100441	7623.33	2679.83	4231.66	12769.1	1002.42	201221	siZranb1(circ)	green.n1
green	D	n1	7	20190128 n1 green	WholeCell1	Pre	Post	Triangle	7	1411.48	236.815	50	734	442	367.5	0.113075	6414.8	1423.52	4525.71	9160.44	956.49	192001	siZranb1(circ)	green.n1
green	D	n1	2	20190128 n1 green	WholeCell1	Pre	Post	Triangle	2	1055.01	105.712	21	437	422	219	0.0908124	7943.06	1569.69	5837.4	10788.5	886.093	177870	siZranb1(circ)	green.n1
green	D	n1	6	20190128 n1 green	WholeCell1	Pre	Post	Triangle	6	1097.39	136.035	14	558	438	279.5	0.104414	8096.43	1930.89	5490.03	11631.4	1081.34	217062	siZranb1(circ)	green.n1
green	D	n1	5	20190128 n1 green	WholeCell1	Pre	Post	Triangle	5	1285.89	196.588	78	807	434	404	0.131841	6328.11	1548.93	4259.71	9340.22	1105.99	222010	siZranb1(circ)	green.n1
green	D	n2	1	20190401 n2 green	allSelected	Pre	Post	Triangle	1	17983.9	1214.75	1568	4149	1732	2075	0.0630099	9877.71	1543.49	7832.4	12408.9	703.345	141186	siHomer1(circ)	green.n2
green	D	n2	3	20190401 n2 green	allSelected	Post	Pre	Triangle	3	17983.9	481.929	1185	2676	1739	1338.5	0.0919111	5963.54	1776.15	3630.62	9274.52	674.601	135416	siHomer1(circ)	green.n2
green	D	n2	7	20190401 n2 green	WholeCell1	Post	Pre	Triangle	7	1385.99	99.898	33	611	1753	306	0.0793617	5149.39	1257.71	3480.97	7403.31	481.391	96631.9	siHomer1(circ)	green.n2
green	D	n2	4	20190401 n2 green	WholeCell1	Post	Pre	Triangle	4	853.44	52.6366	17	343	1741	172	0.0794198	5275.99	1300.68	3550.81	7572.33	479.246	96201.4	siHomer1(circ)	green.n2
green	D	n2	6	20190401 n2 green	allSelected	Post	Pre	Triangle	6	17983.9	437.916	1248	2826	1751	1413.5	0.0659133	4417.27	918.653	3186.76	5992.06	343.127	68877.5	siHomer1(circ)	green.n2
green	D	n2	2	20190401 n2 green	allSelected	Post	Pre	Triangle	2	17983.9	647.835	1643	3146	1735	1573.5	0.0966602	5985.91	1787.92	3614.99	9328.97	739.361	148416	siHomer1(circ)	green.n2
green	D	n2	4	20190401 n2 green	allSelected	Post	Pre	Triangle	4	17983.9	574.743	1943	3655	1743	1828	0.0703278	4991.52	1124.66	3489.75	6932.07	411.178	82537.7	siHomer1(circ)	green.n2
green	D	n2	7	20190401 n2 green	allSelected	Post	Pre	Triangle	7	17983.9	467.861	1615	3206	1755	1603.5	0.0730827	5081.21	1178.94	3491.03	7152.94	440.112	88345.9	siHomer1(circ)	green.n2
green	D	n2	6	20190401 n2 green	allSelected	Pre	Post	Triangle	6	17983.9	992.663	838	2877	1752	1439	0.0643737	9357.67	1250	7678.06	11398.8	670.091	134510	siHomer1(circ)	green.n2
green	D	n2	7	20190401 n2 green	WholeCell1	Pre	Post	Triangle	7	1385.99	159.962	24	611	1754	306	0.0791391	10540.1	1558.08	8381.15	13163.4	928.56	186394	siHomer1(circ)	green.n2
green	D	n2	5	20190401 n2 green	allSelected	Pre	Post	Triangle	5	17983.9	1550.49	1801	4412	1748	2206.5	0.0803379	10897.6	1739.03	8553.72	13905.2	988.011	198328	siHomer1(circ)	green.n2
green	D	n2	2	20190401 n2 green	WholeCell1	Pre	Post	Triangle	2	896.322	100.869	12	401	1734	201	0.0869277	8942.79	1296.69	7174.19	11261.3	903.161	181296	siHomer1(circ)	green.n2
green	D	n2	8	20190401 n2 green	allSelected	Post	Pre	Triangle	8	17983.9	562.01	2043	3797	1759	1899	0.0695007	5062.68	1033.19	3687.58	6850.04	408.54	82008.2	siHomer1(circ)	green.n2
green	D	n2	7	20190401 n2 green	allSelected	Pre	Post	Triangle	7	17983.9	1294.83	1059	3232	1756	1616.5	0.0721835	10221.7	1399.74	8306.97	12583.1	833.028	167218	siHomer1(circ)	green.n2
green	D	n2	5	20190401 n2 green	WholeCell1	Post	Pre	Triangle	5	1089.76	86.9904	28	634	1745	317.5	0.0662334	5345.1	1205.7	3714.97	7396.78	401.987	80692.8	siHomer1(circ)	green.n2
green	D	n2	5	20190401 n2 green	WholeCell1	Pre	Post	Triangle	5	1089.76	151.503	31	641	1746	321	0.0651685	10699.4	1507.41	8678.6	13171.6	763.688	153299	siHomer1(circ)	green.n2
green	D	n2	8	20190401 n2 green	WholeCell1	Post	Pre	Triangle	8	986.815	60.702	15	407	1757	204	0.069199	5165.43	1075.63	3745.17	7028.62	413.827	83069.4	siHomer1(circ)	green.n2
green	D	n2	8	20190401 n2 green	WholeCell1	Pre	Post	Triangle	8	986.815	102.752	17	413	1758	207	0.0677433	10036.7	1468.52	8031.4	12434.3	754.945	151544	siHomer1(circ)	green.n2
green	D	n2	5	20190401 n2 green	allSelected	Post	Pre	Triangle	5	17983.9	737.441	2476	4373	1747	2187	0.0816026	5452.19	1355.75	3642.26	7873.49	527.834	105955	siHomer1(circ)	green.n2
green	D	n2	1	20190401 n2 green	allSelected	Post	Pre	Triangle	1	17983.9	675.842	2450	4098	1731	2049.5	0.0640439	3632.08	795.323	2586.55	5000.33	277.46	55695.9	siHomer1(circ)	green.n2
green	D	n2	8	20190401 n2 green	allSelected	Pre	Post	Triangle	8	17983.9	1475.57	1356	3858	1760	1929.5	0.0678971	9660.6	1285.31	7934.06	11803	732.947	147128	siHomer1(circ)	green.n2
green	D	n2	3	20190401 n2 green	WholeCell1	Pre	Post	Triangle	3	1082.64	132.164	23	477	1738	239	0.0805786	10048.9	1831.3	7574.69	13234.7	935.306	187748	siHomer1(circ)	green.n2
green	D	n2	2	20190401 n2 green	WholeCell1	Post	Pre	Triangle	2	896.322	80.0858	21	400	1733	200.5	0.08715	6276.73	1739.98	3937.17	9484.51	720.89	144708	siHomer1(circ)	green.n2
green	D	n2	3	20190401 n2 green	allSelected	Pre	Post	Triangle	3	17983.9	1142.45	802	2735	1740	1368	0.0888995	9914.1	1778.4	7478.19	13023.3	1027.72	206299	siHomer1(circ)	green.n2
green	D	n2	2	20190401 n2 green	allSelected	Pre	Post	Triangle	2	17983.9	1086.85	1237	3152	1736	1576.5	0.0958969	9210.08	1523.17	7138.06	11956.2	1026.04	205961	siHomer1(circ)	green.n2
green	D	n2	3	20190401 n2 green	WholeCell1	Post	Pre	Triangle	3	1082.64	77.7394	35	462	1737	231.5	0.0840022	6004.26	1728.7	3753.19	9267.68	616.181	123689	siHomer1(circ)	green.n2
green	D	n2	1	20190401 n2 green	WholeCell1	Post	Pre	Triangle	1	1495.59	101.373	79	743	1729	372	0.0544226	3654.25	742.103	2674.42	4877.18	234.357	47043.5	siHomer1(circ)	green.n2
green	D	n2	4	20190401 n2 green	allSelected	Pre	Post	Triangle	4	17983.9	1311.19	1370	3720	1744	1860.5	0.068722	9747.63	1295	8010.63	11943	749.258	150402	siHomer1(circ)	green.n2
green	D	n2	4	20190401 n2 green	WholeCell1	Pre	Post	Triangle	4	853.44	97.5367	9	353	1742	177	0.0766176	10074.4	1501.89	8063.05	12647.2	867.396	174117	siHomer1(circ)	green.n2
green	D	n2	6	20190401 n2 green	WholeCell1	Pre	Post	Triangle	6	841.867	93.3122	8	330	1750	165.5	0.0730636	9271.02	1147.41	7661.99	11166.4	747.028	149955	siHomer1(circ)	green.n2
green	D	n2	6	20190401 n2 green	WholeCell1	Post	Pre	Triangle	6	841.867	48.168	8	314	1749	157.5	0.0777643	4987.58	1204.45	3387.78	7085.1	452.264	90785.2	siHomer1(circ)	green.n2
green	D	n2	1	20190401 n2 green	WholeCell1	Pre	Post	Triangle	1	1495.59	155.045	45	749	1730	375	0.0537837	9648.63	1325.1	7907.04	11747	575.304	115483	siHomer1(circ)	green.n2
green	D	n3	2	20190419 n3 green	allSelected	Post	Pre	Triangle	2	17983.9	690.951	1878	3238	3047	1619.5	0.0704416	4890.04	965.102	3601.46	6571.83	407.665	81832.5	siZranb1(circ)	green.n3
green	D	n3	3	20190419 n3 green	allSelected	Post	Pre	Triangle	3	17983.9	672.933	1564	3082	3051	1541.5	0.0869244	4516.71	991.904	3183.18	6330.99	456.33	91601.3	siZranb1(circ)	green.n3
green	D	n3	1	20190419 n3 green	allSelected	Pre	Post	Triangle	1	17983.9	1153.94	1305	2785	3044	1393	0.0616334	11444.3	1970.76	8900.61	14756.7	822.605	165125	siZranb1(circ)	green.n3
green	D	n3	8	20190419 n3 green	allSelected	Post	Pre	Triangle	8	17983.9	561.821	1737	3150	3071	1575.5	0.0696771	3962.63	825.217	2872.59	5415.39	325.408	65320.6	siZranb1(circ)	green.n3
green	D	n3	1	20190419 n3 green	allSelected	Post	Pre	Triangle	1	17983.9	628.456	1934	2752	3043	1376.5	0.0626657	3943.41	828.811	2863.2	5357.34	297.573	59733.3	siZranb1(circ)	green.n3
green	D	n3	6	20190419 n3 green	allSelected	Post	Pre	Triangle	6	17983.9	494.568	1445	2818	3063	1409.5	0.0731927	3964.13	919.792	2758.07	5607.98	341.43	68536.9	siZranb1(circ)	green.n3
green	D	n3	8	20190419 n3 green	allSelected	Pre	Post	Triangle	8	17983.9	1058.45	1106	3183	3072	1592	0.0684844	10558.4	1760.33	8224.97	13548.2	819.896	164582	siZranb1(circ)	green.n3
green	D	n3	4	20190419 n3 green	WholeCell1	Post	Pre	Triangle	4	1458.09	136.917	47	507	3053	254	0.11646	4396.35	1207.06	2811.74	6755.6	616.815	123816	siZranb1(circ)	green.n3
green	D	n3	4	20190419 n3 green	allSelected	Post	Pre	Triangle	4	17983.9	592.404	1556	2517	3055	1259	0.0891569	4073.78	978.985	2776.38	5858.59	434.833	87286.1	siZranb1(circ)	green.n3
green	D	n3	6	20190419 n3 green	WholeCell1	Pre	Post	Triangle	6	1315	98.0498	15	371	3062	186	0.0647224	10365.2	1571.95	8276.79	12945.6	756.938	151944	siZranb1(circ)	green.n3
green	D	n3	2	20190419 n3 green	WholeCell1	Post	Pre	Triangle	2	1309.42	107.306	43	529	3045	265	0.0718696	5133.43	1060.4	3703.05	6994	430.023	86320.6	siZranb1(circ)	green.n3
green	D	n3	3	20190419 n3 green	WholeCell1	Post	Pre	Triangle	3	1254.93	89.7004	53	400	3049	200.5	0.0966125	4662.64	1084.91	3214.21	6741.9	519.06	104193	siZranb1(circ)	green.n3
green	D	n3	5	20190419 n3 green	WholeCell1	Pre	Post	Triangle	5	1440.56	116.457	30	560	3058	280.5	0.0798321	11051.5	2355.98	7827.7	15064.5	1002.69	201276	siZranb1(circ)	green.n3
green	D	n3	2	20190419 n3 green	WholeCell1	Pre	Post	Triangle	2	1309.42	109.443	29	530	3046	265.5	0.0715547	11102.1	2030.21	8432.18	14586.5	891.957	179047	siZranb1(circ)	green.n3
green	D	n3	3	20190419 n3 green	WholeCell1	Pre	Post	Triangle	3	1254.93	104.372	24	412	3050	206.5	0.0936675	12355.8	2589.06	8760.85	16851.2	1356.42	272280	siZranb1(circ)	green.n3
green	D	n3	7	20190419 n3 green	WholeCell1	Pre	Post	Triangle	7	1493.57	142.208	19	522	3066	261.5	0.0609617	12867.3	2133.62	10047.9	16319.1	876.65	175974	siZranb1(circ)	green.n3
green	D	n3	4	20190419 n3 green	WholeCell1	Pre	Post	Triangle	4	1458.09	129.689	41	509	3054	255	0.115831	12166.4	3436	7429.98	18270.8	1730.67	347406	siZranb1(circ)	green.n3
green	D	n3	3	20190419 n3 green	allSelected	Pre	Post	Triangle	3	17983.9	996.061	1085	3109	3052	1555	0.0859977	11844.7	2302.52	8709.76	15845.1	1164.26	233707	siZranb1(circ)	green.n3
green	D	n3	7	20190419 n3 green	allSelected	Pre	Post	Triangle	7	17983.9	1308.14	1395	3661	3068	1831	0.0641483	12617.2	2040.16	9913.45	15981.8	906.839	182034	siZranb1(circ)	green.n3
green	D	n3	5	20190419 n3 green	allSelected	Post	Pre	Triangle	5	17983.9	552.455	1089	2480	3059	1240.5	0.0671919	4135.49	845.934	3020.85	5602.66	325.956	65430.7	siZranb1(circ)	green.n3
green	D	n3	4	20190419 n3 green	allSelected	Pre	Post	Triangle	4	17983.9	945.272	1055	2562	3056	1281.5	0.0872279	10678.5	2530.33	7291.71	15120.5	1129.55	226739	siZranb1(circ)	green.n3
green	D	n3	5	20190419 n3 green	allSelected	Pre	Post	Triangle	5	17983.9	681.865	778	2485	3060	1243	0.06694	10374.6	1960.17	7755.91	13630.6	790.566	158694	siZranb1(circ)	green.n3
green	D	n3	2	20190419 n3 green	allSelected	Pre	Post	Triangle	2	17983.9	992.085	1217	3276	3048	1638.5	0.0694081	10584.6	1785.54	8231.07	13630.8	841.986	169016	siZranb1(circ)	green.n3
green	D	n3	5	20190419 n3 green	WholeCell1	Post	Pre	Triangle	5	1440.56	128.124	38	559	3057	280	0.0799177	4374.23	1010.23	3045.99	6202.94	414.361	83176.7	siZranb1(circ)	green.n3
green	D	n3	6	20190419 n3 green	WholeCell1	Post	Pre	Triangle	6	1315	60.144	18	359	3061	180	0.0675181	3995.6	942.001	2784.86	5601.24	319.527	64140.2	siZranb1(circ)	green.n3
green	D	n3	1	20190419 n3 green	WholeCell1	Pre	Post	Triangle	1	1688.74	146.223	51	538	3042	269.5	0.0618606	11889.7	2074.92	9132.82	15308.2	877.584	176162	siZranb1(circ)	green.n3
green	D	n3	8	20190419 n3 green	WholeCell1	Post	Pre	Triangle	8	1320.24	88.3653	27	460	3069	230.5	0.074437	4021.31	880.243	2887.4	5633.25	357.638	71790.4	siZranb1(circ)	green.n3
green	D	n3	6	20190419 n3 green	allSelected	Pre	Post	Triangle	6	17983.9	1117.14	989	2868	3064	1434.5	0.070993	10325	1567.12	8232.49	12981.7	822.271	165058	siZranb1(circ)	green.n3
green	D	n3	1	20190419 n3 green	WholeCell1	Post	Pre	Triangle	1	1688.74	116.617	102	530	3041	265.5	0.0631189	4068.5	872.403	2935.52	5569.78	316.795	63591.8	siZranb1(circ)	green.n3
green	D	n3	7	20190419 n3 green	allSelected	Post	Pre	Triangle	7	17983.9	628.132	2054	3628	3067	1814.5	0.0650102	6047.23	1397.27	4252.26	8492.45	463.048	92949.9	siZranb1(circ)	green.n3
green	D	n3	7	20190419 n3 green	WholeCell1	Post	Pre	Triangle	7	1493.57	88.5198	37	515	3065	258	0.062134	6080.62	1389.13	4311.27	8499.57	437.339	87789.1	siZranb1(circ)	green.n3
green	D	n3	8	20190419 n3 green	WholeCell1	Pre	Post	Triangle	8	1320.24	113.07	12	458	3070	229.5	0.0730699	11023.8	1975.87	8386.86	14381.8	914.023	183476	siZranb1(circ)	green.n3
green	D	n4	7	20190426 n4 green	WholeCell1	Post	Pre	Triangle	7	1444.79	146.925	54	688	4377	344.5	0.0835465	3964.88	885.526	2791.22	5553.85	393.616	79012.4	siRERE_3(circ)	green.n4
green	D	n4	7	20190426 n4 green	allSelected	Post	Pre	Triangle	7	17983.9	692.73	1684	2996	4379	1498.5	0.0835497	3915.91	915.727	2688.31	5557.42	398.65	80023	siRERE_3(circ)	green.n4
green	D	n4	1	20190426 n4 green	WholeCell1	Pre	Post	Triangle	1	1554.91	140.703	41	595	4354	298	0.0712168	10507.1	1824.35	8121.78	13688.9	866.699	173977	siRERE_3(circ)	green.n4
green	D	n4	3	20190426 n4 green	WholeCell1	Post	Pre	Triangle	3	1385.67	103.873	20	494	4361	247.5	0.0828664	6658.9	1467.79	4698.02	9304.13	648.514	130179	siRERE_3(circ)	green.n4
green	D	n4	1	20190426 n4 green	allSelected	Post	Pre	Triangle	1	17983.9	639.934	1889	3355	4355	1678	0.0780149	6170.47	1551.51	4116.96	8956.31	579.808	116388	siRERE_3(circ)	green.n4
green	D	n4	4	20190426 n4 green	allSelected	Pre	Post	Triangle	4	17983.9	1272.49	1902	4414	4368	2207.5	0.0751076	12171.3	2139.68	9319.9	15856.4	1042.67	209300	siRERE_3(circ)	green.n4
green	D	n4	2	20190426 n4 green	WholeCell1	Pre	Post	Triangle	2	1563.19	137.116	25	624	4358	312.5	0.0662532	13787.5	2191.29	10790.5	17303.1	1017.36	204219	siRERE_3(circ)	green.n4
green	D	n4	7	20190426 n4 green	WholeCell1	Pre	Post	Triangle	7	1444.79	145.58	36	682	4378	341.5	0.0818167	9992.47	1745.74	7648.99	13052.8	935.607	187809	siRERE_3(circ)	green.n4
green	D	n4	3	20190426 n4 green	allSelected	Post	Pre	Triangle	3	17983.9	643.79	1737	3317	4363	1659	0.0760522	6371.77	1320.68	4594.26	8697.8	563.129	113039	siRERE_3(circ)	green.n4
green	D	n4	5	20190426 n4 green	WholeCell1	Post	Pre	Triangle	5	1484.61	106.26	58	602	4369	301.5	0.0743389	5690.43	1089.12	4253	7587.83	487.983	97955.2	siRERE_3(circ)	green.n4
green	D	n4	8	20190426 n4 green	allSelected	Pre	Post	Triangle	8	17983.9	1295.83	1548	4184	4384	2092.5	0.0651974	12659.8	1981.13	10033.7	15942.2	931.69	187023	siRERE_3(circ)	green.n4
green	D	n4	6	20190426 n4 green	WholeCell1	Pre	Post	Triangle	6	1328.84	119.64	21	475	4374	238	0.0597874	14193.1	1870.03	11642.2	17169.5	929.122	186507	siRERE_3(circ)	green.n4
green	D	n4	2	20190426 n4 green	allSelected	Post	Pre	Triangle	2	17983.9	625.039	1986	3696	4359	1848.5	0.0708028	6898.14	1442.48	4967.77	9370.81	565.875	113591	siRERE_3(circ)	green.n4
green	D	n4	6	20190426 n4 green	allSelected	Post	Pre	Triangle	6	17983.9	626.937	1626	3306	4375	1653.5	0.0708687	6873.34	1260.03	5155.52	9026.04	555.42	111492	siRERE_3(circ)	green.n4
green	D	n4	2	20190426 n4 green	WholeCell1	Post	Pre	Triangle	2	1563.19	99.1956	39	613	4357	307	0.0677015	6853.43	1451.02	4921.8	9330.38	544.808	109362	siRERE_3(circ)	green.n4
green	D	n4	3	20190426 n4 green	WholeCell1	Pre	Post	Triangle	3	1385.67	105.253	6	494	4362	247.5	0.0828016	12552.5	2316.65	9352.44	16459.5	1163	233454	siRERE_3(circ)	green.n4
green	D	n4	3	20190426 n4 green	allSelected	Pre	Post	Triangle	3	17983.9	964.681	1202	3332	4364	1666.5	0.0750441	11940.4	2051.52	9154.66	15397.4	1007.45	202230	siRERE_3(circ)	green.n4
green	D	n4	8	20190426 n4 green	allSelected	Post	Pre	Triangle	8	17983.9	680.958	2301	4111	4383	2056	0.0669905	5146.67	1011.99	3801.39	6885.09	396.864	79664.4	siRERE_3(circ)	green.n4
green	D	n4	4	20190426 n4 green	allSelected	Post	Pre	Triangle	4	17983.9	836.402	2573	4367	4367	2184	0.0761807	7626.92	1700.21	5364	10615.8	685.662	137636	siRERE_3(circ)	green.n4
green	D	n4	2	20190426 n4 green	allSelected	Pre	Post	Triangle	2	17983.9	1201.31	1364	3734	4360	1867.5	0.0695528	13395	2162.52	10509	17011.1	1044.54	209677	siRERE_3(circ)	green.n4
green	D	n4	6	20190426 n4 green	WholeCell1	Post	Pre	Triangle	6	1328.84	73.6693	28	464	4373	232.5	0.0617931	6679.63	1065.6	5224.92	8473.92	462.903	92920.7	siRERE_3(circ)	green.n4
green	D	n4	1	20190426 n4 green	allSelected	Pre	Post	Triangle	1	17983.9	1102.36	1300	3391	4356	1696	0.076657	10622.5	1896.27	8100.93	13917.6	929.843	186652	siRERE_3(circ)	green.n4
green	D	n4	4	20190426 n4 green	WholeCell1	Post	Pre	Triangle	4	1676.38	172.158	110	941	4365	471	0.0682295	7570.38	1619.88	5443.58	10348.7	603.585	121161	siRERE_3(circ)	green.n4
green	D	n4	8	20190426 n4 green	WholeCell1	Post	Pre	Triangle	8	1337.75	79.8018	27	470	4381	235.5	0.0761255	5273.48	1095.01	3789.98	7186.39	477.75	95901	siRERE_3(circ)	green.n4
green	D	n4	8	20190426 n4 green	WholeCell1	Pre	Post	Triangle	8	1337.75	115.55	14	487	4382	244	0.0726817	13338.9	2383.65	10146.5	17270.5	1110.05	222827	siRERE_3(circ)	green.n4
green	D	n4	5	20190426 n4 green	allSelected	Post	Pre	Triangle	5	17983.9	575.276	1671	3039	4371	1520	0.0743857	5609.91	1107.2	4141.45	7541.86	489.14	98187.4	siRERE_3(circ)	green.n4
green	D	n4	7	20190426 n4 green	allSelected	Pre	Post	Triangle	7	17983.9	849.225	1130	3000	4380	1500.5	0.0827313	10293.9	2008.93	7608	13827.8	984.302	197584	siRERE_3(circ)	green.n4
green	D	n4	5	20190426 n4 green	WholeCell1	Pre	Post	Triangle	5	1484.61	172.626	42	605	4370	303	0.0734893	9241.47	1399.81	7392.17	11638	767.17	153998	siRERE_3(circ)	green.n4
green	D	n4	6	20190426 n4 green	allSelected	Pre	Post	Triangle	6	17983.9	1095.23	1161	3343	4376	1672	0.0697724	14291	2075.56	11478.6	17741.8	1109.26	222667	siRERE_3(circ)	green.n4
green	D	n4	1	20190426 n4 green	WholeCell1	Post	Pre	Triangle	1	1554.91	113.144	64	591	4353	296	0.0721371	6334.4	1568.65	4315.01	9110.24	540.382	108474	siRERE_3(circ)	green.n4
green	D	n4	5	20190426 n4 green	allSelected	Pre	Post	Triangle	5	17983.9	1236.46	1133	3056	4372	1528.5	0.0737075	9114.24	1343.83	7315.67	11403.7	768.326	154230	siRERE_3(circ)	green.n4
green	D	n4	4	20190426 n4 green	WholeCell1	Pre	Post	Triangle	4	1676.38	175.68	61	944	4366	472.5	0.0678581	12554.5	2269.01	9530.09	16330.5	981.372	196996	siRERE_3(circ)	green.n4
green	E	n1	5	20190128 n1 green	allSelected	Post	Pre	Triangle	5	17983.9	1758.6	1382	2574	467	1287.5	0.140366	5264.14	2102.66	2823.95	9823.58	1126.13	226054	siHomer1(circ)	green.n1
green	E	n1	3	20190128 n1 green	allSelected	Post	Pre	Triangle	3	17983.9	1505.11	1716	3619	459	1810	0.131724	5154.67	1894.87	2863.41	9190.47	1047.69	210307	siHomer1(circ)	green.n1
green	E	n1	2	20190128 n1 green	allSelected	Post	Pre	Triangle	2	17983.9	555.504	883	2067	455	1034	0.10377	5249.4	1825.36	2935.29	8817.62	735.073	147555	siHomer1(circ)	green.n1
green	E	n1	8	20190128 n1 green	WholeCell1	Post	Pre	Triangle	8	636.83	63.8654	14	433	477	217	0.0915081	7177.48	2293.54	4172.75	11441.5	813.8	163358	siHomer1(circ)	green.n1
green	E	n1	7	20190128 n1 green	allSelected	Post	Pre	Triangle	7	17983.9	613.013	1401	2932	475	1466.5	0.101107	6039.11	1947.73	3505.44	9764.34	803.742	161339	siHomer1(circ)	green.n1
green	E	n1	8	20190128 n1 green	allSelected	Post	Pre	Triangle	8	17983.9	551.409	1623	3178	479	1589.5	0.0900107	6693.39	2125.1	3925.89	10643.5	758.615	152280	siHomer1(circ)	green.n1
green	E	n1	4	20190128 n1 green	allSelected	Post	Pre	Triangle	4	17983.9	541.386	1190	2592	463	1296.5	0.0807095	6146.18	1817.11	3792.03	9481.48	657.387	131960	siHomer1(circ)	green.n1
green	E	n1	1	20190128 n1 green	allSelected	Post	Pre	Triangle	1	17983.9	725.823	1161	2640	451	1320.5	0.109106	6567.55	2243.86	3716.08	10984.2	1017.02	204151	siHomer1(circ)	green.n1
green	E	n1	1	20190128 n1 green	allSelected	Pre	Post	Triangle	1	17983.9	966.121	994	2556	452	1278.5	0.111696	4959.01	916.826	3776.74	6810.18	693.821	139274	siHomer1(circ)	green.n1
green	E	n1	2	20190128 n1 green	allSelected	Pre	Post	Triangle	2	17983.9	726.008	636	2064	456	1032.5	0.102948	6000.55	1340.93	4255.15	8551.86	776.867	155944	siHomer1(circ)	green.n1
green	E	n1	6	20190128 n1 green	allSelected	Pre	Post	Triangle	6	17983.9	1181.37	848	2425	472	1213	0.0867468	6839.38	1092.23	5377.49	8815.25	717.898	144107	siHomer1(circ)	green.n1
green	E	n1	3	20190128 n1 green	allSelected	Pre	Post	Triangle	3	17983.9	1031.46	1432	3446	460	1723.5	0.149048	4044.32	911.473	2905.79	6011.93	788.292	158238	siHomer1(circ)	green.n1
green	E	n1	8	20190128 n1 green	allSelected	Pre	Post	Triangle	8	17983.9	1382.08	1118	3222	480	1611.5	0.08818	7184.59	1228.7	5550.75	9418.54	770.935	154753	siHomer1(circ)	green.n1
green	E	n1	3	20190128 n1 green	WholeCell1	Pre	Post	Triangle	3	1049.32	235.271	95	944	458	472.5	0.190573	4905.33	1375.05	3026.66	7810.83	1156.97	232245	siHomer1(circ)	green.n1
green	E	n1	5	20190128 n1 green	allSelected	Pre	Post	Triangle	5	17983.9	718.211	1265	2459	468	1230	0.177477	3544.49	872.03	2439.3	5465.3	802.714	161133	siHomer1(circ)	green.n1
green	E	n1	5	20190128 n1 green	WholeCell1	Post	Pre	Triangle	5	991.856	471.159	50	628	465	314.5	0.177798	5747.02	2693.53	2734.55	11893.6	1504.09	301923	siHomer1(circ)	green.n1
green	E	n1	4	20190128 n1 green	allSelected	Pre	Post	Triangle	4	17983.9	917.38	922	2546	464	1273.5	0.0784898	4259.41	520.81	3584.9	5210.38	389.868	78260	siHomer1(circ)	green.n1
green	E	n1	7	20190128 n1 green	WholeCell1	Post	Pre	Triangle	7	1049.52	95.9674	23	609	473	305	0.0867947	6105.31	1765.05	3794.63	9336.26	682.919	137086	siHomer1(circ)	green.n1
green	E	n1	4	20190128 n1 green	WholeCell1	Pre	Post	Triangle	4	934.362	150.462	25	594	462	297.5	0.0980505	4517.34	646.698	3621.04	5697.58	532.045	106800	siHomer1(circ)	green.n1
green	E	n1	2	20190128 n1 green	WholeCell1	Post	Pre	Triangle	2	1047.52	198.919	56	687	453	344	0.109493	5395.98	1946.38	2970.9	9311.62	801.891	160967	siHomer1(circ)	green.n1
green	E	n1	7	20190128 n1 green	allSelected	Pre	Post	Triangle	7	17983.9	1205.73	1072	2927	476	1464	0.100499	6132.21	1081.32	4720.52	8196.24	764.409	153443	siHomer1(circ)	green.n1
green	E	n1	6	20190128 n1 green	allSelected	Post	Pre	Triangle	6	17983.9	433.891	1114	2392	471	1196.5	0.0910146	6220.28	1959.56	3663.11	9834.47	698.603	140234	siHomer1(circ)	green.n1
green	E	n1	6	20190128 n1 green	WholeCell1	Pre	Post	Triangle	6	846.017	153.845	8	517	470	259	0.0959884	7135.94	1251.52	5438.72	9427.5	866.39	173915	siHomer1(circ)	green.n1
green	E	n1	8	20190128 n1 green	WholeCell1	Pre	Post	Triangle	8	636.83	129.011	6	446	478	223.5	0.0876883	7228.13	1199.28	5596.68	9386.85	778.084	156189	siHomer1(circ)	green.n1
green	E	n1	1	20190128 n1 green	WholeCell1	Post	Pre	Triangle	1	1074.45	218.627	70	730	449	365.5	0.109782	6804.52	2430.48	3778.47	11668.1	1054.15	211604	siHomer1(circ)	green.n1
green	E	n1	3	20190128 n1 green	WholeCell1	Post	Pre	Triangle	3	1049.32	482.677	102	1013	457	507	0.171377	6174.48	2756.77	2835.52	12252.6	1516.69	304452	siHomer1(circ)	green.n1
green	E	n1	2	20190128 n1 green	WholeCell1	Pre	Post	Triangle	2	1047.52	145.984	47	668	454	334.5	0.112813	6352.34	1452.47	4372.66	9083.52	896.52	179963	siHomer1(circ)	green.n1
green	E	n1	4	20190128 n1 green	WholeCell1	Post	Pre	Triangle	4	934.362	123.8	38	608	461	304.5	0.0996645	7109.12	2524.22	3891.48	11914.7	954.66	191633	siHomer1(circ)	green.n1
green	E	n1	1	20190128 n1 green	WholeCell1	Pre	Post	Triangle	1	1074.45	165.462	51	698	450	349.5	0.115059	5071.73	923.274	3813.14	6911.3	723.241	145180	siHomer1(circ)	green.n1
green	E	n1	6	20190128 n1 green	WholeCell1	Post	Pre	Triangle	6	846.017	96.5553	7	500	469	250.5	0.103224	6111.49	2018.43	3541.62	9974.59	789.125	158405	siHomer1(circ)	green.n1
green	E	n1	5	20190128 n1 green	WholeCell1	Pre	Post	Triangle	5	991.856	175.117	64	635	466	318	0.244921	4112.65	1012.67	2658.17	6292.17	1159.58	232768	siHomer1(circ)	green.n1
green	E	n1	7	20190128 n1 green	WholeCell1	Pre	Post	Triangle	7	1049.52	173.154	21	612	474	306.5	0.0836111	5988.04	948.298	4753.63	7753.32	620.313	124518	siHomer1(circ)	green.n1
green	E	n2	4	20190401 n2 green	WholeCell1	Post	Pre	Triangle	4	1429.61	143.199	77	845	1773	423	0.0846734	6177.56	1669.59	3988.75	9219.99	614.619	123375	siRmst_2(circ)	green.n2
green	E	n2	4	20190401 n2 green	allSelected	Post	Pre	Triangle	4	17983.9	783.785	1868	3766	1775	1883.5	0.0909015	6058.69	1694.83	3838.5	9224.64	676.52	135801	siRmst_2(circ)	green.n2
green	E	n2	2	20190401 n2 green	allSelected	Post	Pre	Triangle	2	17983.9	529.933	1979	3758	1767	1879.5	0.073666	6294.98	1565.98	4185.01	9029.52	544.4	109280	siRmst_2(circ)	green.n2
green	E	n2	1	20190401 n2 green	WholeCell1	Post	Pre	Triangle	1	1303.22	72.8872	57	592	1761	296.5	0.0475946	5394.38	961.981	4168.59	6925.06	288.051	57821.9	siRmst_2(circ)	green.n2
green	E	n2	1	20190401 n2 green	allSelected	Pre	Post	Triangle	1	17983.9	1356.54	1845	4540	1764	2270.5	0.0523399	11813.5	1431.69	9966.36	14093	675.515	135599	siRmst_2(circ)	green.n2
green	E	n2	5	20190401 n2 green	allSelected	Pre	Post	Triangle	5	17983.9	958.215	794	2763	1780	1382	0.0594376	8137.03	944.684	6885	9661.94	527.919	105972	siRmst_2(circ)	green.n2
green	E	n2	6	20190401 n2 green	allSelected	Pre	Post	Triangle	6	17983.9	1329.3	1569	4392	1784	2196.5	0.0609822	10353.4	1338.52	8593.94	12538.6	697.667	140046	siRmst_2(circ)	green.n2
green	E	n2	7	20190401 n2 green	allSelected	Post	Pre	Triangle	7	17983.9	454.854	1191	2689	1787	1345	0.0772722	3358.91	686.239	2436.14	4574.34	304.629	61149.6	siRmst_2(circ)	green.n2
green	E	n2	7	20190401 n2 green	allSelected	Pre	Post	Triangle	7	17983.9	1147.74	831	2750	1788	1375.5	0.0743709	7530.32	916.569	6295.48	9094.77	622.441	124945	siRmst_2(circ)	green.n2
green	E	n2	5	20190401 n2 green	allSelected	Post	Pre	Triangle	5	17983.9	431.594	1256	2737	1779	1369	0.0602342	2711.65	487.312	2059.99	3525.82	188.936	37926	siRmst_2(circ)	green.n2
green	E	n2	3	20190401 n2 green	allSelected	Post	Pre	Triangle	3	17983.9	489.347	1232	2693	1771	1347	0.0870538	5877.85	1702.48	3655.51	9019.01	618.832	124221	siRmst_2(circ)	green.n2
green	E	n2	3	20190401 n2 green	WholeCell1	Post	Pre	Triangle	3	1520.28	107.395	66	644	1769	322.5	0.0813851	5988.25	1728.31	3755.73	9149.71	587.222	117876	siRmst_2(circ)	green.n2
green	E	n2	5	20190401 n2 green	WholeCell1	Post	Pre	Triangle	5	1182.68	60.0942	15	393	1777	197	0.058341	2684.59	490.618	2043.54	3504.97	181.811	36495.9	siRmst_2(circ)	green.n2
green	E	n2	6	20190401 n2 green	allSelected	Post	Pre	Triangle	6	17983.9	680.619	2421	4370	1783	2185.5	0.0616506	3790.38	684.188	2878.34	4936.75	270.608	54320.4	siRmst_2(circ)	green.n2
green	E	n2	2	20190401 n2 green	WholeCell1	Pre	Post	Triangle	2	1369.29	171.679	33	758	1766	379.5	0.0694261	11139.8	1626.06	8948.59	13837.2	850.757	170777	siRmst_2(circ)	green.n2
green	E	n2	8	20190401 n2 green	WholeCell1	Post	Pre	Triangle	8	891.569	44.8054	15	318	1789	159.5	0.0564277	3335.31	561.109	2577.5	4241.72	213.997	42956.7	siRmst_2(circ)	green.n2
green	E	n2	8	20190401 n2 green	allSelected	Post	Pre	Triangle	8	17983.9	511.879	1650	3200	1791	1600.5	0.0627303	3306.28	547.045	2572.29	4224.55	235.952	47363.7	siRmst_2(circ)	green.n2
green	E	n2	4	20190401 n2 green	WholeCell1	Pre	Post	Triangle	4	1429.61	206.402	58	850	1774	425.5	0.0839224	9131.49	1514.84	7095.24	11833.8	864.638	173563	siRmst_2(circ)	green.n2
green	E	n2	8	20190401 n2 green	allSelected	Pre	Post	Triangle	8	17983.9	1069.92	1010	3237	1792	1619	0.0615589	7638.64	864.137	6489.32	9037.38	514.614	103301	siRmst_2(circ)	green.n2
green	E	n2	1	20190401 n2 green	allSelected	Post	Pre	Triangle	1	17983.9	648.622	2777	4512	1763	2256.5	0.0529255	5299.73	984.028	4007.56	6913.6	327.619	65764.5	siRmst_2(circ)	green.n2
green	E	n2	3	20190401 n2 green	WholeCell1	Pre	Post	Triangle	3	1520.28	171.111	50	661	1770	331	0.0788548	9529.37	1646.17	7326.23	12375.5	852.059	171038	siRmst_2(circ)	green.n2
green	E	n2	2	20190401 n2 green	WholeCell1	Post	Pre	Triangle	2	1369.29	100.6	58	742	1765	371.5	0.0715728	6198.99	1499.18	4206.45	8813.22	518.635	104108	siRmst_2(circ)	green.n2
green	E	n2	7	20190401 n2 green	WholeCell1	Pre	Post	Triangle	7	920.917	75.4777	4	256	1786	128.5	0.0717188	7568.73	944.09	6315.92	9176.21	586.282	117687	siRmst_2(circ)	green.n2
green	E	n2	6	20190401 n2 green	WholeCell1	Post	Pre	Triangle	6	1074.9	84.928	31	619	1781	310	0.0541599	3819.73	648.654	2969.25	4879.68	238.321	47839.4	siRmst_2(circ)	green.n2
green	E	n2	6	20190401 n2 green	WholeCell1	Pre	Post	Triangle	6	1074.9	126.49	24	616	1782	308.5	0.0542549	10416.7	1308.77	8713.55	12511.1	622.36	124929	siRmst_2(circ)	green.n2
green	E	n2	2	20190401 n2 green	allSelected	Pre	Post	Triangle	2	17983.9	1408.72	1339	3833	1768	1917	0.0716786	10926.9	1559.83	8827.42	13571.8	869.948	174629	siRmst_2(circ)	green.n2
green	E	n2	5	20190401 n2 green	WholeCell1	Pre	Post	Triangle	5	1182.68	84.1907	11	398	1778	199.5	0.0574397	8181.37	916.76	6952.69	9634.67	509.585	102291	siRmst_2(circ)	green.n2
green	E	n2	8	20190401 n2 green	WholeCell1	Pre	Post	Triangle	8	891.569	72.5285	12	314	1790	157.5	0.0573217	7562.05	763.265	6557.31	8773.75	463.076	92955.6	siRmst_2(circ)	green.n2
green	E	n2	7	20190401 n2 green	WholeCell1	Post	Pre	Triangle	7	920.917	35.9579	12	255	1785	128	0.072498	3437.03	748.703	2438.29	4748.96	285.41	57291.7	siRmst_2(circ)	green.n2
green	E	n2	3	20190401 n2 green	allSelected	Pre	Post	Triangle	3	17983.9	1065.05	827	2733	1772	1367	0.0846791	9367.08	1611.86	7196.91	12225	915.722	183817	siRmst_2(circ)	green.n2
green	E	n2	4	20190401 n2 green	allSelected	Pre	Post	Triangle	4	17983.9	1289.63	1371	3778	1776	1889.5	0.0896358	9218.11	1617.69	7045.19	12095.9	938.558	188401	siRmst_2(circ)	green.n2
green	E	n2	1	20190401 n2 green	WholeCell1	Pre	Post	Triangle	1	1303.22	137.505	32	600	1762	300.5	0.0467317	11692	1355.45	9990.55	13832.5	594.814	119400	siRmst_2(circ)	green.n2
green	E	n3	3	20190419 n3 green	WholeCell1	Pre	Post	Triangle	3	1491.99	221.795	115	1131	3082	566	0.0928373	5469.86	965.872	4174.93	7305.45	626.912	125843	siUvrag(circ)	green.n3
green	E	n3	6	20190419 n3 green	allSelected	Post	Pre	Triangle	6	17983.9	587.203	2010	3166	3095	1583.5	0.0535325	3467.23	583.062	2722.01	4428.52	211.549	42465.2	siUvrag(circ)	green.n3
green	E	n3	3	20190419 n3 green	allSelected	Post	Pre	Triangle	3	17983.9	798.257	1892	3205	3083	1603	0.105661	6733.17	1899.58	4209.36	10358.1	934.361	187559	siUvrag(circ)	green.n3
green	E	n3	8	20190419 n3 green	allSelected	Post	Pre	Triangle	8	17983.9	536.315	1190	2634	3103	1317.5	0.085202	5001.47	1164.45	3426.57	7099.13	514.281	103234	siUvrag(circ)	green.n3
green	E	n3	5	20190419 n3 green	WholeCell1	Post	Pre	Triangle	5	1171.09	92.4354	44	566	3089	283.5	0.0674011	4272.07	917.172	3066.9	5853.5	329.819	66206.2	siUvrag(circ)	green.n3
green	E	n3	1	20190419 n3 green	WholeCell1	Post	Pre	Triangle	1	1504.37	121.135	66	655	3073	328	0.0676947	4648.09	976.948	3339.47	6346.16	362.842	72835	siUvrag(circ)	green.n3
green	E	n3	5	20190419 n3 green	allSelected	Pre	Post	Triangle	5	17983.9	1117.43	1180	3399	3092	1700	0.0644301	10644.3	1581.43	8552	13291.6	768.057	154176	siUvrag(circ)	green.n3
green	E	n3	4	20190419 n3 green	WholeCell1	Post	Pre	Triangle	4	1683.09	104.631	49	712	3085	356.5	0.0724551	5105.79	1118.93	3587.4	7051.87	435.979	87516.2	siUvrag(circ)	green.n3
green	E	n3	2	20190419 n3 green	WholeCell1	Pre	Post	Triangle	2	1749.58	177.174	83	767	3078	384	0.0869257	8655.26	1965.01	6062.29	12236.5	908.759	182420	siUvrag(circ)	green.n3
green	E	n3	1	20190419 n3 green	allSelected	Post	Pre	Triangle	1	17983.9	579.376	1869	3210	3075	1605.5	0.0632536	4508.75	927.053	3293.08	6096.39	330.339	66310.5	siUvrag(circ)	green.n3
green	E	n3	4	20190419 n3 green	WholeCell1	Pre	Post	Triangle	4	1683.09	185.145	31	722	3086	361.5	0.0710568	9359.54	1423.22	7440.15	11786.4	749.615	150474	siUvrag(circ)	green.n3
green	E	n3	8	20190419 n3 green	allSelected	Pre	Post	Triangle	8	17983.9	907.596	826	2683	3104	1342	0.0832285	9076.78	1493.76	7047.99	11675	865.848	173806	siUvrag(circ)	green.n3
green	E	n3	7	20190419 n3 green	allSelected	Pre	Post	Triangle	7	17983.9	1159.79	1199	3243	3100	1622	0.0562621	10967.8	1440.59	9081.77	13311.2	682.831	137068	siUvrag(circ)	green.n3
green	E	n3	4	20190419 n3 green	allSelected	Post	Pre	Triangle	4	17983.9	506.928	1546	3121	3087	1561	0.0725111	4934.22	1062.01	3498.87	6772.54	414.492	83203	siUvrag(circ)	green.n3
green	E	n3	3	20190419 n3 green	allSelected	Pre	Post	Triangle	3	17983.9	1185.99	1501	3185	3084	1593	0.103382	5741.83	1259.13	4102.24	8171.8	754.413	151437	siUvrag(circ)	green.n3
green	E	n3	2	20190419 n3 green	allSelected	Post	Pre	Triangle	2	17983.9	483.349	1442	2355	3079	1178	0.0852811	4395.73	1067.55	2977.19	6325.01	446.998	89728.1	siUvrag(circ)	green.n3
green	E	n3	5	20190419 n3 green	WholeCell1	Pre	Post	Triangle	5	1171.09	122.515	18	572	3090	286.5	0.0662255	10957.3	1709.11	8676.57	13786.7	807.181	162029	siUvrag(circ)	green.n3
green	E	n3	7	20190419 n3 green	WholeCell1	Pre	Post	Triangle	7	1620.33	151.568	29	657	3098	329	0.0567839	11165.8	1524.51	9184.6	13659	702.724	141061	siUvrag(circ)	green.n3
green	E	n3	6	20190419 n3 green	allSelected	Pre	Post	Triangle	6	17983.9	1149.67	1245	3180	3096	1590.5	0.0531953	8855.35	1151.47	7369.34	10724.9	529.349	106259	siUvrag(circ)	green.n3
green	E	n3	5	20190419 n3 green	allSelected	Post	Pre	Triangle	5	17983.9	585.105	1718	3351	3091	1676	0.0657275	4107.13	838.044	3006.78	5547.19	309.42	62111.4	siUvrag(circ)	green.n3
green	E	n3	7	20190419 n3 green	allSelected	Post	Pre	Triangle	7	17983.9	505.059	1773	3189	3099	1595	0.0576849	5121.59	983.536	3836.38	6762.35	338.161	67880.7	siUvrag(circ)	green.n3
green	E	n3	6	20190419 n3 green	WholeCell1	Pre	Post	Triangle	6	1600.93	139.368	33	567	3094	284	0.0614374	9198.74	1340.46	7425.22	11407.6	630.341	126531	siUvrag(circ)	green.n3
green	E	n3	8	20190419 n3 green	WholeCell1	Post	Pre	Triangle	8	1399.25	152.31	70	635	3101	318	0.0983386	5250.69	1335.17	3481.57	7723.75	626.654	125791	siUvrag(circ)	green.n3
green	E	n3	6	20190419 n3 green	WholeCell1	Post	Pre	Triangle	6	1600.93	104.222	46	567	3093	284	0.0614092	3531.63	654.583	2688.66	4638.62	252.99	50783.9	siUvrag(circ)	green.n3
green	E	n3	1	20190419 n3 green	allSelected	Pre	Post	Triangle	1	17983.9	1096.37	1264	3282	3076	1641.5	0.0614519	9819.14	1644.07	7682.57	12561.9	683.209	137144	siUvrag(circ)	green.n3
green	E	n3	1	20190419 n3 green	WholeCell1	Pre	Post	Triangle	1	1504.37	142.79	30	660	3074	330.5	0.0669758	10067.7	1765.45	7724.45	13067.4	755.249	151605	siUvrag(circ)	green.n3
green	E	n3	2	20190419 n3 green	allSelected	Pre	Post	Triangle	2	17983.9	959.644	969	2414	3080	1207.5	0.0824876	8168.43	1692.28	5927.82	11198.9	806.888	161970	siUvrag(circ)	green.n3
green	E	n3	2	20190419 n3 green	WholeCell1	Post	Pre	Triangle	2	1749.58	164.795	107	744	3077	372.5	0.0902218	4382.44	1070.41	2972.71	6345.23	469.563	94257.6	siUvrag(circ)	green.n3
green	E	n3	3	20190419 n3 green	WholeCell1	Post	Pre	Triangle	3	1491.99	306.429	159	1132	3081	566.5	0.0930707	6394.6	1707.83	4176.92	9609.01	772.808	155129	siUvrag(circ)	green.n3
green	E	n3	7	20190419 n3 green	WholeCell1	Post	Pre	Triangle	7	1620.33	102.782	49	648	3097	324.5	0.0579722	5178.42	978.172	3892.54	6788.41	344.145	69081.8	siUvrag(circ)	green.n3
green	E	n3	8	20190419 n3 green	WholeCell1	Pre	Post	Triangle	8	1399.25	146.472	51	642	3102	321.5	0.0970732	9643.58	1782.01	7171.19	12778.4	1091.1	219022	siUvrag(circ)	green.n3
green	E	n3	4	20190419 n3 green	allSelected	Pre	Post	Triangle	4	17983.9	1127.11	956	3172	3088	1586.5	0.0706012	9406.2	1519.47	7368.35	11989.8	752.547	151062	siUvrag(circ)	green.n3
green	E	n4	2	20190426 n4 green	WholeCell1	Pre	Post	Triangle	2	1586.69	213.122	48	837	4390	419	0.0874863	7884.05	1420.27	5948.49	10388.2	798.787	160344	siRmst_2(circ)	green.n4
green	E	n4	4	20190426 n4 green	allSelected	Pre	Post	Triangle	4	17983.9	1199.4	1374	3322	4400	1661.5	0.0847405	10342.2	2031.66	7594.19	13915.3	1024.21	205595	siRmst_2(circ)	green.n4
green	E	n4	7	20190426 n4 green	WholeCell1	Post	Pre	Triangle	7	1047.74	66.1868	36	379	4409	190	0.0907467	5134.56	1472.13	3237.61	7937.43	534.642	107321	siRmst_2(circ)	green.n4
green	E	n4	3	20190426 n4 green	WholeCell1	Pre	Post	Triangle	3	1601.87	229.422	58	869	4394	435	0.0824235	10303.4	1944.17	7633.12	13666.5	970.431	194799	siRmst_2(circ)	green.n4
green	E	n4	1	20190426 n4 green	WholeCell1	Pre	Post	Triangle	1	1422.07	188.806	43	801	4386	401	0.0815593	8915.46	1611.02	6759.14	11740.4	825.148	165636	siRmst_2(circ)	green.n4
green	E	n4	5	20190426 n4 green	WholeCell1	Post	Pre	Triangle	5	1555.61	106.708	69	668	4401	334.5	0.058976	5566.52	1066.45	4174.44	7397.76	377.703	75818	siRmst_2(circ)	green.n4
green	E	n4	2	20190426 n4 green	allSelected	Pre	Post	Triangle	2	17983.9	1388.2	1594	3800	4392	1900.5	0.0778471	7596.36	1284.21	5872.76	9831.94	679.603	136420	siRmst_2(circ)	green.n4
green	E	n4	3	20190426 n4 green	WholeCell1	Post	Pre	Triangle	3	1601.87	154.487	103	853	4393	427	0.0845076	6965.21	1861.36	4510.26	10396	706.761	141872	siRmst_2(circ)	green.n4
green	E	n4	8	20190426 n4 green	WholeCell1	Post	Pre	Triangle	8	1382.08	99.7336	34	579	4413	290	0.0794214	4068.17	1046.37	2660.94	5975.55	397.265	79744.9	siRmst_2(circ)	green.n4
green	E	n4	1	20190426 n4 green	allSelected	Post	Pre	Triangle	1	17983.9	723.357	2175	3961	4387	1981	0.0807571	7237.83	1950.65	4715.69	10795.3	696.679	139848	siRmst_2(circ)	green.n4
green	E	n4	6	20190426 n4 green	WholeCell1	Post	Pre	Triangle	6	1069.54	76.4641	21	489	4405	245	0.0655562	5779.01	1130.56	4292.72	7726.24	436.438	87608.2	siRmst_2(circ)	green.n4
green	E	n4	6	20190426 n4 green	allSelected	Post	Pre	Triangle	6	17983.9	575.685	2055	3576	4407	1788.5	0.0661504	5872.45	1198.02	4270.81	7918.05	452.524	90837.2	siRmst_2(circ)	green.n4
green	E	n4	7	20190426 n4 green	allSelected	Pre	Post	Triangle	7	17983.9	1098.82	1024	2928	4412	1464.5	0.0764522	10907	1959.51	8258.52	14255.6	968.465	194405	siRmst_2(circ)	green.n4
green	E	n4	1	20190426 n4 green	WholeCell1	Post	Pre	Triangle	1	1422.07	144.255	53	788	4385	394.5	0.0835482	7274.01	1918.01	4751.62	10792.6	716.899	143907	siRmst_2(circ)	green.n4
green	E	n4	4	20190426 n4 green	allSelected	Post	Pre	Triangle	4	17983.9	614.069	2023	3271	4399	1636	0.0865549	6293.74	1656.02	4065.58	9310.33	653.669	131214	siRmst_2(circ)	green.n4
green	E	n4	8	20190426 n4 green	allSelected	Post	Pre	Triangle	8	17983.9	551.977	1726	3089	4415	1545	0.0806093	3989.97	1046.75	2582.24	5878.62	389.68	78222.3	siRmst_2(circ)	green.n4
green	E	n4	2	20190426 n4 green	allSelected	Post	Pre	Triangle	2	17983.9	659.457	2136	3750	4391	1875.5	0.0798155	6086.44	1631.71	3935.08	9056.66	586.8	117791	siRmst_2(circ)	green.n4
green	E	n4	4	20190426 n4 green	WholeCell1	Post	Pre	Triangle	4	1060.61	118.654	43	505	4397	253	0.100626	6293.6	1721.7	4017.02	9559.12	766.627	153889	siRmst_2(circ)	green.n4
green	E	n4	8	20190426 n4 green	allSelected	Pre	Post	Triangle	8	17983.9	1070.68	1127	3121	4416	1561	0.0794534	8515.26	1614.56	6328.61	11329.9	781.952	156965	siRmst_2(circ)	green.n4
green	E	n4	6	20190426 n4 green	WholeCell1	Pre	Post	Triangle	6	1069.54	128.568	11	492	4406	246.5	0.0647175	11572.2	1684.13	9368.9	14472	835.769	167768	siRmst_2(circ)	green.n4
green	E	n4	3	20190426 n4 green	allSelected	Pre	Post	Triangle	3	17983.9	1335.34	1403	3452	4396	1726.5	0.0797908	9828.99	1716.49	7501.66	12796.4	899.041	180469	siRmst_2(circ)	green.n4
green	E	n4	3	20190426 n4 green	allSelected	Post	Pre	Triangle	3	17983.9	586.002	2076	3383	4395	1692	0.0819548	6874.61	1781.01	4492.74	10088.8	675.367	135570	siRmst_2(circ)	green.n4
green	E	n4	2	20190426 n4 green	WholeCell1	Post	Pre	Triangle	2	1586.69	162.229	83	822	4389	411.5	0.089882	6101.44	1650.67	3955.35	9230.38	654.783	131438	siRmst_2(circ)	green.n4
green	E	n4	5	20190426 n4 green	allSelected	Post	Pre	Triangle	5	17983.9	627.584	2189	3873	4403	1937	0.0621856	5640.87	1131.06	4143.12	7563.25	408.867	82073.8	siRmst_2(circ)	green.n4
green	E	n4	5	20190426 n4 green	allSelected	Pre	Post	Triangle	5	17983.9	1211.82	1517	3926	4404	1963.5	0.0610092	9409.63	1436.03	7514.02	11773.1	646.352	129745	siRmst_2(circ)	green.n4
green	E	n4	7	20190426 n4 green	allSelected	Post	Pre	Triangle	7	17983.9	518.186	1577	2874	4411	1437.5	0.0785073	4674.05	1139.64	3166.66	6743.96	429.159	86147.2	siRmst_2(circ)	green.n4
green	E	n4	4	20190426 n4 green	WholeCell1	Pre	Post	Triangle	4	1060.61	125.409	31	523	4398	262	0.0961472	11186.5	2513.15	7736.71	15674.8	1258.06	252536	siRmst_2(circ)	green.n4
green	E	n4	8	20190426 n4 green	WholeCell1	Pre	Post	Triangle	8	1382.08	144.614	20	586	4414	293.5	0.0781928	8505.01	1557.88	6359.34	11209.9	791.124	158806	siRmst_2(circ)	green.n4
green	E	n4	6	20190426 n4 green	allSelected	Pre	Post	Triangle	6	17983.9	1243.35	1384	3630	4408	1815.5	0.0644074	11499.7	1674.84	9277	14292.4	823.792	165364	siRmst_2(circ)	green.n4
green	E	n4	1	20190426 n4 green	allSelected	Pre	Post	Triangle	1	17983.9	1369.62	1560	4012	4388	2006.5	0.0792999	8732.08	1542.81	6691.45	11434.8	791.71	158924	siRmst_2(circ)	green.n4
green	E	n4	7	20190426 n4 green	WholeCell1	Pre	Post	Triangle	7	1047.74	125.783	25	382	4410	191.5	0.0898272	11462.8	2256.09	8310.47	15310.5	1171.56	235173	siRmst_2(circ)	green.n4
green	E	n4	5	20190426 n4 green	WholeCell1	Pre	Post	Triangle	5	1555.61	154.189	54	676	4402	338.5	0.0580059	9411.35	1396.07	7597.65	11695.2	606.208	121687	siRmst_2(circ)	green.n4
green	F	n1	8	20190128 n1 green	allSelected	Pre	Post	Triangle	8	17983.9	885.188	990	2716	512	1358.5	0.097908	5606.82	1119.44	4169.07	7790.85	710.878	142698	GFP	green.n1
green	F	n1	3	20190128 n1 green	allSelected	Pre	Post	Triangle	3	17983.9	1231.78	1769	3934	492	1967.5	0.117631	5009.94	947.636	3804.9	6928.68	725.685	145670	GFP	green.n1
green	F	n1	7	20190128 n1 green	WholeCell1	Post	Pre	Triangle	7	1147.08	365.228	106	1106	505	553.5	0.13088	6577.08	2562.44	3407.35	11915.3	1212.25	243341	GFP	green.n1
green	F	n1	4	20190128 n1 green	allSelected	Post	Pre	Triangle	4	17983.9	829.049	2038	4124	495	2062.5	0.106383	8939.62	3011.39	4966.51	14661.8	1281.11	257164	GFP	green.n1
green	F	n1	6	20190128 n1 green	allSelected	Post	Pre	Triangle	6	17983.9	558.827	1473	2934	503	1467.5	0.0844267	6909.32	2234.62	4004.53	11041.5	786.225	157823	GFP	green.n1
green	F	n1	6	20190128 n1 green	allSelected	Pre	Post	Triangle	6	17983.9	1111.12	1072	2937	504	1469	0.0836868	6161.15	984.486	4872.56	7984.08	629.788	126420	GFP	green.n1
green	F	n1	2	20190128 n1 green	allSelected	Post	Pre	Triangle	2	17983.9	1053.03	1507	3303	487	1652	0.114106	5742.28	1903.5	3303.43	9507.72	903.878	181440	GFP	green.n1
green	F	n1	8	20190128 n1 green	allSelected	Post	Pre	Triangle	8	17983.9	720.622	1327	2732	511	1366.5	0.0981442	5848.15	2020.08	3294.99	9782.68	802.489	161087	GFP	green.n1
green	F	n1	2	20190128 n1 green	allSelected	Pre	Post	Triangle	2	17983.9	1035.57	1181	3187	488	1594	0.119954	5469.46	1174.74	3969.2	7843.29	841.759	168970	GFP	green.n1
green	F	n1	5	20190128 n1 green	allSelected	Pre	Post	Triangle	5	17983.9	1208.73	1247	3322	500	1661.5	0.0951081	6243.79	1021.91	4919.6	8201.01	740.544	148653	GFP	green.n1
green	F	n1	7	20190128 n1 green	allSelected	Pre	Post	Triangle	7	17983.9	1006.01	1342	3214	508	1607.5	0.112566	4834.26	909.848	3666.7	6636.93	686.077	137720	GFP	green.n1
green	F	n1	1	20190128 n1 green	allSelected	Post	Pre	Triangle	1	17983.9	788.364	1586	3123	483	1562	0.0957061	5812.54	1756.19	3521.18	9104.8	729.059	146348	GFP	green.n1
green	F	n1	3	20190128 n1 green	WholeCell1	Post	Pre	Triangle	3	1020.44	281.83	104	785	489	393	0.139809	6510.38	2546.44	3394.4	11789	1270.42	255018	GFP	green.n1
green	F	n1	6	20190128 n1 green	WholeCell1	Pre	Post	Triangle	6	1310.92	185.608	94	855	502	428	0.0903906	6340.86	1054.86	4933.96	8304.71	710.755	142673	GFP	green.n1
green	F	n1	3	20190128 n1 green	allSelected	Post	Pre	Triangle	3	17983.9	1156.59	1998	4062	491	2031.5	0.115849	5977.16	2019.15	3407.66	10014.2	967.655	194242	GFP	green.n1
green	F	n1	5	20190128 n1 green	allSelected	Post	Pre	Triangle	5	17983.9	723.721	1561	3345	499	1673	0.0972129	5864.56	1767.42	3581.33	9245.66	760.235	152606	GFP	green.n1
green	F	n1	6	20190128 n1 green	WholeCell1	Post	Pre	Triangle	6	1310.92	186.266	119	855	501	428	0.0908304	6873.59	2248.82	3982.87	11138	836.106	167836	GFP	green.n1
green	F	n1	8	20190128 n1 green	WholeCell1	Post	Pre	Triangle	8	1234.73	238.638	42	911	509	456	0.104559	6209.1	2219.31	3422.04	10588.1	882.184	177085	GFP	green.n1
green	F	n1	4	20190128 n1 green	WholeCell1	Post	Pre	Triangle	4	834.15	130.172	27	684	493	342.5	0.10073	9047.86	2991.82	5117.47	14696.7	1188.41	238555	GFP	green.n1
green	F	n1	5	20190128 n1 green	WholeCell1	Post	Pre	Triangle	5	1243.43	198.949	128	1043	497	522	0.0889789	5807.09	1721.82	3592.62	9122.94	694.496	139410	GFP	green.n1
green	F	n1	8	20190128 n1 green	WholeCell1	Pre	Post	Triangle	8	1234.73	207.478	31	889	510	445	0.105463	5747.18	1129.91	4245.13	7975.23	781.634	156901	GFP	green.n1
green	F	n1	2	20190128 n1 green	WholeCell1	Pre	Post	Triangle	2	1084.92	218.856	68	1031	486	516	0.12519	5780.88	1275.94	4066	8304.62	857.56	172142	GFP	green.n1
green	F	n1	1	20190128 n1 green	allSelected	Pre	Post	Triangle	1	17983.9	976.218	1251	3120	484	1560.5	0.0955609	7521.62	1423.5	5615.97	10152.3	886.817	178015	GFP	green.n1
green	F	n1	7	20190128 n1 green	allSelected	Post	Pre	Triangle	7	17983.9	994.312	1721	3318	507	1659.5	0.110148	6097.4	2094.51	3433.03	10244.9	968.542	194420	GFP	green.n1
green	F	n1	4	20190128 n1 green	allSelected	Pre	Post	Triangle	4	17983.9	1504.81	1771	4096	496	2048.5	0.105535	6045.64	1074.73	4648.48	8138.17	784.052	157387	GFP	green.n1
green	F	n1	5	20190128 n1 green	WholeCell1	Pre	Post	Triangle	5	1243.43	240.337	105	1034	498	517.5	0.086089	6080.73	848.39	4971.78	7666.04	623.987	125256	GFP	green.n1
green	F	n1	7	20190128 n1 green	WholeCell1	Pre	Post	Triangle	7	1147.08	236.73	88	1070	506	535.5	0.133756	5263.14	1096.53	3754.27	7422.08	885.708	177792	GFP	green.n1
green	F	n1	2	20190128 n1 green	WholeCell1	Post	Pre	Triangle	2	1084.92	377.643	72	1082	485	541.5	0.114211	5725.82	1917.6	3263.04	9526.24	852.484	171123	GFP	green.n1
green	F	n1	1	20190128 n1 green	WholeCell1	Pre	Post	Triangle	1	1555.67	215.344	96	826	482	413.5	0.11019	7743.01	1583.53	5583.89	10748.6	1126.48	226124	GFP	green.n1
green	F	n1	1	20190128 n1 green	WholeCell1	Post	Pre	Triangle	1	1555.67	206.77	116	823	481	412	0.110791	6434.66	2204.31	3656.41	10727.4	960.814	192869	GFP	green.n1
green	F	n1	4	20190128 n1 green	WholeCell1	Pre	Post	Triangle	4	834.15	177.508	25	694	494	347.5	0.0987723	5847.56	907.366	4646.82	7599.09	688.861	138278	GFP	green.n1
green	F	n1	3	20190128 n1 green	WholeCell1	Pre	Post	Triangle	3	1020.44	187.516	105	748	490	374.5	0.145381	5462.23	1229.69	3853.83	8008.04	997.839	200301	GFP	green.n1
green	F	n2	2	20190401 n2 green	allSelected	Post	Pre	Triangle	2	17983.9	566.379	1890	3603	1799	1802	0.0779492	6412.01	1715.42	4136.73	9472.35	609.618	122372	siKhdrbs3(circ)	green.n2
green	F	n2	6	20190401 n2 green	allSelected	Post	Pre	Triangle	6	17983.9	576.686	1436	3190	1815	1595.5	0.0812643	3199.55	752.899	2201.7	4545.04	311.729	62574.8	siKhdrbs3(circ)	green.n2
green	F	n2	3	20190401 n2 green	allSelected	Post	Pre	Triangle	3	17983.9	598.481	1283	2766	1803	1383.5	0.0944436	4649.09	1386.71	2838.79	7270.56	549.257	110255	siKhdrbs3(circ)	green.n2
green	F	n2	4	20190401 n2 green	allSelected	Post	Pre	Triangle	4	17983.9	444.462	989	2485	1807	1243	0.0767666	3053.09	702.464	2124.51	4304.52	281.56	56518.9	siKhdrbs3(circ)	green.n2
green	F	n2	5	20190401 n2 green	allSelected	Pre	Post	Triangle	5	17983.9	1097.94	671	2751	1812	1376	0.0817303	6592.66	981.542	5263.35	8287.81	606.361	121718	siKhdrbs3(circ)	green.n2
green	F	n2	7	20190401 n2 green	allSelected	Post	Pre	Triangle	7	17983.9	377.827	1022	2465	1819	1233	0.079146	3497.68	835.224	2383.68	5000.95	327.185	65677.4	siKhdrbs3(circ)	green.n2
green	F	n2	3	20190401 n2 green	WholeCell1	Pre	Post	Triangle	3	1226.56	149.66	55	729	1802	365	0.0834815	8102.33	1532.13	5983.02	10806.5	797.547	160096	siKhdrbs3(circ)	green.n2
green	F	n2	8	20190401 n2 green	allSelected	Post	Pre	Triangle	8	17983.9	602.098	1589	3524	1823	1762.5	0.0955514	3796.48	981.445	2491.94	5614.74	425.361	85384.8	siKhdrbs3(circ)	green.n2
green	F	n2	7	20190401 n2 green	WholeCell1	Pre	Post	Triangle	7	1357.79	136.568	22	464	1818	232.5	0.0669203	6738.08	887.846	5522.27	8192.42	503.479	101066	siKhdrbs3(circ)	green.n2
green	F	n2	2	20190401 n2 green	WholeCell1	Pre	Post	Triangle	2	1080.67	133.524	39	516	1798	258.5	0.0687171	10029.5	1398.55	8180.2	12440.8	783.226	157221	siKhdrbs3(circ)	green.n2
green	F	n2	8	20190401 n2 green	WholeCell1	Post	Pre	Triangle	8	1165.2	67.4422	16	372	1821	186.5	0.0932419	3594.62	912.867	2440.51	5356.27	397.198	79731.5	siKhdrbs3(circ)	green.n2
green	F	n2	6	20190401 n2 green	allSelected	Pre	Post	Triangle	6	17983.9	1205.47	988	3195	1816	1598	0.0803224	6611.19	865.768	5456.25	8115	594.212	119279	siKhdrbs3(circ)	green.n2
green	F	n2	7	20190401 n2 green	allSelected	Pre	Post	Triangle	7	17983.9	1044.15	650	2488	1820	1244.5	0.077338	6796.94	959.797	5486.37	8425.38	590.171	118468	siKhdrbs3(circ)	green.n2
green	F	n2	5	20190401 n2 green	allSelected	Post	Pre	Triangle	5	17983.9	415.728	1121	2725	1811	1363	0.0831193	3172.22	809.101	2099.74	4647.15	318.796	63993.5	siKhdrbs3(circ)	green.n2
green	F	n2	4	20190401 n2 green	allSelected	Pre	Post	Triangle	4	17983.9	873.057	645	2517	1808	1259	0.0752296	7031.83	1041.26	5625.62	8783.46	594.778	119393	siKhdrbs3(circ)	green.n2
green	F	n2	3	20190401 n2 green	WholeCell1	Post	Pre	Triangle	3	1226.56	153.152	82	725	1801	363	0.0840552	4421.96	1219.29	2858.41	6728.2	453.804	91094.3	siKhdrbs3(circ)	green.n2
green	F	n2	2	20190401 n2 green	WholeCell1	Post	Pre	Triangle	2	1080.67	73.3455	48	508	1797	254.5	0.0703976	6639.69	1672.83	4409.22	9535.74	576.119	115647	siKhdrbs3(circ)	green.n2
green	F	n2	1	20190401 n2 green	allSelected	Pre	Post	Triangle	1	17983.9	1405.06	1514	4026	1796	2013.5	0.095072	9891.73	1756.06	7511.83	13018.4	1081.52	217098	siKhdrbs3(circ)	green.n2
green	F	n2	4	20190401 n2 green	WholeCell1	Pre	Post	Triangle	4	1462.51	129.838	25	481	1806	241	0.0685135	6982.43	972.524	5673.94	8621.17	545.993	109600	siKhdrbs3(circ)	green.n2
green	F	n2	1	20190401 n2 green	WholeCell1	Pre	Post	Triangle	1	1661.17	273.954	99	1122	1794	561.5	0.0924875	9786.88	1596.37	7604.19	12599.4	1029.95	206748	siKhdrbs3(circ)	green.n2
green	F	n2	1	20190401 n2 green	WholeCell1	Post	Pre	Triangle	1	1661.17	196.254	148	1128	1793	564.5	0.0922952	5740.33	1687.3	3519.16	8919.89	661.762	132839	siKhdrbs3(circ)	green.n2
green	F	n2	5	20190401 n2 green	WholeCell1	Pre	Post	Triangle	5	1310.67	127.596	12	441	1810	221	0.071585	6489.06	914.587	5272.93	8069.89	515.09	103396	siKhdrbs3(circ)	green.n2
green	F	n2	1	20190401 n2 green	allSelected	Post	Pre	Triangle	1	17983.9	714.346	2116	3987	1795	1994	0.0966709	5791.57	1725.8	3486.8	9005.93	686.917	137888	siKhdrbs3(circ)	green.n2
green	F	n2	5	20190401 n2 green	WholeCell1	Post	Pre	Triangle	5	1310.67	60.0593	24	437	1809	219	0.0727185	3074.74	710.902	2119.28	4334.92	256.53	51494.5	siKhdrbs3(circ)	green.n2
green	F	n2	8	20190401 n2 green	allSelected	Pre	Post	Triangle	8	17983.9	1473.65	1168	3592	1824	1796.5	0.0925292	7035.99	1093.19	5550.57	8970.69	743.278	149202	siKhdrbs3(circ)	green.n2
green	F	n2	4	20190401 n2 green	WholeCell1	Post	Pre	Triangle	4	1462.51	78.4269	40	472	1805	236.5	0.0703962	3134.03	709.361	2202.33	4374.75	273.269	54854.6	siKhdrbs3(circ)	green.n2
green	F	n2	6	20190401 n2 green	WholeCell1	Post	Pre	Triangle	6	1318.91	84.9678	62	514	1813	257.5	0.0910778	3381.3	859.447	2233.64	4942.88	380.947	76469.2	siKhdrbs3(circ)	green.n2
green	F	n2	6	20190401 n2 green	WholeCell1	Pre	Post	Triangle	6	1318.91	141.321	38	517	1814	259	0.0861683	6748.93	923.399	5517.02	8330.25	647.98	130072	siKhdrbs3(circ)	green.n2
green	F	n2	3	20190401 n2 green	allSelected	Pre	Post	Triangle	3	17983.9	919.96	977	2800	1804	1400.5	0.0929464	8016.01	1680.29	5779.01	11081.3	901.345	180931	siKhdrbs3(circ)	green.n2
green	F	n2	8	20190401 n2 green	WholeCell1	Pre	Post	Triangle	8	1165.2	118.36	10	384	1822	192.5	0.0893776	7444.43	1289.66	5684.18	9678.2	787.005	157979	siKhdrbs3(circ)	green.n2
green	F	n2	2	20190401 n2 green	allSelected	Pre	Post	Triangle	2	17983.9	1326.52	1331	3651	1800	1826	0.0763689	10290.6	1596.7	8148.22	13049.4	891.772	179010	siKhdrbs3(circ)	green.n2
green	F	n2	7	20190401 n2 green	WholeCell1	Post	Pre	Triangle	7	1357.79	63.96	41	457	1817	229	0.0684026	3309.47	714.757	2373.21	4584.1	262.338	52660.3	siKhdrbs3(circ)	green.n2
green	F	n3	3	20190419 n3 green	allSelected	Post	Pre	Triangle	3	17983.9	731.986	1696	2731	3115	1366	0.103736	5593.96	1384.86	3744.52	8214.76	716.117	143750	GFP	green.n3
green	F	n3	2	20190419 n3 green	allSelected	Post	Pre	Triangle	2	17983.9	643.805	1789	3445	3111	1723	0.0692688	6165.65	1205.77	4564.65	8274.74	492.953	98952.9	GFP	green.n3
green	F	n3	6	20190419 n3 green	WholeCell1	Pre	Post	Triangle	6	1288.52	112.118	25	575	3126	288	0.0726835	10791.4	1796.94	8374.4	13805.2	887.748	178202	GFP	green.n3
green	F	n3	7	20190419 n3 green	allSelected	Post	Pre	Triangle	7	17983.9	597.176	1593	2706	3131	1353.5	0.0800059	5069.37	1153.74	3531.97	7136.87	492.378	98837.3	GFP	green.n3
green	F	n3	3	20190419 n3 green	allSelected	Pre	Post	Triangle	3	17983.9	904.183	1153	2798	3116	1399.5	0.10065	12360.4	2885.85	8392.5	17482.4	1522.69	305657	GFP	green.n3
green	F	n3	1	20190419 n3 green	allSelected	Pre	Post	Triangle	1	17983.9	1358.92	1554	3927	3108	1964	0.0666593	12170.5	1745.54	9845.86	15098	913.425	183356	GFP	green.n3
green	F	n3	5	20190419 n3 green	allSelected	Post	Pre	Triangle	5	17983.9	580.791	1558	3194	3123	1597.5	0.0791234	5231.8	1168.17	3657.97	7316.99	489.763	98312.5	GFP	green.n3
green	F	n3	8	20190419 n3 green	WholeCell1	Post	Pre	Triangle	8	1401.75	74.9197	39	425	3133	213	0.0736965	4894.09	1030.04	3504.67	6651.58	423.232	84957.4	GFP	green.n3
green	F	n3	5	20190419 n3 green	WholeCell1	Post	Pre	Triangle	5	1419.11	112.661	54	632	3121	316.5	0.0752152	5163.85	1121.56	3696.77	7161.88	452.433	90818.9	GFP	green.n3
green	F	n3	8	20190419 n3 green	allSelected	Post	Pre	Triangle	8	17983.9	497.243	1456	2740	3135	1370.5	0.0743274	4858.03	1059.69	3445.51	6705.77	419.711	84250.6	GFP	green.n3
green	F	n3	1	20190419 n3 green	allSelected	Post	Pre	Triangle	1	17983.9	588.005	2255	3873	3107	1937	0.0681121	6068.71	1283.82	4372.61	8312.98	480.807	96514.8	GFP	green.n3
green	F	n3	6	20190419 n3 green	allSelected	Post	Pre	Triangle	6	17983.9	623.534	1717	3017	3127	1509	0.0744929	5420.59	1137.31	3896.65	7425.13	479.832	96319	GFP	green.n3
[truncated: 3,252 more rows]
