# Supplementary material for: A functional screen uncovers circular RNAs regulating excitatory synaptogenesis in hippocampal neurons
Source: Nat Commun. 2025 Mar 28;16:3040. doi: 10.1038/s41467-025-58070-4 (PMC11953392; doi:10.1038/s41467-025-58070-4)
Supplement: Supplementary file 4 — Source Data [file 41467_2025_58070_MOESM4_ESM.zip › Source Data Files/Figure 3.xlsx]

## Sheet: Figure 3b
Figure 3b	circRERE isoform BSJ counts in Soma & Processes from RNA-seq
	Soma	Proc.
Exon 2 -2	0.75	6.75
Exon 4-6	1.5	5
Exon 4-10	0.25	8.25
Exon 4-11	2.75	6.75
Exon 4-12	1.25	4
Exon 5-6	1.5	5.5
Exon 5-9	2	4.75
Exon 5-10	4.25	15.75
Exon 5-11	5.5	19.25
Exon 5-12	3.5	11.25

## Sheet: Figure 3c
Figure 3c	qPCR detection of RERE mRNA and circRERE in rat brain tissues
	Olfactory bulb	Striatum	Thalamus	Hypothalamus	Hippocampus	Cerebellum	Amygdala	Frontal cortex	Parietal cortex
circRERE_1	0.0829672	0.111984	0.0898165	0.109529	0.069642	0.227482	0.129003	0.0676783	0.111898
circRERE_2	0.0930252	0.140944	0.100546	0.129267	0.0666883	0.143809	0.137912	0.072243	0.115566
circRERE_3	0.0900316	0.1434	0.0950436	0.124348	0.0782315	0.112373	0.151059	0.0822856	0.123229
linRERE	0.0998035	0.107731	0.116506	0.139715	0.0951134	0.185707	0.0874615	0.0600281	0.107935

## Sheet: Figure 3E
Figure 3E	circRERE2 smFISH
circRERE2_Puncta	Replicate	Condition
22	N1	ScramSh + circRERE2_Probe
9	N1	ScramSh + circRERE2_Probe
9	N1	ScramSh + circRERE2_Probe
8	N1	ScramSh + circRERE2_Probe
17	N1	ScramSh + circRERE2_Probe
8	N1	ScramSh + circRERE2_Probe
4	N1	ScramSh + circRERE2_Probe
12	N1	ScramSh + circRERE2_Probe
8	N1	ScramSh + circRERE2_Probe
6	N1	ScramSh + circRERE2_Probe
11	N1	ScramSh + circRERE2_Probe
17	N1	ScramSh + circRERE2_Probe
23	N1	ScramSh + circRERE2_Probe
21	N1	ScramSh + circRERE2_Probe
7	N1	ScramSh + circRERE2_Probe
4	N1	ScramSh + circRERE2_Probe
19	N1	ScramSh + circRERE2_Probe
16	N1	ScramSh + circRERE2_Probe
13	N1	ScramSh + circRERE2_Probe
17	N1	ScramSh + circRERE2_Probe
8	N1	ScramSh + circRERE2_Probe
9	N1	ScramSh + circRERE2_Probe
10	N1	ScramSh + circRERE2_Probe
13	N1	ScramSh + circRERE2_Probe
6	N1	ScramSh + circRERE2_Probe
8	N2	ScramSh + circRERE2_Probe
5	N2	ScramSh + circRERE2_Probe
5	N2	ScramSh + circRERE2_Probe
4	N2	ScramSh + circRERE2_Probe
10	N2	ScramSh + circRERE2_Probe
6	N2	ScramSh + circRERE2_Probe
4	N2	ScramSh + circRERE2_Probe
4	N2	ScramSh + circRERE2_Probe
4	N2	ScramSh + circRERE2_Probe
7	N2	ScramSh + circRERE2_Probe
7	N2	ScramSh + circRERE2_Probe
9	N2	ScramSh + circRERE2_Probe
7	N2	ScramSh + circRERE2_Probe
8	N2	ScramSh + circRERE2_Probe
16	N2	ScramSh + circRERE2_Probe
7	N2	ScramSh + circRERE2_Probe
12	N3	ScramSh + circRERE2_Probe
19	N3	ScramSh + circRERE2_Probe
9	N3	ScramSh + circRERE2_Probe
15	N3	ScramSh + circRERE2_Probe
11	N3	ScramSh + circRERE2_Probe
19	N3	ScramSh + circRERE2_Probe
11	N3	ScramSh + circRERE2_Probe
10	N3	ScramSh + circRERE2_Probe
10	N3	ScramSh + circRERE2_Probe
15	N3	ScramSh + circRERE2_Probe
9	N3	ScramSh + circRERE2_Probe
15	N3	ScramSh + circRERE2_Probe
9	N3	ScramSh + circRERE2_Probe
8	N3	ScramSh + circRERE2_Probe
21	N3	ScramSh + circRERE2_Probe
15	N3	ScramSh + circRERE2_Probe
7	N3	ScramSh + circRERE2_Probe
14	N3	ScramSh + circRERE2_Probe
7	N3	ScramSh + circRERE2_Probe
9	N3	ScramSh + circRERE2_Probe
8	N1	circRERE2Sh + circRERE2_Probe
5	N1	circRERE2Sh + circRERE2_Probe
7	N1	circRERE2Sh + circRERE2_Probe
9	N1	circRERE2Sh + circRERE2_Probe
12	N1	circRERE2Sh + circRERE2_Probe
7	N1	circRERE2Sh + circRERE2_Probe
10	N1	circRERE2Sh + circRERE2_Probe
10	N1	circRERE2Sh + circRERE2_Probe
15	N1	circRERE2Sh + circRERE2_Probe
5	N1	circRERE2Sh + circRERE2_Probe
5	N1	circRERE2Sh + circRERE2_Probe
14	N1	circRERE2Sh + circRERE2_Probe
7	N1	circRERE2Sh + circRERE2_Probe
13	N1	circRERE2Sh + circRERE2_Probe
14	N1	circRERE2Sh + circRERE2_Probe
9	N1	circRERE2Sh + circRERE2_Probe
3	N1	circRERE2Sh + circRERE2_Probe
4	N2	circRERE2Sh + circRERE2_Probe
3	N2	circRERE2Sh + circRERE2_Probe
3	N2	circRERE2Sh + circRERE2_Probe
1	N2	circRERE2Sh + circRERE2_Probe
7	N2	circRERE2Sh + circRERE2_Probe
3	N2	circRERE2Sh + circRERE2_Probe
2	N2	circRERE2Sh + circRERE2_Probe
12	N2	circRERE2Sh + circRERE2_Probe
0	N2	circRERE2Sh + circRERE2_Probe
2	N2	circRERE2Sh + circRERE2_Probe
12	N2	circRERE2Sh + circRERE2_Probe
4	N2	circRERE2Sh + circRERE2_Probe
5	N2	circRERE2Sh + circRERE2_Probe
2	N2	circRERE2Sh + circRERE2_Probe
2	N2	circRERE2Sh + circRERE2_Probe
3	N2	circRERE2Sh + circRERE2_Probe
12	N2	circRERE2Sh + circRERE2_Probe
9	N2	circRERE2Sh + circRERE2_Probe
5	N2	circRERE2Sh + circRERE2_Probe
11	N3	circRERE2Sh + circRERE2_Probe
9	N3	circRERE2Sh + circRERE2_Probe
15	N3	circRERE2Sh + circRERE2_Probe
10	N3	circRERE2Sh + circRERE2_Probe
8	N3	circRERE2Sh + circRERE2_Probe
26	N3	circRERE2Sh + circRERE2_Probe
5	N3	circRERE2Sh + circRERE2_Probe
17	N3	circRERE2Sh + circRERE2_Probe
3	N3	circRERE2Sh + circRERE2_Probe
3	N3	circRERE2Sh + circRERE2_Probe
8	N3	circRERE2Sh + circRERE2_Probe
11	N3	circRERE2Sh + circRERE2_Probe
6	N3	circRERE2Sh + circRERE2_Probe
4	N1	ScramSh + Control_Probe
3	N1	ScramSh + Control_Probe
0	N1	ScramSh + Control_Probe
4	N1	ScramSh + Control_Probe
7	N1	ScramSh + Control_Probe
2	N2	ScramSh + Control_Probe
5	N2	ScramSh + Control_Probe
6	N2	ScramSh + Control_Probe
4	N2	ScramSh + Control_Probe
2	N2	ScramSh + Control_Probe
2	N3	ScramSh + Control_Probe
3	N3	ScramSh + Control_Probe
5	N3	ScramSh + Control_Probe
2	N3	ScramSh + Control_Probe
1	N3	ScramSh + Control_Probe

## Sheet: Figure 3G
Figure 3G	Secondary Validation of circRERE isoform synapse phenotype by shRNA knockdown
Experiment	Condition	Synapse_Density
N1	GFP	0.309818
N1	GFP	0.82327
N1	GFP	0.466514
N1	GFP	0.371491
N1	GFP	0.5288
N1	GFP	0.750231
N1	GFP	0.375578
N1	GFP	0.345823
N1	GFP	0.446283
N1	GFP	0.620038
N1	GFP	0.424188
N1	GFP	0.493304
N1	GFP	0.583097
N1	GFP	0.394704
N1	GFP	0.291869
N1	circRERESh	0.591855
N1	circRERESh	0.478828
N1	circRERESh	0.490911
N1	circRERESh	0.484961
N1	circRERESh	0.31119
N1	circRERESh	0.660987
N1	circRERESh	0.427673
N1	circRERESh	0.530373
N1	circRERESh	0.512525
N1	circRERESh	0.702203
N1	circRERESh	0.692337
N1	circRERESh	0.559976
N1	circRERESh	0.477612
N1	circRERESh	0.708012
N1	circRERESh	0.724517
N1	circRERE2Sh	0.397611
N1	circRERE2Sh	0.400837
N1	circRERE2Sh	0.495952
N1	circRERE2Sh	0.583995
N1	circRERE2Sh	0.72736
N1	circRERE2Sh	0.353057
N1	circRERE2Sh	0.388071
N1	circRERE2Sh	0.616709
N1	circRERE2Sh	0.537003
N1	circRERE2Sh	0.846113
N1	circRERE2Sh	0.513951
N1	circRERE2Sh	0.560625
N1	circRERE2Sh	0.584409
N1	circRERE2Sh	0.574456
N1	circRERE2Sh	0.328501
N1	pSUPER	0.444076
N1	pSUPER	0.420113
N1	pSUPER	0.544797
N1	pSUPER	0.521319
N1	pSUPER	0.510272
N1	pSUPER	0.419256
N1	pSUPER	0.481417
N1	pSUPER	0.483582
N1	pSUPER	0.329784
N1	pSUPER	0.364261
N1	pSUPER	0.376405
N1	pSUPER	0.710766
N1	pSUPER	0.403407
N1	pSUPER	0.869303
N1	pSUPER	0.249384
N1	ScramSh	0.450443
N1	ScramSh	0.512343
N1	ScramSh	0.474943
N1	ScramSh	0.510712
N1	ScramSh	0.466385
N1	ScramSh	0.305597
N1	ScramSh	0.48956
N1	ScramSh	0.516481
N1	ScramSh	0.357196
N1	ScramSh	0.40878
N1	ScramSh	0.605591
N1	ScramSh	0.368481
N1	ScramSh	0.308397
N1	ScramSh	0.469002
N1	ScramSh	0.43928
N2	circRERE2Sh	0.582594
N2	circRERE2Sh	0.438219
N2	circRERE2Sh	0.531742
N2	circRERE2Sh	0.710132
N2	circRERE2Sh	0.803938
N2	circRERE2Sh	0.722849
N2	circRERE2Sh	0.5007
N2	circRERE2Sh	0.549598
N2	circRERE2Sh	0.482636
N2	circRERE2Sh	0.613361
N2	circRERE2Sh	0.568282
N2	circRERE2Sh	0.685884
N2	circRERE2Sh	0.627325
N2	circRERE2Sh	0.531527
N2	circRERE2Sh	0.647836
N2	ScramSh	0.415045
N2	ScramSh	0.446431
N2	ScramSh	0.387428
N2	ScramSh	0.340889
N2	ScramSh	0.483657
N2	ScramSh	0.46862
N2	ScramSh	0.581225
N2	ScramSh	0.408207
N2	ScramSh	0.598417
N2	ScramSh	0.325323
N2	ScramSh	0.374487
N2	ScramSh	0.504734
N2	ScramSh	0.385253
N2	ScramSh	0.322799
N2	ScramSh	0.58141
N2	GFP	0.642782
N2	GFP	0.480236
N2	GFP	0.375552
N2	GFP	0.476056
N2	GFP	0.511712
N2	GFP	0.511216
N2	GFP	0.56273
N2	GFP	0.590052
N2	GFP	0.552833
N2	GFP	0.283577
N2	GFP	0.357983
N2	GFP	0.45529
N2	GFP	0.476786
N2	GFP	0.757434
N2	GFP	0.416131
N2	circRERESh	0.546212
N2	circRERESh	0.752006
N2	circRERESh	0.770651
N2	circRERESh	0.545524
N2	circRERESh	0.475994
N2	circRERESh	0.504563
N2	circRERESh	0.560246
N2	circRERESh	0.519767
N2	circRERESh	0.88657
N2	circRERESh	0.717734
N2	circRERESh	0.462694
N2	circRERESh	0.677629
N2	circRERESh	0.481535
N2	circRERESh	0.531104
N2	circRERESh	0.614638
N2	pSUPER	0.610174
N2	pSUPER	0.405326
N2	pSUPER	0.426331
N2	pSUPER	0.449688
N2	pSUPER	0.397538
N2	pSUPER	0.37738
N2	pSUPER	0.406301
N2	pSUPER	0.647759
N2	pSUPER	0.268506
N2	pSUPER	0.281434
N2	pSUPER	0.376214
N2	pSUPER	0.515197
N2	pSUPER	0.412634
N2	pSUPER	0.407522
N3	circRERESh	0.787925
N3	circRERESh	0.453907
N3	circRERESh	0.780689
N3	circRERESh	0.782739
N3	circRERESh	0.761113
N3	circRERESh	0.610897
N3	circRERESh	0.642471
N3	circRERESh	0.751559
N3	circRERESh	0.808072
N3	circRERESh	0.614518
N3	circRERESh	0.532778
N3	circRERESh	0.741127
N3	circRERESh	0.488658
N3	circRERESh	0.548163
N3	circRERESh	0.900823
N3	circRERE2Sh	0.793287
N3	circRERE2Sh	0.659459
N3	circRERE2Sh	0.772084
N3	circRERE2Sh	0.630163
N3	circRERE2Sh	0.512603
N3	circRERE2Sh	0.515232
N3	circRERE2Sh	0.463243
N3	circRERE2Sh	0.804195
N3	circRERE2Sh	0.808527
N3	circRERE2Sh	0.61808
N3	circRERE2Sh	0.847742
N3	circRERE2Sh	0.638407
N3	circRERE2Sh	0.94237
N3	circRERE2Sh	0.554494
N3	circRERE2Sh	0.642208
N3	pSUPER	0.520371
N3	pSUPER	0.489054
N3	pSUPER	0.493042
N3	pSUPER	0.464309
N3	pSUPER	0.402145
N3	pSUPER	0.407754
N3	pSUPER	0.459122
N3	pSUPER	0.598791
N3	pSUPER	0.473209
N3	pSUPER	0.651034
N3	pSUPER	0.273419
N3	pSUPER	0.66128
N3	pSUPER	0.694838
N3	pSUPER	0.358665
N3	pSUPER	0.438577
N3	GFP	0.414395
N3	GFP	0.732723
N3	GFP	0.576796
N3	GFP	0.771038
N3	GFP	0.759739
N3	GFP	0.632444
N3	GFP	0.818304
N3	GFP	0.776053
N3	GFP	0.727383
N3	GFP	0.631932
N3	GFP	0.661907
N3	GFP	0.341591
N3	GFP	0.305739
N3	GFP	0.414277
N3	ScramSh	0.588481
N3	ScramSh	0.496644
N3	ScramSh	0.695228
N3	ScramSh	0.582513
N3	ScramSh	0.558339
N3	ScramSh	0.523718
N3	ScramSh	0.570437
N3	ScramSh	0.197492
N3	ScramSh	0.333536
N3	ScramSh	0.651552
N3	ScramSh	0.65021
N3	ScramSh	0.611107
N3	ScramSh	0.240926
N3	ScramSh	0.68255
N3	ScramSh	0.594688
N4	circRERESh	0.975924
N4	circRERESh	0.696312
N4	circRERESh	0.727127
N4	circRERESh	0.770317
N4	circRERESh	0.729332
N4	circRERESh	0.730227
N4	circRERESh	0.783792
N4	circRERESh	0.691076
N4	circRERESh	0.3562
N4	circRERESh	0.856464
N4	circRERESh	0.36336
N4	circRERESh	0.786842
N4	circRERESh	0.518394
N4	circRERESh	0.933699
N4	circRERESh	0.775248
N4	GFP	0.337656
N4	GFP	0.577497
N4	GFP	0.750543
N4	GFP	0.639472
N4	GFP	0.666148
N4	GFP	0.476075
N4	GFP	0.807295
N4	GFP	0.567998
N4	GFP	0.532191
N4	GFP	0.432287
N4	GFP	0.570285
N4	GFP	0.730992
N4	GFP	0.627072
N4	GFP	0.568923
N4	GFP	0.611021
N4	pSUPER	0.551277
N4	pSUPER	0.576385
N4	pSUPER	0.367621
N4	pSUPER	0.396257
N4	pSUPER	0.638393
N4	pSUPER	0.629389
N4	pSUPER	0.516554
N4	pSUPER	0.728688
N4	pSUPER	0.695924
N4	pSUPER	0.698847
N4	pSUPER	0.477808
N4	pSUPER	0.687197
N4	pSUPER	0.541655
N4	pSUPER	0.625209
N4	pSUPER	0.574688
N4	circRERE2Sh	0.62675
N4	circRERE2Sh	0.510757
N4	circRERE2Sh	0.607139
N4	circRERE2Sh	0.919779
N4	circRERE2Sh	0.788724
N4	circRERE2Sh	1.02624
N4	circRERE2Sh	0.976223
N4	circRERE2Sh	0.594829
N4	circRERE2Sh	0.636208
N4	circRERE2Sh	0.415082
N4	circRERE2Sh	0.330066
N4	circRERE2Sh	0.643063
N4	circRERE2Sh	0.613927
N4	circRERE2Sh	0.54756
N4	circRERE2Sh	0.446337
N4	ScramSh	0.596476
N4	ScramSh	0.672612
N4	ScramSh	0.549292
N4	ScramSh	0.570559
N4	ScramSh	0.561593
N4	ScramSh	0.510367
N4	ScramSh	0.424712
N4	ScramSh	0.631588
N4	ScramSh	0.490465
N4	ScramSh	0.364408
N4	ScramSh	0.267484
N4	ScramSh	0.47902
N4	ScramSh	0.685906
N4	ScramSh	0.587448
N4	ScramSh	0.50523
