# Supplementary material for: A functional screen uncovers circular RNAs regulating excitatory synaptogenesis in hippocampal neurons
Source: Nat Commun. 2025 Mar 28;16:3040. doi: 10.1038/s41467-025-58070-4 (PMC11953392; doi:10.1038/s41467-025-58070-4)
Supplement: Supplementary file 4 — Source Data [file 41467_2025_58070_MOESM4_ESM.zip › Source Data Files/Figure 4.xlsx]

## Sheet: Figure 4a
Figure 1a	circREREsh mini epsc freq (Hz)
mini epsc freq (Hz)
Scramsh (n=12)	circRERE sh (n=12)
0.551439	1.09875
1.71622	0.231172
1.27132	0.618757
0.734913	0.299444
1.10869	0.435296
1.29202	0.805511
1.5805	0.65843
1.54164	0.607806
1.6813	0.70372
1.23031	0.33787
0.936029	0.461698
0.58	0.9323

## Sheet: Figure 4b
Figure 1b	mEPSC Frequency Cumulative Probability plot
Bin Center (IEI (ms))	Scramsh (Cumulative Probability)	circRERE sh (Cumulative Probability)
0	2	0.992556
50	10.875	6.69975
100	19.5	11.6625
150	25	15.3846
200	29.875	21.34
250	35.625	25.3102
300	39	29.0323
350	42.875	30.0248
400	46.625	33.0025
450	49.25	35.4839
500	53.375	37.2208
550	56.5	38.7097
600	59	40.1985
650	61.25	42.6799
700	64.625	44.9132
750	67.125	46.6501
800	69.625	48.6352
850	71.625	50.3722
900	73.75	51.861
950	75.25	53.1017
1000	76.875	54.5906
1050	77.625	55.335
1100	79.25	55.5831
1150	80.75	56.3275
1200	82.5	57.8164
1250	83.75	60.0496
1300	84.5	60.5459
1350	85.5	61.0422
1400	85.875	62.2829
1450	86.5	64.268
1500	86.625	66.005
1550	87	67.2457
1600	87.625	68.2382
1650	88	68.9826
1700	88.875	69.4789
1750	89.375	69.9752
1800	89.625	70.4715
1850	89.75	70.9677
1900	90.375	72.7047
1950	90.875	73.6973
2000	91.75	74.6898
2050	91.875	74.938
2100	91.875	75.6824
2150	92.375	76.4268
2200	92.625	76.6749
2250	92.75	77.6675
2300	92.75	78.4119
2350	93.125	79.4045
2400	93.25	79.6526
2450	93.375	79.9007
2500	93.375	80.1489
2550	93.5	80.397
2600	93.625	80.6452
2650	93.625	81.1414
2700	93.875	82.134
2750	93.875	82.134
2800	94.5	82.6303
2850	94.625	83.1266
2900	95	83.1266
2950	95	83.3747
3000	95.125	83.3747
3050	95.25	83.871
3100	95.25	84.6154
3150	95.375	85.1117
3200	95.375	85.1117
3250	95.375	85.3598
3300	95.625	85.8561
3350	95.75	85.8561
3400	95.875	85.8561
3450	96.25	86.3524
3500	96.375	86.8486
3550	96.5	87.3449
3600	96.75	87.3449
3650	96.75	87.3449
3700	96.875	87.5931
3750	97.25	87.5931
3800	97.375	88.3375
3850	97.375	88.3375
3900	97.375	88.5856
3950	97.5	88.8337
4000	97.625	89.0819
4050	97.75	89.33
4100	97.75	89.33
4150	98	89.5782
4200	98	90.3226
4250	98.25	90.3226
4300	98.25	90.8189
4350	98.25	90.8189
4400	98.25	90.8189
4450	98.25	91.067
4500	98.25	91.5633
4550	98.25	91.8114
4600	98.375	91.8114
4650	98.5	92.0596
4700	98.5	92.3077
4750	98.5	92.3077
4800	98.5	92.5558
4850	98.5	92.804
4900	98.5	92.804
4950	98.5	93.0521
5000	98.5	93.0521
5050	98.5	93.3002
5100	98.5	93.5484
5150	98.5	93.5484
5200	98.5	93.5484
5250	98.5	93.5484
5300	98.5	93.5484
5350	98.5	93.5484
5400	98.5	93.7965
5450	98.5	93.7965
5500	98.5	94.2928
5550	98.5	94.2928
5600	98.5	94.2928
5650	98.625	94.2928
5700	98.625	94.2928
5750	98.625	94.2928
5800	98.75	94.5409
5850	98.75	94.5409
5900	98.75	94.7891
5950	98.75	95.0372
6000	98.75	95.0372
6050	98.75	95.0372
6100	98.75	95.0372
6150	98.75	95.0372
6200	98.75	95.2854
6250	98.75	95.2854
6300	98.75	95.5335
6350	98.75	95.5335
6400	98.875	95.5335
6450	98.875	95.7816
6500	99	96.0298
6550	99	96.0298
6600	99	96.2779
6650	99	96.7742
6700	99	96.7742
6750	99	97.0223
6800	99.125	97.2705
6850	99.125	97.5186
6900	99.125	97.5186
6950	99.125	97.7667
7000	99.125	97.7667
7050	99.125	98.0149
7100	99.125	98.0149
7150	99.125	98.0149
7200	99.125	98.0149
7250	99.125	98.263
7300	99.25	98.263
7350	99.25	98.263
7400	99.25	98.263
7450	99.375	98.263
7500	99.375	98.263
7550	99.375	98.263
7600	99.375	98.263
7650	99.375	98.263
7700	99.375	98.263
7750	99.375	98.263
7800	99.375	98.263
7850	99.375	98.263
7900	99.375	98.263
7950	99.375	98.263
8000	99.375	98.263
8050	99.375	98.263
8100	99.375	98.5112
8150	99.375	98.5112
8200	99.5	98.5112
8250	99.5	98.5112
8300	99.5	98.5112
8350	99.5	98.5112
8400	99.5	98.5112
8450	99.5	98.5112
8500	99.5	98.5112
8550	99.5	98.5112
8600	99.5	98.5112
8650	99.5	98.5112
8700	99.5	98.5112
8750	99.5	98.5112
8800	99.5	98.5112
8850	99.5	98.5112
8900	99.5	98.5112
8950	99.5	98.5112
9000	99.5	98.5112
9050	99.5	98.5112
9100	99.5	98.5112
9150	99.5	98.5112
9200	99.5	98.7593
9250	99.5	98.7593
9300	99.5	98.7593
9350	99.5	98.7593
9400	99.5	98.7593
9450	99.625	98.7593
9500	99.625	98.7593
9550	99.625	98.7593
9600	99.75	98.7593
9650	99.875	98.7593
9700	99.875	98.7593
9750	99.875	98.7593
9800	99.875	98.7593
9850	99.875	98.7593
9900	99.875	98.7593
9950	99.875	98.7593
10000	99.875	98.7593
10050	99.875	98.7593
10100	99.875	98.7593
10150	99.875	98.7593
10200	99.875	98.7593
10250	99.875	98.7593
10300	99.875	98.7593
10350	99.875	98.7593
10400	99.875	98.7593
10450	99.875	98.7593
10500	99.875	98.7593
10550	99.875	98.7593
10600	99.875	98.7593
10650	99.875	98.7593
10700	99.875	98.7593
10750	99.875	98.7593
10800	99.875	98.7593
10850	99.875	98.7593
10900	99.875	98.7593
10950	99.875	98.7593
11000	99.875	98.7593
11050	99.875	98.7593
11100	99.875	98.7593
11150	99.875	99.0074
11200	99.875	99.0074
11250	99.875	99.0074
11300	99.875	99.0074
11350	99.875	99.0074
11400	99.875	99.0074
11450	99.875	99.0074
11500	99.875	99.0074
11550	99.875	99.0074
11600	99.875	99.0074
11650	99.875	99.0074
11700	99.875	99.0074
11750	99.875	99.0074
11800	99.875	99.0074
11850	99.875	99.0074
11900	99.875	99.0074
11950	99.875	99.0074
12000	99.875	99.0074
12050	99.875	99.2556
12100	99.875	99.2556
12150	99.875	99.2556
12200	99.875	99.2556
12250	99.875	99.2556
12300	99.875	99.2556
12350	99.875	99.2556
12400	99.875	99.2556
12450	99.875	99.2556
12500	99.875	99.2556
12550	99.875	99.2556
12600	99.875	99.2556
12650	99.875	99.2556
12700	99.875	99.2556
12750	99.875	99.2556
12800	99.875	99.2556
12850	99.875	99.2556
12900	99.875	99.2556
12950	99.875	99.2556
13000	99.875	99.5037
13050	99.875	99.5037
13100	99.875	99.5037
13150	99.875	99.5037
13200	99.875	99.5037
13250	99.875	99.5037
13300	99.875	99.5037
13350	99.875	99.5037
13400	99.875	99.5037
13450	99.875	99.5037
13500	99.875	99.5037
13550	99.875	99.7519
13600	99.875	99.7519
13650	99.875	99.7519
13700	99.875	99.7519
13750	99.875	99.7519
13800	99.875	99.7519
13850	99.875	99.7519
13900	99.875	99.7519
13950	99.875	99.7519
14000	99.875	99.7519
14050	99.875	99.7519
14100	99.875	99.7519
14150	99.875	99.7519
14200	99.875	99.7519
14250	99.875	99.7519
14300	99.875	99.7519
14350	99.875	99.7519
14400	99.875	99.7519
14450	99.875	99.7519
14500	99.875	99.7519
14550	99.875	99.7519
14600	99.875	99.7519
14650	99.875	99.7519
14700	99.875	99.7519
14750	99.875	99.7519
14800	99.875	99.7519
14850	99.875	99.7519
14900	99.875	99.7519
14950	99.875	99.7519
15000	99.875	99.7519
15050	99.875	99.7519
15100	99.875	99.7519
15150	99.875	99.7519
15200	99.875	99.7519
15250	99.875	99.7519
15300	99.875	99.7519
15350	99.875	99.7519
15400	99.875	99.7519
15450	99.875	99.7519
15500	99.875	99.7519
15550	99.875	99.7519
15600	99.875	99.7519
15650	99.875	99.7519
15700	99.875	99.7519
15750	99.875	99.7519
15800	99.875	99.7519
15850	99.875	99.7519
15900	99.875	99.7519
15950	99.875	99.7519
16000	99.875	99.7519
16050	99.875	99.7519
16100	99.875	99.7519
16150	99.875	99.7519
16200	99.875	99.7519
16250	99.875	99.7519
16300	99.875	99.7519
16350	99.875	99.7519
16400	99.875	99.7519
16450	99.875	99.7519
16500	99.875	99.7519
16550	99.875	99.7519
16600	99.875	99.7519
16650	99.875	99.7519
16700	99.875	99.7519
16750	99.875	99.7519
16800	99.875	99.7519
16850	99.875	99.7519
16900	99.875	99.7519
16950	100	99.7519
17000	100	99.7519
17050	100	99.7519
17100	100	99.7519
17150	100	99.7519
17200	100	99.7519
17250	100	99.7519
17300	100	99.7519
17350	100	99.7519
17400	100	99.7519
17450	100	99.7519
17500	100	99.7519
17550	100	99.7519
17600	100	99.7519
17650	100	99.7519
17700	100	99.7519
17750	100	99.7519
17800	100	99.7519
17850	100	99.7519
17900	100	99.7519
17950	100	99.7519
18000	100	99.7519
18050	100	99.7519
18100	100	99.7519
18150	100	99.7519
18200	100	99.7519
18250	100	99.7519
18300	100	99.7519
18350	100	99.7519
18400	100	99.7519
18450	100	99.7519
18500	100	99.7519
18550	100	99.7519
18600	100	99.7519
18650	100	99.7519
18700	100	99.7519
18750	100	99.7519
18800	100	99.7519
18850	100	99.7519
18900	100	99.7519
18950	100	99.7519
19000	100	99.7519
19050	100	99.7519
19100	100	99.7519
19150	100	99.7519
19200	100	99.7519
19250	100	99.7519
19300	100	99.7519
19350	100	99.7519
19400	100	99.7519
19450	100	99.7519
19500	100	99.7519
19550	100	99.7519
19600	100	99.7519
19650	100	99.7519
19700	100	99.7519
19750	100	99.7519
19800	100	99.7519
19850	100	99.7519
19900	100	99.7519
19950	100	99.7519
20000	100	99.7519
20050	100	99.7519
20100	100	99.7519
20150	100	99.7519
20200	100	99.7519
20250	100	99.7519
20300	100	99.7519
20350	100	99.7519
20400	100	99.7519
20450	100	99.7519
20500	100	99.7519
20550	100	99.7519
20600	100	99.7519
20650	100	99.7519
20700	100	99.7519
20750	100	99.7519
20800	100	99.7519
20850	100	99.7519
20900	100	99.7519
20950	100	99.7519
21000	100	99.7519
21050	100	99.7519
21100	100	99.7519
21150	100	99.7519
21200	100	99.7519
21250	100	99.7519
21300	100	99.7519
21350	100	99.7519
21400	100	99.7519
21450	100	99.7519
21500	100	99.7519
21550	100	99.7519
21600	100	99.7519
21650	100	99.7519
21700	100	99.7519
21750	100	99.7519
21800	100	99.7519
21850	100	99.7519
21900	100	99.7519
21950	100	99.7519
22000	100	99.7519
22050	100	99.7519
22100	100	99.7519
22150	100	99.7519
22200	100	99.7519
22250	100	99.7519
22300	100	99.7519
22350	100	99.7519
22400	100	99.7519
22450	100	99.7519
22500	100	99.7519
22550	100	99.7519
22600	100	99.7519
22650	100	99.7519
22700	100	99.7519
22750	100	99.7519
22800	100	99.7519
22850	100	99.7519
22900	100	99.7519
22950	100	99.7519
23000	100	99.7519
23050	100	99.7519
23100	100	99.7519
23150	100	99.7519
23200	100	99.7519
23250	100	99.7519
23300	100	99.7519
23350	100	99.7519
23400	100	99.7519
23450	100	99.7519
23500	100	99.7519
23550	100	99.7519
23600	100	99.7519
23650	100	99.7519
23700	100	99.7519
23750	100	99.7519
23800	100	99.7519
23850	100	99.7519
23900	100	99.7519
23950	100	99.7519
24000	100	99.7519
24050	100	99.7519
24100	100	99.7519
24150	100	99.7519
24200	100	99.7519
24250	100	99.7519
24300	100	99.7519
24350	100	99.7519
24400	100	99.7519
24450	100	99.7519
24500	100	99.7519
24550	100	99.7519
24600	100	99.7519
24650	100	99.7519
24700	100	99.7519
24750	100	99.7519
24800	100	99.7519
24850	100	99.7519
24900	100	99.7519
24950	100	99.7519
25000	100	99.7519
25050	100	99.7519
25100	100	99.7519
25150	100	99.7519
25200	100	99.7519
25250	100	99.7519
25300	100	99.7519
25350	100	99.7519
25400	100	99.7519
25450	100	99.7519
25500	100	99.7519
25550	100	99.7519
25600	100	99.7519
25650	100	99.7519
25700	100	100

## Sheet: Figure 4c
Figure 4c	circREREsh mini epsc ampl. (pA)
mini epsc ampl. (pA)
Scramsh (n=12)	circREREsh (n=12)
19.45	13.45
23.27	11.9
14.91	16.23
14.22	13.78
17.07	24.78
12.01	20.31
16.56	11.69
18.9	14.14
14.78	15.47
12.92	12.67
11.83	18.37
19.09	12.54

## Sheet: Figure 4d
Figure 4d	circREREsh mini amplitude Cumulative Probability Plot
Bin Center (Amplitude pA)	Scramsh (Cumulative Probability)	circRERE sh (Cumulative Probability)
5	0.246305	0.240964
10	34.4828	41.6867
15	69.5813	76.3855
20	84.9754	90.3614
25	93.4729	94.9398
30	96.6749	96.6265
35	98.6453	98.5542
40	98.7685	99.0361
45	99.1379	99.2771
50	99.1379	99.5181
55	99.2611	99.5181
60	99.3842	99.5181
65	99.6305	99.759
70	99.7537	99.759
75	100	99.759
80	100	99.759
85	100	99.759
90	100	100

## Sheet: Figure 4e
Figure 4e	Representative mEPSC Traces
ScramSh			circRERESh
X=ms	Y=pA		X=ms	Y=pA
0	4.15039		0	30.7617
0.199219	-1.09863		0.199219	28.8086
0.398438	-1.34277		0.398438	31.1279
0.601562	2.56348		0.601562	34.5459
0.800781	1.70898		0.800781	29.2969
1	2.80762		1	31.7383
1.19922	1.2207		1.19922	29.0527
1.39844	-0.488281		1.39844	30.7617
1.60156	3.78418		1.60156	34.5459
1.80078	1.2207		1.80078	27.71
2	0.244141		2	28.8086
2.19922	0.976562		2.19922	28.3203
2.39844	4.27246		2.39844	34.1797
2.60156	-0.488281		2.60156	34.668
2.80078	-1.2207		2.80078	29.4189
3	2.31934		3	31.6162
3.19922	-0.610352		3.19922	29.4189
3.39844	2.31934		3.39844	32.5928
3.60156	0.854492		3.60156	29.6631
3.80078	-0.732422		3.80078	29.541
4	4.02832		4	34.668
4.19922	2.0752		4.19922	29.541
4.39844	3.05176		4.39844	27.71
4.60156	2.19727		4.60156	30.0293
4.80078	-0.610352		4.80078	31.1279
5	0.976562		5	31.3721
5.19922	0.854492		5.19922	31.0059
5.39844	-0.244141		5.39844	33.2031
5.60156	-1.09863		5.60156	31.0059
5.80078	1.2207		5.80078	33.9355
6	-0.854492		6	33.5693
6.19922	-0.366211		6.19922	32.8369
6.39844	-0.12207		6.39844	34.4238
6.60156	0.732422		6.60156	34.668
6.80078	-0.854492		6.80078	29.7852
7	-0.366211		7	29.7852
7.19922	1.46484		7.19922	32.7148
7.39844	4.15039		7.39844	31.8603
7.60156	-2.44141		7.60156	31.25
7.80078	1.95312		7.80078	31.8603
8	-2.31934		8	28.8086
8.19922	-2.80762		8.19922	28.9307
8.39844	-0.610352		8.39844	29.9072
8.60156	0.244141		8.60156	28.4424
8.80078	-0.488281		8.80078	28.6865
9	-1.2207		9	28.5645
9.19922	-0.732422		9.19922	30.2734
9.39844	-0.366211		9.39844	30.0293
9.60156	-2.19727		9.60156	32.4707
9.80078	0.976562		9.80078	28.5645
10	-3.90625		10	29.9072
10.1992	-2.44141		10.1992	30.3955
10.3984	0.244141		10.3984	29.9072
10.6016	-2.0752		10.6016	28.0762
10.8008	-3.05176		10.8008	31.7383
11	-0.732422		11	32.3486
11.1992	0.732422		11.1992	29.7852
11.3984	0.366211		11.3984	26.4893
11.6016	-0.854492		11.6016	29.4189
11.8008	-0.732422		11.8008	25.7568
12	0		12	28.9307
12.1992	2.44141		12.1992	27.4658
12.3984	-0.976562		12.3984	26.123
12.6016	-0.976562		12.6016	31.7383
12.8008	-0.488281		12.8008	25.6348
13	0.488281		13	31.8603
13.1992	-0.976562		13.1992	29.6631
13.3984	-3.90625		13.3984	31.0059
13.6016	1.95312		13.6016	28.3203
13.8008	1.34277		13.8008	27.71
14	-3.41797		14	26.4893
14.1992	-0.854492		14.1992	27.71
14.3984	1.70898		14.3984	26.2451
14.6016	0.854492		14.6016	25.5127
14.8008	-1.46484		14.8008	28.5645
15	-2.56348		15	29.2969
15.1992	-2.31934		15.1992	30.0293
15.3984	-1.2207		15.3984	28.6865
15.6016	-1.83105		15.6016	27.2217
15.8008	-0.366211		15.8008	29.6631
16	2.92969		16	30.7617
16.1992	-1.09863		16.1992	35.8887
16.3984	2.0752		16.3984	33.2031
16.6016	2.31934		16.6016	36.1328
16.8008	-0.976562		16.8008	30.2734
17	-0.488281		17	29.9072
17.1992	-0.732422		17.1992	28.4424
17.3984	-3.90625		17.3984	30.8838
17.6016	-2.19727		17.6016	28.3203
17.8008	-0.610352		17.8008	32.8369
18	2.0752		18	33.9355
18.1992	-0.976562		18.1992	32.7148
18.3984	1.95312		18.3984	29.4189
18.6016	-0.244141		18.6016	35.4004
18.8008	1.83105		18.8008	32.7148
19	0.976562		19	32.5928
19.1992	-2.56348		19.1992	31.8603
19.3984	-3.54004		19.3984	35.7666
19.6016	2.31934		19.6016	31.3721
19.8008	-1.2207		19.8008	33.5693
20	-0.366211		20	31.6162
20.1992	1.70898		20.1992	34.5459
20.3984	-1.70898		20.3984	34.79
20.6016	1.2207		20.6016	37.5977
20.8008	-1.09863		20.8008	31.0059
21	-0.244141		21	33.2031
21.1992	0.12207		21.1992	33.3252
21.3984	2.19727		21.3984	34.5459
21.6016	-2.68555		21.6016	36.6211
21.8008	-1.95312		21.8008	30.8838
22	-2.0752		22	34.5459
22.1992	-1.09863		22.1992	31.9824
22.3984	-0.488281		22.3984	32.8369
22.6016	-1.46484		22.6016	31.6162
22.8008	-0.610352		22.8008	33.5693
23	0.366211		23	38.0859
23.1992	-1.70898		23.1992	31.25
23.3984	1.2207		23.3984	33.0811
23.6016	0.854492		23.6016	31.7383
23.8008	0		23.8008	36.1328
24	3.05176		24	34.0576
24.1992	-4.27246		24.1992	36.1328
24.3984	2.19727		24.3984	35.0342
24.6016	-1.2207		24.6016	33.2031
24.8008	-0.488281		24.8008	33.3252
25	2.0752		25	31.9824
25.1992	0		25.1992	31.1279
25.3984	3.05176		25.3984	33.8135
25.6016	0.366211		25.6016	30.8838
25.8008	-0.244141		25.8008	32.1045
26	-0.488281		26	30.7617
26.1992	1.83105		26.1992	33.6914
26.3984	-2.31934		26.3984	34.3018
26.6016	-0.12207		26.6016	32.2266
26.8008	-0.854492		26.8008	28.6865
27	2.44141		27	31.3721
27.1992	-0.732422		27.1992	33.9355
27.3984	2.31934		27.3984	31.3721
27.6016	-1.09863		27.6016	29.0527
27.8008	0.976562		27.8008	27.71
28	-0.366211		28	33.5693
28.1992	3.66211		28.1992	32.4707
28.3984	-0.244141		28.3984	31.25
28.6016	-2.56348		28.6016	33.2031
28.8008	-0.976562		28.8008	30.5176
29	-0.488281		29	29.6631
29.1992	0.732422		29.1992	27.5879
29.3984	-0.610352		29.3984	30.3955
29.6016	-0.244141		29.6016	32.3486
29.8008	0.854492		29.8008	28.0762
30	-3.66211		30	32.4707
30.1992	-2.0752		30.1992	30.2734
30.3984	3.2959		30.3984	31.6162
30.6016	0.854492		30.6016	30.2734
30.8008	0.488281		30.8008	30.3955
31	-1.09863		31	30.6396
31.1992	-0.732422		31.1992	31.4941
31.3984	-0.488281		31.3984	26.6113
31.6016	-1.83105		31.6016	31.8603
31.8008	-5.24902		31.8008	32.2266
32	-2.0752		32	30.8838
32.1992	-0.976562		32.1992	28.9307
32.3984	-1.58691		32.3984	29.6631
32.6016	0		32.6016	30.3955
32.8008	0		32.8008	29.541
33	-0.244141		33	29.541
33.1992	-3.41797		33.1992	28.6865
33.3984	-4.5166		33.3984	30.0293
33.6016	-1.95312		33.6016	31.6162
33.8008	-4.39453		33.8008	27.3437
34	-5.12695		34	25.6348
34.1992	-6.34766		34.1992	30.2734
34.3984	-5.00488		34.3984	30.1514
34.6016	-6.95801		34.6016	30.7617
34.8008	-8.66699		34.8008	24.5361
35	-6.22559		35	29.9072
35.1992	-4.27246		35.1992	28.8086
35.3984	-6.22559		35.3984	32.5928
35.6016	-2.80762		35.6016	29.9072
35.8008	-6.22559		35.8008	26.8555
36	-0.854492		36	30.6396
36.1992	-3.90625		36.1992	26.8555
36.3984	-3.41797		36.3984	29.541
36.6016	-3.05176		36.6016	31.4941
36.8008	-2.31934		36.8008	30.0293
37	-2.92969		37	30.5176
37.1992	-6.83594		37.1992	29.2969
37.3984	-3.05176		37.3984	32.1045
37.6016	-4.02832		37.6016	30.5176
37.8008	-4.02832		37.8008	29.9072
38	-2.68555		38	32.2266
38.1992	-2.80762		38.1992	29.4189
38.3984	-2.68555		38.3984	32.2266
38.6016	-2.56348		38.6016	29.6631
38.8008	-6.22559		38.8008	31.8603
39	-2.56348		39	33.2031
39.1992	-4.5166		39.1992	31.1279
39.3984	-6.10352		39.3984	30.0293
39.6016	-2.92969		39.6016	30.7617
39.8008	-3.17383		39.8008	32.3486
40	-1.09863		40	30.5176
40.1992	0		40.1992	31.25
40.3984	-0.244141		40.3984	29.2969
40.6016	-1.58691		40.6016	31.3721
40.8008	-1.70898		40.8008	30.0293
41	-2.0752		41	31.3721
41.1992	0.732422		41.1992	32.7148
41.3984	-3.66211		41.3984	29.0527
41.6016	2.19727		41.6016	25.5127
41.8008	-2.0752		41.8008	30.2734
42	-0.244141		42	31.0059
42.1992	-0.488281		42.1992	31.8603
42.3984	-0.976562		42.3984	31.9824
42.6016	-0.610352		42.6016	33.8135
42.8008	1.95312		42.8008	33.8135
43	-1.83105		43	32.5928
43.1992	-2.0752		43.1992	31.7383
43.3984	-0.610352		43.3984	33.6914
43.6016	0.366211		43.6016	31.6162
43.8008	1.58691		43.8008	31.7383
44	-1.09863		44	35.1562
44.1992	-0.610352		44.1992	34.79
44.3984	0		44.3984	34.0576
44.6016	-1.34277		44.6016	33.4473
44.8008	2.44141		44.8008	31.7383
45	0.244141		45	29.2969
45.1992	0.732422		45.1992	30.5176
45.3984	-1.46484		45.3984	31.6162
45.6016	-1.83105		45.6016	36.6211
45.8008	0.244141		45.8008	31.7383
46	-1.46484		46	30.1514
46.1992	0.854492		46.1992	27.3437
46.3984	-2.44141		46.3984	34.4238
46.6016	-1.95312		46.6016	30.2734
46.8008	1.46484		46.8008	33.0811
47	-1.46484		47	32.4707
47.1992	1.83105		47.1992	30.5176
47.3984	1.09863		47.3984	31.3721
47.6016	0.12207		47.6016	33.2031
47.8008	0.732422		47.8008	34.9121
48	0.244141		48	30.0293
48.1992	-1.58691		48.1992	24.6582
48.3984	0.732422		48.3984	34.668
48.6016	2.56348		48.6016	29.2969
48.8008	-3.54004		48.8008	26.7334
49	-2.68555		49	30.5176
49.1992	-2.92969		49.1992	32.2266
49.3984	-1.83105		49.3984	26.4893
49.6016	-0.610352		49.6016	31.1279
49.8008	-1.34277		49.8008	24.7803
50	-1.58691		50	29.7852
50.1992	-1.46484		50.1992	28.0762
50.3984	-3.54004		50.3984	27.9541
50.6016	-0.732422		50.6016	27.9541
50.8008	1.34277		50.8008	29.9072
51	-0.732422		51	30.2734
51.1992	-2.68555		51.1992	27.0996
51.3984	-1.70898		51.3984	24.7803
51.6016	-3.05176		51.6016	30.2734
51.8008	-4.76074		51.8008	30.7617
52	-1.70898		52	31.8603
52.1992	-2.0752		52.1992	27.4658
52.3984	0.610352		52.3984	28.3203
52.6016	-0.488281		52.6016	26.2451
52.8008	-2.56348		52.8008	28.6865
53	-6.95801		53	26.9775
53.1992	0.488281		53.1992	25.6348
53.3984	-1.58691		53.3984	26.7334
53.6016	-1.58691		53.6016	29.541
53.8008	-0.488281		53.8008	27.2217
54	-0.732422		54	28.3203
54.1992	-4.5166		54.1992	27.4658
54.3984	-5.12695		54.3984	27.4658
54.6016	-1.58691		54.6016	28.4424
54.8008	-2.68555		54.8008	29.7852
55	-3.05176		55	30.7617
55.1992	-3.78418		55.1992	25.2686
55.3984	-3.17383		55.3984	29.6631
55.6016	-1.95312		55.6016	25.8789
55.8008	-2.19727		55.8008	25.1465
56	-2.56348		56	28.8086
56.1992	-1.46484		56.1992	29.2969
56.3984	-3.17383		56.3984	28.3203
56.6016	-2.0752		56.6016	29.6631
56.8008	-1.46484		56.8008	31.25
57	-0.732422		57	30.7617
57.1992	-3.05176		57.1992	30.0293
57.3984	-3.90625		57.3984	28.5645
57.6016	-2.31934		57.6016	30.3955
57.8008	-0.732422		57.8008	29.6631
58	-2.56348		58	30.3955
58.1992	0.976562		58.1992	30.6396
58.3984	-0.732422		58.3984	30.7617
58.6016	-2.68555		58.6016	32.4707
58.8008	-1.58691		58.8008	30.8838
59	-1.70898		59	35.8887
59.1992	1.46484		59.1992	32.4707
59.3984	-0.732422		59.3984	34.0576
59.6016	-2.92969		59.6016	36.499
59.8008	0.732422		59.8008	32.3486
60	2.19727		60	31.25
60.1992	-2.80762		60.1992	33.5693
60.3984	0.366211		60.3984	33.4473
60.6016	-0.732422		60.6016	29.9072
60.8008	-3.90625		60.8008	30.7617
61	-1.95312		61	29.0527
61.1992	2.19727		61.1992	29.9072
61.3984	-0.976562		61.3984	32.4707
61.6016	0.488281		61.6016	32.2266
61.8008	-0.976562		61.8008	30.3955
62	0.244141		62	29.0527
62.1992	0.244141		62.1992	31.7383
62.3984	0		62.3984	30.1514
62.6016	-2.56348		62.6016	28.6865
62.8008	-0.976562		62.8008	31.0059
63	-4.02832		63	34.5459
63.1992	3.17383		63.1992	31.4941
63.3984	-2.0752		63.3984	35.6445
63.6016	1.2207		63.6016	30.8838
63.8008	-0.610352		63.8008	29.9072
64	-0.488281		64	34.1797
64.1992	2.56348		64.1992	33.0811
64.3984	0.12207		64.3984	27.0996
64.6016	0.366211		64.6016	31.4941
64.8008	0.488281		64.8008	29.541
65	0.488281		65	33.2031
65.1992	0.366211		65.1992	32.7148
65.3984	-1.70898		65.3984	32.7148
65.6016	0.976562		65.6016	26.3672
65.8008	-0.854492		65.8008	34.1797
66	-4.63867		66	30.7617
66.1992	1.70898		66.1992	28.3203
66.3984	-2.31934		66.3984	31.9824
66.6016	0		66.6016	33.2031
66.8008	-0.976562		66.8008	30.8838
67	0.610352		67	28.5645
67.1992	-6.34766		67.1992	31.3721
67.3984	0.244141		67.3984	26.9775
67.6016	-1.83105		67.6016	32.3486
67.8008	-1.46484		67.8008	27.0996
68	0.854492		68	32.2266
68.1992	-0.976562		68.1992	27.832
68.3984	2.19727		68.3984	31.1279
68.6016	0		68.6016	30.3955
68.8008	-0.854492		68.8008	27.4658
69	-2.68555		69	28.9307
69.1992	-2.19727		69.1992	30.6396
69.3984	-3.66211		69.3984	31.7383
69.6016	-0.244141		69.6016	31.8603
69.8008	-7.08008		69.8008	29.2969
70	-2.31934		70	27.832
70.1992	-4.02832		70.1992	28.8086
70.3984	0.12207		70.3984	30.0293
70.6016	-5.12695		70.6016	28.0762
70.8008	-1.58691		70.8008	29.4189
71	-3.41797		71	31.3721
71.1992	-1.70898		71.1992	31.9824
71.3984	-0.732422		71.3984	28.0762
71.6016	0		71.6016	26.3672
71.8008	-0.12207		71.8008	28.5645
72	-2.19727		72	34.5459
72.1992	-0.732422		72.1992	27.71
72.3984	0.12207		72.3984	30.8838
72.6016	-0.488281		72.6016	28.5645
72.8008	-1.70898		72.8008	26.6113
73	-4.02832		73	30.5176
73.1992	1.09863		73.1992	26.8555
73.3984	-0.854492		73.3984	26.3672
73.6016	-1.83105		73.6016	25.8789
73.8008	-2.0752		73.8008	25.8789
74	-1.46484		74	29.9072
74.1992	0.976562		74.1992	25.1465
74.3984	-4.5166		74.3984	28.3203
74.6016	-2.19727		74.6016	28.8086
74.8008	0.12207		74.8008	31.25
75	-2.80762		75	26.9775
75.1992	-0.244141		75.1992	27.832
75.3984	-0.366211		75.3984	28.8086
75.6016	-2.19727		75.6016	28.3203
75.8008	-1.95312		75.8008	27.832
76	-0.12207		76	26.7334
76.1992	-2.80762		76.1992	27.2217
76.3984	1.58691		76.3984	27.71
76.6016	-0.244141		76.6016	24.1699
76.8008	-2.19727		76.8008	27.71
77	-3.41797		77	27.71
77.1992	0.488281		77.1992	25.6348
77.3984	-0.488281		77.3984	32.959
77.6016	-0.610352		77.6016	32.2266
77.8008	-0.488281		77.8008	30.5176
78	-2.44141		78	26.9775
78.1992	0.366211		78.1992	31.8603
78.3984	-1.2207		78.3984	29.541
78.6016	1.83105		78.6016	32.3486
78.8008	1.34277		78.8008	26.7334
79	1.70898		79	29.7852
79.1992	1.2207		79.1992	27.3437
79.3984	-3.17383		79.3984	30.7617
79.6016	-1.09863		79.6016	30.8838
79.8008	1.09863		79.8008	26.4893
80	1.09863		80	28.5645
80.1992	-2.0752		80.1992	29.2969
80.3984	0.488281		80.3984	30.3955
80.6016	-2.31934		80.6016	32.2266
80.8008	1.34277		80.8008	34.9121
81	0.366211		81	31.9824
81.1992	-0.732422		81.1992	27.9541
81.3984	-0.976562		81.3984	31.0059
81.6016	-2.19727		81.6016	30.7617
81.8008	-1.2207		81.8008	30.0293
82	-1.95312		82	32.2266
82.1992	1.09863		82.1992	30.5176
82.3984	0.976562		82.3984	32.5928
82.6016	-2.56348		82.6016	33.9355
82.8008	1.2207		82.8008	31.4941
83	-1.83105		83	31.7383
83.1992	-2.0752		83.1992	31.1279
83.3984	-1.58691		83.3984	31.3721
83.6016	2.92969		83.6016	35.2783
83.8008	-0.12207		83.8008	36.2549
84	0.976562		84	30.3955
84.1992	0.366211		84.1992	30.6396
84.3984	-0.12207		84.3984	32.1045
84.6016	-1.58691		84.6016	31.9824
84.8008	-0.976562		84.8008	33.8135
85	1.46484		85	28.8086
85.1992	-0.488281		85.1992	31.8603
85.3984	-1.46484		85.3984	31.3721
85.6016	0.488281		85.6016	36.8652
85.8008	0		85.8008	32.2266
86	1.58691		86	33.5693
86.1992	-0.976562		86.1992	30.2734
86.3984	-1.09863		86.3984	31.8603
86.6016	0.976562		86.6016	29.7852
86.8008	-4.5166		86.8008	32.959
87	2.56348		87	33.2031
87.1992	3.66211		87.1992	29.2969
87.3984	2.19727		87.3984	34.0576
87.6016	-1.70898		87.6016	32.8369
87.8008	-1.70898		87.8008	31.3721
88	0.976562		88	33.2031
88.1992	-1.46484		88.1992	31.9824
88.3984	0		88.3984	31.6162
88.6016	1.46484		88.6016	29.7852
88.8008	-0.732422		88.8008	24.5361
89	0		89	30.0293
89.1992	0.488281		89.1992	30.2734
89.3984	0		89.3984	32.7148
89.6016	2.68555		89.6016	27.832
89.8008	-3.17383		89.8008	26.7334
90	0.610352		90	30.2734
90.1992	0.854492		90.1992	31.3721
90.3984	-0.976562		90.3984	29.9072
90.6016	-2.19727		90.6016	27.0996
90.8008	0.366211		90.8008	31.7383
91	-2.0752		91	29.2969
91.1992	1.09863		91.1992	29.541
91.3984	1.34277		91.3984	26.6113
91.6016	-0.610352		91.6016	26.3672
91.8008	-0.12207		91.8008	28.9307
92	-1.58691		92	30.0293
92.1992	0.12207		92.1992	27.5879
92.3984	-1.2207		92.3984	26.8555
92.6016	-0.732422		92.6016	26.8555
92.8008	-1.58691		92.8008	29.9072
93	0		93	27.2217
93.1992	-0.12207		93.1992	30.6396
93.3984	-3.17383		93.3984	25.1465
93.6016	-1.83105		93.6016	27.4658
93.8008	-2.44141		93.8008	29.4189
94	-1.09863		94	30.1514
94.1992	-3.41797		94.1992	25.3906
94.3984	0.244141		94.3984	28.5645
94.6016	-1.70898		94.6016	25.3906
94.8008	0.244141		94.8008	29.1748
95	-1.95312		95	29.6631
95.1992	-2.44141		95.1992	28.5645
95.3984	-1.95312		95.3984	28.4424
95.6016	-3.05176		95.6016	29.0527
95.8008	-4.5166		95.8008	22.4609
96	-2.19727		96	29.4189
96.1992	-3.78418		96.1992	30.1514
96.3984	-2.0752		96.3984	29.4189
96.6016	-1.34277		96.6016	31.3721
96.8008	0.854492		96.8008	28.4424
97	0.12207		97	28.3203
97.1992	-2.92969		97.1992	30.2734
97.3984	-1.2207		97.3984	33.4473
97.6016	-4.02832		97.6016	31.3721
97.8008	-1.09863		97.8008	33.5693
98	-3.2959		98	31.0059
98.1992	-0.610352		98.1992	30.1514
98.3984	-2.19727		98.3984	30.3955
98.6016	-2.68555		98.6016	28.6865
98.8008	-1.46484		98.8008	31.9824
99	-4.15039		99	34.4238
99.1992	0.610352		99.1992	32.4707
99.3984	-3.05176		99.3984	30.8838
99.6016	-4.88281		99.6016	30.0293
99.8008	1.46484		99.8008	32.1045
100	-0.610352		100	28.3203
100.199	1.70898		100.199	33.8135
100.398	-0.732422		100.398	32.959
100.602	0.732422		100.602	32.1045
100.801	6.71387		100.801	31.7383
101	-0.732422		101	35.1562
101.199	-0.366211		101.199	32.7148
101.398	0.976562		101.398	32.4707
101.602	0.12207		101.602	35.2783
101.801	3.41797		101.801	30.6396
102	3.41797		102	33.2031
102.199	1.83105		102.199	33.2031
102.398	-0.610352		102.398	35.0342
102.602	0		102.602	36.9873
102.801	0.488281		102.801	35.5225
103	-0.366211		103	36.2549
103.199	0.12207		103.199	33.6914
103.398	-0.244141		103.398	33.2031
103.602	-1.70898		103.602	34.0576
103.801	1.2207		103.801	33.4473
104	0.976562		104	35.6445
104.199	2.0752		104.199	33.9355
104.398	-0.488281		104.398	31.4941
104.602	-4.63867		104.602	32.3486
104.801	1.2207		104.801	33.4473
105	-0.610352		105	33.5693
105.199	0.854492		105.199	31.9824
105.398	-2.44141		105.398	31.3721
105.602	0.976562		105.602	28.6865
105.801	1.2207		105.801	32.8369
106	-3.54004		106	33.8135
106.199	-0.854492		106.199	31.9824
106.398	-4.02832		106.398	27.832
106.602	-2.0752		106.602	29.2969
106.801	0		106.801	30.5176
107	2.44141		107	30.1514
107.199	-1.34277		107.199	30.6396
107.398	-1.09863		107.398	32.1045
107.602	-4.63867		107.602	27.5879
107.801	-1.2207		107.801	28.4424
108	-5.24902		108	28.3203
108.199	2.44141		108.199	32.7148
108.398	2.31934		108.398	32.3486
108.602	-0.976562		108.602	29.4189
108.801	-0.244141		108.801	26.001
109	-0.488281		109	26.6113
109.199	2.0752		109.199	28.5645
109.398	1.70898		109.398	27.5879
109.602	0.488281		109.602	32.2266
109.801	0.488281		109.801	30.5176
110	-1.09863		110	31.25
110.199	0.976562		110.199	27.832
110.398	-0.854492		110.398	30.0293
110.602	-2.92969		110.602	32.2266
110.801	0.976562		110.801	31.7383
111	-2.68555		111	26.6113
111.199	2.44141		111.199	30.0293
111.398	-1.83105		111.398	27.2217
111.602	-5.12695		111.602	29.4189
111.801	1.83105		111.801	28.1982
112	-0.244141		112	31.8603
112.199	-1.83105		112.199	31.25
112.398	-0.610352		112.398	33.8135
112.602	-2.80762		112.602	33.6914
112.801	-1.2207		112.801	31.4941
113	0.12207		113	30.2734
113.199	1.34277		113.199	28.1982
113.398	-3.17383		113.398	34.79
113.602	-1.2207		113.602	32.5928
113.801	-1.2207		113.801	28.8086
114	-2.92969		114	32.7148
114.199	-1.46484		114.199	28.8086
114.398	-0.610352		114.398	28.0762
114.602	-1.83105		114.602	29.2969
114.801	-2.92969		114.801	34.5459
115	-1.2207		115	30.7617
115.199	0.732422		115.199	35.5225
115.398	0.244141		115.398	33.9355
115.602	-1.58691		115.602	30.7617
115.801	-0.244141		115.801	33.3252
116	-3.78418		116	27.9541
116.199	-0.610352		116.199	31.3721
116.398	-5.61523		116.398	34.0576
116.602	0.244141		116.602	30.8838
116.801	-5.24902		116.801	34.9121
117	-1.95312		117	30.8838
117.199	-2.0752		117.199	30.6396
117.398	0		117.398	29.1748
117.602	1.58691		117.602	33.9355
117.801	-1.34277		117.801	31.8603
118	-0.610352		118	31.7383
118.199	-0.366211		118.199	32.1045
118.398	2.92969		118.398	33.9355
118.602	-1.83105		118.602	35.8887
118.801	1.58691		118.801	35.5225
119	-0.610352		119	32.5928
119.199	-0.488281		119.199	35.4004
119.398	-0.732422		119.398	31.0059
119.602	-1.95312		119.602	34.5459
119.801	-0.610352		119.801	32.1045
120	-0.488281		120	30.8838
120.199	-1.70898		120.199	29.7852
120.398	-1.46484		120.398	33.6914
120.602	-1.2207		120.602	33.6914
120.801	-0.610352		120.801	31.4941
121	-2.0752		121	31.7383
121.199	-1.09863		121.199	31.7383
121.398	0.854492		121.398	38.6963
121.602	2.31934		121.602	28.5645
121.801	0.488281		121.801	36.8652
122	-1.58691		122	32.959
122.199	0.12207		122.199	34.5459
122.398	2.44141		122.398	33.2031
122.602	-1.83105		122.602	34.79
122.801	-0.732422		122.801	31.8603
123	0.610352		123	31.4941
123.199	-0.854492		123.199	33.4473
123.398	-7.93457		123.398	32.3486
123.602	-9.64355		123.602	32.7148
123.801	-11.3525		123.801	32.1045
124	-13.5498		124	34.5459
124.199	-17.334		124.199	36.1328
124.398	-16.7236		124.398	36.0107
124.602	-15.5029		124.602	34.79
124.801	-19.5312		124.801	34.4238
125	-18.7988		125	33.0811
125.199	-13.4277		125.199	34.668
125.398	-13.916		125.398	34.3018
125.602	-14.7705		125.602	39.4287
125.801	-14.1602		125.801	37.4756
126	-12.6953		126	35.4004
126.199	-13.6719		126.199	35.7666
126.398	-13.7939		126.398	38.208
126.602	-10.6201		126.602	37.3535
126.801	-12.3291		126.801	31.8603
127	-10.6201		127	32.4707
127.199	-9.64355		127.199	33.9355
127.398	-10.498		127.398	32.2266
127.602	-12.3291		127.602	31.8603
127.801	-10.7422		127.801	31.9824
128	-12.207		128	34.0576
128.199	-12.207		128.199	35.4004
128.398	-10.1318		128.398	33.6914
128.602	-9.39941		128.602	32.5928
128.801	-9.52148		128.801	31.6162
129	-10.9863		129	32.5928
129.199	-9.39941		129.199	32.8369
129.398	-9.0332		129.398	35.2783
129.602	-5.00488		129.602	29.6631
129.801	-6.5918		129.801	31.9824
130	-6.83594		130	32.959
130.199	-9.39941		130.199	29.541
130.398	-10.8643		130.398	29.9072
130.602	-9.88769		130.602	31.6162
130.801	-6.22559		130.801	33.5693
131	-6.22559		131	33.3252
131.199	-6.71387		131.199	30.5176
131.398	-6.46973		131.398	29.2969
131.602	-7.56836		131.602	32.3486
131.801	-5.7373		131.801	28.0762
132	-5.12695		132	32.4707
132.199	-7.08008		132.199	32.959
132.398	-6.34766		132.398	36.6211
132.602	-5.00488		132.602	30.7617
132.801	-4.15039		132.801	30.5176
133	-5.61523		133	30.2734
133.199	-3.41797		133.199	31.3721
133.398	-2.56348		133.398	33.8135
133.602	-3.05176		133.602	31.6162
133.801	-5.00488		133.801	30.7617
134	-4.27246		134	31.8603
134.199	-5.24902		134.199	33.5693
134.398	-4.63867		134.398	34.0576
134.602	-1.70898		134.602	30.0293
134.801	-2.80762		134.801	29.0527
135	-6.46973		135	32.1045
135.199	-3.41797		135.199	30.6396
135.398	-1.70898		135.398	33.9355
135.602	-0.488281		135.602	32.1045
135.801	-4.88281		135.801	32.959
136	-3.66211		136	33.4473
136.199	-5.85937		136.199	29.4189
136.398	-2.0752		136.398	29.9072
136.602	-2.68555		136.602	33.4473
136.801	-0.854492		136.801	31.4941
137	-2.44141		137	31.25
137.199	-2.31934		137.199	28.8086
137.398	-1.34277		137.398	30.0293
137.602	-0.12207		137.602	27.832
137.801	-2.68555		137.801	35.6445
138	-4.76074		138	30.6396
138.199	-0.244141		138.199	33.3252
138.398	0.854492		138.398	30.1514
138.602	-4.02832		138.602	33.8135
138.801	-0.488281		138.801	33.0811
139	-0.732422		139	32.8369
139.199	-0.488281		139.199	29.9072
139.398	-1.09863		139.398	32.2266
139.602	0.244141		139.602	31.0059
139.801	-4.15039		139.801	34.9121
140	-3.17383		140	29.541
140.199	-0.854492		140.199	29.541
140.398	0.732422		140.398	31.6162
140.602	-1.46484		140.602	33.4473
140.801	1.34277		140.801	31.3721
141	-0.488281		141	33.5693
141.199	0.732422		141.199	32.7148
141.398	0		141.398	30.5176
141.602	-3.05176		141.602	33.8135
141.801	1.09863		141.801	28.6865
142	2.31934		142	27.4658
142.199	-1.34277		142.199	28.0762
142.398	-1.70898		142.398	27.71
142.602	-2.92969		142.602	31.7383
142.801	1.83105		142.801	31.0059
143	-2.56348		143	31.8603
143.199	-0.12207		143.199	33.0811
143.398	-1.2207		143.398	34.5459
143.602	0		143.602	37.7197
143.801	-0.976562		143.801	27.5879
144	1.09863		144	34.3018
144.199	-1.46484		144.199	32.5928
144.398	-0.12207		144.398	32.1045
144.602	-2.19727		144.602	34.668
144.801	-1.34277		144.801	32.4707
145	-4.27246		145	29.4189
145.199	-3.41797		145.199	29.1748
145.398	-0.732422		145.398	34.79
145.602	1.34277		145.602	30.5176
145.801	-0.854492		145.801	33.4473
146	-1.95312		146	31.9824
146.199	0.244141		146.199	30.6396
146.398	0.488281		146.398	33.6914
146.602	-1.83105		146.602	31.1279
146.801	-4.39453		146.801	29.0527
147	-1.83105		147	30.3955
147.199	0.12207		147.199	34.4238
147.398	-2.56348		147.398	31.25
147.602	-2.44141		147.602	31.0059
147.801	-0.976562		147.801	30.8838
148	-2.19727		148	33.4473
148.199	-2.56348		148.199	32.3486
148.398	1.58691		148.398	29.6631
148.602	-2.68555		148.602	28.4424
148.801	-0.610352		148.801	27.4658
149	-2.0752		149	30.2734
149.199	-0.244141		149.199	27.3437
149.398	-2.19727		149.398	29.6631
149.602	0		149.602	35.1562
149.801	-2.56348		149.801	26.9775
150	-1.95312		150	32.3486
150.199	-3.90625		150.199	29.0527
150.398	-2.19727		150.398	34.5459
150.602	-1.09863		150.602	31.8603
150.801	-2.92969		150.801	28.5645
151	-4.27246		151	32.7148
151.199	-6.10352		151.199	32.1045
151.398	-6.10352		151.398	35.2783
151.602	-3.66211		151.602	27.9541
151.801	-3.54004		151.801	31.6162
152	-2.56348		152	27.9541
152.199	-1.58691		152.199	29.541
152.398	-4.02832		152.398	30.3955
152.602	-1.2207		152.602	29.7852
152.801	-1.83105		152.801	30.2734
153	0.732422		153	28.3203
153.199	-1.34277		153.199	27.2217
153.398	-1.83105		153.398	31.3721
153.602	-4.5166		153.602	31.0059
153.801	-4.76074		153.801	34.3018
154	-5.00488		154	30.6396
154.199	-3.78418		154.199	29.4189
154.398	-8.05664		154.398	31.1279
154.602	-7.08008		154.602	28.6865
154.801	-3.05176		154.801	32.2266
155	-3.2959		155	28.0762
155.199	-3.54004		155.199	31.0059
155.398	-3.66211		155.398	32.959
155.602	-0.244141		155.602	32.1045
155.801	-2.31934		155.801	33.5693
156	-2.44141		156	30.0293
156.199	-3.17383		156.199	30.6396
156.398	-2.31934		156.398	28.9307
156.602	-3.41797		156.602	31.8603
156.801	-0.976562		156.801	29.7852
157	-4.76074		157	31.7383
157.199	-2.80762		157.199	32.2266
157.398	-3.17383		157.398	29.7852
157.602	-3.05176		157.602	33.9355
157.801	-0.610352		157.801	32.5928
158	0.488281		158	36.8652
158.199	-4.5166		158.199	27.5879
158.398	-5.85937		158.398	34.1797
158.602	-3.05176		158.602	33.8135
158.801	-1.95312		158.801	32.2266
159	-1.34277		159	35.5225
159.199	-1.46484		159.199	28.4424
159.398	-0.976562		159.398	29.7852
159.602	-4.39453		159.602	32.959
159.801	-1.58691		159.801	28.3203
160	2.44141		160	32.5928
160.199	-4.5166		160.199	31.0059
160.398	3.05176		160.398	34.3018
160.602	-2.44141		160.602	31.7383
160.801	-0.732422		160.801	35.2783
161	-0.488281		161	31.9824
161.199	0.366211		161.199	34.1797
161.398	1.83105		161.398	33.6914
161.602	-0.976562		161.602	34.4238
161.801	-1.2207		161.801	34.4238
162	-2.44141		162	29.4189
162.199	1.09863		162.199	31.7383
162.398	-0.976562		162.398	31.1279
162.602	-2.19727		162.602	33.2031
162.801	-1.46484		162.801	36.6211
163	-1.58691		163	32.5928
163.199	-1.09863		163.199	30.0293
163.398	-0.732422		163.398	32.4707
163.602	-0.732422		163.602	30.8838
163.801	-0.732422		163.801	33.4473
164	-0.732422		164	32.959
164.199	-1.83105		164.199	32.959
164.398	-0.732422		164.398	35.6445
164.602	3.78418		164.602	33.6914
164.801	-1.58691		164.801	31.3721
165	-2.56348		165	29.6631
165.199	-0.854492		165.199	30.7617
165.398	-0.366211		165.398	31.3721
165.602	-1.46484		165.602	34.3018
165.801	0.854492		165.801	32.959
166	-1.70898		166	30.0293
166.199	0.854492		166.199	32.7148
166.398	-1.95312		166.398	32.5928
166.602	-1.09863		166.602	32.8369
166.801	-3.05176		166.801	33.3252
167	0.732422		167	32.7148
167.199	-3.54004		167.199	33.3252
167.398	-0.854492		167.398	33.9355
167.602	-1.46484		167.602	30.1514
167.801	-1.09863		167.801	33.5693
168	0.366211		168	33.6914
168.199	1.46484		168.199	27.3437
168.398	-0.610352		168.398	31.0059
168.602	0.488281		168.602	29.6631
168.801	2.0752		168.801	31.0059
169	0.366211		169	32.1045
169.199	-1.58691		169.199	27.71
169.398	-2.68555		169.398	29.7852
169.602	-0.244141		169.602	27.9541
169.801	-1.58691		169.801	34.0576
170	-0.12207		170	33.4473
170.199	-0.366211		170.199	30.7617
170.398	0.732422		170.398	29.6631
170.602	0.732422		170.602	31.7383
170.801	0.366211		170.801	33.9355
171	1.70898		171	29.9072
171.199	-3.05176		171.199	27.9541
171.398	-3.41797		171.398	26.9775
171.602	-1.95312		171.602	32.8369
171.801	-2.0752		171.801	26.9775
172	-1.46484		172	30.5176
172.199	1.34277		172.199	30.5176
172.398	-0.732422		172.398	28.8086
172.602	-4.5166		172.602	29.7852
172.801	-1.70898		172.801	29.7852
173	-0.732422		173	34.79
173.199	1.34277		173.199	30.8838
173.398	1.83105		173.398	27.4658
173.602	-4.02832		173.602	32.7148
173.801	-3.17383		173.801	29.4189
174	-3.17383		174	29.2969
174.199	-2.19727		174.199	32.2266
174.398	-0.976562		174.398	33.2031
174.602	-1.83105		174.602	29.6631
174.801	-5.12695		174.801	35.2783
175	-1.70898		175	36.1328
175.199	-0.488281		175.199	28.0762
175.398	0.488281		175.398	32.7148
175.602	1.46484		175.602	33.2031
175.801	-4.27246		175.801	30.3955
176	-2.68555		176	33.8135
176.199	-0.732422		176.199	28.8086
176.398	1.2207		176.398	32.1045
176.602	-1.95312		176.602	33.8135
176.801	1.70898		176.801	32.959
177	0.366211		177	32.959
177.199	-0.366211		177.199	30.5176
177.398	-2.31934		177.398	32.8369
177.602	-1.70898		177.602	33.4473
177.801	-1.95312		177.801	31.7383
178	1.34277		178	30.5176
178.199	0.12207		178.199	31.1279
178.398	-1.83105		178.398	31.0059
178.602	-0.244141		178.602	31.3721
178.801	0.854492		178.801	32.4707
179	-2.80762		179	34.79
179.199	-2.0752		179.199	30.5176
179.398	-2.0752		179.398	33.2031
179.602	-4.63867		179.602	33.8135
179.801	0.732422		179.801	32.959
180	-1.95312		180	33.9355
180.199	-0.488281		180.199	31.25
180.398	0.366211		180.398	36.499
180.602	-2.19727		180.602	33.6914
180.801	1.34277		180.801	34.668
181	-0.12207		181	30.0293
181.199	-1.2207		181.199	31.3721
181.398	0.366211		181.398	31.4941
181.602	0		181.602	34.1797
181.801	-2.31934		181.801	31.9824
182	0		182	31.4941
182.199	1.46484		182.199	31.4941
182.398	-3.2959		182.398	31.3721
182.602	-0.854492		182.602	32.4707
182.801	-1.58691		182.801	34.1797
183	0.732422		183	37.5977
183.199	-1.09863		183.199	38.9404
183.398	2.44141		183.398	35.2783
183.602	1.58691		183.602	34.9121
183.801	0.244141		183.801	35.6445
184	-0.976562		184	34.9121
184.199	3.2959		184.199	34.0576
184.398	0.488281		184.398	34.668
184.602	-3.54004		184.602	36.1328
184.801	-0.488281		184.801	36.2549
185	-3.41797		185	34.1797
185.199	-1.34277		185.199	36.7432
185.398	0.610352		185.398	30.7617
185.602	-3.05176		185.602	32.7148
185.801	-3.78418		185.801	30.1514
186	0.854492		186	34.9121
186.199	-0.366211		186.199	34.668
186.398	-4.88281		186.398	31.4941
186.602	-5.24902		186.602	35.6445
186.801	-0.854492		186.801	35.6445
187	-2.0752		187	33.6914
187.199	-1.09863		187.199	31.1279
187.398	0.366211		187.398	30.7617
187.602	0		187.602	32.2266
187.801	1.95312		187.801	28.3203
188	2.0752		188	34.668
188.199	-0.610352		188.199	35.7666
188.398	0.244141		188.398	32.8369
188.602	-3.05176		188.602	31.0059
188.801	-3.17383		188.801	31.7383
189	-3.78418		189	31.3721
189.199	-2.0752		189.199	34.668
189.398	2.68555		189.398	33.8135
189.602	0.12207		189.602	29.4189
189.801	-2.0752		189.801	32.1045
190	0.488281		190	37.1094
190.199	-3.17383		190.199	34.668
190.398	0.12207		190.398	30.2734
190.602	0.488281		190.602	31.0059
190.801	-0.976562		190.801	32.4707
191	1.34277		191	31.25
191.199	-2.68555		191.199	28.6865
191.398	-0.244141		191.398	32.3486
191.602	-1.95312		191.602	34.668
191.801	-2.0752		191.801	30.6396
192	-0.732422		192	33.8135
192.199	0.488281		192.199	35.4004
192.398	0.732422		192.398	31.25
192.602	-0.976562		192.602	31.25
192.801	0.854492		192.801	30.2734
193	-0.976562		193	33.5693
193.199	0.244141		193.199	34.79
193.398	0.12207		193.398	34.79
193.602	-3.90625		193.602	30.7617
193.801	-0.610352		193.801	32.4707
194	-1.70898		194	32.4707
194.199	-3.41797		194.199	29.9072
194.398	3.17383		194.398	33.4473
194.602	2.44141		194.602	33.4473
194.801	1.70898		194.801	31.1279
195	-0.244141		195	32.8369
195.199	-0.366211		195.199	32.3486
195.398	0.12207		195.398	33.4473
195.602	1.70898		195.602	27.3437
195.801	3.17383		195.801	32.4707
196	1.46484		196	35.2783
196.199	3.78418		196.199	31.3721
196.398	0.244141		196.398	34.0576
196.602	1.2207		196.602	30.2734
196.801	2.80762		196.801	32.5928
197	0.976562		197	35.6445
197.199	1.34277		197.199	31.6162
197.398	0		197.398	35.0342
197.602	-0.12207		197.602	31.25
197.801	-0.244141		197.801	34.1797
198	-0.854492		198	35.5225
198.199	4.27246		198.199	37.4756
198.398	2.0752		198.398	31.4941
198.602	3.54004		198.602	33.9355
198.801	0.976562		198.801	33.5693
199	0.12207		199	33.3252
199.199	3.41797		199.199	31.9824
199.398	0.12207		199.398	34.3018
199.602	1.83105		199.602	31.8603
199.801	1.83105		199.801	30.0293
200	3.2959		200	30.6396
200.199	0.488281		200.199	32.8369
200.398	3.2959		200.398	34.9121
200.602	0.366211		200.602	33.3252
200.801	2.44141		200.801	33.3252
201	3.05176		201	33.0811
201.199	0.976562		201.199	35.5225
201.398	1.95312		201.398	38.4521
201.602	0.366211		201.602	36.1328
201.801	-0.732422		201.801	32.8369
202	0.732422		202	31.6162
202.199	1.2207		202.199	34.9121
202.398	-2.68555		202.398	31.9824
202.602	1.83105		202.602	31.0059
202.801	0.366211		202.801	33.6914
203	-2.56348		203	31.8603
203.199	-1.95312		203.199	32.959
203.398	2.80762		203.398	33.4473
203.602	0.732422		203.602	34.79
203.801	0.366211		203.801	28.0762
204	1.83105		204	33.5693
204.199	0.976562		204.199	32.1045
204.398	0.732422		204.398	32.8369
204.602	3.05176		204.602	34.1797
204.801	2.68555		204.801	34.1797
205	-0.366211		205	31.1279
205.199	-1.83105		205.199	32.3486
205.398	1.70898		205.398	34.3018
205.602	-0.244141		205.602	36.499
205.801	1.46484		205.801	30.2734
206	1.95312		206	31.9824
206.199	1.46484		206.199	28.8086
206.398	2.44141		206.398	27.0996
206.602	-1.46484		206.602	33.4473
206.801	5.12695		206.801	34.668
207	2.56348		207	32.2266
207.199	2.56348		207.199	27.9541
207.398	0.12207		207.398	31.9824
207.602	1.2207		207.602	31.0059
207.801	-0.976562		207.801	26.6113
208	0.976562		208	28.4424
208.199	-0.488281		208.199	27.2217
208.398	2.92969		208.398	29.6631
208.602	-1.83105		208.602	28.6865
208.801	3.66211		208.801	26.4893
209	2.31934		209	28.8086
209.199	-3.78418		209.199	28.3203
209.398	-1.70898		209.398	28.4424
209.602	0.366211		209.602	29.7852
209.801	2.0752		209.801	26.9775
210	1.34277		210	31.0059
210.199	-1.46484		210.199	32.959
210.398	3.78418		210.398	30.5176
210.602	1.2207		210.602	27.832
210.801	0.854492		210.801	28.9307
211	-0.610352		211	31.1279
211.199	1.09863		211.199	31.3721
211.398	-1.09863		211.398	30.2734
211.602	-0.854492		211.602	29.2969
211.801	0.976562		211.801	31.0059
212	2.68555		212	31.6162
212.199	1.95312		212.199	30.6396
212.398	3.41797		212.398	31.9824
212.602	-1.95312		212.602	30.2734
212.801	2.19727		212.801	30.6396
213	2.80762		213	29.2969
213.199	-1.09863		213.199	31.1279
213.398	1.46484		213.398	28.9307
213.602	0.244141		213.602	31.4941
213.801	4.63867		213.801	28.6865
214	1.70898		214	29.9072
214.199	3.54004		214.199	30.5176
214.398	0.976562		214.398	32.2266
214.602	5.7373		214.602	30.7617
214.801	-0.610352		214.801	29.9072
215	4.76074		215	31.1279
215.199	1.34277		215.199	30.7617
215.398	1.83105		215.398	28.9307
215.602	0.488281		215.602	30.8838
215.801	0.854492		215.801	27.4658
216	0.244141		216	26.8555
216.199	2.0752		216.199	28.6865
216.398	1.34277		216.398	29.7852
216.602	-4.02832		216.602	28.9307
216.801	-0.610352		216.801	27.4658
217	0.976562		217	32.2266
217.199	0		217.199	32.2266
217.398	1.95312		217.398	32.4707
217.602	1.95312		217.602	24.6582
217.801	3.66211		217.801	29.9072
218	1.58691		218	28.6865
218.199	-2.92969		218.199	27.71
218.398	0.366211		218.398	37.5977
218.602	-1.2207		218.602	27.71
218.801	1.70898		218.801	30.2734
219	4.27246		219	30.6396
219.199	4.15039		219.199	33.4473
219.398	0.976562		219.398	28.8086
219.602	-1.83105		219.602	29.4189
219.801	2.68555		219.801	29.7852
220	-0.732422		220	25.8789
220.199	-1.58691		220.199	30.8838
220.398	-1.58691		220.398	30.2734
220.602	-2.19727		220.602	31.1279
220.801	2.44141		220.801	27.2217
221	-2.0752		221	27.2217
221.199	-0.854492		221.199	32.3486
221.398	1.95312		221.398	33.9355
221.602	1.95312		221.602	30.5176
221.801	0		221.801	26.8555
222	1.70898		222	26.7334
222.199	2.44141		222.199	29.4189
222.398	1.34277		222.398	29.7852
222.602	-0.366211		222.602	32.4707
222.801	1.70898		222.801	34.1797
223	0.976562		223	31.1279
223.199	3.05176		223.199	29.6631
223.398	-0.488281		223.398	32.2266
223.602	0.12207		223.602	29.541
223.801	1.70898		223.801	32.8369
224	-2.19727		224	33.9355
224.199	1.2207		224.199	33.4473
224.398	1.70898		224.398	31.8603
224.602	-1.46484		224.602	28.4424
224.801	1.58691		224.801	29.7852
225	0.854492		225	25.0244
225.199	0.488281		225.199	25.3906
225.398	-1.58691		225.398	19.043
225.602	-0.488281		225.602	10.8643
225.801	-1.09863		225.801	9.0332
226	-0.488281		226	7.69043
226.199	-2.19727		226.199	0.366211
226.398	-2.92969		226.398	3.2959
226.602	0.732422		226.602	0.244141
226.801	-1.95312		226.801	-1.46484
227	1.2207		227	2.19727
227.199	-2.68555		227.199	-1.09863
227.398	-1.2207		227.398	-1.46484
227.602	0.610352		227.602	-4.15039
227.801	1.83105		227.801	0.976562
228	-0.854492		228	0.732422
228.199	-1.83105		228.199	1.95312
228.398	2.0752		228.398	4.5166
228.602	-0.488281		228.602	4.39453
228.801	-1.95312		228.801	4.76074
229	-0.610352		229	4.76074
229.199	-0.244141		229.199	13.0615
229.398	0.854492		229.398	14.5264
229.602	-0.610352		229.602	10.7422
229.801	0.732422		229.801	11.3525
230	1.2207		230	11.9629
230.199	-4.88281		230.199	16.1133
230.398	0.854492		230.398	15.0146
230.602	3.78418		230.602	16.7236
230.801	-0.610352		230.801	18.9209
231	1.34277		231	17.0898
231.199	0.732422		231.199	20.874
231.398	-4.39453		231.398	16.3574
231.602	1.95312		231.602	18.6768
231.801	-0.366211		231.801	24.4141
232	4.02832		232	22.2168
232.199	1.70898		232.199	22.3389
232.398	1.34277		232.398	24.5361
232.602	0.732422		232.602	24.1699
232.801	2.44141		232.801	20.752
233	0.976562		233	22.4609
233.199	0.488281		233.199	24.5361
233.398	-1.58691		233.398	24.292
233.602	1.34277		233.602	24.9023
233.801	-1.09863		233.801	23.1934
234	0.732422		234	27.9541
234.199	1.46484		234.199	24.5361
234.398	0.366211		234.398	28.4424
234.602	0.12207		234.602	29.9072
234.801	1.46484		234.801	30.5176
235	0.854492		235	26.123
235.199	0.12207		235.199	29.4189
235.398	1.95312		235.398	27.0996
235.602	1.46484		235.602	29.7852
235.801	0.854492		235.801	28.9307
236	1.09863		236	33.2031
236.199	-1.09863		236.199	28.9307
236.398	-2.0752		236.398	30.8838
236.602	1.46484		236.602	29.4189
236.801	0.610352		236.801	27.0996
237	-0.244141		237	28.4424
237.199	-0.976562		237.199	27.5879
237.398	4.15039		237.398	28.8086
237.602	2.19727		237.602	30.6396
237.801	-1.34277		237.801	25.6348
238	-1.34277		238	25.8789
238.199	3.05176		238.199	27.5879
238.398	1.09863		238.398	31.6162
238.602	1.58691		238.602	29.7852
238.801	0.732422		238.801	30.6396
239	2.80762		239	32.2266
239.199	2.31934		239.199	29.9072
239.398	0		239.398	27.2217
239.602	0.854492		239.602	29.0527
239.801	1.46484		239.801	28.4424
240	0.366211		240	28.5645
240.199	-0.854492		240.199	31.25
240.398	2.44141		240.398	28.3203
240.602	-0.12207		240.602	32.959
240.801	3.2959		240.801	29.0527
241	-2.0752		241	27.4658
241.199	2.92969		241.199	29.541
241.398	2.80762		241.398	29.2969
241.602	1.58691		241.602	30.3955
241.801	2.80762		241.801	27.4658
242	1.46484		242	28.6865
242.199	-2.44141		242.199	29.0527
242.398	2.68555		242.398	25.5127
242.602	0.976562		242.602	27.2217
242.801	-4.15039		242.801	28.9307
243	2.19727		243	31.3721
243.199	1.09863		243.199	27.4658
243.398	-0.976562		243.398	31.6162
243.602	-0.12207		243.602	31.0059
243.801	-1.2207		243.801	26.8555
244	-1.70898		244	28.4424
244.199	1.2207		244.199	29.1748
244.398	1.2207		244.398	29.541
244.602	3.17383		244.602	27.832
244.801	-1.70898		244.801	31.3721
245	0		245	30.7617
245.199	2.31934		245.199	28.8086
245.398	1.09863		245.398	32.7148
245.602	1.70898		245.602	33.4473
245.801	-2.68555		245.801	27.832
246	-0.854492		246	30.2734
246.199	1.95312		246.199	33.2031
246.398	1.09863		246.398	32.4707
246.602	2.44141		246.602	32.2266
246.801	2.80762		246.801	33.3252
247	-1.95312		247	31.9824
247.199	5.85937		247.199	28.9307
247.398	1.58691		247.398	29.9072
247.602	0		247.602	32.7148
247.801	1.95312		247.801	29.9072
248	1.46484		248	31.0059
248.199	1.95312		248.199	29.6631
248.398	1.70898		248.398	27.832
248.602	1.46484		248.602	33.6914
248.801	3.41797		248.801	29.9072
249	2.0752		249	27.0996
249.199	1.09863		249.199	29.7852
249.398	2.92969		249.398	31.3721
249.602	0.12207		249.602	32.5928
249.801	3.2959		249.801	32.2266
250	1.2207		250	33.2031
250.199	-3.41797		250.199	31.8603
250.398	-0.244141		250.398	32.8369
250.602	2.44141		250.602	31.3721
250.801	-0.610352		250.801	31.3721
251	1.70898		251	30.3955
251.199	2.44141		251.199	30.8838
251.398	1.46484		251.398	29.9072
251.602	0		251.602	31.8603
251.801	1.70898		251.801	31.8603
252	1.83105		252	30.1514
252.199	2.0752		252.199	32.7148
252.398	2.19727		252.398	30.0293
252.602	-0.610352		252.602	26.9775
252.801	-0.488281		252.801	29.7852
253	-0.244141		253	30.0293
253.199	5.49316		253.199	33.9355
253.398	-2.19727		253.398	31.4941
253.602	-1.83105		253.602	34.0576
253.801	1.46484		253.801	30.1514
254	2.0752		254	31.9824
254.199	0.488281		254.199	28.6865
254.398	0.488281		254.398	32.5928
254.602	-1.70898		254.602	31.8603
254.801	3.17383		254.801	34.4238
255	1.09863		255	36.3769
255.199	2.56348		255.199	32.959
255.398	4.39453		255.398	30.2734
255.602	5.00488		255.602	28.8086
255.801	0.366211		255.801	26.2451
256	-0.488281		256	33.4473
256.199	2.92969		256.199	28.1982
256.398	0.366211		256.398	30.2734
256.602	1.46484		256.602	29.7852
256.801	-1.09863		256.801	30.7617
257	1.95312		257	31.9824
257.199	0		257.199	30.0293
257.398	0.732422		257.398	31.25
257.602	0.732422		257.602	31.4941
257.801	4.15039		257.801	28.3203
258	1.34277		258	30.2734
258.199	0.732422		258.199	30.1514
258.398	2.31934		258.398	29.4189
258.602	-1.95312		258.602	33.2031
258.801	-1.2207		258.801	35.1562
259	1.2207		259	34.1797
259.199	0.976562		259.199	33.0811
259.398	0.732422		259.398	31.25
259.602	0.366211		259.602	30.5176
259.801	5.00488		259.801	31.25
260	2.0752		260	31.3721
260.199	1.2207		260.199	30.8838
260.398	1.09863		260.398	31.7383
260.602	3.78418		260.602	29.7852
260.801	-0.976562		260.801	30.2734
261	-1.58691		261	29.2969
261.199	1.83105		261.199	33.5693
261.398	-1.09863		261.398	30.0293
261.602	0		261.602	31.9824
261.801	3.54004		261.801	31.6162
262	-0.610352		262	33.4473
262.199	0		262.199	29.7852
262.398	1.09863		262.398	31.7383
262.602	-1.95312		262.602	33.8135
262.801	1.95312		262.801	32.959
263	1.09863		263	32.3486
263.199	3.17383		263.199	32.2266
263.398	0.366211		263.398	32.1045
263.602	-1.2207		263.602	28.0762
263.801	2.68555		263.801	31.4941
264	-1.46484		264	30.5176
264.199	3.41797		264.199	35.0342
264.398	-0.610352		264.398	30.3955
264.602	0.732422		264.602	32.4707
264.801	2.44141		264.801	29.2969
265	-0.12207		265	28.5645
265.199	-0.976562		265.199	31.7383
265.398	2.68555		265.398	33.8135
265.602	0.976562		265.602	31.6162
265.801	-1.2207		265.801	31.25
266	0.854492		266	28.9307
266.199	3.41797		266.199	31.25
266.398	-0.976562		266.398	33.2031
266.602	-0.976562		266.602	28.8086
266.801	-0.732422		266.801	29.9072
267	1.70898		267	31.4941
267.199	-2.19727		267.199	26.7334
267.398	-1.46484		267.398	27.0996
267.602	-3.66211		267.602	28.4424
267.801	0		267.801	26.3672
268	1.95312		268	26.8555
268.199	-0.732422		268.199	26.9775
268.398	-5.98144		268.398	26.2451
268.602	0.366211		268.602	26.8555
268.801	0.12207		268.801	29.541
269	0.732422		269	25.2686
269.199	0		269.199	28.4424
269.398	-1.46484		269.398	28.8086
269.602	1.58691		269.602	28.5645
269.801	-1.95312		269.801	33.0811
270	-0.854492		270	31.4941
270.199	3.2959		270.199	28.9307
270.398	-0.366211		270.398	29.0527
270.602	2.68555		270.602	30.8838
270.801	1.58691		270.801	27.71
271	1.34277		271	32.2266
271.199	-2.56348		271.199	28.6865
271.398	1.46484		271.398	31.7383
271.602	-0.244141		271.602	27.832
271.801	-0.12207		271.801	29.9072
272	-0.976562		272	31.6162
272.199	-1.58691		272.199	28.8086
272.398	-0.12207		272.398	31.7383
272.602	-0.244141		272.602	27.2217
272.801	-0.854492		272.801	28.6865
273	1.58691		273	28.3203
273.199	-1.70898		273.199	33.8135
273.398	-2.68555		273.398	29.6631
273.602	-0.244141		273.602	28.6865
273.801	2.0752		273.801	25.5127
274	-0.366211		274	29.6631
274.199	-5.49316		274.199	30.8838
274.398	3.05176		274.398	33.5693
274.602	-0.854492		274.602	26.3672
274.801	0.12207		274.801	31.8603
275	1.34277		275	25.3906
275.199	-1.70898		275.199	30.6396
275.398	2.0752		275.398	29.7852
275.602	-1.95312		275.602	25.8789
275.801	-1.2207		275.801	29.0527
276	1.34277		276	28.4424
276.199	3.2959		276.199	28.6865
276.398	-4.27246		276.398	31.9824
276.602	-0.610352		276.602	34.1797
276.801	1.95312		276.801	30.7617
277	0.732422		277	31.6162
277.199	4.76074		277.199	30.5176
277.398	1.09863		277.398	30.8838
277.602	1.46484		277.602	32.7148
277.801	-0.610352		277.801	31.7383
278	0.12207		278	34.3018
278.199	-2.31934		278.199	32.3486
278.398	1.09863		278.398	28.1982
278.602	0.488281		278.602	34.5459
278.801	1.2207		278.801	37.7197
279	-0.732422		279	36.0107
279.199	0.976562		279.199	32.959
279.398	-0.366211		279.398	33.2031
279.602	-0.366211		279.602	30.6396
279.801	-0.12207		279.801	34.4238
280	-0.488281		280	39.1846
280.199	-0.732422		280.199	34.4238
280.398	1.46484		280.398	31.0059
280.602	2.0752		280.602	33.0811
280.801	0		280.801	29.4189
281	2.92969		281	32.7148
281.199	0.610352		281.199	35.1562
281.398	4.39453		281.398	35.1562
281.602	3.66211		281.602	30.3955
281.801	4.15039		281.801	28.3203
282	1.34277		282	30.7617
282.199	3.66211		282.199	34.668
282.398	-1.2207		282.398	33.4473
282.602	0.12207		282.602	32.3486
282.801	1.70898		282.801	32.959
283	3.2959		283	30.7617
283.199	4.02832		283.199	34.4238
283.398	0.732422		283.398	31.6162
283.602	1.95312		283.602	29.7852
283.801	3.66211		283.801	30.6396
284	4.02832		284	33.4473
284.199	2.80762		284.199	31.6162
284.398	3.2959		284.398	31.9824
284.602	2.80762		284.602	34.9121
284.801	0.732422		284.801	31.6162
285	2.92969		285	35.7666
285.199	4.27246		285.199	31.3721
285.398	-0.610352		285.398	29.541
285.602	1.95312		285.602	30.0293
285.801	2.19727		285.801	31.9824
286	-0.732422		286	32.5928
286.199	2.56348		286.199	30.7617
286.398	-1.2207		286.398	33.5693
286.602	3.17383		286.602	31.9824
286.801	0.366211		286.801	33.6914
287	-0.12207		287	33.2031
287.199	1.09863		287.199	28.5645
287.398	0.12207		287.398	31.6162
287.602	0.610352		287.602	32.5928
287.801	1.70898		287.801	34.79
288	-0.12207		288	32.7148
288.199	0.854492		288.199	28.8086
288.398	1.09863		288.398	29.9072
288.602	3.41797		288.602	32.1045
288.801	-4.39453		288.801	32.1045
289	-3.17383		289	29.541
289.199	-6.71387		289.199	30.1514
289.398	-2.92969		289.398	31.0059
289.602	-2.56348		289.602	30.0293
289.801	-5.7373		289.801	29.0527
290	-7.56836		290	27.5879
290.199	-2.0752		290.199	33.9355
290.398	-4.63867		290.398	32.7148
290.602	-3.41797		290.602	31.0059
290.801	-4.5166		290.801	29.7852
291	-4.15039		291	31.7383
291.199	-2.0752		291.199	28.3203
291.398	-6.46973		291.398	29.1748
291.602	-5.00488		291.602	27.9541
291.801	-0.976562		291.801	31.0059
292	-0.610352		292	31.6162
292.199	-0.610352		292.199	31.25
292.398	-1.46484		292.398	26.8555
292.602	-2.92969		292.602	30.3955
292.801	-2.68555		292.801	31.3721
293	-2.80762		293	31.8603
293.199	1.95312		293.199	31.8603
293.398	0.12207		293.398	27.71
293.602	0.854492		293.602	28.5645
293.801	-0.610352		293.801	29.7852
294	5.85937		294	31.1279
294.199	-2.19727		294.199	29.9072
294.398	-0.732422		294.398	27.832
294.602	0.244141		294.602	29.2969
294.801	-2.19727		294.801	27.3437
295	0.976562		295	30.0293
295.199	-0.12207		295.199	29.2969
295.398	0.366211		295.398	33.3252
295.602	1.46484		295.602	30.7617
295.801	1.83105		295.801	30.1514
296	0.854492		296	28.4424
296.199	-2.68555		296.199	29.7852
296.398	0.854492		296.398	31.3721
296.602	1.46484		296.602	32.959
296.801	-2.0752		296.801	28.5645
297	1.70898		297	29.541
297.199	-0.732422		297.199	30.0293
297.398	-1.09863		297.398	34.3018
297.602	1.34277		297.602	35.1562
297.801	-0.610352		297.801	32.3486
298	2.80762		298	32.5928
298.199	0		298.199	31.8603
298.398	-0.854492		298.398	31.3721
298.602	2.31934		298.602	31.4941
298.801	1.46484		298.801	29.541
299	-0.976562		299	31.8603
299.199	-1.34277		299.199	31.4941
299.398	0.732422		299.398	34.5459
299.602	-0.244141		299.602	32.2266
299.801	1.46484		299.801	28.5645
300	-0.488281		300	32.7148
300.199	0.854492		300.199	30.8838
300.398	-0.244141		300.398	27.0996
300.602	4.02832		300.602	30.8838
300.801	4.27246		300.801	27.71
301	6.46973		301	33.3252
301.199	5.24902		301.199	29.541
301.398	2.80762		301.398	32.5928
301.602	5.24902		301.602	35.5225
301.801	1.09863		301.801	31.4941
302	1.2207		302	31.8603
302.199	1.58691		302.199	32.959
302.398	2.68555		302.398	32.5928
302.602	2.0752		302.602	28.8086
302.801	0.366211		302.801	31.9824
303	1.46484		303	32.7148
303.199	-0.12207		303.199	29.6631
303.398	3.78418		303.398	29.7852
303.602	0.976562		303.602	34.1797
303.801	0.366211		303.801	31.9824
304	-1.58691		304	32.959
304.199	3.90625		304.199	30.2734
304.398	1.95312		304.398	27.3437
304.602	-0.12207		304.602	30.7617
304.801	3.41797		304.801	32.3486
305	3.78418		305	31.25
305.199	-1.83105		305.199	32.8369
305.398	1.34277		305.398	28.1982
305.602	4.15039		305.602	28.9307
305.801	0.488281		305.801	31.3721
306	-1.2207		306	31.4941
306.199	2.44141		306.199	32.4707
306.398	-1.2207		306.398	34.1797
306.602	-4.76074		306.602	32.4707
306.801	3.2959		306.801	29.1748
307	4.5166		307	33.2031
307.199	0		307.199	31.6162
307.398	0		307.398	28.5645
307.602	4.27246		307.602	37.7197
307.801	0.732422		307.801	33.9355
308	-1.09863		308	38.208
308.199	1.83105		308.199	32.3486
308.398	1.46484		308.398	33.8135
308.602	-1.83105		308.602	30.7617
308.801	-0.12207		308.801	33.2031
309	2.31934		309	32.7148
309.199	0		309.199	31.4941
309.398	0.732422		309.398	30.0293
309.602	1.46484		309.602	31.0059
309.801	2.0752		309.801	32.5928
310	3.05176		310	28.1982
310.199	1.09863		310.199	32.959
310.398	0.854492		310.398	30.5176
310.602	-1.95312		310.602	31.4941
310.801	-0.732422		310.801	33.2031
311	2.56348		311	29.541
311.199	1.83105		311.199	31.8603
311.398	2.0752		311.398	26.9775
311.602	0.854492		311.602	31.25
311.801	0.610352		311.801	30.2734
312	4.02832		312	29.6631
312.199	1.95312		312.199	28.9307
312.398	-0.854492		312.398	30.8838
312.602	1.46484		312.602	25.6348
312.801	5.24902		312.801	31.4941
313	3.2959		313	28.3203
313.199	1.34277		313.199	28.5645
313.398	3.17383		313.398	31.8603
313.602	4.39453		313.602	25.1465
313.801	2.92969		313.801	28.5645
314	-1.09863		314	30.5176
314.199	1.95312		314.199	30.1514
314.398	-2.56348		314.398	27.3437
314.602	3.66211		314.602	27.832
314.801	1.09863		314.801	28.8086
315	-0.366211		315	27.5879
315.199	1.95312		315.199	26.2451
315.398	0.366211		315.398	26.7334
315.602	0.732422		315.602	27.4658
315.801	1.58691		315.801	27.4658
316	1.2207		316	27.832
316.199	1.46484		316.199	27.9541
316.398	5.12695		316.398	27.71
316.602	1.95312		316.602	30.0293
316.801	1.95312		316.801	27.9541
317	2.31934		317	31.9824
317.199	2.31934		317.199	31.25
317.398	-2.44141		317.398	30.2734
317.602	2.19727		317.602	30.3955
317.801	2.19727		317.801	27.832
318	0.976562		318	28.0762
318.199	-0.854492		318.199	29.1748
318.398	-0.12207		318.398	29.4189
318.602	0.244141		318.602	29.541
318.801	-0.244141		318.801	32.4707
319	1.2207		319	31.4941
319.199	-0.12207		319.199	34.4238
319.398	3.78418		319.398	28.3203
319.602	-2.68555		319.602	30.5176
319.801	1.83105		319.801	33.6914
320	0.976562		320	25.8789
320.199	-0.610352		320.199	16.9678
320.398	1.46484		320.398	13.4277
320.602	0.12207		320.602	9.88769
320.801	-1.46484		320.801	8.05664
321	-1.95312		321	7.56836
321.199	-1.58691		321.199	12.085
321.398	2.68555		321.398	14.6484
321.602	1.09863		321.602	11.2305
321.801	5.12695		321.801	12.8174
322	-3.17383		322	14.5264
322.199	-1.09863		322.199	19.8975
322.398	1.34277		322.398	17.9443
322.602	-0.610352		322.602	17.9443
322.801	0.12207		322.801	23.8037
323	0		323	23.8037
323.199	-0.732422		323.199	20.6299
323.398	-0.244141		323.398	22.7051
323.602	2.92969		323.602	28.9307
323.801	-0.610352		323.801	27.3437
324	-0.854492		324	26.9775
324.199	0.488281		324.199	26.6113
324.398	2.44141		324.398	27.4658
324.602	0.12207		324.602	28.5645
324.801	-2.19727		324.801	24.0478
325	2.0752		325	24.5361
325.199	-0.976562		325.199	24.7803
325.398	-3.54004		325.398	23.9258
325.602	-0.244141		325.602	25.7568
325.801	-0.976562		325.801	26.9775
326	0.976562		326	28.6865
326.199	0.244141		326.199	28.5645
326.398	-0.976562		326.398	26.001
326.602	2.19727		326.602	26.7334
326.801	-1.70898		326.801	25.6348
327	0.488281		327	28.6865
327.199	1.70898		327.199	31.3721
327.398	0.732422		327.398	26.001
327.602	-1.09863		327.602	24.4141
327.801	1.58691		327.801	30.2734
328	-0.610352		328	29.0527
328.199	0.488281		328.199	31.9824
328.398	1.95312		328.398	28.9307
328.602	0.854492		328.602	28.8086
328.801	-1.09863		328.801	24.6582
329	-0.244141		329	25.6348
329.199	0.732422		329.199	29.6631
329.398	2.0752		329.398	30.5176
329.602	1.46484		329.602	28.9307
329.801	-0.244141		329.801	27.9541
330	1.34277		330	26.4893
330.199	-1.46484		330.199	32.3486
330.398	0.244141		330.398	31.0059
330.602	-0.732422		330.602	29.9072
330.801	0		330.801	29.0527
331	-0.976562		331	26.9775
331.199	0.732422		331.199	31.1279
331.398	2.31934		331.398	25.8789
331.602	0.732422		331.602	27.9541
331.801	2.80762		331.801	27.4658
332	0.732422		332	28.3203
332.199	-0.976562		332.199	26.9775
332.398	-0.488281		332.398	30.7617
332.602	0.488281		332.602	29.2969
332.801	0.976562		332.801	29.9072
333	-1.46484		333	28.5645
333.199	0.12207		333.199	27.3437
333.398	-1.58691		333.398	29.9072
333.602	-1.70898		333.602	29.9072
333.801	-1.95312		333.801	30.2734
334	0.610352		334	26.4893
334.199	0.366211		334.199	27.4658
334.398	-0.366211		334.398	31.3721
334.602	0		334.602	30.3955
334.801	-2.31934		334.801	29.541
335	0.12207		335	26.4893
335.199	-1.95312		335.199	28.1982
335.398	0.366211		335.398	26.7334
335.602	1.34277		335.602	31.3721
335.801	0.244141		335.801	30.3955
336	-1.83105		336	29.0527
336.199	-1.58691		336.199	32.7148
336.398	1.2207		336.398	30.2734
336.602	0.610352		336.602	27.832
336.801	0.488281		336.801	27.0996
337	0.976562		337	29.1748
337.199	3.17383		337.199	29.9072
337.398	1.2207		337.398	29.7852
337.602	2.19727		337.602	32.4707
337.801	3.66211		337.801	29.6631
338	0.244141		338	27.71
338.199	2.44141		338.199	32.3486
338.398	-0.244141		338.398	31.25
338.602	2.56348		338.602	28.5645
338.801	-2.80762		338.801	30.1514
339	0.854492		339	30.2734
339.199	0.488281		339.199	34.79
339.398	2.68555		339.398	34.1797
339.602	-0.854492		339.602	32.7148
339.801	1.09863		339.801	31.6162
340	2.92969		340	32.5928
340.199	2.31934		340.199	33.8135
340.398	0.854492		340.398	31.3721
340.602	1.09863		340.602	31.25
340.801	0.976562		340.801	34.4238
341	2.92969		341	28.9307
341.199	3.41797		341.199	31.6162
341.398	-0.732422		341.398	33.5693
341.602	1.46484		341.602	33.8135
341.801	4.39453		341.801	29.4189
342	-0.610352		342	31.8603
342.199	4.15039		342.199	32.959
342.398	2.0752		342.398	31.0059
342.602	0.854492		342.602	28.3203
342.801	1.70898		342.801	33.9355
343	0.488281		343	34.5459
343.199	2.0752		343.199	30.1514
343.398	1.46484		343.398	32.2266
343.602	-0.488281		343.602	33.3252
343.801	1.2207		343.801	31.8603
344	0.732422		344	33.4473
344.199	4.27246		344.199	30.1514
344.398	-0.244141		344.398	33.9355
344.602	2.31934		344.602	34.3018
344.801	-0.488281		344.801	29.541
345	5.61523		345	33.5693
345.199	5.7373		345.199	31.7383
345.398	-0.366211		345.398	28.9307
345.602	-0.12207		345.602	29.0527
345.801	1.34277		345.801	32.3486
346	0.976562		346	31.7383
346.199	0		346.199	30.0293
346.398	-0.976562		346.398	32.8369
346.602	1.70898		346.602	32.3486
346.801	-0.732422		346.801	31.6162
347	-1.34277		347	28.6865
347.199	2.19727		347.199	29.0527
347.398	-1.09863		347.398	31.8603
347.602	1.83105		347.602	28.9307
347.801	0.732422		347.801	32.7148
348	-0.610352		348	30.3955
348.199	0.12207		348.199	31.7383
348.398	-0.12207		348.398	31.6162
348.602	1.83105		348.602	31.0059
348.801	2.44141		348.801	26.123
349	-2.56348		349	31.0059
349.199	-0.610352		349.199	32.8369
349.398	-0.366211		349.398	31.25
349.602	1.58691		349.602	30.6396
349.801	1.34277		349.801	30.5176
350	2.80762		350	28.9307
350.199	-0.976562		350.199	28.6865
350.398	1.2207		350.398	29.4189
350.602	2.44141		350.602	29.0527
350.801	4.02832		350.801	30.2734
351	1.09863		351	31.25
351.199	1.2207		351.199	27.9541
351.398	1.58691		351.398	29.9072
351.602	0		351.602	23.3154
351.801	-0.12207		351.801	28.6865
352	0		352	26.9775
352.199	4.15039		352.199	27.3437
352.398	2.68555		352.398	26.7334
352.602	-0.610352		352.602	27.832
352.801	-2.19727		352.801	26.6113
353	0.488281		353	25.8789
353.199	-0.488281		353.199	26.4893
353.398	1.95312		353.398	26.7334
353.602	0.12207		353.602	31.8603
353.801	0.732422		353.801	29.7852
354	-0.732422		354	28.5645
354.199	-1.70898		354.199	27.0996
354.398	-0.488281		354.398	28.3203
354.602	1.09863		354.602	25.1465
354.801	0		354.801	30.8838
355	1.34277		355	31.0059
355.199	0.366211		355.199	29.4189
355.398	1.70898		355.398	27.5879
355.602	1.34277		355.602	29.0527
355.801	0.732422		355.801	26.6113
356	2.44141		356	28.4424
356.199	-3.2959		356.199	30.5176
356.398	0.732422		356.398	32.1045
356.602	-1.46484		356.602	31.4941
356.801	3.05176		356.801	25.7568
357	-0.854492		357	28.8086
357.199	1.46484		357.199	28.4424
357.398	0.244141		357.398	29.1748
357.602	3.17383		357.602	27.71
357.801	1.2207		357.801	29.6631
358	-1.09863		358	28.0762
358.199	-1.46484		358.199	31.3721
358.398	1.2207		358.398	34.5459
358.602	2.44141		358.602	28.5645
358.801	2.0752		358.801	26.123
359	3.66211		359	29.541
359.199	0.976562		359.199	29.7852
359.398	4.02832		359.398	27.71
359.602	-1.2207		359.602	32.3486
359.801	1.83105		359.801	34.1797
360	0.854492		360	27.9541
360.199	2.44141		360.199	33.4473
360.398	2.0752		360.398	34.4238
360.602	0.732422		360.602	30.2734
360.801	1.58691		360.801	29.541
361	3.78418		361	30.5176
361.199	0.488281		361.199	28.8086
361.398	2.19727		361.398	35.2783
361.602	2.31934		361.602	30.5176
361.801	-1.2207		361.801	32.8369
362	3.2959		362	31.25
362.199	1.83105		362.199	30.3955
362.398	3.66211		362.398	30.3955
362.602	2.19727		362.602	31.1279
362.801	2.19727		362.801	31.4941
363	5.61523		363	33.5693
363.199	-0.12207		363.199	30.5176
363.398	3.54004		363.398	28.4424
363.602	3.2959		363.602	29.9072
363.801	3.17383		363.801	29.0527
364	3.78418		364	27.4658
364.199	1.58691		364.199	28.6865
364.398	1.95312		364.398	32.2266
364.602	1.09863		364.602	27.9541
364.801	1.83105		364.801	30.6396
365	0.854492		365	26.3672
365.199	3.2959		365.199	31.6162
365.398	2.92969		365.398	30.8838
365.602	2.31934		365.602	29.541
365.801	1.83105		365.801	28.9307
366	1.46484		366	30.6396
366.199	2.31934		366.199	27.9541
366.398	3.2959		366.398	26.001
366.602	0		366.602	29.0527
366.801	0.976562		366.801	27.3437
367	-0.244141		367	31.7383
367.199	1.83105		367.199	27.5879
367.398	0.732422		367.398	29.7852
367.602	-1.46484		367.602	29.0527
367.801	0.610352		367.801	30.1514
368	3.78418		368	26.9775
368.199	2.56348		368.199	31.0059
368.398	-2.19727		368.398	28.6865
368.602	-1.46484		368.602	31.25
368.801	1.34277		368.801	29.9072
369	-0.244141		369	25.7568
369.199	2.44141		369.199	27.71
369.398	-1.2207		369.398	26.9775
369.602	-1.2207		369.602	27.71
369.801	0.244141		369.801	29.4189
370	-2.0752		370	28.9307
370.199	-3.41797		370.199	29.0527
370.398	-4.88281		370.398	25.8789
370.602	-2.80762		370.602	30.0293
370.801	-2.68555		370.801	32.5928
371	-0.610352		371	26.6113
371.199	-2.68555		371.199	29.541
371.398	-1.95312		371.398	31.6162
371.602	0.488281		371.602	31.7383
371.801	2.19727		371.801	29.0527
372	-1.34277		372	33.3252
372.199	-0.610352		372.199	29.2969
372.398	-1.58691		372.398	27.5879
372.602	-0.488281		372.602	28.5645
372.801	-1.2207		372.801	26.001
373	1.95312		373	31.6162
373.199	-3.90625		373.199	27.9541
373.398	-2.0752		373.398	34.1797
373.602	-2.31934		373.602	28.3203
373.801	-2.44141		373.801	31.4941
374	1.2207		374	30.0293
374.199	-2.56348		374.199	30.2734
374.398	-0.244141		374.398	30.6396
374.602	1.58691		374.602	32.959
374.801	-4.5166		374.801	27.71
375	2.56348		375	30.2734
375.199	1.70898		375.199	31.6162
375.398	-1.83105		375.398	31.1279
375.602	-2.31934		375.602	31.6162
375.801	-1.95312		375.801	29.4189
376	0.12207		376	31.0059
376.199	-2.80762		376.199	31.25
376.398	-1.09863		376.398	29.6631
376.602	0.488281		376.602	28.4424
376.801	1.34277		376.801	31.0059
377	-1.70898		377	29.6631
377.199	-1.58691		377.199	31.8603
377.398	0.610352		377.398	30.6396
377.602	4.02832		377.602	32.5928
377.801	0.244141		377.801	26.4893
378	-1.09863		378	28.0762
378.199	2.80762		378.199	34.5459
378.398	-0.12207		378.398	29.9072
378.602	-1.70898		378.602	32.3486
378.801	0.488281		378.801	31.8603
379	1.83105		379	34.5459
379.199	-0.488281		379.199	34.3018
379.398	3.2959		379.398	28.4424
379.602	0.976562		379.602	28.1982
379.801	0.976562		379.801	33.5693
380	1.46484		380	35.1562
380.199	1.09863		380.199	28.6865
380.398	0.488281		380.398	31.7383
380.602	-2.19727		380.602	33.9355
380.801	0.488281		380.801	31.4941
381	0.854492		381	33.3252
381.199	-0.488281		381.199	30.0293
381.398	0.488281		381.398	34.3018
381.602	-4.39453		381.602	33.4473
381.801	0.244141		381.801	32.3486
382	-1.58691		382	32.1045
382.199	-2.19727		382.199	30.2734
382.398	1.09863		382.398	30.2734
382.602	1.34277		382.602	32.7148
382.801	1.95312		382.801	33.4473
383	0.732422		383	33.4473
383.199	0.488281		383.199	31.1279
383.398	-1.95312		383.398	33.8135
383.602	0.854492		383.602	34.79
383.801	-0.732422		383.801	36.1328
384	-0.488281		384	32.5928
384.199	0.854492		384.199	32.2266
384.398	-2.0752		384.398	30.3955
384.602	0.488281		384.602	32.4707
384.801	-2.80762		384.801	31.3721
385	3.05176		385	29.0527
385.199	3.05176		385.199	30.8838
385.398	2.80762		385.398	31.6162
385.602	-1.2207		385.602	30.7617
385.801	2.0752		385.801	28.4424
386	0.366211		386	26.123
386.199	0.244141		386.199	27.4658
386.398	-0.366211		386.398	31.0059
386.602	0.12207		386.602	32.2266
386.801	0.854492		386.801	32.5928
387	1.70898		387	31.0059
387.199	2.80762		387.199	30.1514
387.398	0.732422		387.398	30.2734
387.602	-0.976562		387.602	29.9072
387.801	-0.12207		387.801	33.6914
388	0.12207		388	29.2969
388.199	1.09863		388.199	32.959
388.398	1.95312		388.398	29.0527
388.602	1.70898		388.602	28.3203
388.801	0.610352		388.801	30.8838
389	-2.92969		389	32.2266
389.199	2.31934		389.199	31.25
389.398	-0.244141		389.398	30.5176
389.602	1.2207		389.602	35.6445
389.801	1.70898		389.801	36.1328
390	0.854492		390	32.3486
390.199	-0.244141		390.199	28.8086
390.398	-0.610352		390.398	26.7334
390.602	-1.70898		390.602	30.8838
390.801	-1.09863		390.801	31.6162
391	2.92969		391	29.7852
391.199	0.854492		391.199	33.8135
391.398	-1.58691		391.398	28.1982
391.602	0.244141		391.602	25.2686
391.801	1.2207		391.801	26.4893
392	1.70898		392	31.25
392.199	1.70898		392.199	29.541
392.398	-1.34277		392.398	28.5645
392.602	0.976562		392.602	30.6396
392.801	-1.46484		392.801	28.4424
393	-1.58691		393	31.9824
393.199	-3.05176		393.199	33.3252
393.398	-0.976562		393.398	26.001
393.602	-0.732422		393.602	30.5176
393.801	2.19727		393.801	29.7852
394	0.854492		394	29.2969
394.199	0.366211		394.199	33.2031
394.398	-0.610352		394.398	30.5176
394.602	1.70898		394.602	28.1982
394.801	1.34277		394.801	31.9824
395	-1.34277		395	32.2266
395.199	-0.12207		395.199	31.25
395.398	-1.95312		395.398	33.0811
395.602	2.0752		395.602	28.6865
395.801	2.80762		395.801	29.1748
396	1.83105		396	30.5176
396.199	1.09863		396.199	31.3721
396.398	0.366211		396.398	29.2969
396.602	1.83105		396.602	31.1279
396.801	-1.83105		396.801	30.5176
397	1.58691		397	30.3955
397.199	0		397.199	32.3486
397.398	3.41797		397.398	31.6162
397.602	2.92969		397.602	30.6396
397.801	-1.09863		397.801	30.5176
398	2.19727		398	31.6162
398.199	5.24902		398.199	33.2031
398.398	1.70898		398.398	29.9072
398.602	-0.12207		398.602	30.7617
398.801	-0.732422		398.801	28.9307
399	-0.244141		399	30.6396
399.199	4.27246		399.199	29.0527
[truncated: 10,504 more rows]

## Sheet: Figure 4f
Figure 4f	circREREsh mini epsc decay time (ms)
mini epsc decay time (ms)
Scramsh (n=12)	circRERE sh (n=12)
6.08	5.28
5.58	4.2
5.81	4.54
6.14	5.58
5.25	6.06
5.43	4.44
5.48	5
4.81	4.63
4.78	5
4.94	3.84
4.65	4.91
4.61	3.83

## Sheet: Figure 4g
Figure 4g	circREREsh Mini Decay time Representative traces
Mini Decay time Representative traces
ScramSh				circRERESh
X=ms	Y=mini			x=ms	Y=mini
0	0			0	0
0.2	-0.0766487			0.2	0.173118
0.4	-0.00567769			0.4	0.272993
0.6	0.0908431			0.6	0.430575
0.8	-0.00851644			0.8	0.315163
1	0.161814			1	0.210849
1.2	-0.283884			1.2	0.0954367
1.4	-0.669967			1.4	-0.0887784
1.6	-0.542219			1.6	0.281871
1.8	-0.780682			1.8	-0.355114
2	-1.45633			2	-0.148704
2.2	-2.00706			2.2	-0.299627
2.4	-2.22282			2.4	-1.7334
2.6	-3.32713			2.6	-1.54252
2.8	-5.22631			2.8	-2.11293
3	-8.34904			3	-3.72425
3.2	-11.1056			3.2	-7.04679
3.4	-11.591			3.4	-7.89906
3.6	-11.9913			3.6	-8.55158
3.8	-12.8287			3.8	-9.03098
4	-12.454			4	-9.07093
4.2	-12.4994			4.2	-9.62358
4.4	-12.7691			4.4	-9.22186
4.6	-12.701			4.6	-8.94221
4.8	-12.3461			4.8	-8.46058
5	-12.4483			5	-7.93679
5.2	-11.8493			5.2	-8.06108
5.4	-11.7471			5.4	-7.43519
5.6	-11.5484			5.6	-6.80043
5.8	-10.9778			5.8	-6.17898
6	-11.1084			6	-5.99698
6.2	-10.0353			6.2	-5.81942
6.4	-10.3476			6.4	-5.50204
6.6	-9.41077			6.6	-5.0759
6.8	-9.67762			6.8	-4.84286
7	-9.34832			7	-4.4589
7.2	-9.08998			7.2	-4.50994
7.4	-8.17587			7.4	-3.96174
7.6	-8.2582			7.6	-4.06827
7.8	-7.88347			7.8	-3.36026
8	-7.27312			8	-2.83425
8.2	-7.69895			8.2	-3.14276
8.4	-7.29299			8.4	-2.6456
8.6	-7.30719			8.6	-2.18173
8.8	-6.77632			8.8	-2.42143
9	-6.40443			9	-2.45472
9.2	-6.2341			9.2	-1.96866
9.4	-6.26533			9.4	-1.59579
9.6	-5.81395			9.6	-1.95756
9.8	-5.66917			9.8	-1.52033
10	-5.46761			10	-1.40936
10.2	-5.46194			10.2	-1.42711
10.4	-5.12128			10.4	-1.07422
10.6	-5.37109			10.6	-0.523793
10.8	-4.93107			10.8	-0.894442
11	-4.72384			11	-1.42933
11.2	-3.74444			11.2	-0.690252
11.4	-4.28665			11.4	-0.486062
11.6	-3.6394			11.6	-0.423917
11.8	-3.61953			11.8	0.0332918
12	-3.36971			12	-0.310725
12.2	-3.89206			12.2	-0.799006
12.4	-3.58546			12.4	-0.559304
12.6	-3.01485			12.6	-0.208629
12.8	-2.48683			12.8	-0.0909979
13	-3.16247			13	-0.439453
13.2	-3.13976			13.2	-7.8e-08
13.4	-3.2959			13.4	0.0887783
13.6	-3.02053			13.6	-0.12429
13.8	-2.5067			13.8	0.361772
14	-2.19727			14	-0.186435
14.2	-2.40734			14.2	0.0599253
14.4	-2.4045			14.4	0.37065
14.6	-2.48399			14.6	0.0133167
14.8	-2.29662			14.8	0.0976563
15	-1.97016			15	-0.233043
15.2	-1.96732			15.2	-0.241921
15.4	-2.16888			15.4	0.435014
15.6	-1.83105			15.6	0.175337
15.8	-1.39671			15.8	0.0577059
16	-1.44781			16	-0.126509
16.2	-1.53298			16.2	0.00443881
16.4	-1.1838			16.4	0.543768
16.6	-1.48188			16.6	0.395064
16.8	-1.45633			16.8	0.0688032
17	-1.83389			17	0.443892
17.2	-1.17812			17.2	0.630327
17.4	-1.11283			17.4	0.0887783
17.6	-0.792038			17.6	0.8212
17.8	-1.02766			17.8	0.383967
18	-1.18948			18	0.454989
18.2	-0.780682			18.2	0.770153
18.4	-1.07876			18.4	0.439453
18.6	-1.46768			18.6	0.221946
18.8	-1.03618			18.8	0.408381
19	-1.17528			19	0.909979
19.2	-0.718228			19.2	0.750178
19.4	-1.09012			19.4	0.486062
19.6	-0.783521			19.6	1.1408
19.8	-0.584802			19.8	0.774592
20	-0.789199			20	0.938832
20.2	-0.462732			20.2	0.199751
20.4	-0.848814			20.4	0.82342
20.6	-0.320789			20.6	0.639205
20.8	-0.315112			20.8	0.257457
21	-0.528025			21	0.408381
21.2	-1.30587			21.2	0.90554
21.4	-0.598996			21.4	0.426136
21.6	-0.255496			21.6	0.77903
21.8	-0.624546			21.8	0.470525
22	-0.749455			22	0.0998756
22.2	-0.985079			22.2	0.643643
22.4	-0.650095			22.4	0.446111
22.6	-0.763649			22.6	0.12429
22.8	-1.04753			22.8	0.426136
23	-0.732422			23	0.605913

## Sheet: Figure 4i
Figure 4i	circREREsh Glua1 Surface Staining
Experiment	Condition	Glua1puncta_density_uM2
N1	GFP	0.630753
N1	GFP	0.407407
N1	GFP	0.42673
N1	GFP	0.616226
N1	GFP	0.801047
N1	GFP	0.888531
N1	GFP	0.777242
N1	GFP	0.474031
N1	GFP	0.820738
N1	GFP	0.191987
N2	GFP	0.735587
N2	GFP	0.436873
N2	GFP	0.381161
N2	GFP	0.750982
N2	GFP	0.698591
N2	GFP	0.540055
N2	GFP	0.812535
N2	GFP	0.482311
N2	GFP	0.426688
N2	GFP	0.604155
N3	GFP	0.874043
N3	GFP	0.689759
N3	GFP	1.05792
N3	GFP	0.911719
N3	GFP	0.873745
N3	GFP	0.404102
N3	GFP	0.306213
N3	GFP	0.897572
N3	GFP	0.803708
N3	GFP	0.996955
N4	GFP	0.608271
N4	GFP	0.899688
N4	GFP	0.872983
N4	GFP	0.387168
N4	GFP	0.465106
N4	GFP	0.056235
N4	GFP	0.916873
N4	GFP	0.200569
N4	GFP	0.140152
N4	GFP	0.451513
N1	ScramSh	0.560652
N1	ScramSh	0.491575
N1	ScramSh	0.876083
N1	ScramSh	0.593488
N1	ScramSh	0.582342
N1	ScramSh	0.661916
N1	ScramSh	0.657638
N1	ScramSh	0.634485
N1	ScramSh	0.593435
N1	ScramSh	0.578579
N2	ScramSh	0.802586
N2	ScramSh	1.14318
N2	ScramSh	0.496518
N2	ScramSh	0.57594
N2	ScramSh	0.494528
N2	ScramSh	0.469623
N2	ScramSh	0.57829
N2	ScramSh	1.06012
N2	ScramSh	0.702388
N2	ScramSh	0.758878
N3	ScramSh	1.01202
N3	ScramSh	0.876003
N3	ScramSh	0.708715
N3	ScramSh	0.522024
N3	ScramSh	0.943353
N3	ScramSh	0.530427
N3	ScramSh	0.6122
N3	ScramSh	1.39804
N3	ScramSh	0.907909
N3	ScramSh	1.09119
N4	ScramSh	0.540267
N4	ScramSh	1.23333
N4	ScramSh	0.632925
N4	ScramSh	0.47646
N4	ScramSh	0.298219
N4	ScramSh	1.13951
N4	ScramSh	0.715719
N4	ScramSh	1.11997
N4	ScramSh	0.816383
N4	ScramSh	1.2574
N1	circRERE2Sh	0.694345
N1	circRERE2Sh	0.684453
N1	circRERE2Sh	0.277164
N1	circRERE2Sh	0.441957
N1	circRERE2Sh	0.501363
N1	circRERE2Sh	0.684453
N1	circRERE2Sh	0.332304
N1	circRERE2Sh	0.879691
N1	circRERE2Sh	0.713471
N1	circRERE2Sh	0.840649
N2	circRERE2Sh	0.272833
N2	circRERE2Sh	0.498556
N2	circRERE2Sh	0.0866512
N2	circRERE2Sh	0.476482
N2	circRERE2Sh	0.278921
N2	circRERE2Sh	0.520482
N2	circRERE2Sh	0.657439
N2	circRERE2Sh	0.541882
N2	circRERE2Sh	0.525279
N2	circRERE2Sh	0.631355
N3	circRERE2Sh	0.348146
N3	circRERE2Sh	0.966573
N3	circRERE2Sh	0.581021
N3	circRERE2Sh	0.763995
N3	circRERE2Sh	0.290519
N3	circRERE2Sh	0.835648
N3	circRERE2Sh	1.00336
N3	circRERE2Sh	1.18274
N3	circRERE2Sh	0.424906
N3	circRERE2Sh	0.725642
N4	circRERE2Sh	0.626739
N4	circRERE2Sh	0.728658
N4	circRERE2Sh	0.21676
N4	circRERE2Sh	0.228186
N4	circRERE2Sh	0.948766
N4	circRERE2Sh	1.23834
N4	circRERE2Sh	0.049469
N4	circRERE2Sh	0.42247
N4	circRERE2Sh	0.652001
N4	circRERE2Sh	0.888739
N1	circRERE123Sh	0.350879
N1	circRERE123Sh	0.251994
N1	circRERE123Sh	0.482956
N1	circRERE123Sh	0.346408
N1	circRERE123Sh	0.434698
N1	circRERE123Sh	0.567094
N1	circRERE123Sh	0.621105
N1	circRERE123Sh	0.408342
N1	circRERE123Sh	0.579571
N1	circRERE123Sh	0.452381
N2	circRERE123Sh	0.503991
N2	circRERE123Sh	0.570115
N2	circRERE123Sh	0.498491
N2	circRERE123Sh	0.507543
N2	circRERE123Sh	0.505035
N2	circRERE123Sh	0.53938
N2	circRERE123Sh	0.337106
N2	circRERE123Sh	0.546941
N2	circRERE123Sh	0.617023
N2	circRERE123Sh	0.399378
N3	circRERE123Sh	0.243175
N3	circRERE123Sh	0.345467
N3	circRERE123Sh	0.907296
N3	circRERE123Sh	0.413727
N3	circRERE123Sh	0.948234
N3	circRERE123Sh	0.160158
N3	circRERE123Sh	0.989528
N3	circRERE123Sh	0.667658
N3	circRERE123Sh	0.138383
N3	circRERE123Sh	0.813988
N4	circRERE123Sh	0.463066
N4	circRERE123Sh	0.310554
N4	circRERE123Sh	1.32021
N4	circRERE123Sh	0.777894
N4	circRERE123Sh	1.06455
N4	circRERE123Sh	0.30123
N4	circRERE123Sh	0.797753
N4	circRERE123Sh	0.790988
N4	circRERE123Sh	0.522788
N4	circRERE123Sh	0.144048

## Sheet: Figure 4k
Figure 4k	circREREsh GluA1 Total Staining Intensity
Experiment	Condition	Glua1_Total_AverageIntensity
N1	GFP	1898.97
N1	GFP	1691.63
N1	GFP	2152.7
N1	GFP	1855.75
N1	GFP	1586.19
N1	GFP	1403.59
N1	GFP	931.995
N1	GFP	991.74
N1	GFP	1504.68
N1	GFP	1251.03
N1	GFP	1779.81
N1	GFP	1486.47
N1	GFP	1705.21
N1	GFP	1191.03
N1	GFP	1263.22
N2	GFP	1656.42
N2	GFP	1840.97
N2	GFP	1147.05
N2	GFP	1652.97
N2	GFP	1367.05
N2	GFP	1423.78
N2	GFP	1739.71
N2	GFP	1608.4
N2	GFP	1420.53
N2	GFP	1680.75
N2	GFP	1276.67
N2	GFP	1719.41
N2	GFP	1249.3
N2	GFP	1733.25
N2	GFP	1416.2
N3	GFP	1226.5
N3	GFP	1282.93
N3	GFP	1302.46
N3	GFP	1452.8
N3	GFP	1434.08
N3	GFP	1149.92
N3	GFP	1203
N3	GFP	1136.4
N3	GFP	1439.51
N3	GFP	1311.92
N3	GFP	1221.33
N3	GFP	1320.49
N3	GFP	895.17
N3	GFP	1160.41
N3	GFP	1249.85
N4	GFP	1883.38
N4	GFP	1980.25
N4	GFP	1548.02
N4	GFP	1713.88
N4	GFP	1817.38
N4	GFP	1613.82
N4	GFP	1723.17
N4	GFP	2035.43
N4	GFP	1100.55
N4	GFP	1699.23
N4	GFP	1507.9
N4	GFP	1554.66
N4	GFP	1170.2
N4	GFP	1705.52
N4	GFP	1257.59
N1	ScramSh	1511.74
N1	ScramSh	1245.01
N1	ScramSh	1255.35
N1	ScramSh	2196.04
N1	ScramSh	1621.01
N1	ScramSh	1185.12
N1	ScramSh	1280.1
N1	ScramSh	1168.82
N1	ScramSh	1352.1
N1	ScramSh	1154.97
N1	ScramSh	1507.14
N1	ScramSh	1269.65
N1	ScramSh	1317.95
N1	ScramSh	1277.6
N1	ScramSh	1200.53
N2	ScramSh	1165.51
N2	ScramSh	912.827
N2	ScramSh	1012.53
N2	ScramSh	1281.12
N2	ScramSh	1124.56
N2	ScramSh	1218.25
N2	ScramSh	1576.18
N2	ScramSh	1482.01
N2	ScramSh	1200.39
N2	ScramSh	1799
N2	ScramSh	1330.68
N2	ScramSh	1065.52
N2	ScramSh	941.336
N2	ScramSh	787.244
N2	ScramSh	1358.43
N3	ScramSh	1283.21
N3	ScramSh	1545.75
N3	ScramSh	1242.89
N3	ScramSh	1197.61
N3	ScramSh	1267.67
N3	ScramSh	1304.13
N3	ScramSh	1062.87
N3	ScramSh	779.102
N3	ScramSh	1144.85
N3	ScramSh	1365.65
N3	ScramSh	1427.39
N3	ScramSh	1082.07
N3	ScramSh	1392.41
N3	ScramSh	1353.71
N3	ScramSh	1073.58
N4	ScramSh	1210.46
N4	ScramSh	1412.38
N4	ScramSh	1202.12
N4	ScramSh	1534.42
N4	ScramSh	1060.97
N4	ScramSh	1242.86
N4	ScramSh	1099.61
N4	ScramSh	988.705
N4	ScramSh	1313.59
N4	ScramSh	1100
N4	ScramSh	1161.73
N4	ScramSh	1382.26
N4	ScramSh	1073.05
N4	ScramSh	1607.55
N4	ScramSh	1697.39
N1	circRERE2Sh	1407.76
N1	circRERE2Sh	1113.74
N1	circRERE2Sh	527.811
N1	circRERE2Sh	1424.62
N1	circRERE2Sh	1282.85
N1	circRERE2Sh	1203.27
N1	circRERE2Sh	986.941
N1	circRERE2Sh	1185.23
N1	circRERE2Sh	1498.08
N1	circRERE2Sh	1234.22
N1	circRERE2Sh	1200.71
N1	circRERE2Sh	1510.56
N1	circRERE2Sh	1396.21
N1	circRERE2Sh	1677.84
N1	circRERE2Sh	1347.18
N2	circRERE2Sh	1190.84
N2	circRERE2Sh	1804.6
N2	circRERE2Sh	1530.74
N2	circRERE2Sh	1256.24
N2	circRERE2Sh	1354.03
N2	circRERE2Sh	1494.87
N2	circRERE2Sh	1070.77
N2	circRERE2Sh	1219.52
N2	circRERE2Sh	879.134
N2	circRERE2Sh	1274.23
N2	circRERE2Sh	1220.33
N2	circRERE2Sh	1633.36
N2	circRERE2Sh	1647.86
N2	circRERE2Sh	1558.76
N2	circRERE2Sh	1589.22
N3	circRERE2Sh	1523.82
N3	circRERE2Sh	1310.97
N3	circRERE2Sh	1254.38
N3	circRERE2Sh	1723.23
N3	circRERE2Sh	1763.63
N3	circRERE2Sh	1576.21
N3	circRERE2Sh	1697.1
N3	circRERE2Sh	1469.63
N3	circRERE2Sh	1698.2
N3	circRERE2Sh	1117.77
N3	circRERE2Sh	1707.04
N3	circRERE2Sh	1171.32
N3	circRERE2Sh	1271.26
N3	circRERE2Sh	1240.8
N3	circRERE2Sh	1536.04
N4	circRERE2Sh	1265.2
N4	circRERE2Sh	1307.82
N4	circRERE2Sh	1613.76
N4	circRERE2Sh	1255.42
N4	circRERE2Sh	1047.43
N4	circRERE2Sh	1682.75
N4	circRERE2Sh	1173.09
N4	circRERE2Sh	1090.75
N4	circRERE2Sh	1362.29
N4	circRERE2Sh	1312.14
N4	circRERE2Sh	1126.18
N4	circRERE2Sh	1174.76
N4	circRERE2Sh	1327.86
N4	circRERE2Sh	1121.61
N4	circRERE2Sh	1479.6
N1	circRERE123Sh	2184.22
N1	circRERE123Sh	1930.14
N1	circRERE123Sh	2232.48
N1	circRERE123Sh	1690.31
N1	circRERE123Sh	1723.22
N1	circRERE123Sh	1431.36
N1	circRERE123Sh	1844.02
N1	circRERE123Sh	1222.01
N1	circRERE123Sh	1607.25
N1	circRERE123Sh	1991.76
N1	circRERE123Sh	1490.27
N1	circRERE123Sh	1327.72
N1	circRERE123Sh	1421.68
N1	circRERE123Sh	1029.47
N1	circRERE123Sh	1530.11
N2	circRERE123Sh	1545.68
N2	circRERE123Sh	1383.21
N2	circRERE123Sh	1151.8
N2	circRERE123Sh	931.024
N2	circRERE123Sh	716.72
N2	circRERE123Sh	1769.61
N2	circRERE123Sh	1906.39
N2	circRERE123Sh	1391.11
N2	circRERE123Sh	1391.59
N2	circRERE123Sh	1583.15
N2	circRERE123Sh	1623.16
N2	circRERE123Sh	1401.85
N2	circRERE123Sh	1513.99
N2	circRERE123Sh	1564.17
N2	circRERE123Sh	1593.27
N3	circRERE123Sh	1995.36
N3	circRERE123Sh	1838.17
N3	circRERE123Sh	1714.66
N3	circRERE123Sh	1172.33
N3	circRERE123Sh	2197.11
N3	circRERE123Sh	1224.83
N3	circRERE123Sh	869.692
N3	circRERE123Sh	1487.33
N3	circRERE123Sh	1771.83
N3	circRERE123Sh	2072.69
N3	circRERE123Sh	1773.45
N3	circRERE123Sh	1519.6
N3	circRERE123Sh	1713.4
N3	circRERE123Sh	1645.05
N3	circRERE123Sh	1644.23
N4	circRERE123Sh	2003.38
N4	circRERE123Sh	2235.11
N4	circRERE123Sh	1537.09
N4	circRERE123Sh	2008.61
N4	circRERE123Sh	1791.21
N4	circRERE123Sh	1726.03
N4	circRERE123Sh	1314.13
N4	circRERE123Sh	1212.22
N4	circRERE123Sh	1481.58
N4	circRERE123Sh	1239.56
N4	circRERE123Sh	1650.01
N4	circRERE123Sh	1575.27
N4	circRERE123Sh	1422.83
N4	circRERE123Sh	1797.27
N4	circRERE123Sh	1288.61
