# Supplementary material for: A functional screen uncovers circular RNAs regulating excitatory synaptogenesis in hippocampal neurons
Source: Nat Commun. 2025 Mar 28;16:3040. doi: 10.1038/s41467-025-58070-4 (PMC11953392; doi:10.1038/s41467-025-58070-4)
Supplement: Supplementary file 4 — Source Data [file 41467_2025_58070_MOESM4_ESM.zip › Source Data Files/Figure 5.xlsx]

## Sheet: Figure 5b
Figure 5b	circRERE2Sh Gene Ontology Cellular Component ordered by Elim
GO.ID	Term	Annotated	Significant	Expected	Fold_Enrichment	Rank in Fisher.classic	Fisher.elim	Fisher.classic	Classic_Fishe_BH_Corr
GO:0098978	glutamatergic synapse	492	59	30.14	1.95753	25	3.7e-07	4.7e-07	5.22222e-06
GO:0098982	GABA-ergic synapse	101	19	6.19	3.06947	28	9.1e-06	1.0e-05	9.52381e-05
GO:0014069	postsynaptic density	409	53	25.06	2.11492	19	3.0e-05	1.6e-07	2.46154e-06
GO:0043025	neuronal cell body	647	64	39.64	1.61453	36	7.2e-05	8.8e-05	0.000642857
GO:0099060	integral component of postsynaptic speci...	97	21	5.94	3.53535	24	9.8e-05	3.1e-07	3.64706e-06
GO:0030425	dendrite	685	76	41.97	1.81082	22	0.00026	2.5e-07	3.125e-06
GO:0045211	postsynaptic membrane	287	49	17.58	2.78726	1	0.00030	4.5e-11	7.33333e-09
GO:0099061	integral component of postsynaptic densi...	71	13	4.35	2.98851	45	0.00031	0.00033	0.00183333
GO:0098691	dopaminergic synapse	12	5	0.74	6.75676	46	0.00046	0.00047	0.00254054
GO:0043197	dendritic spine	201	25	12.32	2.02922	48	0.00052	0.00057	0.00292308
GO:0099059	integral component of presynaptic active...	26	7	1.59	4.40252	50	0.00071	0.00074	0.00360976
GO:0005892	acetylcholine-gated channel complex	8	4	0.49	8.16327	51	0.00078	0.00080	0.00380952
GO:0098793	presynapse	604	60	37.01	1.62118	39	0.00148	0.00013	0.000866667
GO:0043005	neuron projection	1376	142	84.31	1.68426	4	0.00219	1.1e-10	7.33333e-09
GO:0031234	extrinsic component of cytoplasmic side ...	87	13	5.33	2.43902	55	0.00221	0.00235	0.0104444
GO:0046658	anchored component of plasma membrane	49	9	3	3	57	0.00249	0.00260	0.0110638
GO:0150034	distal axon	395	38	24.2	1.57025	58	0.00338	0.00378	0.01575
GO:0036057	slit diaphragm	6	3	0.37	8.10811	59	0.00391	0.00398	0.0162449
GO:0044304	main axon	73	11	4.47	2.46085	62	0.00441	0.00464	0.0181961
GO:0000151	ubiquitin ligase complex	265	27	16.24	1.66256	66	0.00592	0.00645	0.0242222
GO:0016020	membrane	5697	412	349.05	1.18035	26	0.00606	1.2e-06	1.26316e-05
GO:0099055	integral component of postsynaptic membr...	154	30	9.44	3.17797	10	0.00619	1.3e-08	3.71429e-07
GO:0032589	neuron projection membrane	66	10	4.04	2.47525	67	0.00624	0.00654	0.0242222
GO:0030658	transport vesicle membrane	168	19	10.29	1.84645	69	0.00664	0.00711	0.0253929
GO:0060076	excitatory synapse	77	11	4.72	2.33051	68	0.00665	0.00698	0.0253818
GO:0008076	voltage-gated potassium channel complex	67	10	4.11	2.43309	70	0.00695	0.00728	0.0255439
GO:0043198	dendritic shaft	68	10	4.17	2.39808	71	0.00772	0.00808	0.0275
GO:0030424	axon	738	74	45.22	1.63644	31	0.00809	1.5e-05	0.000136364
GO:0098981	cholinergic synapse	14	4	0.86	4.65116	74	0.00834	0.00853	0.0279672
GO:0098889	intrinsic component of presynaptic membr...	120	19	7.35	2.58503	38	0.01082	0.00012	0.000827586
GO:0030426	growth cone	217	22	13.3	1.65414	78	0.01287	0.01382	0.043873
GO:0033268	node of Ranvier	16	4	0.98	4.08163	79	0.01376	0.01407	0.0439688
GO:0098837	postsynaptic recycling endosome	9	3	0.55	5.45455	80	0.01430	0.01456	0.0448
GO:0005575	cellular_component	12154	745	744.67	1.00044	448	0.01449	0.55622	0.55622
GO:0034703	cation channel complex	177	23	10.84	2.12177	47	0.01508	0.00050	0.00263158
GO:0031225	anchored component of membrane	93	16	5.7	2.80702	40	0.01541	0.00015	0.000967742
GO:0044295	axonal growth cone	44	7	2.7	2.59259	81	0.01606	0.01661	0.0503333
GO:0098845	postsynaptic endosome	17	4	1.04	3.84615	82	0.01714	0.01753	0.0523284
GO:0030427	site of polarized growth	223	22	13.66	1.61054	83	0.01721	0.01843	0.0542059
GO:0098936	intrinsic component of postsynaptic memb...	164	33	10.05	3.28358	7	0.01809	9.9e-10	3.3e-08
GO:0005834	heterotrimeric G-protein complex	26	5	1.59	3.14465	84	0.01863	0.01913	0.0546571
GO:1905360	GTPase complex	26	5	1.59	3.14465	85	0.01863	0.01913	0.0546571
GO:0099025	anchored component of postsynaptic membr...	10	3	0.61	4.91803	86	0.01952	0.01987	0.0559718
GO:0043194	axon initial segment	18	4	1.1	3.63636	89	0.02100	0.02147	0.0596389
GO:0055038	recycling endosome membrane	57	8	3.49	2.29226	90	0.02127	0.02205	0.060411
GO:0042734	presynaptic membrane	191	24	11.7	2.05128	49	0.02173	0.00063	0.00315
GO:0005798	Golgi-associated vesicle	127	14	7.78	1.79949	92	0.02225	0.02340	0.0632432
GO:0043204	perikaryon	165	17	10.11	1.6815	93	0.02314	0.02449	0.0653067
GO:0099056	integral component of presynaptic membra...	107	17	6.56	2.59146	42	0.02360	0.00026	0.00157576
GO:0099144	anchored component of synaptic membrane	19	4	1.16	3.44828	94	0.02535	0.02591	0.0681842
GO:0071944	cell periphery	3228	260	197.78	1.31459	18	0.02571	1.3e-07	2.16667e-06
GO:0030120	vesicle coat	49	7	3	2.33333	96	0.02775	0.02865	0.0744156
GO:0034702	ion channel complex	222	29	13.6	2.13235	37	0.03085	9.0e-05	0.000642857
GO:0030914	STAGA complex	12	3	0.74	4.05405	98	0.03268	0.03325	0.0841772
GO:1902737	dendritic filopodium	5	2	0.31	6.45161	97	0.03270	0.03312	0.0841772
GO:0008021	synaptic vesicle	238	22	14.58	1.50892	99	0.03306	0.03522	0.08805
GO:0099571	postsynaptic cytoskeleton	21	4	1.29	3.10078	100	0.03557	0.03633	0.0897037
GO:0005886	plasma membrane	3118	252	191.04	1.3191	20	0.03558	1.8e-07	2.57143e-06
GO:0030134	COPII-coated ER to Golgi transport vesic...	52	7	3.19	2.19436	101	0.03700	0.03816	0.0930732
GO:0031224	intrinsic component of membrane	3230	244	197.9	1.23295	35	0.03826	6.5e-05	0.0005
GO:0030672	synaptic vesicle membrane	124	13	7.6	1.71053	102	0.03845	0.04023	0.0957857
GO:0099501	exocytic vesicle membrane	124	13	7.6	1.71053	103	0.03845	0.04023	0.0957857
GO:0030127	COPII vesicle coat	13	3	0.8	3.75	104	0.04061	0.04130	0.0971765
GO:0000786	nucleosome	43	6	2.63	2.28137	106	0.04445	0.04568	0.106152
GO:0099240	intrinsic component of synaptic membrane	226	41	13.85	2.96029	5	0.04510	2.7e-10	1.32e-08
GO:0098948	intrinsic component of postsynaptic spec...	103	23	6.31	3.64501	15	0.04535	4.6e-08	9.2e-07
GO:0099146	intrinsic component of postsynaptic dens...	77	15	4.72	3.17797	33	0.04609	5.6e-05	0.000466667
GO:0099030	anchored component of postsynaptic speci...	6	2	0.37	5.40541	107	0.04710	0.04768	0.106152
GO:0099031	anchored component of postsynaptic densi...	6	2	0.37	5.40541	108	0.04710	0.04768	0.106152
GO:0090724	central region of growth cone	6	2	0.37	5.40541	109	0.04710	0.04768	0.106152
GO:0098688	parallel fiber to Purkinje cell synapse	33	5	2.02	2.47525	110	0.04749	0.04865	0.106152
GO:0032993	protein-DNA complex	128	13	7.84	1.65816	113	0.04769	0.04983	0.107161
GO:0016342	catenin complex	23	4	1.41	2.83688	111	0.04784	0.04883	0.106152
GO:0060077	inhibitory synapse	23	4	1.41	2.83688	112	0.04784	0.04883	0.106152
GO:0030135	coated vesicle	181	17	11.09	1.53291	114	0.04951	0.05211	0.110872
GO:1902495	transmembrane transporter complex	232	29	14.21	2.04082	41	0.05044	0.00020	0.00125
GO:0098839	postsynaptic density membrane	105	18	6.43	2.79938	34	0.05084	6.2e-05	0.000496
GO:0005942	phosphatidylinositol 3-kinase complex	24	4	1.47	2.72109	115	0.05475	0.05587	0.117621
GO:0097447	dendritic tree	686	77	42.03	1.83202	16	0.05789	1.3e-07	2.16667e-06
GO:0009925	basal plasma membrane	46	6	2.82	2.12766	117	0.05870	0.06026	0.124247
GO:0098871	postsynaptic actin cytoskeleton	15	3	0.92	3.26087	116	0.05905	0.06003	0.124247
GO:0030662	coated vesicle membrane	82	9	5.02	1.79283	118	0.06074	0.06283	0.128101
GO:0045202	synapse	1372	142	84.06	1.68927	3	0.06074	9.0e-11	7.33333e-09
GO:0070461	SAGA-type complex	25	4	1.53	2.61438	119	0.06216	0.06341	0.128101
GO:0098686	hippocampal mossy fiber to CA3 synapse	47	6	2.88	2.08333	120	0.06399	0.06567	0.13134
GO:0031463	Cul3-RING ubiquitin ligase complex	36	5	2.21	2.26244	121	0.06511	0.06662	0.131921
GO:1990351	transporter complex	239	29	14.64	1.98087	43	0.06847	0.00033	0.00183333
GO:0098890	extrinsic component of postsynaptic memb...	16	3	0.98	3.06122	122	0.06951	0.07063	0.136133
GO:0044327	dendritic spine head	16	3	0.98	3.06122	123	0.06951	0.07063	0.136133
GO:0034704	calcium channel complex	48	6	2.94	2.04082	124	0.06955	0.07136	0.136133
GO:0012507	ER to Golgi transport vesicle membrane	26	4	1.59	2.51572	125	0.07008	0.07147	0.136133
GO:0098685	Schaffer collateral - CA1 synapse	110	11	6.74	1.63205	126	0.07099	0.07368	0.139019
GO:0098858	actin-based cell projection	177	16	10.84	1.47601	128	0.07303	0.07648	0.140291
GO:0032587	ruffle membrane	73	8	4.47	1.78971	129	0.07494	0.07725	0.140291
GO:0045178	basal part of cell	61	7	3.74	1.87166	130	0.07602	0.07817	0.140291
GO:0005921	gap junction	17	3	1.04	2.88462	131	0.08073	0.08201	0.140291
GO:0005742	mitochondrial outer membrane translocase...	8	2	0.49	4.08163	132	0.08111	0.08207	0.140291
GO:0005952	cAMP-dependent protein kinase complex	8	2	0.49	4.08163	133	0.08111	0.08207	0.140291
GO:0045293	mRNA editing complex	8	2	0.49	4.08163	134	0.08111	0.08207	0.140291
GO:0036396	RNA N6-methyladenosine methyltransferase...	8	2	0.49	4.08163	135	0.08111	0.08207	0.140291
GO:0032280	symmetric synapse	8	2	0.49	4.08163	136	0.08111	0.08207	0.140291
GO:0042622	photoreceptor outer segment membrane	8	2	0.49	4.08163	137	0.08111	0.08207	0.140291
GO:0032584	growth cone membrane	8	2	0.49	4.08163	138	0.08111	0.08207	0.140291
GO:0031461	cullin-RING ubiquitin ligase complex	153	14	9.37	1.49413	139	0.08270	0.08622	0.146136
GO:0005912	adherens junction	127	12	7.78	1.54242	140	0.08563	0.08893	0.149462
GO:0044815	DNA packaging complex	51	6	3.12	1.92308	141	0.08785	0.09005	0.150083
GO:0098797	plasma membrane protein complex	403	40	24.69	1.62009	52	0.08994	0.00171	0.00795349
GO:0099572	postsynaptic specialization	436	62	26.71	2.32123	6	0.09218	3.3e-10	1.32e-08
GO:0099634	postsynaptic specialization membrane	138	26	8.46	3.07329	21	0.09491	2.4e-07	3.125e-06
GO:0030660	Golgi-associated vesicle membrane	65	7	3.98	1.75879	149	0.09898	0.10165	0.158828
GO:0008024	cyclin/CDK positive transcription elonga...	9	2	0.55	3.63636	142	0.10020	0.10136	0.158828
GO:0070852	cell body fiber	9	2	0.55	3.63636	143	0.10020	0.10136	0.158828
GO:0031209	SCAR complex	9	2	0.55	3.63636	144	0.10020	0.10136	0.158828
GO:0043203	axon hillock	9	2	0.55	3.63636	145	0.10020	0.10136	0.158828
GO:0070578	RISC-loading complex	9	2	0.55	3.63636	146	0.10020	0.10136	0.158828
GO:0000788	nuclear nucleosome	9	2	0.55	3.63636	147	0.10020	0.10136	0.158828
GO:0032585	multivesicular body membrane	9	2	0.55	3.63636	148	0.10020	0.10136	0.158828
GO:0098796	membrane protein complex	922	74	56.49	1.30997	75	0.10041	0.00931	0.0300323
GO:0070382	exocytic vesicle	285	23	17.46	1.3173	151	0.10141	0.10693	0.164508
GO:0098993	anchored component of synaptic vesicle m...	19	3	1.16	2.58621	150	0.10530	0.10691	0.164508
GO:0031594	neuromuscular junction	92	9	5.64	1.59574	153	0.10671	0.11001	0.166682
GO:0031226	intrinsic component of plasma membrane	875	95	53.61	1.77206	12	0.11104	1.9e-08	4.22222e-07
GO:0031253	cell projection membrane	257	26	15.75	1.65079	72	0.11499	0.00812	0.0275
GO:0008180	COP9 signalosome	31	4	1.9	2.10526	154	0.11671	0.11885	0.167903
GO:0032421	stereocilium bundle	43	5	2.63	1.90114	156	0.11833	0.12082	0.167903
GO:0032806	carboxy-terminal domain protein kinase c...	20	3	1.23	2.43902	155	0.11855	0.12033	0.167903
GO:0098690	glycinergic synapse	10	2	0.61	3.27869	158	0.12037	0.12173	0.167903
GO:0044224	juxtaparanode region of axon	10	2	0.61	3.27869	159	0.12037	0.12173	0.167903
GO:0000124	SAGA complex	10	2	0.61	3.27869	160	0.12037	0.12173	0.167903
GO:0031588	nucleotide-activated protein kinase comp...	10	2	0.61	3.27869	161	0.12037	0.12173	0.167903
GO:0000805	X chromosome	10	2	0.61	3.27869	162	0.12037	0.12173	0.167903
GO:0030877	beta-catenin destruction complex	10	2	0.61	3.27869	163	0.12037	0.12173	0.167903
GO:0005885	Arp2/3 protein complex	10	2	0.61	3.27869	164	0.12037	0.12173	0.167903
GO:0031680	G-protein beta/gamma-subunit complex	10	2	0.61	3.27869	165	0.12037	0.12173	0.167903
GO:0012510	trans-Golgi network transport vesicle me...	10	2	0.61	3.27869	166	0.12037	0.12173	0.167903
GO:0031362	anchored component of external side of p...	10	2	0.61	3.27869	167	0.12037	0.12173	0.167903
GO:0055037	recycling endosome	149	13	9.13	1.42388	168	0.12101	0.12553	0.171959
GO:0030175	filopodium	95	9	5.82	1.54639	169	0.12351	0.12721	0.173075
GO:0016021	integral component of membrane	3140	227	192.39	1.1799	53	0.12542	0.00186	0.00845455
GO:0031519	PcG protein complex	44	5	2.7	1.85185	170	0.12722	0.12987	0.1755
GO:0016323	basolateral plasma membrane	207	17	12.68	1.34069	171	0.12810	0.13362	0.17912
GO:0030904	retromer complex	21	3	1.29	2.32558	172	0.13238	0.13434	0.17912
GO:0090575	RNA polymerase II transcription regulato...	139	12	8.52	1.40845	181	0.13988	0.14470	0.182013
GO:0017146	NMDA selective glutamate receptor comple...	11	2	0.67	2.98507	173	0.14142	0.14298	0.180987
GO:0000137	Golgi cis cisterna	11	2	0.67	2.98507	174	0.14142	0.14298	0.180987
GO:0005940	septin ring	11	2	0.67	2.98507	175	0.14142	0.14298	0.180987
GO:1990635	proximal dendrite	11	2	0.67	2.98507	176	0.14142	0.14298	0.180987
GO:1990907	beta-catenin-TCF complex	11	2	0.67	2.98507	177	0.14142	0.14298	0.180987
GO:0072546	ER membrane protein complex	11	2	0.67	2.98507	178	0.14142	0.14298	0.180987
GO:0032593	insulin-responsive compartment	11	2	0.67	2.98507	179	0.14142	0.14298	0.180987
GO:0031105	septin complex	11	2	0.67	2.98507	180	0.14142	0.14298	0.180987
GO:0043679	axon terminus	196	16	12.01	1.33222	182	0.14176	0.14751	0.184388
GO:0019898	extrinsic component of membrane	271	28	16.6	1.68675	61	0.14348	0.00463	0.0181961
GO:0101031	chaperone complex	22	3	1.35	2.22222	183	0.14674	0.14886	0.184919
GO:0098590	plasma membrane region	998	105	61.15	1.71709	11	0.14705	1.7e-08	4.22222e-07
GO:0030864	cortical actin cytoskeleton	72	7	4.41	1.5873	184	0.14718	0.15081	0.186185
GO:0016324	apical plasma membrane	241	19	14.77	1.28639	185	0.14868	0.15524	0.190479
GO:0031256	leading edge membrane	153	18	9.37	1.92102	64	0.15392	0.00579	0.0222692
GO:0009986	cell surface	542	39	33.21	1.17435	194	0.15540	0.16559	0.194812
GO:0051233	spindle midzone	35	4	2.14	1.86916	189	0.16145	0.16422	0.194812
GO:0030125	clathrin vesicle coat	23	3	1.41	2.12766	187	0.16157	0.16387	0.194812
GO:0099243	extrinsic component of synaptic membrane	23	3	1.41	2.12766	188	0.16157	0.16387	0.194812
GO:0001518	voltage-gated sodium channel complex	12	2	0.74	2.7027	190	0.16317	0.16492	0.194812
GO:0031233	intrinsic component of external side of ...	12	2	0.74	2.7027	191	0.16317	0.16492	0.194812
GO:0035253	ciliary rootlet	12	2	0.74	2.7027	192	0.16317	0.16492	0.194812
GO:0044297	cell body	725	71	44.42	1.59838	32	0.17311	4.9e-05	0.000426087
GO:0097386	glial cell projection	36	4	2.21	1.80995	195	0.17350	0.17642	0.205934
GO:1902911	protein kinase complex	90	8	5.51	1.45191	196	0.18104	0.18563	0.205934
GO:0099026	anchored component of presynaptic membra...	13	2	0.8	2.5	197	0.18545	0.18740	0.205934
GO:0008250	oligosaccharyltransferase complex	13	2	0.8	2.5	198	0.18545	0.18740	0.205934
GO:0000109	nucleotide-excision repair complex	13	2	0.8	2.5	199	0.18545	0.18740	0.205934
GO:0019908	nuclear cyclin-dependent protein kinase ...	13	2	0.8	2.5	200	0.18545	0.18740	0.205934
GO:0043202	lysosomal lumen	13	2	0.8	2.5	201	0.18545	0.18740	0.205934
GO:0032156	septin cytoskeleton	13	2	0.8	2.5	202	0.18545	0.18740	0.205934
GO:0005883	neurofilament	13	2	0.8	2.5	203	0.18545	0.18740	0.205934
GO:0044615	nuclear pore nuclear basket	13	2	0.8	2.5	204	0.18545	0.18740	0.205934
GO:1990023	mitotic spindle midzone	13	2	0.8	2.5	205	0.18545	0.18740	0.205934
GO:0042629	mast cell granule	13	2	0.8	2.5	206	0.18545	0.18740	0.205934
GO:0030665	clathrin-coated vesicle membrane	37	4	2.27	1.76211	207	0.18584	0.18891	0.206459
GO:0097517	contractile actin filament bundle	77	7	4.72	1.48305	209	0.18722	0.19156	0.207092
GO:0001725	stress fiber	77	7	4.72	1.48305	210	0.18722	0.19156	0.207092
GO:0045121	membrane raft	325	24	19.91	1.20542	213	0.18853	0.19734	0.209936
GO:0030140	trans-Golgi network transport vesicle	25	3	1.53	1.96078	211	0.19247	0.19510	0.209785
GO:0098857	membrane microdomain	326	24	19.97	1.2018	216	0.19255	0.20148	0.210083
GO:0098563	intrinsic component of synaptic vesicle ...	64	6	3.92	1.53061	212	0.19283	0.19687	0.209936
GO:0005635	nuclear envelope	387	28	23.71	1.18094	218	0.19449	0.20429	0.211699
GO:0030659	cytoplasmic vesicle membrane	348	33	21.32	1.54784	73	0.19503	0.00825	0.0275
GO:0031248	protein acetyltransferase complex	92	8	5.64	1.41844	214	0.19653	0.20138	0.210083
GO:1902493	acetyltransferase complex	92	8	5.64	1.41844	215	0.19653	0.20138	0.210083
GO:0032420	stereocilium	38	4	2.33	1.71674	217	0.19845	0.20168	0.210083
GO:0045171	intercellular bridge	65	6	3.98	1.50754	219	0.20237	0.20655	0.212938
GO:0019897	extrinsic component of plasma membrane	153	19	9.37	2.02775	56	0.20544	0.00254	0.0110435
GO:0070161	anchoring junction	505	38	30.94	1.22818	152	0.20591	0.10910	0.166565
GO:0036038	MKS complex	14	2	0.86	2.32558	220	0.20813	0.21026	0.214447
GO:0032591	dendritic spine membrane	14	2	0.86	2.32558	221	0.20813	0.21026	0.214447
GO:0099523	presynaptic cytosol	26	3	1.59	1.88679	222	0.20843	0.21123	0.214447
GO:0019867	outer membrane	166	13	10.17	1.27827	223	0.21112	0.21784	0.218935
GO:0031968	organelle outer membrane	166	13	10.17	1.27827	224	0.21112	0.21784	0.218935
GO:0044309	neuron spine	205	26	12.56	2.07006	44	0.21861	0.00033	0.00183333
GO:0005887	integral component of plasma membrane	817	83	50.06	1.65801	27	0.21896	2.6e-06	2.6e-05

## Sheet: Figure 5c
Figure 5c	circRERE2Sh EnrichmiR analysis
Seed	members	set_size	enrichment	pvalue	FDR.geomean	FDR.mean	FDR
CACAGUG	rno-miR-128-3p	899	2.16	1.49e-05	0.0455	0.166	0.0028
GGCAGUG	rno-miR-34a-5p;rno-miR-34b-5p;rno-miR-34c-5p;rno-miR-449a-5p;rno-miR-449c-5p	584	-0.707	8.54e-05	0.114	0.243	0.016
UAUUGCU	rno-miR-137-3p	933	1.73	0.000356	0.195	0.261	0.0662
CACCUCC	rno-miR-1306-5p	184	0.423	0.107	0.441	0.581	1
UCACAGU	rno-miR-27a-3p;rno-miR-27b-3p	1001	1.48	0.00166	0.477	0.506	0.307
UGCAUAU	rno-miR-448-3p	513	0.46	1	0.505	0.599	1
UCCCUUU	rno-miR-204-5p;rno-miR-211-5p	560	-0.737	0.0277	0.617	0.686	1
AGCCCUU	rno-miR-129-1-3p;rno-miR-129-2-3p	375	0.0606	0.202	0.631	0.689	1
GCAGCAU	rno-miR-103-3p;rno-miR-107-3p	544	0.0306	1	0.637	0.701	1
AGCACCA	rno-miR-29a-3p;rno-miR-29b-3p;rno-miR-29c-3p	910	-0.204	0.999	0.664	0.718	1
AGCAGCA	rno-miR-15a-5p;rno-miR-15b-5p;rno-miR-16-5p;rno-miR-195-5p;rno-miR-322-5p;rno-miR-497-5p	960	0.365	1	0.669	0.721	1
GAGGUAG	rno-let-7a-5p;rno-let-7b-5p;rno-let-7c-5p;rno-let-7d-5p;rno-let-7e-5p;rno-let-7f-5p;rno-let-7g-5p;rno-let-7i-5p;rno-miR-98-5p	876	0.213	1	0.672	0.725	1
AGGUCAC	rno-miR-1193-3p;rno-miR-370-5p	222	0.536	1	0.687	0.724	1
AGAUCAG	rno-miR-383-5p	156	0.516	1	0.69	0.728	1
UGCAUAG	rno-miR-153-3p	598	-0.0942	1	0.691	0.739	1
AACACUG	rno-miR-141-3p;rno-miR-200a-3p	664	0.0731	1	0.692	0.743	1
AUUGCAC	rno-miR-25-3p;rno-miR-32-5p;rno-miR-363-3p;rno-miR-92a-3p;rno-miR-92b-3p	731	0.447	1	0.7	0.742	1
ACAUUCA	rno-miR-181a-5p;rno-miR-181b-5p;rno-miR-181c-5p;rno-miR-181d-5p	920	0.0292	1	0.711	0.752	1
UUGGUCC	rno-miR-133a-3p;rno-miR-133b-3p	525	-0.763	0.672	0.718	0.75	1
CAGUGCA	rno-miR-148a-3p;rno-miR-148b-3p;rno-miR-152-3p	565	0.115	1	0.725	0.753	1
UAAGACU	rno-miR-499-5p	296	0.235	1	0.731	0.764	1
AUCCCUU	rno-miR-188-5p	158	-0.05	0.275	0.739	0.764	1
AAGUGCU	rno-miR-105;rno-miR-291a-3p	638	0.305	1	0.743	0.771	1
AUGGCAC	rno-miR-183-5p	360	0.0308	1	0.76	0.786	1
GAGAACU	rno-miR-146a-5p;rno-miR-146b-5p	211	0.483	1	0.77	0.792	1
GUGACUG	rno-miR-134-5p	163	0.448	1	0.779	0.797	1
GUAAACA	rno-miR-30a-5p;rno-miR-30b-5p;rno-miR-30c-5p;rno-miR-30d-5p;rno-miR-30e-5p;rno-miR-384-5p	1186	-0.455	1	0.782	0.801	1
UGAAAUG	rno-miR-203a-3p	691	-0.0562	1	0.784	0.801	1
UCAAGUA	rno-miR-26a-5p;rno-miR-26b-5p	759	1.14	0.00571	0.787	0.801	1
CCCUGUC	rno-miR-339-5p;rno-miR-3586-5p	172	0.00419	0.967	0.79	0.806	1
CAGUCCA	rno-miR-455-3p	317	0.561	1	0.791	0.807	1
UGUGCUU	rno-miR-218a-5p	804	0.23	1	0.791	0.807	1
UUGGCAC	rno-miR-96-5p	859	0.79	0.0747	0.795	0.809	1
ACAGUAU	rno-miR-144-3p	742	-0.156	1	0.798	0.818	1
AAUACUG	rno-miR-200b-3p;rno-miR-200c-3p;rno-miR-429	881	0.717	0.132	0.801	0.814	1
ACAUUAC	rno-miR-323-3p	394	0.558	0.377	0.802	0.815	1
GAUUGUC	rno-miR-219a-5p	327	0.134	1	0.805	0.819	1
CUUUGGU	rno-miR-9a-5p	1051	0.619	0.0643	0.807	0.819	1
GUGCAAA	rno-miR-19a-3p;rno-miR-19b-3p	919	-0.612	1	0.809	0.824	1
UCAUUCG	rno-miR-1298	95	0.333	1	0.809	0.823	1
UUAUUGA	rno-miR-325-3p	1471	0.296	1	0.809	0.824	1
GGCAAGA	rno-miR-31a-5p	332	0.0905	1	0.81	0.824	1
CCCUGAG	rno-miR-125a-5p;rno-miR-125b-5p;rno-miR-351-5p	697	0.675	0.083	0.814	0.825	1
CGUGUCU	rno-miR-187-3p	14	1.6	1	0.814	0.826	1
GUGACAG	rno-miR-542-3p	277	-0.185	0.954	0.82	0.833	1
GCUGGUG	rno-miR-138-5p	541	0.886	0.192	0.82	0.831	1
UCACAUU	rno-miR-23a-3p;rno-miR-23b-3p	875	0.439	0.222	0.823	0.832	1
GCUACAU	rno-miR-221-3p;rno-miR-222-3p	352	0.408	0.179	0.825	0.835	1
UCCUAUG	rno-miR-202-5p	198	0.578	1	0.827	0.84	1
AAAGCUG	rno-miR-320-3p	542	-0.0948	1	0.827	0.839	1
ACAGUAC	rno-miR-101a-3p;rno-miR-101b-3p	665	0.432	0.0884	0.828	0.838	1
AACAAAC	rno-miR-495	652	-0.175	1	0.83	0.842	1
GUAGUGU	rno-miR-142-3p	271	0.247	1	0.831	0.844	1
UAAGACG	rno-miR-208a-3p;rno-miR-208b-3p	166	0.0159	1	0.832	0.843	1
AGCUGCC	rno-miR-22-3p	397	-0.414	1	0.833	0.842	1
UGAAACA	rno-miR-653-5p	407	0.173	1	0.835	0.846	1
UCAACAG	rno-miR-421-3p	333	-0.0282	1	0.835	0.845	1
CUCCCAC	rno-miR-532-3p	237	0.611	0.51	0.836	0.845	1
ACACACC	rno-miR-329-3p;rno-miR-362-3p	254	0.517	0.502	0.84	0.848	1
AAUCUCU	rno-miR-216b-5p	222	-0.112	1	0.842	0.85	1
UGCCCUG	rno-miR-874-3p	224	0.0838	1	0.842	0.851	1
UUGGCAA	rno-miR-182	909	0.492	0.0589	0.843	0.85	1
UCCAGUU	rno-miR-145-5p	588	-0.137	1	0.844	0.853	1
AACAUUC	rno-miR-543-3p	513	-0.0626	1	0.845	0.855	1
CGCCCUU	rno-miR-1249	5	2.05	1	0.845	0.851	1
AUGCACC	rno-miR-500-3p;rno-miR-501-3p	186	0.0409	1	0.846	0.853	1
AUGGCUU	rno-miR-135a-5p;rno-miR-135b-5p	626	-0.642	1	0.846	0.854	1
UUUUUGC	rno-miR-129-5p	474	-0.139	1	0.848	0.856	1
ACUGGCC	rno-miR-193a-3p;rno-miR-193b-3p	180	0.386	1	0.848	0.856	1
CAGUAAC	rno-miR-802-5p	257	-0.343	1	0.849	0.856	1
AAGGCAC	rno-miR-124-3p	1389	0.895	0.0776	0.851	0.857	1
CCUUGGC	rno-miR-212-5p	273	0.435	1	0.852	0.859	1
CAAGAGC	rno-miR-335	206	0.92	0.0901	0.852	0.858	1
AAAGUGC	rno-miR-106b-5p;rno-miR-17-5p;rno-miR-20a-5p;rno-miR-20b-5p;rno-miR-93-5p	972	0.886	0.264	0.852	0.859	1
AAGGUGC	rno-miR-18a-5p	205	-0.199	1	0.853	0.861	1
GGCUCUG	rno-miR-760-3p	393	0.968	0.379	0.854	0.86	1
GAAUUGU	rno-miR-219a-2-3p	135	-0.131	1	0.854	0.862	1
UAUAAAG	rno-miR-340-5p	1055	-0.194	1	0.855	0.863	1
AGCAGCG	rno-miR-503-5p	191	0.64	0.68	0.856	0.862	1
GGACGGA	rno-miR-184	24	0.428	1	0.858	0.864	1
GAAACAU	rno-miR-494-3p	419	-0.123	1	0.859	0.866	1
UUGUUCG	rno-miR-375-3p	192	1.09	0.0217	0.859	0.865	1
AUAAAGU	rno-miR-142-5p	705	0.0598	1	0.861	0.869	1
CUGGACU	rno-miR-378a-3p	170	0.674	0.591	0.865	0.87	1
AACAGUC	rno-miR-132-3p;rno-miR-212-3p	361	0.665	0.453	0.865	0.87	1
AUCAUAC	rno-miR-154-3p	145	0.285	1	0.866	0.873	1
GAGAUGA	rno-miR-143-3p	311	-0.208	1	0.866	0.872	1
CAAAGCA	rno-miR-330-3p	632	-0.537	1	0.866	0.871	1
AAGUUGU	rno-miR-382-5p	177	0.145	1	0.866	0.872	1
ACUGUUU	rno-miR-452-5p	288	0.0254	1	0.867	0.873	1
AGGUUAU	rno-miR-154-5p	118	1.07	0.258	0.867	0.872	1
CUCCCAA	rno-miR-150-5p	257	0.742	0.351	0.868	0.872	1
AGGUAGU	rno-miR-196a-5p;rno-miR-196b-5p;rno-miR-196c-5p	256	0.695	0.231	0.868	0.872	1
GGCUCAG	rno-miR-24-3p	490	0.0823	1	0.869	0.875	1
AUGACAC	rno-miR-425-5p	179	-0.116	1	0.87	0.876	1
UCAUGAU	rno-miR-433-3p	262	-0.343	1	0.876	0.881	1
UGACCUA	rno-miR-192-5p;rno-miR-215	148	0.352	0.847	0.877	0.881	1
AUGUGGG	rno-miR-299a-3p;rno-miR-299b-3p	105	-0.28	1	0.877	0.881	1
UAUCAGA	rno-miR-361-5p	210	0.283	1	0.877	0.881	1
AUGCCUU	rno-miR-511-5p;rno-miR-532-5p	185	-0.531	1	0.877	0.881	1
GCAUCCC	rno-miR-324-5p	109	-0.53	1	0.877	0.882	1
AUAUAAC	rno-miR-344b-1-3p;rno-miR-410-3p	483	0.533	0.117	0.878	0.882	1
UGAGGAC	rno-miR-1224	124	1.38	0.0119	0.878	0.882	1
AGUAGAC	rno-miR-411-5p	83	0.59	1	0.88	0.885	1
UGAAAGG	rno-miR-488-3p	299	-0.33	1	0.882	0.886	1
AGCUUAU	rno-miR-21-5p	238	-0.137	1	0.882	0.886	1
UGUGCGG	rno-miR-147	15	1.5	1	0.883	0.887	1
GUCAGUU	rno-miR-223-3p	257	-0.321	1	0.883	0.887	1
AAGUCAC	rno-miR-224-5p	274	0.05	1	0.883	0.887	1
CAGUAGU	rno-miR-199a-3p	345	0.0968	1	0.885	0.89	1
ACCCUGU	rno-miR-10a-5p	246	-0.201	1	0.886	0.89	1
CCAGUGU	rno-miR-199a-5p	412	-0.552	1	0.887	0.891	1
GUAACAG	rno-miR-194-5p	343	0.764	0.159	0.887	0.891	1
GAGGGGC	rno-miR-3573-5p;rno-miR-423-5p	177	1.37	0.00974	0.888	0.892	1
AUAAUAC	rno-miR-369-3p	479	0.274	0.711	0.889	0.892	1
CUCCAUU	rno-miR-136-5p	218	-0.204	1	0.889	0.892	1
GGAAUGU	rno-miR-1-3p;rno-miR-1b;rno-miR-206-3p	619	-0.449	1	0.89	0.894	1
ACAUAGA	rno-miR-376c-3p;rno-miR-741-5p	224	-0.379	1	0.89	0.894	1
AGUGCAA	rno-miR-130a-3p;rno-miR-130b-3p;rno-miR-301a-3p;rno-miR-301b-3p	687	-0.512	1	0.891	0.895	1
AAUGCCC	rno-miR-365-3p	220	-0.52	1	0.891	0.895	1
ACCACAG	rno-miR-140-3p	362	-0.242	1	0.892	0.897	1
UUCCUAG	rno-miR-384-3p	242	0.247	1	0.896	0.899	1
GAUAUGU	rno-miR-190a-5p;rno-miR-190b-5p	149	-0.281	1	0.898	0.901	1
GGAAGAC	rno-miR-7a-5p;rno-miR-7b	439	-0.31	1	0.899	0.901	1
UGGCCCU	rno-miR-328a-3p;rno-miR-328b-3p	161	0.355	1	0.9	0.903	1
UGCAUUG	rno-miR-33-5p	303	-0.145	1	0.902	0.905	1
AGUGGUU	rno-miR-140-5p	272	-0.572	1	0.902	0.905	1
GGAUUUC	rno-miR-876	219	-0.00227	1	0.905	0.908	1
CUGGCUC	rno-miR-149-5p	357	0.417	0.657	0.905	0.908	1
GGUUUAC	rno-miR-299a-5p;rno-miR-299b-5p	178	-0.455	1	0.908	0.91	1
CUACAGU	rno-miR-139-5p	333	0.107	1	0.91	0.912	1
GGAGAGA	rno-miR-185-5p	278	0.366	0.825	0.911	0.913	1
UCAACAC	rno-miR-505-3p	283	0.268	0.746	0.911	0.913	1
UUGUGAC	rno-miR-758-3p	199	-0.662	1	0.911	0.913	1
GAGGCUG	rno-miR-485-5p	337	0.68	0.304	0.912	0.914	1
AGGAGCU	rno-miR-28-5p;rno-miR-708-5p	184	0.545	0.631	0.913	0.915	1
AUGUGCC	rno-miR-455-5p	176	-0.331	1	0.915	0.917	1
UAGAGGA	rno-miR-877	116	-0.255	0.998	0.915	0.917	1
ACUCCUC	rno-miR-483-3p	86	0.252	1	0.916	0.918	1
AUGUAAC	rno-miR-411-3p	240	-0.142	1	0.918	0.92	1
CCAGGAG	rno-miR-665	305	-0.154	1	0.919	0.921	1
UGUACAU	rno-miR-493-5p	636	-0.234	1	0.919	0.921	1
UAAUGCU	rno-miR-155-5p	368	-0.284	1	0.92	0.922	1
AUCAUUC	rno-miR-382-3p	165	0.0324	1	0.92	0.922	1
GCUCGGU	rno-miR-423-3p	8	-0.0355	1	0.922	0.924	1
AGGGUUG	rno-miR-296-3p	51	-0.717	1	0.923	0.925	1
CCUGUAC	rno-miR-486	114	-0.0823	1	0.925	0.926	1
GGGCCCC	rno-miR-296-5p	162	-0.00331	1	0.926	0.928	1
CUCUGGG	rno-miR-326-3p;rno-miR-330-5p	398	-0.749	0.798	0.926	0.928	1
AACCUGG	rno-miR-490-3p	167	0.147	1	0.926	0.928	1
GUCACUC	rno-miR-668	131	0.194	1	0.929	0.93	1
CUCACAC	rno-miR-342-3p	204	0.0847	1	0.929	0.93	1
ACUAGAU	rno-miR-28-3p	106	-0.282	1	0.93	0.931	1
GAGUAUU	rno-miR-503-3p	125	1.25	0.128	0.933	0.934	1
UCAUAGA	rno-miR-376b-3p	190	0.117	1	0.934	0.935	1
ACUGCAU	rno-miR-217-5p	308	-0.586	0.956	0.938	0.939	1
AAUCUCA	rno-miR-216a-5p	235	-0.301	0.937	0.939	0.94	1
CCAGCAU	rno-miR-338-3p	294	0.502	1	0.939	0.94	1
AACGGAA	rno-miR-191a-5p	60	1.36	0.335	0.939	0.94	1
UGACAUC	rno-miR-489-3p	216	-0.125	0.995	0.94	0.941	1
GGGUCUU	rno-miR-193a-5p	126	-1.2	1	0.941	0.942	1
CUCAAAC	rno-miR-290;rno-miR-292-5p;rno-miR-293-5p	283	0.763	0.178	0.942	0.943	1
AAAGAAU	rno-miR-186-5p	626	-0.265	1	0.943	0.944	1
UAUAAUA	rno-miR-374-5p	586	0.209	1	0.945	0.945	1
CCUUCAU	rno-miR-205	369	-1.11	0.966	0.945	0.946	1
AUACCUC	rno-miR-875	84	-0.367	1	0.949	0.95	1
CCCCUGG	rno-miR-331-3p	217	-0.245	0.973	0.949	0.95	1
UAGACUG	rno-miR-151-3p	97	-0.809	0.971	0.95	0.951	1
CGAGGAG	rno-miR-151-5p	16	0.135	1	0.95	0.951	1
CGGAUCC	rno-miR-127-3p	18	0.277	1	0.951	0.951	1
AUACAAG	rno-miR-381-3p;rno-miR-539-3p	615	-0.468	1	0.955	0.955	1
GGAGUGU	rno-miR-122-5p	178	-0.468	0.994	0.956	0.956	1
AACCGUU	rno-miR-451-5p	18	0.279	1	0.956	0.957	1
CUGGCUG	rno-miR-3085	385	-0.697	0.949	0.96	0.96	1
GAAGGUC	rno-miR-493-3p	118	-0.557	0.983	0.96	0.96	1
AUCCUUG	rno-miR-362-5p;rno-miR-500-5p	110	-0.82	1	0.962	0.962	1
GGUAGAC	rno-miR-379-5p	77	0.946	0.69	0.964	0.964	1
GGUUACC	rno-miR-409a-5p	104	-0.915	1	0.965	0.965	1
CAGGAAC	rno-miR-873-5p	260	-0.507	0.993	0.971	0.971	1
CGUACCG	rno-miR-126a-3p	18	1.06	1	0.972	0.973	1
GUCUGCC	rno-miR-346	145	-1.2	0.983	0.973	0.973	1
ACCCGUA	rno-miR-100-5p;rno-miR-99a-5p;rno-miR-99b-5p	43	-1.21	0.998	0.973	0.973	1
UGUGCGU	rno-miR-210-3p	27	-0.36	0.997	0.975	0.975	1
GUAUUAC	rno-miR-496-3p	145	-0.737	1	0.978	0.978	1
GUCUUGC	rno-miR-431	126	-0.939	0.99	0.978	0.978	1
UUUGCGA	rno-miR-450a-5p;rno-miR-450b-5p	12	0.904	1	0.987	0.987	1
AUGGCGC	rno-miR-652-3p	13	0.709	1	0.987	0.987	1
AUCGUAC	rno-miR-487b-3p	15	-0.0937	1	0.997	0.997	1
