# Supplementary material for: A functional screen uncovers circular RNAs regulating excitatory synaptogenesis in hippocampal neurons
Source: Nat Commun. 2025 Mar 28;16:3040. doi: 10.1038/s41467-025-58070-4 (PMC11953392; doi:10.1038/s41467-025-58070-4)
Supplement: Supplementary file 4 — Source Data [file 41467_2025_58070_MOESM4_ESM.zip › Source Data Files/Figure 6.xlsx]

## Sheet: Figure 6c
Figure 6b	miR-128-3p 2xPBS Relative Luciferase Activity
Experiment	Condition	RelExp_Luciferase
n1	ScramSh	0.197
n2	ScramSh	0.143
n3	ScramSh	0.179
n1	circRERESh	0.271
n2	circRERESh	0.322
n3	circRERESh	0.222

## Sheet: Figure 6e
Figure 6e	circREREsh miR-128-3p total cell smFISH
Cell_ID	Replicate	cond	miR128_puncta#
1	n1	ScramSh + 128-3p_Probe	16
2	n1	ScramSh + 128-3p_Probe	51
3	n1	ScramSh + 128-3p_Probe	42
4	n1	ScramSh + 128-3p_Probe	32
5	n1	ScramSh + 128-3p_Probe	50
6	n1	ScramSh + 128-3p_Probe	32
7	n1	ScramSh + 128-3p_Probe	27
8	n1	ScramSh + 128-3p_Probe	31
9	n1	ScramSh + 128-3p_Probe	27
10	n1	ScramSh + 128-3p_Probe	0
11	n1	ScramSh + 128-3p_Probe	16
12	n1	ScramSh + 128-3p_Probe	22
13	n1	ScramSh + 128-3p_Probe	20
14	n1	ScramSh + 128-3p_Probe	22
15	n1	ScramSh + 128-3p_Probe	43
16	n1	ScramSh + 128-3p_Probe	37
17	n1	ScramSh + 128-3p_Probe	62
18	n1	ScramSh + 128-3p_Probe	38
19	n1	ScramSh + 128-3p_Probe	22
20	n2	ScramSh + 128-3p_Probe	31
21	n2	ScramSh + 128-3p_Probe	22
22	n2	ScramSh + 128-3p_Probe	20
23	n2	ScramSh + 128-3p_Probe	25
24	n2	ScramSh + 128-3p_Probe	20
25	n2	ScramSh + 128-3p_Probe	29
26	n2	ScramSh + 128-3p_Probe	16
27	n2	ScramSh + 128-3p_Probe	31
28	n2	ScramSh + 128-3p_Probe	29
29	n2	ScramSh + 128-3p_Probe	29
30	n2	ScramSh + 128-3p_Probe	21
31	n2	ScramSh + 128-3p_Probe	31
32	n2	ScramSh + 128-3p_Probe	20
33	n2	ScramSh + 128-3p_Probe	19
34	n2	ScramSh + 128-3p_Probe	36
35	n3	ScramSh + 128-3p_Probe	21
36	n3	ScramSh + 128-3p_Probe	18
37	n3	ScramSh + 128-3p_Probe	16
38	n3	ScramSh + 128-3p_Probe	25
39	n3	ScramSh + 128-3p_Probe	27
40	n3	ScramSh + 128-3p_Probe	25
41	n3	ScramSh + 128-3p_Probe	13
42	n3	ScramSh + 128-3p_Probe	21
43	n3	ScramSh + 128-3p_Probe	15
44	n3	ScramSh + 128-3p_Probe	21
45	n3	ScramSh + 128-3p_Probe	23
46	n3	ScramSh + 128-3p_Probe	23
47	n3	ScramSh + 128-3p_Probe	20
48	n3	ScramSh + 128-3p_Probe	15
49	n3	ScramSh + 128-3p_Probe	20
1	n1	CircRereKD + 128-3p_Probe	10
2	n1	CircRereKD + 128-3p_Probe	7
3	n1	CircRereKD + 128-3p_Probe	16
4	n1	CircRereKD + 128-3p_Probe	26
5	n1	CircRereKD + 128-3p_Probe	12
6	n1	CircRereKD + 128-3p_Probe	7
7	n1	CircRereKD + 128-3p_Probe	9
8	n1	CircRereKD + 128-3p_Probe	3
9	n1	CircRereKD + 128-3p_Probe	9
10	n1	CircRereKD + 128-3p_Probe	6
11	n1	CircRereKD + 128-3p_Probe	7
12	n1	CircRereKD + 128-3p_Probe	19
13	n1	CircRereKD + 128-3p_Probe	9
14	n1	CircRereKD + 128-3p_Probe	15
15	n1	CircRereKD + 128-3p_Probe	20
16	n1	CircRereKD + 128-3p_Probe	15
17	n1	CircRereKD + 128-3p_Probe	20
18	n1	CircRereKD + 128-3p_Probe	16
19	n1	CircRereKD + 128-3p_Probe	0
20	n2	CircRereKD + 128-3p_Probe	11
21	n2	CircRereKD + 128-3p_Probe	28
22	n2	CircRereKD + 128-3p_Probe	8
23	n2	CircRereKD + 128-3p_Probe	18
24	n2	CircRereKD + 128-3p_Probe	12
25	n2	CircRereKD + 128-3p_Probe	10
26	n2	CircRereKD + 128-3p_Probe	11
27	n2	CircRereKD + 128-3p_Probe	28
28	n2	CircRereKD + 128-3p_Probe	12
29	n2	CircRereKD + 128-3p_Probe	8
30	n2	CircRereKD + 128-3p_Probe	9
31	n2	CircRereKD + 128-3p_Probe	20
32	n2	CircRereKD + 128-3p_Probe	12
33	n2	CircRereKD + 128-3p_Probe	3
34	n2	CircRereKD + 128-3p_Probe	7
35	n3	CircRereKD + 128-3p_Probe	21
36	n3	CircRereKD + 128-3p_Probe	28
37	n3	CircRereKD + 128-3p_Probe	21
38	n3	CircRereKD + 128-3p_Probe	17
39	n3	CircRereKD + 128-3p_Probe	11
40	n3	CircRereKD + 128-3p_Probe	16
41	n3	CircRereKD + 128-3p_Probe	15
42	n3	CircRereKD + 128-3p_Probe	10
43	n3	CircRereKD + 128-3p_Probe	9
44	n3	CircRereKD + 128-3p_Probe	15
45	n3	CircRereKD + 128-3p_Probe	15
46	n3	CircRereKD + 128-3p_Probe	20
47	n3	CircRereKD + 128-3p_Probe	7
48	n3	CircRereKD + 128-3p_Probe	21
49	n3	CircRereKD + 128-3p_Probe	9
50	N1	ScramSh + Control_Probe	1
51	N1	ScramSh + Control_Probe	4
52	N1	ScramSh + Control_Probe	2
53	N1	ScramSh + Control_Probe	4
54	N1	ScramSh + Control_Probe	2
55	N1	ScramSh + Control_Probe	1
56	N1	ScramSh + Control_Probe	0
57	N2	ScramSh + Control_Probe	1
58	N2	ScramSh + Control_Probe	1
59	N2	ScramSh + Control_Probe	0
60	N2	ScramSh + Control_Probe	1
61	N2	ScramSh + Control_Probe	2
62	N2	ScramSh + Control_Probe	0

## Sheet: Figure 6f
Figure 6f	circREREsh miR-128-3p processes smFISH
Cell_ID	Replicate	cond	miR-128_processespuncta
1	n1	ScramSh + 128-3p_Probe	4
2	n1	ScramSh + 128-3p_Probe	8
3	n1	ScramSh + 128-3p_Probe	3
4	n1	ScramSh + 128-3p_Probe	8
5	n1	ScramSh + 128-3p_Probe	3
6	n1	ScramSh + 128-3p_Probe	3
7	n1	ScramSh + 128-3p_Probe	7
8	n1	ScramSh + 128-3p_Probe	5
9	n1	ScramSh + 128-3p_Probe	3
10	n1	ScramSh + 128-3p_Probe	0
11	n1	ScramSh + 128-3p_Probe	5
12	n1	ScramSh + 128-3p_Probe	5
13	n1	ScramSh + 128-3p_Probe	4
14	n1	ScramSh + 128-3p_Probe	6
15	n1	ScramSh + 128-3p_Probe	5
16	n1	ScramSh + 128-3p_Probe	3
17	n1	ScramSh + 128-3p_Probe	5
18	n1	ScramSh + 128-3p_Probe	1
19	n1	ScramSh + 128-3p_Probe	2
20	n2	ScramSh + 128-3p_Probe	3
21	n2	ScramSh + 128-3p_Probe	5
22	n2	ScramSh + 128-3p_Probe	3
23	n2	ScramSh + 128-3p_Probe	3
24	n2	ScramSh + 128-3p_Probe	3
25	n2	ScramSh + 128-3p_Probe	3
26	n2	ScramSh + 128-3p_Probe	2
27	n2	ScramSh + 128-3p_Probe	6
28	n2	ScramSh + 128-3p_Probe	5
29	n2	ScramSh + 128-3p_Probe	2
30	n2	ScramSh + 128-3p_Probe	1
31	n2	ScramSh + 128-3p_Probe	3
32	n2	ScramSh + 128-3p_Probe	1
33	n2	ScramSh + 128-3p_Probe	2
34	n2	ScramSh + 128-3p_Probe	1
35	n3	ScramSh + 128-3p_Probe	3
36	n3	ScramSh + 128-3p_Probe	2
37	n3	ScramSh + 128-3p_Probe	1
38	n3	ScramSh + 128-3p_Probe	2
39	n3	ScramSh + 128-3p_Probe	3
40	n3	ScramSh + 128-3p_Probe	4
41	n3	ScramSh + 128-3p_Probe	0
42	n3	ScramSh + 128-3p_Probe	2
43	n3	ScramSh + 128-3p_Probe	1
44	n3	ScramSh + 128-3p_Probe	1
45	n3	ScramSh + 128-3p_Probe	2
46	n3	ScramSh + 128-3p_Probe	2
47	n3	ScramSh + 128-3p_Probe	3
48	n3	ScramSh + 128-3p_Probe	2
49	n3	ScramSh + 128-3p_Probe	1
1	n1	CircRereKD + 128-3p_Probe	4
2	n1	CircRereKD + 128-3p_Probe	3
3	n1	CircRereKD + 128-3p_Probe	4
4	n1	CircRereKD + 128-3p_Probe	4
5	n1	CircRereKD + 128-3p_Probe	2
6	n1	CircRereKD + 128-3p_Probe	2
7	n1	CircRereKD + 128-3p_Probe	2
8	n1	CircRereKD + 128-3p_Probe	1
9	n1	CircRereKD + 128-3p_Probe	2
10	n1	CircRereKD + 128-3p_Probe	2
11	n1	CircRereKD + 128-3p_Probe	3
12	n1	CircRereKD + 128-3p_Probe	1
13	n1	CircRereKD + 128-3p_Probe	0
14	n1	CircRereKD + 128-3p_Probe	1
15	n1	CircRereKD + 128-3p_Probe	2
16	n1	CircRereKD + 128-3p_Probe	1
17	n1	CircRereKD + 128-3p_Probe	1
18	n1	CircRereKD + 128-3p_Probe	2
19	n1	CircRereKD + 128-3p_Probe	0
20	n2	CircRereKD + 128-3p_Probe	2
21	n2	CircRereKD + 128-3p_Probe	3
22	n2	CircRereKD + 128-3p_Probe	0
23	n2	CircRereKD + 128-3p_Probe	1
24	n2	CircRereKD + 128-3p_Probe	1
25	n2	CircRereKD + 128-3p_Probe	1
26	n2	CircRereKD + 128-3p_Probe	3
27	n2	CircRereKD + 128-3p_Probe	3
28	n2	CircRereKD + 128-3p_Probe	2
29	n2	CircRereKD + 128-3p_Probe	3
30	n2	CircRereKD + 128-3p_Probe	0
31	n2	CircRereKD + 128-3p_Probe	1
32	n2	CircRereKD + 128-3p_Probe	2
33	n2	CircRereKD + 128-3p_Probe	0
34	n2	CircRereKD + 128-3p_Probe	1
35	n3	CircRereKD + 128-3p_Probe	3
36	n3	CircRereKD + 128-3p_Probe	3
37	n3	CircRereKD + 128-3p_Probe	2
38	n3	CircRereKD + 128-3p_Probe	1
39	n3	CircRereKD + 128-3p_Probe	2
40	n3	CircRereKD + 128-3p_Probe	3
41	n3	CircRereKD + 128-3p_Probe	2
42	n3	CircRereKD + 128-3p_Probe	1
43	n3	CircRereKD + 128-3p_Probe	1
44	n3	CircRereKD + 128-3p_Probe	2
45	n3	CircRereKD + 128-3p_Probe	1
46	n3	CircRereKD + 128-3p_Probe	2
47	n3	CircRereKD + 128-3p_Probe	0
48	n3	CircRereKD + 128-3p_Probe	3
49	n3	CircRereKD + 128-3p_Probe	0
50	N1	ScramSh + Control_Probe	0
51	N1	ScramSh + Control_Probe	1
52	N1	ScramSh + Control_Probe	0
53	N1	ScramSh + Control_Probe	0
54	N1	ScramSh + Control_Probe	0
55	N1	ScramSh + Control_Probe	0
56	N1	ScramSh + Control_Probe	0
57	N2	ScramSh + Control_Probe	0
58	N2	ScramSh + Control_Probe	1
59	N2	ScramSh + Control_Probe	0
60	N2	ScramSh + Control_Probe	0
61	N2	ScramSh + Control_Probe	0
62	N2	ScramSh + Control_Probe	0

## Sheet: Figure 6h
Figure 6h	miR-128OE/circREREsh synapse density rescue
Experiment	Condition	Synapse_Density_perMicron2
N1	circRERESh + 128 OE	0.39015
N1	circRERESh + 128 OE	0.284694
N1	circRERESh + 128 OE	0.174885
N1	circRERESh + 128 OE	0.132491
N1	circRERESh + 128 OE	0.106004
N1	circRERESh + 128 OE	0.17383
N1	circRERESh + 128 OE	0.679917
N1	circRERESh + 128 OE	0.158455
N1	circRERESh + 128 OE	0.404833
N1	circRERESh + 128 OE	0.293112
N1	circRERESh + 128 OE	0.266206
N1	circRERESh + 128 OE	0.234181
N1	circRERESh + 128 OE	0.71596
N1	circRERESh + 128 OE	0.172748
N1	circRERESh + 128 OE	0.11749
N1	circRERESh + Ctrl OE	0.548766
N1	circRERESh + Ctrl OE	0.402239
N1	circRERESh + Ctrl OE	0.512071
N1	circRERESh + Ctrl OE	0.302686
N1	circRERESh + Ctrl OE	0.24704
N1	circRERESh + Ctrl OE	0.199709
N1	circRERESh + Ctrl OE	0.772428
N1	circRERESh + Ctrl OE	0.308117
N1	circRERESh + Ctrl OE	0.469604
N1	circRERESh + Ctrl OE	0.505547
N1	circRERESh + Ctrl OE	0.45358
N1	circRERESh + Ctrl OE	0.599988
N1	circRERESh + Ctrl OE	0.725432
N1	ScramSh + 128 OE	0.621548
N1	ScramSh + 128 OE	0.145866
N1	ScramSh + 128 OE	0.332354
N1	ScramSh + 128 OE	0.294508
N1	ScramSh + 128 OE	0.518891
N1	ScramSh + 128 OE	0.348161
N1	ScramSh + 128 OE	0.302524
N1	ScramSh + 128 OE	0.550329
N1	ScramSh + 128 OE	0.515066
N1	ScramSh + 128 OE	0.525368
N1	ScramSh + 128 OE	0.170883
N1	ScramSh + 128 OE	0.154813
N1	ScramSh + 128 OE	0.453186
N1	ScramSh + 128 OE	0.391312
N1	ScramSh + 128 OE	0.395805
N1	ScramSh + Ctrl OE	0.445147
N1	ScramSh + Ctrl OE	0.226384
N1	ScramSh + Ctrl OE	0.326218
N1	ScramSh + Ctrl OE	0.220194
N1	ScramSh + Ctrl OE	0.257011
N1	ScramSh + Ctrl OE	0.320621
N1	ScramSh + Ctrl OE	0.0689344
N1	ScramSh + Ctrl OE	0.450787
N1	ScramSh + Ctrl OE	0.648117
N1	ScramSh + Ctrl OE	0.26645
N1	ScramSh + Ctrl OE	0.514555
N1	ScramSh + Ctrl OE	0.276738
N1	ScramSh + Ctrl OE	0.563719
N1	ScramSh + Ctrl OE	0.263083
N1	ScramSh + Ctrl OE	0.327758
N2	circRERESh + 128 OE	0.627231
N2	circRERESh + 128 OE	0.434773
N2	circRERESh + 128 OE	0.507636
N2	circRERESh + 128 OE	0.578132
N2	circRERESh + 128 OE	0.412518
N2	circRERESh + 128 OE	0.550144
N2	circRERESh + 128 OE	0.623177
N2	circRERESh + 128 OE	0.609456
N2	circRERESh + 128 OE	0.265284
N2	circRERESh + 128 OE	0.745421
N2	circRERESh + 128 OE	0.628123
N2	circRERESh + 128 OE	0.747597
N2	circRERESh + 128 OE	0.526212
N2	circRERESh + 128 OE	0.393683
N2	circRERESh + 128 OE	0.228284
N2	circRERESh + Ctrl OE	0.489488
N2	circRERESh + Ctrl OE	0.81695
N2	circRERESh + Ctrl OE	0.82442
N2	circRERESh + Ctrl OE	1.06562
N2	circRERESh + Ctrl OE	0.499895
N2	circRERESh + Ctrl OE	0.253502
N2	circRERESh + Ctrl OE	0.672222
N2	circRERESh + Ctrl OE	0.533183
N2	circRERESh + Ctrl OE	0.687288
N2	circRERESh + Ctrl OE	1.30296
N2	circRERESh + Ctrl OE	0.628077
N2	circRERESh + Ctrl OE	0.88931
N2	circRERESh + Ctrl OE	0.454633
N2	circRERESh + Ctrl OE	0.818247
N2	ScramSh + 128 OE	0.771233
N2	ScramSh + 128 OE	0.322681
N2	ScramSh + 128 OE	0.407336
N2	ScramSh + 128 OE	0.243272
N2	ScramSh + 128 OE	0.46725
N2	ScramSh + 128 OE	0.284126
N2	ScramSh + 128 OE	0.373273
N2	ScramSh + 128 OE	0.788917
N2	ScramSh + 128 OE	0.702407
N2	ScramSh + 128 OE	0.420579
N2	ScramSh + 128 OE	0.420139
N2	ScramSh + 128 OE	0.280926
N2	ScramSh + Ctrl OE	0.624219
N2	ScramSh + Ctrl OE	0.48394
N2	ScramSh + Ctrl OE	1.05034
N2	ScramSh + Ctrl OE	0.287666
N2	ScramSh + Ctrl OE	0.763391
N2	ScramSh + Ctrl OE	0.480831
N2	ScramSh + Ctrl OE	0.288241
N2	ScramSh + Ctrl OE	0.712518
N2	ScramSh + Ctrl OE	0.26596
N2	ScramSh + Ctrl OE	0.200452
N2	ScramSh + Ctrl OE	0.277223
N2	ScramSh + Ctrl OE	0.400875
N2	ScramSh + Ctrl OE	0.874112
N2	ScramSh + Ctrl OE	1.30983
N2	ScramSh + Ctrl OE	1.05754
N3	circRERESh + Ctrl OE	0.654094
N3	circRERESh + Ctrl OE	0.880015
N3	circRERESh + Ctrl OE	0.744063
N3	circRERESh + Ctrl OE	0.72266
N3	circRERESh + Ctrl OE	0.599513
N3	circRERESh + Ctrl OE	0.683871
N3	circRERESh + Ctrl OE	0.617244
N3	circRERESh + Ctrl OE	0.535955
N3	circRERESh + Ctrl OE	0.262147
N3	circRERESh + Ctrl OE	0.166
N3	circRERESh + Ctrl OE	0.86445
N3	circRERESh + Ctrl OE	0.201274
N3	circRERESh + Ctrl OE	0.635391
N3	circRERESh + Ctrl OE	0.318959
N3	circRERESh + Ctrl OE	0.568922
N3	circRERESh + 128 OE	0.60488
N3	circRERESh + 128 OE	0.547972
N3	circRERESh + 128 OE	0.351253
N3	circRERESh + 128 OE	0.383361
N3	circRERESh + 128 OE	0.743653
N3	circRERESh + 128 OE	0.698268
N3	circRERESh + 128 OE	0.644491
N3	circRERESh + 128 OE	0.59065
N3	circRERESh + 128 OE	0.540461
N3	circRERESh + 128 OE	0.662269
N3	circRERESh + 128 OE	0.562546
N3	circRERESh + 128 OE	0.701672
N3	circRERESh + 128 OE	0.591354
N3	circRERESh + 128 OE	0.579946
N3	circRERESh + 128 OE	0.159969
N3	ScramSh + 128 OE	0.602366
N3	ScramSh + 128 OE	0.668952
N3	ScramSh + 128 OE	0.543375
N3	ScramSh + 128 OE	0.385695
N3	ScramSh + 128 OE	0.394835
N3	ScramSh + 128 OE	0.506928
N3	ScramSh + 128 OE	0.602827
N3	ScramSh + 128 OE	0.613762
N3	ScramSh + 128 OE	0.673778
N3	ScramSh + 128 OE	0.373416
N3	ScramSh + 128 OE	0.70169
N3	ScramSh + 128 OE	0.420162
N3	ScramSh + 128 OE	0.510536
N3	ScramSh + 128 OE	0.655171
N3	ScramSh + 128 OE	0.551246
N3	ScramSh + 128 OE	0.255068
N3	ScramSh + Ctrl OE	0.300891
N3	ScramSh + Ctrl OE	0.447961
N3	ScramSh + Ctrl OE	0.471194
N3	ScramSh + Ctrl OE	0.903988
N3	ScramSh + Ctrl OE	0.745649
N3	ScramSh + Ctrl OE	0.765032
N3	ScramSh + Ctrl OE	0.429062
N3	ScramSh + Ctrl OE	0.510412
N3	ScramSh + Ctrl OE	0.724361
N3	ScramSh + Ctrl OE	0.676705
N3	ScramSh + Ctrl OE	0.637084
N3	ScramSh + Ctrl OE	1.16498
N3	ScramSh + Ctrl OE	0.360908
N3	ScramSh + Ctrl OE	0.376576
N3	ScramSh + Ctrl OE	0.25601
N4	circRERESh + Ctrl OE	0.482779
N4	circRERESh + Ctrl OE	0.828884
N4	circRERESh + Ctrl OE	0.458069
N4	circRERESh + Ctrl OE	0.553818
N4	circRERESh + Ctrl OE	0.602545
N4	circRERESh + Ctrl OE	0.839517
N4	circRERESh + Ctrl OE	0.384079
N4	circRERESh + Ctrl OE	0.687715
N4	circRERESh + Ctrl OE	0.503171
N4	circRERESh + Ctrl OE	0.370539
N4	circRERESh + Ctrl OE	0.24858
N4	circRERESh + Ctrl OE	0.783772
N4	circRERESh + Ctrl OE	0.373132
N4	circRERESh + Ctrl OE	0.383574
N4	circRERESh + Ctrl OE	0.614247
N4	circRERESh + 128 OE	0.27486
N4	circRERESh + 128 OE	0.347273
N4	circRERESh + 128 OE	0.572014
N4	circRERESh + 128 OE	0.586273
N4	circRERESh + 128 OE	0.137565
N4	circRERESh + 128 OE	0.299179
N4	circRERESh + 128 OE	0.46047
N4	circRERESh + 128 OE	0.341552
N4	circRERESh + 128 OE	0.247321
N4	circRERESh + 128 OE	0.112912
N4	circRERESh + 128 OE	0.208025
N4	circRERESh + 128 OE	0.624098
N4	circRERESh + 128 OE	0.325202
N4	circRERESh + 128 OE	0.095023
N4	circRERESh + 128 OE	0.384962
N4	ScramSh + 128 OE	0.553578
N4	ScramSh + 128 OE	0.591583
N4	ScramSh + 128 OE	0.54191
N4	ScramSh + 128 OE	0.365167
N4	ScramSh + 128 OE	0.38899
N4	ScramSh + 128 OE	0.221034
N4	ScramSh + 128 OE	0.251507
N4	ScramSh + 128 OE	0.369803
N4	ScramSh + 128 OE	0.311467
N4	ScramSh + 128 OE	0.407072
N4	ScramSh + 128 OE	0.437345
N4	ScramSh + 128 OE	0.59436
N4	ScramSh + 128 OE	0.379262
N4	ScramSh + 128 OE	0.23455
N4	ScramSh + 128 OE	0.435016
N4	ScramSh + Ctrl OE	0.565438
N4	ScramSh + Ctrl OE	0.31123
N4	ScramSh + Ctrl OE	0.601919
N4	ScramSh + Ctrl OE	0.341457
N4	ScramSh + Ctrl OE	0.440764
N4	ScramSh + Ctrl OE	0.837226
N4	ScramSh + Ctrl OE	0.353125
N4	ScramSh + Ctrl OE	0.308919
N4	ScramSh + Ctrl OE	0.402951
N4	ScramSh + Ctrl OE	0.273441
N4	ScramSh + Ctrl OE	0.270093
N4	ScramSh + Ctrl OE	0.315355
N4	ScramSh + Ctrl OE	0.311679
N4	ScramSh + Ctrl OE	0.433628
