# Supplementary material for: A functional screen uncovers circular RNAs regulating excitatory synaptogenesis in hippocampal neurons
Source: Nat Commun. 2025 Mar 28;16:3040. doi: 10.1038/s41467-025-58070-4 (PMC11953392; doi:10.1038/s41467-025-58070-4)
Supplement: Supplementary file 4 — Source Data [file 41467_2025_58070_MOESM4_ESM.zip › Source Data Files/Figure 7.xlsx]

## Sheet: Figure 7b
Figure 7b	circRERE Overexpression miR-128-3p Taqman qPCR
	miR-128-3p relative expression (u6)
Condition	N1	N2	N3
MCS_OE	1.0861	0.9502	0.997
circRERE_WT	1.3571	1.1954	1.5394
circRERE_128Mut	0.8569	0.6531	0.8143

## Sheet: Figure 7d
Figure 7d	circRERE Overexpression synapse density rescue
	Cell_ID	Experiment	Condition	Synapse_Density
	1	N1	ScramSh, GFP	0.579488
	2	N1	ScramSh, GFP	0.650049
	3	N1	ScramSh, GFP	0.601422
	4	N1	ScramSh, GFP	0.505761
	5	N1	ScramSh, GFP	0.410918
	6	N1	ScramSh, GFP	0.613934
	7	N1	ScramSh, GFP	0.638266
	8	N1	ScramSh, GFP	0.547205
	9	N1	ScramSh, GFP	0.340867
	10	N1	ScramSh, GFP	0.360507
	11	N1	ScramSh, GFP	1.22957
	12	N1	ScramSh, GFP	0.308119
	13	N1	ScramSh, GFP	0.59247
	14	N1	ScramSh, GFP	0.58328
	15	N1	ScramSh, GFP	0.477749
	16	N1	circRerekd, GFP	0.573404
	17	N1	circRerekd, GFP	0.795264
	18	N1	circRerekd, GFP	0.828512
	19	N1	circRerekd, GFP	0.831504
	20	N1	circRerekd, GFP	1.356
	21	N1	circRerekd, GFP	0.263133
	22	N1	circRerekd, GFP	0.392994
	23	N1	circRerekd, GFP	0.216929
	24	N1	circRerekd, GFP	0.530084
	25	N1	circRerekd, GFP	0.789034
	26	N1	circRerekd, GFP	0.359468
	27	N1	circRerekd, GFP	0.782135
	28	N1	circRerekd, GFP	0.68677
	29	N1	circRerekd, GFP	1.19772
	30	N1	circRerekd, GFP	0.998564
	31	N1	ScramSh, MCSOE	0.384612
	32	N1	ScramSh, MCSOE	0.280795
	33	N1	ScramSh, MCSOE	0.322587
	34	N1	ScramSh, MCSOE	0.363652
	35	N1	ScramSh, MCSOE	0.397311
	36	N1	ScramSh, MCSOE	0.471636
	37	N1	ScramSh, MCSOE	0.177084
	38	N1	ScramSh, MCSOE	0.510529
	39	N1	ScramSh, MCSOE	0.634991
	40	N1	ScramSh, MCSOE	0.509896
	41	N1	ScramSh, MCSOE	0.41748
	42	N1	ScramSh, MCSOE	0.364994
	43	N1	ScramSh, MCSOE	0.589113
	44	N1	ScramSh, MCSOE	0.494921
	45	N1	ScramSh, MCSOE	0.620665
	46	N1	circRerekd, MCSOE	0.796063
	47	N1	circRerekd, MCSOE	1.21338
	48	N1	circRerekd, MCSOE	0.910203
	49	N1	circRerekd, MCSOE	0.689065
	50	N1	circRerekd, MCSOE	0.551208
	51	N1	circRerekd, MCSOE	0.691329
	52	N1	circRerekd, MCSOE	0.747787
	53	N1	circRerekd, MCSOE	0.69589
	54	N1	circRerekd, MCSOE	0.567545
	55	N1	circRerekd, MCSOE	0.442854
	56	N1	circRerekd, MCSOE	1.11542
	57	N1	circRerekd, MCSOE	1.16672
	58	N1	circRerekd, MCSOE	0.882954
	59	N1	circRerekd, MCSOE	1.29548
	60	N1	circRerekd, MCSOE	1.03275
	61	N1	ScramSh, circRereOE	0.531501
	62	N1	ScramSh, circRereOE	0.54683
	63	N1	ScramSh, circRereOE	0.553139
	64	N1	ScramSh, circRereOE	0.337893
	65	N1	ScramSh, circRereOE	0.45203
	66	N1	ScramSh, circRereOE	0.777538
	67	N1	ScramSh, circRereOE	0.455346
	68	N1	ScramSh, circRereOE	0.391798
	69	N1	ScramSh, circRereOE	0.368691
	70	N1	ScramSh, circRereOE	0.340841
	71	N1	ScramSh, circRereOE	0.305448
	72	N1	ScramSh, circRereOE	0.872446
	73	N1	ScramSh, circRereOE	0.585829
	74	N1	ScramSh, circRereOE	0.752735
	75	N1	ScramSh, circRereOE	0.306998
	76	N1	circRerekd, circRereOE	0.224431
	77	N1	circRerekd, circRereOE	0.579639
	78	N1	circRerekd, circRereOE	0.817814
	79	N1	circRerekd, circRereOE	0.536521
	80	N1	circRerekd, circRereOE	0.627569
	81	N1	circRerekd, circRereOE	1.14044
	82	N1	circRerekd, circRereOE	0.890192
	83	N1	circRerekd, circRereOE	0.268358
	84	N1	circRerekd, circRereOE	0.123053
	85	N1	circRerekd, circRereOE	0.400467
	86	N1	circRerekd, circRereOE	0.525909
	87	N1	circRerekd, circRereOE	0.435931
	88	N1	circRerekd, circRereOE	0.650349
	89	N1	circRerekd, circRereOE	0.621467
	90	N1	circRerekd, circRereOE	0.646648
	91	N1	ScramSh, circRereMut	0.830717
	92	N1	ScramSh, circRereMut	0.53394
	93	N1	ScramSh, circRereMut	1.15651
	94	N1	ScramSh, circRereMut	1.05185
	95	N1	ScramSh, circRereMut	1.1186
	96	N1	ScramSh, circRereMut	0.924239
	97	N1	ScramSh, circRereMut	0.791338
	98	N1	ScramSh, circRereMut	1.00615
	99	N1	ScramSh, circRereMut	0.426451
	100	N1	ScramSh, circRereMut	0.357282
	101	N1	ScramSh, circRereMut	0.377893
	102	N1	ScramSh, circRereMut	0.777654
	103	N1	ScramSh, circRereMut	0.268054
	104	N1	ScramSh, circRereMut	0.279855
	105	N1	ScramSh, circRereMut	0.292821
	106	N1	circRerekd, circRereMut	0.482371
	107	N1	circRerekd, circRereMut	0.661671
	108	N1	circRerekd, circRereMut	0.36437
	109	N1	circRerekd, circRereMut	0.780033
	110	N1	circRerekd, circRereMut	1.27102
	111	N1	circRerekd, circRereMut	0.436886
	112	N1	circRerekd, circRereMut	0.567936
	113	N1	circRerekd, circRereMut	1.08184
	114	N1	circRerekd, circRereMut	0.933439
	115	N1	circRerekd, circRereMut	0.611156
	116	N1	circRerekd, circRereMut	0.514528
	117	N1	circRerekd, circRereMut	0.706167
	118	N1	circRerekd, circRereMut	0.567234
	119	N1	circRerekd, circRereMut	1.0913
	120	N1	circRerekd, circRereMut	0.908198
	121	N2	ScramSh, GFP	0.936669
	122	N2	ScramSh, GFP	0.517976
	123	N2	ScramSh, GFP	0.408482
	124	N2	ScramSh, GFP	0.485362
	125	N2	ScramSh, GFP	0.349899
	126	N2	ScramSh, GFP	0.513266
	127	N2	ScramSh, GFP	0.408593
	128	N2	ScramSh, GFP	0.476957
	129	N2	ScramSh, GFP	0.458032
	130	N2	ScramSh, GFP	0.449113
	131	N2	ScramSh, GFP	0.638093
	132	N2	ScramSh, GFP	0.71345
	133	N2	ScramSh, GFP	0.475193
	134	N2	ScramSh, GFP	0.571581
	135	N2	ScramSh, GFP	0.457127
	136	N2	circRerekd, GFP	0.686536
	137	N2	circRerekd, GFP	0.414661
	138	N2	circRerekd, GFP	0.0245854
	139	N2	circRerekd, GFP	0.868262
	140	N2	circRerekd, GFP	0.402307
	141	N2	circRerekd, GFP	0.317603
	142	N2	circRerekd, GFP	0.699391
	143	N2	circRerekd, GFP	0.95135
	144	N2	circRerekd, GFP	0.687006
	145	N2	circRerekd, GFP	0.524176
	146	N2	circRerekd, GFP	1.13263
	147	N2	circRerekd, GFP	0.401939
	148	N2	circRerekd, GFP	0.601179
	149	N2	circRerekd, GFP	0.67257
	150	N2	circRerekd, GFP	0.490925
	151	N2	ScramSh, MCSOE	0.903711
	152	N2	ScramSh, MCSOE	0.569813
	153	N2	ScramSh, MCSOE	0.470593
	154	N2	ScramSh, MCSOE	0.453409
	155	N2	ScramSh, MCSOE	0.40709
	156	N2	ScramSh, MCSOE	0.45693
	157	N2	ScramSh, MCSOE	0.524859
	158	N2	ScramSh, MCSOE	0.498386
	159	N2	ScramSh, MCSOE	0.498386
	160	N2	ScramSh, MCSOE	0.46372
	161	N2	ScramSh, MCSOE	0.786389
	162	N2	ScramSh, MCSOE	0.833736
	163	N2	ScramSh, MCSOE	0.818668
	164	N2	ScramSh, MCSOE	0.844547
	165	N2	ScramSh, MCSOE	0.946986
	166	N2	circRerekd, MCSOE	1.22473
	167	N2	circRerekd, MCSOE	0.360905
	168	N2	circRerekd, MCSOE	0.755981
	169	N2	circRerekd, MCSOE	0.579949
	170	N2	circRerekd, MCSOE	0.665954
	171	N2	circRerekd, MCSOE	0.606732
	172	N2	circRerekd, MCSOE	0.56104
	173	N2	circRerekd, MCSOE	1.1564
	174	N2	circRerekd, MCSOE	1.22637
	175	N2	circRerekd, MCSOE	0.910409
	176	N2	circRerekd, MCSOE	0.857121
	177	N2	circRerekd, MCSOE	0.669762
	178	N2	circRerekd, MCSOE	0.907585
	179	N2	circRerekd, MCSOE	0.735172
	180	N2	circRerekd, MCSOE	1.27478
	181	N2	ScramSh, circRereOE	0.597739
	182	N2	ScramSh, circRereOE	0.740442
	183	N2	ScramSh, circRereOE	1.22047
	184	N2	ScramSh, circRereOE	0.595845
	185	N2	ScramSh, circRereOE	0.7037
	186	N2	ScramSh, circRereOE	0.555282
	187	N2	ScramSh, circRereOE	0.614576
	188	N2	ScramSh, circRereOE	0.444142
	189	N2	ScramSh, circRereOE	1.02677
	190	N2	ScramSh, circRereOE	0.949268
	191	N2	ScramSh, circRereOE	0.495535
	192	N2	ScramSh, circRereOE	0.841655
	193	N2	ScramSh, circRereOE	0.851621
	194	N2	ScramSh, circRereOE	1.05383
	195	N2	ScramSh, circRereOE	1.01345
	196	N2	circRerekd, circRereOE	0.69801
	197	N2	circRerekd, circRereOE	0.854663
	198	N2	circRerekd, circRereOE	0.645361
	199	N2	circRerekd, circRereOE	0.906782
	200	N2	circRerekd, circRereOE	0.688827
	201	N2	circRerekd, circRereOE	0.740118
	202	N2	circRerekd, circRereOE	0.729246
	203	N2	circRerekd, circRereOE	0.596275
	204	N2	circRerekd, circRereOE	0.447866
	205	N2	circRerekd, circRereOE	0.581321
	206	N2	circRerekd, circRereOE	0.767805
	207	N2	circRerekd, circRereOE	0.491388
	208	N2	circRerekd, circRereOE	0.745885
	209	N2	circRerekd, circRereOE	0.979141
	210	N2	circRerekd, circRereOE	0.488701
	211	N2	ScramSh, circRereMut	0.744838
	212	N2	ScramSh, circRereMut	0.759417
	213	N2	ScramSh, circRereMut	0.234933
	214	N2	ScramSh, circRereMut	0.843317
	215	N2	ScramSh, circRereMut	0.407361
	216	N2	ScramSh, circRereMut	0.806074
	217	N2	ScramSh, circRereMut	0.545196
	218	N2	ScramSh, circRereMut	0.281764
	219	N2	ScramSh, circRereMut	0.5146
	220	N2	ScramSh, circRereMut	0.350927
	221	N2	ScramSh, circRereMut	0.673764
	222	N2	ScramSh, circRereMut	0.332688
	223	N2	ScramSh, circRereMut	0.509655
	224	N2	ScramSh, circRereMut	0.974747
	225	N2	ScramSh, circRereMut	0.496743
	226	N2	circRerekd, circRereMut	0.821602
	227	N2	circRerekd, circRereMut	0.423523
	228	N2	circRerekd, circRereMut	0.752683
	229	N2	circRerekd, circRereMut	0.577843
	230	N2	circRerekd, circRereMut	0.592
	231	N2	circRerekd, circRereMut	0.934431
	232	N2	circRerekd, circRereMut	0.998054
	233	N2	circRerekd, circRereMut	0.721536
	234	N2	circRerekd, circRereMut	0.836498
	235	N2	circRerekd, circRereMut	0.879071
	236	N2	circRerekd, circRereMut	0.790139
	237	N2	circRerekd, circRereMut	0.423175
	238	N2	circRerekd, circRereMut	0.310834
	239	N2	circRerekd, circRereMut	0.951145
	240	N2	circRerekd, circRereMut	0.509503
	241	N3	ScramSh, GFP	1.10372
	242	N3	ScramSh, GFP	0.419947
	243	N3	ScramSh, GFP	0.920557
	244	N3	ScramSh, GFP	0.340447
	245	N3	ScramSh, GFP	0.43958
	246	N3	ScramSh, GFP	0.753769
	247	N3	ScramSh, GFP	1.03186
	248	N3	ScramSh, GFP	1.03153
	249	N3	ScramSh, GFP	1.07577
	250	N3	ScramSh, GFP	0.908591
	251	N3	ScramSh, GFP	1.15413
	252	N3	ScramSh, GFP	1.01205
	253	N3	ScramSh, GFP	0.981448
	254	N3	ScramSh, GFP	0.766997
	255	N3	ScramSh, GFP	1.1803
	256	N3	circRerekd, GFP	0.378571
	257	N3	circRerekd, GFP	1.18504
	258	N3	circRerekd, GFP	1.37066
	259	N3	circRerekd, GFP	1.08476
	260	N3	circRerekd, GFP	1.10664
	261	N3	circRerekd, GFP	1.07237
	262	N3	circRerekd, GFP	1.30388
	263	N3	circRerekd, GFP	1.41967
	264	N3	circRerekd, GFP	0.671761
	265	N3	circRerekd, GFP	1.25966
	266	N3	circRerekd, GFP	1.16123
	267	N3	circRerekd, GFP	0.919784
	268	N3	circRerekd, GFP	0.919867
	269	N3	circRerekd, GFP	1.18236
	270	N3	circRerekd, GFP	1.15565
	271	N3	ScramSh, MCSOE	0.693501
	272	N3	ScramSh, MCSOE	0.823106
	273	N3	ScramSh, MCSOE	1.23409
	274	N3	ScramSh, MCSOE	0.43466
	275	N3	ScramSh, MCSOE	0.906001
	276	N3	ScramSh, MCSOE	1.16385
	277	N3	ScramSh, MCSOE	1.08684
	278	N3	ScramSh, MCSOE	0.88247
	279	N3	ScramSh, MCSOE	0.790693
	280	N3	ScramSh, MCSOE	0.740093
	281	N3	ScramSh, MCSOE	0.829669
	282	N3	ScramSh, MCSOE	0.846548
	283	N3	ScramSh, MCSOE	0.898234
	284	N3	ScramSh, MCSOE	0.901062
	285	N3	ScramSh, MCSOE	1.06681
	286	N3	circRerekd, MCSOE	1.12739
	287	N3	circRerekd, MCSOE	1.13032
	288	N3	circRerekd, MCSOE	0.691258
	289	N3	circRerekd, MCSOE	1.04145
	290	N3	circRerekd, MCSOE	1.08076
	291	N3	circRerekd, MCSOE	1.12792
	292	N3	circRerekd, MCSOE	0.556359
	293	N3	circRerekd, MCSOE	1.11475
	294	N3	circRerekd, MCSOE	1.0928
	295	N3	circRerekd, MCSOE	1.03992
	296	N3	circRerekd, MCSOE	1.25675
	297	N3	circRerekd, MCSOE	1.42292
	298	N3	circRerekd, MCSOE	1.1203
	299	N3	circRerekd, MCSOE	0.867774
	300	N3	circRerekd, MCSOE	1.14193
	301	N3	ScramSh, circRereOE	0.918209
	302	N3	ScramSh, circRereOE	0.735244
	303	N3	ScramSh, circRereOE	1.10782
	304	N3	ScramSh, circRereOE	1.07384
	305	N3	ScramSh, circRereOE	1.13676
	306	N3	ScramSh, circRereOE	0.708484
	307	N3	ScramSh, circRereOE	0.843379
	308	N3	ScramSh, circRereOE	0.86695
	309	N3	ScramSh, circRereOE	1.1546
	310	N3	ScramSh, circRereOE	0.490503
	311	N3	ScramSh, circRereOE	0.78637
	312	N3	ScramSh, circRereOE	0.726905
	313	N3	ScramSh, circRereOE	0.575854
	314	N3	ScramSh, circRereOE	0.816224
	315	N3	ScramSh, circRereOE	1.05002
	316	N3	circRerekd, circRereOE	1.09917
	317	N3	circRerekd, circRereOE	0.911174
	318	N3	circRerekd, circRereOE	0.978047
	319	N3	circRerekd, circRereOE	0.642431
	320	N3	circRerekd, circRereOE	0.790949
	321	N3	circRerekd, circRereOE	0.923541
	322	N3	circRerekd, circRereOE	0.458388
	323	N3	circRerekd, circRereOE	0.554473
	324	N3	circRerekd, circRereOE	0.98885
	325	N3	circRerekd, circRereOE	0.847543
	326	N3	circRerekd, circRereOE	0.904804
	327	N3	circRerekd, circRereOE	0.925241
	328	N3	circRerekd, circRereOE	1.00936
	329	N3	circRerekd, circRereOE	1.16207
	330	N3	circRerekd, circRereOE	0.836714
	331	N3	ScramSh, circRereMut	0.868441
	332	N3	ScramSh, circRereMut	1.0009
	333	N3	ScramSh, circRereMut	0.648875
	334	N3	ScramSh, circRereMut	0.95169
	335	N3	ScramSh, circRereMut	0.635777
	336	N3	ScramSh, circRereMut	0.702032
	337	N3	ScramSh, circRereMut	0.696699
	338	N3	ScramSh, circRereMut	0.923366
	339	N3	ScramSh, circRereMut	0.71407
	340	N3	ScramSh, circRereMut	0.360935
	341	N3	ScramSh, circRereMut	0.593499
	342	N3	ScramSh, circRereMut	0.785778
	343	N3	ScramSh, circRereMut	0.642822
	344	N3	ScramSh, circRereMut	0.834625
	345	N3	ScramSh, circRereMut	0.849852
	346	N3	circRerekd, circRereMut	1.19993
	347	N3	circRerekd, circRereMut	0.728194
	348	N3	circRerekd, circRereMut	0.716576
	349	N3	circRerekd, circRereMut	0.923197
	350	N3	circRerekd, circRereMut	0.863258
	351	N3	circRerekd, circRereMut	0.965258
	352	N3	circRerekd, circRereMut	0.793164
	353	N3	circRerekd, circRereMut	1.00721
	354	N3	circRerekd, circRereMut	0.39921
	355	N3	circRerekd, circRereMut	1.18244
	356	N3	circRerekd, circRereMut	1.12771
	357	N3	circRerekd, circRereMut	0.753395
	358	N3	circRerekd, circRereMut	0.810721
	359	N3	circRerekd, circRereMut	1.06533
	360	N3	circRerekd, circRereMut	0.772299
	361	N4	ScramSh, GFP	0.28902
	362	N4	ScramSh, GFP	0.194853
	363	N4	ScramSh, GFP	0.463288
	364	N4	ScramSh, GFP	0.280141
	365	N4	ScramSh, GFP	0.170046
	366	N4	ScramSh, GFP	0.372205
	367	N4	ScramSh, GFP	0.257916
	368	N4	ScramSh, GFP	0.173116
	369	N4	ScramSh, GFP	0.153614
	370	N4	ScramSh, GFP	0.236361
	371	N4	ScramSh, GFP	0.220037
	372	N4	ScramSh, GFP	0.24429
	373	N4	ScramSh, GFP	0.49545
	374	N4	ScramSh, GFP	0.243909
	375	N4	ScramSh, GFP	0.493831
	376	N4	circRerekd, GFP	0.461927
	377	N4	circRerekd, GFP	0.210944
	378	N4	circRerekd, GFP	0.31543
	379	N4	circRerekd, GFP	0.485857
	380	N4	circRerekd, GFP	0.583661
	381	N4	circRerekd, GFP	0.478217
	382	N4	circRerekd, GFP	0.22287
	383	N4	circRerekd, GFP	0.260904
	384	N4	circRerekd, GFP	0.360593
	385	N4	circRerekd, GFP	0.371423
	386	N4	circRerekd, GFP	0.341513
	387	N4	circRerekd, GFP	0.405558
	388	N4	circRerekd, GFP	0.320552
	389	N4	circRerekd, GFP	0.259094
	390	N4	circRerekd, GFP	0.298223
	391	N4	ScramSh, MCSOE	0.4376
	392	N4	ScramSh, MCSOE	0.305588
	393	N4	ScramSh, MCSOE	0.623314
	394	N4	ScramSh, MCSOE	0.138128
	395	N4	ScramSh, MCSOE	0.523885
	396	N4	ScramSh, MCSOE	0.149263
	397	N4	ScramSh, MCSOE	0.263092
	398	N4	ScramSh, MCSOE	0.392397
	399	N4	ScramSh, MCSOE	0.443436
	400	N4	ScramSh, MCSOE	0.255013
	401	N4	ScramSh, MCSOE	0.432036
	402	N4	ScramSh, MCSOE	0.289038
	403	N4	ScramSh, MCSOE	0.437879
	404	N4	ScramSh, MCSOE	0.428299
	405	N4	ScramSh, MCSOE	0.436703
	406	N4	circRerekd, MCSOE	0.401541
	407	N4	circRerekd, MCSOE	0.481538
	408	N4	circRerekd, MCSOE	0.407398
	409	N4	circRerekd, MCSOE	0.23835
	410	N4	circRerekd, MCSOE	0.757044
	411	N4	circRerekd, MCSOE	0.305427
	412	N4	circRerekd, MCSOE	0.25866
	413	N4	circRerekd, MCSOE	0.452801
	414	N4	circRerekd, MCSOE	0.204634
	415	N4	circRerekd, MCSOE	0.639657
	416	N4	circRerekd, MCSOE	0.305195
	417	N4	circRerekd, MCSOE	0.2552
	418	N4	circRerekd, MCSOE	0.53125
	419	N4	circRerekd, MCSOE	0.511876
	420	N4	circRerekd, MCSOE	0.367733
	421	N4	ScramSh, circRereOE	0.271455
	422	N4	ScramSh, circRereOE	0.353329
	423	N4	ScramSh, circRereOE	0.196526
	424	N4	ScramSh, circRereOE	0.280476
	425	N4	ScramSh, circRereOE	0.250354
	426	N4	ScramSh, circRereOE	0.297126
	427	N4	ScramSh, circRereOE	0.24904
	428	N4	ScramSh, circRereOE	0.363535
	429	N4	ScramSh, circRereOE	0.257031
	430	N4	ScramSh, circRereOE	0.432362
	431	N4	ScramSh, circRereOE	0.262797
	432	N4	ScramSh, circRereOE	0.276845
	433	N4	ScramSh, circRereOE	0.338634
	434	N4	ScramSh, circRereOE	0.202999
	435	N4	ScramSh, circRereOE	0.491272
	436	N4	circRerekd, circRereOE	0.0955633
	437	N4	circRerekd, circRereOE	0.357123
	438	N4	circRerekd, circRereOE	0.187098
	439	N4	circRerekd, circRereOE	0.495669
	440	N4	circRerekd, circRereOE	0.414256
	441	N4	circRerekd, circRereOE	0.36356
	442	N4	circRerekd, circRereOE	0.410706
	443	N4	circRerekd, circRereOE	0.162146
	444	N4	circRerekd, circRereOE	0.329711
	445	N4	circRerekd, circRereOE	0.395284
	446	N4	circRerekd, circRereOE	0.460833
	447	N4	circRerekd, circRereOE	0.348592
	448	N4	circRerekd, circRereOE	0.388904
	449	N4	circRerekd, circRereOE	0.476691
	450	N4	circRerekd, circRereOE	0.21852
	451	N4	ScramSh, circRereMut	0.325314
	452	N4	ScramSh, circRereMut	0.706568
	453	N4	ScramSh, circRereMut	0.447575
	454	N4	ScramSh, circRereMut	0.395479
	455	N4	ScramSh, circRereMut	0.394491
	456	N4	ScramSh, circRereMut	0.239038
	457	N4	ScramSh, circRereMut	0.352444
	458	N4	ScramSh, circRereMut	0.0821715
	459	N4	ScramSh, circRereMut	0.173997
	460	N4	ScramSh, circRereMut	0.375823
	461	N4	ScramSh, circRereMut	0.292637
	462	N4	ScramSh, circRereMut	0.489088
	463	N4	ScramSh, circRereMut	0.402805
	464	N4	ScramSh, circRereMut	0.418887
	465	N4	ScramSh, circRereMut	0.20221
	466	N4	circRerekd, circRereMut	0.167938
	467	N4	circRerekd, circRereMut	0.448121
	468	N4	circRerekd, circRereMut	0.496796
	469	N4	circRerekd, circRereMut	0.446498
	470	N4	circRerekd, circRereMut	0.304773
	471	N4	circRerekd, circRereMut	0.409485
	472	N4	circRerekd, circRereMut	0.58392
	473	N4	circRerekd, circRereMut	0.564406
	474	N4	circRerekd, circRereMut	0.640616
	475	N4	circRerekd, circRereMut	0.255716
	476	N4	circRerekd, circRereMut	0.267969
	477	N4	circRerekd, circRereMut	0.311312
	478	N4	circRerekd, circRereMut	0.250538
	479	N4	circRerekd, circRereMut	0.611818
	480	N4	circRerekd, circRereMut	0.605819
