# Supplementary material for: A functional screen uncovers circular RNAs regulating excitatory synaptogenesis in hippocampal neurons
Source: Nat Commun. 2025 Mar 28;16:3040. doi: 10.1038/s41467-025-58070-4 (PMC11953392; doi:10.1038/s41467-025-58070-4)
Supplement: Supplementary file 4 — Source Data [file 41467_2025_58070_MOESM4_ESM.zip › Source Data Files/Supplementary Figure 1.xlsx]

## Sheet: Supplementary Figure 1b
Supplementary Figure 1b			Rnase R Treatment circRNA qPCR
	RNase R:Mock
	N1	N2	N3
CircStau2	0.82811	0.68017	0.87876
LinStau2	0.03014	0.00509	0.01626
CircNf1x	1.12002	0.67918	1.40931
LinNf1x	0.156	0.05072	0.06824
CircGigyf2	0.99624	0.88948	0.93896
LinGigyf2	0.09796	0.00913	0.09531
CircHomer1	1.13214	1.03257	0.93259
LinHomer1	0.02617	0.00142	0.01832
Cdr1-as	0.05729	0.0071	0.19895
CircRims2	1.34582	0.6683	1.09022
LinRims2Tr1	0.09039	0.01038	0.07646
circRERE1	0.782	0.342	1.36
circRERE2	0.911	0.922	1.319
circRERE3	0.557	1.114	1.616
linRERE	0.014	0.136	0.143
Unpaired t test
t-tests
	Discovery?	P value	Mean of Mock	Mean of RNase R	Difference	SE of difference	t ratio	df	q value
CircStau2	No	0.026548	1	0.7957	0.2043	0.05958	3.43	4	0.026813
LinStau2	Yes	<0.000001	1	0.01716	0.9828	0.007245	135.6	4	<0.000001
CircNf1x	No	0.759772	1	1.07	-0.0695	0.2123	0.3274	4	0.444438
LinNf1x	Yes	1e-05	1	0.09165	0.9083	0.03257	27.89	4	1.6e-05
CircGigyf2	No	0.13106	1	0.9416	0.05844	0.03085	1.895	4	0.117663
LinGigyf2	Yes	6e-06	1	0.06747	0.9325	0.02918	31.96	4	1.2e-05
CircHomer1	No	0.603477	1	1.032	-0.03243	0.05761	0.563	4	0.443282
LinHomer1	Yes	<0.000001	1	0.0153	0.9847	0.007302	134.8	4	<0.000001
Cdr1-as	Yes	9.2e-05	1	0.08778	0.9122	0.05744	15.88	4	0.000106
CircRims2	No	0.868795	1	1.035	-0.03478	0.1975	0.1761	4	0.467991
LinRims2Tr1	Yes	3e-06	1	0.05908	0.9409	0.02468	38.13	4	8e-06
circRERE1	No	0.590871	1	0.828	0.172	0.2948	0.5835	4	0.443282
circRERE2	No	0.724954	1	1.051	-0.05067	0.1342	0.3775	4	0.444438
circRERE3	No	0.770066	1	1.096	-0.09567	0.3058	0.3128	4	0.444438
linRERE	Yes	2.7e-05	1	0.09767	0.9023	0.04188	21.54	4	3.7e-05
	P value	Mean of Mock	Mean of RNase R	Difference	SE of difference	t ratio	df	q value
LinStau2	<0.000001	1	0.01716	0.9828	0.007245	135.6	4	<0.000001
LinHomer1	<0.000001	1	0.0153	0.9847	0.007302	134.8	4	<0.000001
LinRims2Tr1	3e-06	1	0.05908	0.9409	0.02468	38.13	4	8e-06
LinGigyf2	6e-06	1	0.06747	0.9325	0.02918	31.96	4	1.2e-05
LinNf1x	1e-05	1	0.09165	0.9083	0.03257	27.89	4	1.6e-05
linRERE	2.7e-05	1	0.09767	0.9023	0.04188	21.54	4	3.7e-05
Cdr1-as	9.2e-05	1	0.08778	0.9122	0.05744	15.88	4	0.000106
