# Supplementary material for: A functional screen uncovers circular RNAs regulating excitatory synaptogenesis in hippocampal neurons
Source: Nat Commun. 2025 Mar 28;16:3040. doi: 10.1038/s41467-025-58070-4 (PMC11953392; doi:10.1038/s41467-025-58070-4)
Supplement: Supplementary file 4 — Source Data [file 41467_2025_58070_MOESM4_ESM.zip › Source Data Files/Supplementary Figure 10.xlsx]

## Sheet: Supplementary Figure 10a
Figure 1a
Experiment	Condition	RelExp_Luciferase
n1	ScramSh	0.53
n2	ScramSh	0.542
n3	ScramSh	0.54391
n4	ScramSh	0.550076
n1	circRERE1Sh	0.691
n2	circRERE1Sh	0.637
n3	circRERE1Sh	0.661696
n4	circRERE1Sh	0.635704
n1	circRERE2Sh	0.656
n2	circRERE2Sh	0.653
n3	circRERE2Sh	0.661374
n4	circRERE2Sh	0.718483
n1	circRERE3Sh	0.582
n2	circRERE3Sh	0.62
n3	circRERE3Sh	0.576462
n4	circRERE3Sh	0.51835
n1	circRERESh	0.738
n2	circRERESh	0.723
n3	circRERESh	0.726512
n4	circRERESh	0.726653
n1	linRERESh	0.56
n2	linRERESh	0.62
n3	linRERESh	0.494236
n4	linRERESh	0.60467
Statistical Analysis
ANOVA summary
F	19.02
P value	<0.0001
P value summary	****
Significant diff. among means (P < 0.05)?	Yes
R squared	0.8409
Brown-Forsythe test
F (DFn, DFd)	1.730 (5, 18)
P value	0.1789
P value summary	ns
Are SDs significantly different (P < 0.05)?	No
Bartlett's test
Bartlett's statistic (corrected)	13.73
P value	0.0174
P value summary	*
Are SDs significantly different (P < 0.05)?	Yes
ANOVA table	SS	DF	MS	F (DFn, DFd)	P value
Treatment (between columns)	0.1061	5	0.02123	F (5, 18) = 19.02	P<0.0001
Residual (within columns)	0.02008	18	0.001116
Total	0.1262	23
Data summary
Number of treatments (columns)	6
Number of values (total)	24
-
Number of families	1
Number of comparisons per family	15
Alpha	0.05
Tukey's multiple comparisons test	Mean Diff.	95.00% CI of diff.	Below threshold?	Summary	Adjusted P Value
ScramSh vs. circRERE1Sh	-0.1149	-0.1899 to -0.03979	Yes	**	0.0015	A-B
ScramSh vs. circRERE2Sh	-0.1307	-0.2058 to -0.05565	Yes	***	0.0004	A-C
ScramSh vs. circRERE3Sh	-0.03271	-0.1078 to 0.04236	No	ns	0.7352	A-D
ScramSh vs. circRERESh	-0.187	-0.2621 to -0.1120	Yes	****	<0.0001	A-E
ScramSh vs. linRERESh	-0.02823	-0.1033 to 0.04684	No	ns	0.8335	A-F
circRERE1Sh vs. circRERE2Sh	-0.01586	-0.09093 to 0.05920	No	ns	0.9829	B-C
circRERE1Sh vs. circRERE3Sh	0.08215	0.007082 to 0.1572	Yes	*	0.0273	B-D
circRERE1Sh vs. circRERESh	-0.07219	-0.1473 to 0.002874	No	ns	0.0635	B-E
circRERE1Sh vs. linRERESh	0.08662	0.01156 to 0.1617	Yes	*	0.0185	B-F
circRERE2Sh vs. circRERE3Sh	0.09801	0.02295 to 0.1731	Yes	**	0.0067	C-D
circRERE2Sh vs. circRERESh	-0.05633	-0.1314 to 0.01874	No	ns	0.2131	C-E
circRERE2Sh vs. linRERESh	0.1025	0.02742 to 0.1776	Yes	**	0.0045	C-F
circRERE3Sh vs. circRERESh	-0.1543	-0.2294 to -0.07927	Yes	****	<0.0001	D-E
circRERE3Sh vs. linRERESh	0.004476	-0.07059 to 0.07954	No	ns	>0.9999	D-F
circRERESh vs. linRERESh	0.1588	0.08375 to 0.2339	Yes	****	<0.0001	E-F
Test details	Mean 1	Mean 2	Mean Diff.	SE of diff.	n1	n2	q	DF
ScramSh vs. circRERE1Sh	0.5415	0.6564	-0.1149	0.02362	4	4	6.877	18
ScramSh vs. circRERE2Sh	0.5415	0.6722	-0.1307	0.02362	4	4	7.827	18
ScramSh vs. circRERE3Sh	0.5415	0.5742	-0.03271	0.02362	4	4	1.958	18
ScramSh vs. circRERESh	0.5415	0.7285	-0.187	0.02362	4	4	11.2	18
ScramSh vs. linRERESh	0.5415	0.5697	-0.02823	0.02362	4	4	1.69	18
circRERE1Sh vs. circRERE2Sh	0.6564	0.6722	-0.01586	0.02362	4	4	0.9498	18
circRERE1Sh vs. circRERE3Sh	0.6564	0.5742	0.08215	0.02362	4	4	4.918	18
circRERE1Sh vs. circRERESh	0.6564	0.7285	-0.07219	0.02362	4	4	4.322	18
circRERE1Sh vs. linRERESh	0.6564	0.5697	0.08662	0.02362	4	4	5.186	18
circRERE2Sh vs. circRERE3Sh	0.6722	0.5742	0.09801	0.02362	4	4	5.868	18
circRERE2Sh vs. circRERESh	0.6722	0.7285	-0.05633	0.02362	4	4	3.372	18
circRERE2Sh vs. linRERESh	0.6722	0.5697	0.1025	0.02362	4	4	6.136	18
circRERE3Sh vs. circRERESh	0.5742	0.7285	-0.1543	0.02362	4	4	9.241	18
circRERE3Sh vs. linRERESh	0.5742	0.5697	0.004476	0.02362	4	4	0.268	18
circRERESh vs. linRERESh	0.7285	0.5697	0.1588	0.02362	4	4	9.509	18
Compact letter display
circRERESh	A
circRERE2Sh	A
circRERE1Sh	A
circRERE3Sh	B
linRERESh	B
ScramSh	B

## Sheet: Supplementary Figure 10b
Figure 1b
Experiment	Condition	miR-128-3p 2xPBS Relative Luciferase Activity
N1	miR-128 OE	0.211968
N1	Control OE	0.830782
N2	miR-128 OE	0.179774
N2	Control OE	0.659693
N3	miR-128 OE	0.227476
N3	Control OE	0.65542
Statistical Analysis
Unpaired t-test
Column B	Control OE
vs.	vs.
Column A	miR-128 OE
Unpaired t test
P value	0.001
P value summary	**
Significantly different (P < 0.05)?	Yes
One- or two-tailed P value?	Two-tailed
t, df	t=8.562, df=4
How big is the difference?
Mean of column A	0.2064
Mean of column B	0.7153
Difference between means (B - A) ± SEM	0.5089 ± 0.05944
95% confidence interval	0.3439 to 0.6739
R squared (eta squared)	0.9483
F test to compare variances
F, DFn, Dfd	16.90, 2, 2
P value	0.1117
P value summary	ns
Significantly different (P < 0.05)?	No
Data analyzed
Sample size, column A	3
Sample size, column B	3

## Sheet: Supplementary Figure 10c-e
Supplementary Figure 10c-e
Experiment	Condition	PSD95	Synapsin	Spine_Density
N1	circRERESh + 128 OE	1.0561	0.458762	0.4538
N1	circRERESh + 128 OE	0.775182	0.396945	0.402874
N1	circRERESh + 128 OE	0.903843	0.245165	0.412511
N1	circRERESh + 128 OE	0.37495	0.373625	0.371453
N1	circRERESh + 128 OE	0.638187	0.380749	0.480971
N1	circRERESh + 128 OE	0.290101	0.507676	0.337694
N1	circRERESh + 128 OE	1.33236	0.398335	0.404581
N1	circRERESh + 128 OE	1.20145	0.216622	0.408526
N1	circRERESh + 128 OE	0.788256	0.439866	0.502159
N1	circRERESh + 128 OE	0.548949	0.593847	0.453367
N1	circRERESh + 128 OE	0.984581	0.405041	0.474604
N1	circRERESh + 128 OE	0.41049	0.641979	0.542047
N1	circRERESh + 128 OE	1.17701	0.568048	0.454377
N1	circRERESh + 128 OE	0.23575	0.359722	0.39921
N1	circRERESh + 128 OE	0.165868	0.255713	0.193437
N1	circRERESh + Ctrl OE	0.839442	0.435363	0.450516
N1	circRERESh + Ctrl OE	1.01799	0.429428	0.331814
N1	circRERESh + Ctrl OE	1.00132	0.653283	0.417311
N1	circRERESh + Ctrl OE	0.706268	0.468286	0.455025
N1	circRERESh + Ctrl OE	0.811148	0.408492	0.471897
N1	circRERESh + Ctrl OE	0.627292	0.421182	0.346928
N1	circRERESh + Ctrl OE	0.844843	0.572425	0.387111
N1	circRERESh + Ctrl OE	0.703946	0.54314	0.517186
N1	circRERESh + Ctrl OE	0.806902	0.641928	0.469593
N1	circRERESh + Ctrl OE	0.980036	0.526252	0.424477
N1	circRERESh + Ctrl OE	1.14162	0.52057	0.540886
N1	circRERESh + Ctrl OE	1.22747	0.574112	0.452865
N1	circRERESh + Ctrl OE	1.27646	0.55608	0.450641
N1	ScramSh + 128 OE	1.39273	0.543279	0.373022
N1	ScramSh + 128 OE	0.391349	0.381862	0.354892
N1	ScramSh + 128 OE	0.802233	0.429768	0.424689
N1	ScramSh + 128 OE	0.643809	0.417791	0.426577
N1	ScramSh + 128 OE	1.45777	0.444354	0.270297
N1	ScramSh + 128 OE	0.57325	0.427509	0.430822
N1	ScramSh + 128 OE	0.562589	0.520793	0.371339
N1	ScramSh + 128 OE	1.18493	0.524792	0.401703
N1	ScramSh + 128 OE	1.07037	0.442635	0.415388
N1	ScramSh + 128 OE	1.05238	0.433428	0.418767
N1	ScramSh + 128 OE	0.392278	0.416997	0.338883
N1	ScramSh + 128 OE	0.484633	0.360782	0.342146
N1	ScramSh + 128 OE	0.715856	0.612896	0.378885
N1	ScramSh + 128 OE	0.943511	0.544019	0.462732
N1	ScramSh + 128 OE	1.1018	0.475808	0.550699
N1	ScramSh + Ctrl OE	0.657341	0.754213	0.453631
N1	ScramSh + Ctrl OE	0.823214	0.367506	0.412777
N1	ScramSh + Ctrl OE	0.452919	0.502434	0.329926
N1	ScramSh + Ctrl OE	0.473778	0.359169	0.413048
N1	ScramSh + Ctrl OE	0.363622	0.474042	0.366725
N1	ScramSh + Ctrl OE	0.776716	0.578021	0.582556
N1	ScramSh + Ctrl OE	0.124848	0.484073	0.355005
N1	ScramSh + Ctrl OE	0.890892	0.67618	0.569573
N1	ScramSh + Ctrl OE	1.27761	0.645013	0.489833
N1	ScramSh + Ctrl OE	0.698446	0.444609	0.451055
N1	ScramSh + Ctrl OE	1.13638	0.486647	0.47073
N1	ScramSh + Ctrl OE	0.823702	0.418905	0.419833
N1	ScramSh + Ctrl OE	0.992199	0.474006	0.433637
N1	ScramSh + Ctrl OE	0.552474	0.47355	0.510026
N1	ScramSh + Ctrl OE	0.880917	0.487826	0.536081
N2	circRERESh + 128 OE	0.935145	0.593019	0.3775
N2	circRERESh + 128 OE	0.995415	0.514472	0.305651
N2	circRERESh + 128 OE	0.99577	0.521567	0.352572
N2	circRERESh + 128 OE	0.971658	0.803926	0.572446
N2	circRERESh + 128 OE	1.14644	0.429085	0.420164
N2	circRERESh + 128 OE	1.29907	0.570442	0.44065
N2	circRERESh + 128 OE	0.876463	0.556272	0.505921
N2	circRERESh + 128 OE	0.364741	0.583819	0.423949
N2	circRERESh + 128 OE	0.634747	0.459682	0.394033
N2	circRERESh + 128 OE	0.950303	0.82534	0.535165
N2	circRERESh + 128 OE	0.629032	0.579037	0.391534
N2	circRERESh + 128 OE	0.943193	0.779759	0.468598
N2	circRERESh + 128 OE	1.21687	0.576748	0.436517
N2	circRERESh + 128 OE	1.00389	0.479267	0.403088
N2	circRERESh + 128 OE	1.02545	0.332049	0.456697
N2	circRERESh + Ctrl OE	1.47033	0.548338	0.421984
N2	circRERESh + Ctrl OE	1.32016	0.818181	0.50408
N2	circRERESh + Ctrl OE	1.24121	0.739688	0.485811
N2	circRERESh + Ctrl OE	0.780121	1.0147	0.406428
N2	circRERESh + Ctrl OE	1.26513	0.560392	0.407068
N2	circRERESh + Ctrl OE	0.815056	0.439617	0.517883
N2	circRERESh + Ctrl OE	1.24448	0.883151	0.601407
N2	circRERESh + Ctrl OE	0.958951	0.831609	0.467628
N2	circRERESh + Ctrl OE	1.12964	0.662612	0.409236
N2	circRERESh + Ctrl OE	1.43917	1.16674	0.434143
N2	circRERESh + Ctrl OE	1.25373	0.617568	0.41689
N2	circRERESh + Ctrl OE	0.968314	0.788697	0.350756
N2	circRERESh + Ctrl OE	1.00742	0.576557	0.465692
N2	circRERESh + Ctrl OE	1.26563	0.768947	0.431222
N2	ScramSh + 128 OE	0.974293	0.722286	0.354879
N2	ScramSh + 128 OE	0.708472	0.449921	0.38284
N2	ScramSh + 128 OE	0.881158	0.532734	0.459441
N2	ScramSh + 128 OE	0.923001	0.317888	0.431854
N2	ScramSh + 128 OE	0.946764	0.567813	0.439845
N2	ScramSh + 128 OE	0.730611	0.711801	0.608824
N2	ScramSh + 128 OE	1.33266	0.441638	0.473342
N2	ScramSh + 128 OE	1.3384	0.817158	0.544599
N2	ScramSh + 128 OE	1.21153	0.725035	0.471981
N2	ScramSh + 128 OE	1.12193	0.625625	0.462413
N2	ScramSh + 128 OE	1.01544	0.524256	0.484061
N2	ScramSh + 128 OE	0.584408	0.516739	0.502253
N2	ScramSh + Ctrl OE	0.899609	0.591434	0.423472
N2	ScramSh + Ctrl OE	0.803032	0.741334	0.601098
N2	ScramSh + Ctrl OE	0.932073	0.893693	0.44208
N2	ScramSh + Ctrl OE	1.07807	0.394184	0.337702
N2	ScramSh + Ctrl OE	1.29114	0.740022	0.514053
N2	ScramSh + Ctrl OE	1.0452	0.496302	0.391824
N2	ScramSh + Ctrl OE	1.17941	0.372862	0.430088
N2	ScramSh + Ctrl OE	1.1242	0.675573	0.44233
N2	ScramSh + Ctrl OE	0.556743	0.487002	0.469804
N2	ScramSh + Ctrl OE	0.737145	0.287098	0.385155
N2	ScramSh + Ctrl OE	0.745634	0.391936	0.549759
N2	ScramSh + Ctrl OE	0.530907	0.85026	0.536529
N2	ScramSh + Ctrl OE	1.07601	0.814461	0.455238
N2	ScramSh + Ctrl OE	1.31251	1.14834	0.490117
N2	ScramSh + Ctrl OE	0.830192	0.966601	0.448158
N3	circRERESh + Ctrl OE	1.24721	1.06706	0.589875
N3	circRERESh + Ctrl OE	1.05798	0.836749	0.514843
N3	circRERESh + Ctrl OE	1.16683	0.764952	0.496511
N3	circRERESh + Ctrl OE	1.11268	0.676922	0.398497
N3	circRERESh + Ctrl OE	0.984555	0.63118	0.49143
N3	circRERESh + Ctrl OE	0.996098	0.900566	0.481125
N3	circRERESh + Ctrl OE	1.08148	0.711135	0.552616
N3	circRERESh + Ctrl OE	1.17056	0.620365	0.47885
N3	circRERESh + Ctrl OE	0.740508	0.587029	0.531267
N3	circRERESh + Ctrl OE	0.51712	0.487571	0.378845
N3	circRERESh + Ctrl OE	1.6155	0.879279	0.517105
N3	circRERESh + Ctrl OE	1.04861	0.268365	0.425118
N3	circRERESh + Ctrl OE	1.08243	0.599083	0.436442
N3	circRERESh + Ctrl OE	1.09037	0.3733	0.4925
N3	circRERESh + Ctrl OE	1.19921	0.72106	0.476902
N3	circRERESh + 128 OE	1.01631	0.617595	0.444436
N3	circRERESh + 128 OE	0.802761	0.519177	0.387466
N3	circRERESh + 128 OE	0.574713	0.329121	0.289964
N3	circRERESh + 128 OE	0.852978	0.368549	0.325829
N3	circRERESh + 128 OE	0.964239	0.690818	0.350597
N3	circRERESh + 128 OE	0.860297	0.634228	0.383286
N3	circRERESh + 128 OE	0.994842	0.692231	0.391995
N3	circRERESh + 128 OE	1.00247	0.820676	0.429298
N3	circRERESh + 128 OE	0.672416	0.579969	0.375937
N3	circRERESh + 128 OE	1.09357	0.729439	0.418419
N3	circRERESh + 128 OE	0.851669	0.57432	0.389804
N3	circRERESh + 128 OE	1.02278	0.812366	0.443854
N3	circRERESh + 128 OE	0.902744	0.520887	0.311072
N3	circRERESh + 128 OE	1.17188	0.645883	0.435643
N3	circRERESh + 128 OE	0.453539	0.418381	0.450293
N3	ScramSh + 128 OE	1.2255	0.66468	0.478146
N3	ScramSh + 128 OE	1.3749	0.74602	0.500592
N3	ScramSh + 128 OE	1.22431	0.577765	0.510037
N3	ScramSh + 128 OE	1.20254	0.425642	0.423493
N3	ScramSh + 128 OE	0.942708	0.60067	0.368157
N3	ScramSh + 128 OE	1.18038	0.623252	0.44195
N3	ScramSh + 128 OE	1.15644	0.675696	0.428664
N3	ScramSh + 128 OE	0.773824	0.580368	0.399394
N3	ScramSh + 128 OE	1.4356	0.710159	0.408015
N3	ScramSh + 128 OE	0.815357	0.501995	0.382185
N3	ScramSh + 128 OE	1.14991	0.700258	0.478514
N3	ScramSh + 128 OE	0.79488	0.427338	0.408331
N3	ScramSh + 128 OE	0.972963	0.601011	0.386571
N3	ScramSh + 128 OE	1.17535	0.892148	0.563936
N3	ScramSh + 128 OE	0.995924	0.59581	0.481953
N3	ScramSh + 128 OE	0.918467	0.406094	0.521365
N3	ScramSh + Ctrl OE	0.553639	0.627357	0.523046
N3	ScramSh + Ctrl OE	0.908641	0.503073	0.558097
N3	ScramSh + Ctrl OE	1.27782	0.662867	0.56922
N3	ScramSh + Ctrl OE	0.374606	0.807533	0.499524
N3	ScramSh + Ctrl OE	1.042	0.930469	0.518149
N3	ScramSh + Ctrl OE	0.62316	0.775807	0.462204
N3	ScramSh + Ctrl OE	0.892765	0.630223	0.503178
N3	ScramSh + Ctrl OE	0.862421	0.852643	0.397793
N3	ScramSh + Ctrl OE	0.821297	0.709448	0.433766
N3	ScramSh + Ctrl OE	1.08633	0.829564	0.493029
N3	ScramSh + Ctrl OE	1.33414	0.6484	0.347748
N3	ScramSh + Ctrl OE	0.852016	1.01177	0.351734
N3	ScramSh + Ctrl OE	0.755822	0.640638	0.555966
N3	ScramSh + Ctrl OE	0.972308	0.515478	0.444996
N3	ScramSh + Ctrl OE	0.646199	0.72687	0.559658
N4	circRERESh + Ctrl OE	0.920328	0.655832	0.476393
N4	circRERESh + Ctrl OE	1.08708	0.81364	0.450349
N4	circRERESh + Ctrl OE	0.868466	0.512996	0.427933
N4	circRERESh + Ctrl OE	0.982175	0.541272	0.425891
N4	circRERESh + Ctrl OE	1.21208	0.821652	0.457252
N4	circRERESh + Ctrl OE	1.43202	0.832841	0.392613
N4	circRERESh + Ctrl OE	0.9643	0.454929	0.478144
N4	circRERESh + Ctrl OE	1.13211	0.874942	0.513711
N4	circRERESh + Ctrl OE	0.987432	0.722692	0.544174
N4	circRERESh + Ctrl OE	0.90891	0.62919	0.49495
N4	circRERESh + Ctrl OE	0.507059	0.699543	0.546151
N4	circRERESh + Ctrl OE	1.17976	0.850551	0.509528
N4	circRERESh + Ctrl OE	0.622195	0.654601	0.395497
N4	circRERESh + Ctrl OE	0.939095	0.472854	0.57175
N4	circRERESh + Ctrl OE	0.998951	0.862185	0.535145
N4	circRERESh + 128 OE	0.71107	0.520639	0.372202
N4	circRERESh + 128 OE	1.04429	0.464678	0.352233
N4	circRERESh + 128 OE	1.02857	0.632364	0.383264
N4	circRERESh + 128 OE	1.15617	0.651779	0.405642
N4	circRERESh + 128 OE	0.300541	0.581804	0.509884
N4	circRERESh + 128 OE	0.699034	0.370412	0.303383
N4	circRERESh + 128 OE	0.58585	0.696807	0.432145
N4	circRERESh + 128 OE	0.90942	0.564754	0.43345
N4	circRERESh + 128 OE	0.698818	0.412973	0.416019
N4	circRERESh + 128 OE	0.161303	0.691119	0.306759
N4	circRERESh + 128 OE	0.341755	0.525777	0.459236
N4	circRERESh + 128 OE	0.887522	0.700576	0.434862
N4	circRERESh + 128 OE	0.883466	0.523034	0.382577
N4	circRERESh + 128 OE	0.226999	0.580696	0.432304
N4	circRERESh + 128 OE	1.07153	0.459226	0.443336
N4	ScramSh + 128 OE	1.58105	0.591322	0.372882
N4	ScramSh + 128 OE	0.702777	0.642456	0.414341
N4	ScramSh + 128 OE	0.876681	0.655941	0.393559
N4	ScramSh + 128 OE	0.681645	0.617464	0.460014
N4	ScramSh + 128 OE	0.795057	0.722952	0.532744
N4	ScramSh + 128 OE	0.523331	0.676105	0.405016
N4	ScramSh + 128 OE	0.476237	0.670366	0.304963
N4	ScramSh + 128 OE	1.18678	0.548148	0.392119
N4	ScramSh + 128 OE	0.793371	0.481904	0.362794
N4	ScramSh + 128 OE	1.18548	0.456791	0.453941
N4	ScramSh + 128 OE	0.997404	0.429963	0.407014
N4	ScramSh + 128 OE	0.720407	0.569151	0.456823
N4	ScramSh + 128 OE	0.909356	0.615345	0.491634
N4	ScramSh + 128 OE	0.514364	0.622381	0.338029
N4	ScramSh + 128 OE	0.860054	0.651526	0.439421
N4	ScramSh + Ctrl OE	1.11939	0.569743	0.452212
N4	ScramSh + Ctrl OE	0.586149	0.558138	0.496931
N4	ScramSh + Ctrl OE	0.95218	0.598975	0.513939
N4	ScramSh + Ctrl OE	0.890422	0.631311	0.382567
N4	ScramSh + Ctrl OE	0.652787	0.49548	0.379783
N4	ScramSh + Ctrl OE	1.10527	0.78633	0.415913
N4	ScramSh + Ctrl OE	1.25801	0.478649	0.36381
N4	ScramSh + Ctrl OE	0.441313	0.572727	0.415829
N4	ScramSh + Ctrl OE	1.00652	0.486971	0.510466
N4	ScramSh + Ctrl OE	0.656809	0.582609	0.482805
N4	ScramSh + Ctrl OE	0.70431	0.567325	0.503685
N4	ScramSh + Ctrl OE	0.707058	0.637348	0.42608
N4	ScramSh + Ctrl OE	0.451476	0.515645	0.356178
N4	ScramSh + Ctrl OE	0.726122	0.617715	0.323412
Statistical Analysis
Synapsin puncta density
Linear mixed model fit by REML ['lmerMod']
Formula: log2(Synapsin) ~ Condition + (1 | Experiment)
Data: FISH_df
REML criterion at convergence: 199.246
Random effects:
Groups Name Std.Dev.
Experiment (Intercept) 0.1922
Residual 0.3546
Number of obs: 232, groups: Experiment, 4
Fixed Effects:
(Intercept) ConditioncircRERESh + Ctrl OE ConditionScramSh + 128 OE ConditioncircRERESh + 128 OE
-0.76049 0.09878 -0.10145 -0.19614
$emmeans
Condition emmean SE df lower.CL upper.CL
ScramSh + Ctrl OE -0.760 0.107 4.05 -1.055 -0.466
circRERESh + Ctrl OE -0.662 0.107 4.17 -0.955 -0.368
ScramSh + 128 OE -0.862 0.107 4.08 -1.156 -0.568
circRERESh + 128 OE -0.957 0.106 4.03 -1.251 -0.662
Degrees-of-freedom method: kenward-roger
Results are given on the log2 (not the response) scale.
Confidence level used: 0.95
$contrasts
contrast estimate SE df t.ratio p.value
(circRERESh + Ctrl OE) - (ScramSh + Ctrl OE) 0.0988 0.0665 225 1.485 0.3204
(ScramSh + 128 OE) - (ScramSh + Ctrl OE) -0.1014 0.0656 225 -1.545 0.2902
(circRERESh + 128 OE) - (ScramSh + Ctrl OE) -0.1961 0.0650 225 -3.016 0.0082
Degrees-of-freedom method: kenward-roger
Results are given on the log2 (not the response) scale.
P value adjustment: dunnettx method for 3 tests
PSD95 puncta density
Linear mixed model fit by REML ['lmerMod']
Formula: log2(PSD95) ~ Condition + (1 | Experiment)
Data: FISH_df
REML criterion at convergence: 383.8021
Random effects:
Groups Name Std.Dev.
Experiment (Intercept) 0.1908
Residual 0.5343
Number of obs: 232, groups: Experiment, 4
Fixed Effects:
(Intercept) ConditioncircRERESh + Ctrl OE ConditionScramSh + 128 OE ConditioncircRERESh + 128 OE
-0.35029 0.37288 0.19718 -0.09414
$emmeans
Condition emmean SE df lower.CL upper.CL
ScramSh + Ctrl OE -0.3503 0.118 5.45 -0.646 -0.0542
circRERESh + Ctrl OE 0.0226 0.120 5.73 -0.273 0.3186
ScramSh + 128 OE -0.1531 0.118 5.52 -0.449 0.1430
circRERESh + 128 OE -0.4444 0.118 5.39 -0.741 -0.1482
Degrees-of-freedom method: kenward-roger
Results are given on the log2 (not the response) scale.
Confidence level used: 0.95
$contrasts
contrast estimate SE df t.ratio p.value
(circRERESh + Ctrl OE) - (ScramSh + Ctrl OE) 0.3729 0.1002 225 3.722 0.0007
(ScramSh + 128 OE) - (ScramSh + Ctrl OE) 0.1972 0.0989 225 1.994 0.1225
(circRERESh + 128 OE) - (ScramSh + Ctrl OE) -0.0941 0.0980 225 -0.961 0.6380
Degrees-of-freedom method: kenward-roger
Results are given on the log2 (not the response) scale.
P value adjustment: dunnettx method for 3 tests
Spine density
Linear mixed model fit by REML ['lmerMod']
Formula: log2(Spine_Density) ~ Condition + (1 | Experiment)
Data: FISH_df
REML criterion at convergence: -20.3807
Random effects:
Groups Name Std.Dev.
Experiment (Intercept) 0.03515
Residual 0.22198
Number of obs: 232, groups: Experiment, 4
Fixed Effects:
(Intercept) ConditioncircRERESh + Ctrl OE ConditionScramSh + 128 OE ConditioncircRERESh + 128 OE
-1.14000 0.01747 -0.09105 -0.16238
$emmeans
Condition emmean SE df lower.CL upper.CL
ScramSh + Ctrl OE -1.14 0.0338 14.2 -1.21 -1.07
circRERESh + Ctrl OE -1.12 0.0347 15.6 -1.20 -1.05
ScramSh + 128 OE -1.23 0.0341 14.5 -1.30 -1.16
circRERESh + 128 OE -1.30 0.0336 13.8 -1.37 -1.23
Degrees-of-freedom method: kenward-roger
Results are given on the log2 (not the response) scale.
Confidence level used: 0.95
$contrasts
contrast estimate SE df t.ratio p.value
(circRERESh + Ctrl OE) - (ScramSh + Ctrl OE) 0.0175 0.0416 225 0.420 0.9269
(ScramSh + 128 OE) - (ScramSh + Ctrl OE) -0.0910 0.0411 225 -2.216 0.0741
(circRERESh + 128 OE) - (ScramSh + Ctrl OE) -0.1624 0.0407 225 -3.989 0.0003
Degrees-of-freedom method: kenward-roger
Results are given on the log2 (not the response) scale.
P value adjustment: dunnettx method for 3 tests
