# Supplementary material for: A functional screen uncovers circular RNAs regulating excitatory synaptogenesis in hippocampal neurons
Source: Nat Commun. 2025 Mar 28;16:3040. doi: 10.1038/s41467-025-58070-4 (PMC11953392; doi:10.1038/s41467-025-58070-4)
Supplement: Supplementary file 4 — Source Data [file 41467_2025_58070_MOESM4_ESM.zip › Source Data Files/Supplementary Figure 11.xlsx]

## Sheet: Supplementary Figure 11b
Figure 1a	circRERE Overexpression Validation
	N1	N2	N3	N1	N2	N3	N1	N2	N3
	MCS OE			circRereOE			circRereMut
circRere1	0.0304	0.043	0.0321	0.042	0.0359	0.0379	0.0379	0.0304	0.0403
circRere2	0.0129	0.0169	0.0147	0.0224	0.0163	0.0189	0.0198	0.0191	0.0188
circRere3	0.0077	0.0082	0.0097	0.037	0.0924	0.041	0.0219	0.0554	0.025
Flanking BSJ (circRERE3)	0.0738	0.1214	0.101	1.7009	7.3751	2.3333	2.8071	5.5527	1.8237

## Sheet: Supplementary Figure 11D
Supplementary Figure 11D			circREREWt-OE validation of circularity
	circREREWt-OE
	circRERE Flanking:Internal Primers
	N1	N2	N3	N4
Mock	1.00486	0.623049	0.816125	1.22558
RnaseR	0.640442	1.14966	0.603964	0.766197
Statistical Analysis
Table Analyzed	Ratio Int:Flank circREREOEN4 normalised Wt (Wt MockvsRnaseR)
Column B	RNaseR
vs.	vs.
Column A	Mock
Unpaired t test
P value	0.5046
P value summary	ns
Significantly different (P < 0.05)?	No
One- or two-tailed P value?	Two-tailed
t, df	t=0.7096, df=6
How big is the difference?
Mean of column A	0.9174
Mean of column B	0.7901
Difference between means (B - A) ± SEM	-0.1273 ± 0.1794
95% confidence interval	-0.5664 to 0.3118
R squared (eta squared)	0.07743
F test to compare variances
F, DFn, Dfd	1.068, 3, 3
P value	0.9584
P value summary	ns
Significantly different (P < 0.05)?	No
Data analyzed
Sample size, column A	4
Sample size, column B	4

## Sheet: Supplementary Figure 11E
Supplementary Figure 11E			circRERE128Mut-OE validation of circularity
	circRERE128Mut-OE
	circRERE Flanking:Internal Primers
	N1	N2	N3	N4
Mock	1.00486	0.623049	0.816125	1.22558
RnaseR	0.640442	1.14966	0.603964	0.766197
Statistical Analysis
Table Analyzed	Ratio Int:Flank circREREOE Mutant
Column B	RNaseR
vs.	vs.
Column A	Mock
Unpaired t test
P value	0.9248
P value summary	ns
Significantly different (P < 0.05)?	No
One- or two-tailed P value?	Two-tailed
t, df	t=0.09845, df=6
How big is the difference?
Mean of column A	0.7786
Mean of column B	0.7664
Difference between means (B - A) ± SEM	-0.01214 ± 0.1234
95% confidence interval	-0.3140 to 0.2897
R squared (eta squared)	0.001613
F test to compare variances
F, DFn, Dfd	1.366, 3, 3
P value	0.8038
P value summary	ns
Significantly different (P < 0.05)?	No
Data analyzed
Sample size, column A	4
Sample size, column B	4

## Sheet: Supplementary Figure 11F
Supplementary Figure 11F			Validation of RNase R efficacy (circREREWt-OE condition)
	Ywhaz (linear mRNA circREREWt-OE)
	RNaseR:Mock Ratio
	N1	N2	N3	N4
	0.584782	0.0055453	0.0857466	0.0181592
Statistical Analysis
Table Analyzed	RNase R Wt Ywhaz
Column B	RNaseR
vs.	vs.
Column A	Mock
Unpaired t test
P value	0.001
P value summary	***
Significantly different (P < 0.05)?	Yes
One- or two-tailed P value?	Two-tailed
t, df	t=5.980, df=6
How big is the difference?
Mean of column A	1
Mean of column B	0.1736
Difference between means (B - A) ± SEM	-0.8264 ± 0.1382
95% confidence interval	-1.165 to -0.4883
R squared (eta squared)	0.8563
F test to compare variances
F, DFn, Dfd	Infinity, 3, 3
P value	<0.0001
P value summary	****
Significantly different (P < 0.05)?	Yes
Data analyzed
Sample size, column A	4
Sample size, column B	4

## Sheet: Supplementary Figure 11G
Supplementary Figure 11G			Validation of RNase R efficacy (circRERE128Mut-OE condition)
	Ywhaz (linear mRNA circRERE128Mut-OE)
	RNaseR:Mock Ratio
	N1	N2	N3	N4
	0.0124306	0.0470358	0.0107339	0.0334958
Statistical Analysis:
Table Analyzed	RNase R Mut Ywhaz
Column B	RNase R
vs.	vs.
Column A	Mock
Unpaired t test
P value	<0.0001
P value summary	****
Significantly different (P < 0.05)?	Yes
One- or two-tailed P value?	Two-tailed
t, df	t=111.5, df=6
How big is the difference?
Mean of column A	1
Mean of column B	0.02592
Difference between means (B - A) ± SEM	-0.9741 ± 0.008736
95% confidence interval	-0.9955 to -0.9527
R squared (eta squared)	0.9995
F test to compare variances
F, DFn, Dfd	Infinity, 3, 3
P value	<0.0001
P value summary	****
Significantly different (P < 0.05)?	Yes
Data analyzed
Sample size, column A	4
Sample size, column B	4
