# Supplementary material for: A functional screen uncovers circular RNAs regulating excitatory synaptogenesis in hippocampal neurons
Source: Nat Commun. 2025 Mar 28;16:3040. doi: 10.1038/s41467-025-58070-4 (PMC11953392; doi:10.1038/s41467-025-58070-4)
Supplement: Supplementary file 4 — Source Data [file 41467_2025_58070_MOESM4_ESM.zip › Source Data Files/Supplementary Figure 12.xlsx]

## Sheet: Supplementary Figure 12 A-C
Supplementary Figure 12 A-C
	Cell_ID	Experiment	Condition	PSD95	Syn1	Spine_Density
	1	N1	ScramSh, GFP	0.999674	0.808051	0.581121
	2	N1	ScramSh, GFP	0.927364	0.918418	0.581081
	3	N1	ScramSh, GFP	0.952938	0.817	0.545422
	4	N1	ScramSh, GFP	0.736907	0.857655	0.51601
	5	N1	ScramSh, GFP	0.891212	0.597699	0.534888
	6	N1	ScramSh, GFP	0.86114	0.888608	0.521555
	7	N1	ScramSh, GFP	0.922827	0.851022	0.517788
	8	N1	ScramSh, GFP	0.83375	0.906949	0.490617
	9	N1	ScramSh, GFP	0.559537	0.676589	0.5128
	10	N1	ScramSh, GFP	0.570577	0.63021	0.416388
	11	N1	ScramSh, GFP	1.86009	1.1036	0.460216
	12	N1	ScramSh, GFP	1.1876	0.619229	0.546114
	13	N1	ScramSh, GFP	0.876654	0.809374	0.529389
	14	N1	ScramSh, GFP	0.834379	0.948594	0.508646
	15	N1	ScramSh, GFP	1.049	0.718814	0.579883
	16	N1	circRerekd, GFP	0.945968	1.06421	0.519428
	17	N1	circRerekd, GFP	1.5049	0.949877	0.440547
	18	N1	circRerekd, GFP	1.29154	1.03374	0.444382
	19	N1	circRerekd, GFP	1.61671	0.929834	0.398558
	20	N1	circRerekd, GFP	1.96572	1.2051	0.501361
	21	N1	circRerekd, GFP	0.481403	0.546971	0.5686
	22	N1	circRerekd, GFP	1.59496	0.534334	0.554694
	23	N1	circRerekd, GFP	0.420371	0.724971	0.608454
	24	N1	circRerekd, GFP	0.813679	0.895842	0.581262
	25	N1	circRerekd, GFP	1.23133	1.06672	0.503178
	26	N1	circRerekd, GFP	0.560231	0.775277	0.487695
	27	N1	circRerekd, GFP	0.923361	1.17886	0.426905
	28	N1	circRerekd, GFP	1.05871	0.875296	0.459974
	29	N1	circRerekd, GFP	1.76693	1.06878	0.379322
	30	N1	circRerekd, GFP	1.67485	1.04687	0.491044
	31	N1	ScramSh, MCSOE	0.680216	0.828018	0.489767
	32	N1	ScramSh, MCSOE	0.523854	0.39844	0.373215
	33	N1	ScramSh, MCSOE	0.539548	0.610917	0.582902
	34	N1	ScramSh, MCSOE	0.493066	0.575891	0.486618
	35	N1	ScramSh, MCSOE	0.687319	0.594516	0.520053
	36	N1	ScramSh, MCSOE	0.761129	0.688976	0.468606
	37	N1	ScramSh, MCSOE	0.265627	0.336461	0.433773
	38	N1	ScramSh, MCSOE	0.944959	0.871077	0.519087
	39	N1	ScramSh, MCSOE	0.97928	0.861671	0.456611
	40	N1	ScramSh, MCSOE	1.05684	0.722499	0.556982
	41	N1	ScramSh, MCSOE	1.06922	0.651741	0.506923
	42	N1	ScramSh, MCSOE	0.767287	0.611432	0.51599
	43	N1	ScramSh, MCSOE	0.83823	0.923764	0.54464
	44	N1	ScramSh, MCSOE	0.842307	0.814055	0.535435
	45	N1	ScramSh, MCSOE	1.10075	0.896516	0.584308
	46	N1	circRerekd, MCSOE	1.48531	0.968711	0.492488
	47	N1	circRerekd, MCSOE	1.43439	1.17894	0.50957
	48	N1	circRerekd, MCSOE	2.06835	0.921765	0.433984
	49	N1	circRerekd, MCSOE	1.02579	0.975452	0.465817
	50	N1	circRerekd, MCSOE	1.0647	0.900963	0.448528
	51	N1	circRerekd, MCSOE	1.17738	0.82196	0.439422
	52	N1	circRerekd, MCSOE	1.41726	0.959164	0.386551
	53	N1	circRerekd, MCSOE	0.982361	0.946706	0.480643
	54	N1	circRerekd, MCSOE	1.26139	0.716732	0.463767
	55	N1	circRerekd, MCSOE	1.21724	0.680126	0.570464
	56	N1	circRerekd, MCSOE	1.75153	1.06636	0.475979
	57	N1	circRerekd, MCSOE	1.96201	1.13256	0.371596
	58	N1	circRerekd, MCSOE	1.75092	1.01862	0.508835
	59	N1	circRerekd, MCSOE	1.84595	1.18022	0.371625
	60	N1	circRerekd, MCSOE	1.65414	1.0067	0.470278
	61	N1	ScramSh, circRereOE	1.28389	0.744331	0.4515
	62	N1	ScramSh, circRereOE	0.949373	0.827042	0.526948
	63	N1	ScramSh, circRereOE	1.12973	0.713413	0.535268
	64	N1	ScramSh, circRereOE	0.558258	0.577356	0.463422
	65	N1	ScramSh, circRereOE	0.919229	0.610797	0.467877
	66	N1	ScramSh, circRereOE	1.07905	1.02282	0.521835
	67	N1	ScramSh, circRereOE	0.761339	0.766196	0.556696
	68	N1	ScramSh, circRereOE	0.766183	0.698272	0.627624
	69	N1	ScramSh, circRereOE	0.576874	0.70242	0.450883
	70	N1	ScramSh, circRereOE	0.552193	0.614705	0.546447
	71	N1	ScramSh, circRereOE	0.485369	0.619264	0.510235
	72	N1	ScramSh, circRereOE	1.46412	0.835089	0.470394
	73	N1	ScramSh, circRereOE	0.870018	0.82016	0.535643
	74	N1	ScramSh, circRereOE	0.965533	1.12354	0.583364
	75	N1	ScramSh, circRereOE	0.464791	0.508801	0.481595
	76	N1	circRerekd, circRereOE	0.462826	0.627408	0.603175
	77	N1	circRerekd, circRereOE	1.02527	0.772143	0.415065
	78	N1	circRerekd, circRereOE	1.18391	1.16777	0.51713
	79	N1	circRerekd, circRereOE	0.724177	0.986081	0.380946
	80	N1	circRerekd, circRereOE	1.68645	0.772561	0.535063
	81	N1	circRerekd, circRereOE	1.78121	1.10835	0.420556
	82	N1	circRerekd, circRereOE	1.40827	0.864477	0.454205
	83	N1	circRerekd, circRereOE	0.456751	0.696648	0.544292
	84	N1	circRerekd, circRereOE	0.309999	0.359693	0.558367
	85	N1	circRerekd, circRereOE	0.646966	0.830544	0.476353
	86	N1	circRerekd, circRereOE	0.85281	0.932891	0.47944
	87	N1	circRerekd, circRereOE	0.621417	0.878123	0.516094
	88	N1	circRerekd, circRereOE	0.924312	0.983435	0.508777
	89	N1	circRerekd, circRereOE	1.30097	0.78429	0.42068
	90	N1	circRerekd, circRereOE	0.959372	0.946121	0.538583
	91	N1	ScramSh, circRereMut	1.70409	1.00584	0.528018
	92	N1	ScramSh, circRereMut	0.92365	0.773688	0.51471
	93	N1	ScramSh, circRereMut	1.83282	1.16657	0.505263
	94	N1	ScramSh, circRereMut	1.76393	1.09966	0.624562
	95	N1	ScramSh, circRereMut	1.84248	1.04213	0.467826
	96	N1	ScramSh, circRereMut	1.79464	0.926482	0.503673
	97	N1	ScramSh, circRereMut	1.69088	0.8812	0.519332
	98	N1	ScramSh, circRereMut	1.78103	0.999001	0.490239
	99	N1	ScramSh, circRereMut	0.930836	0.644492	0.497899
	100	N1	ScramSh, circRereMut	0.645377	0.695283	0.513361
	101	N1	ScramSh, circRereMut	0.749667	0.727483	0.506608
	102	N1	ScramSh, circRereMut	1.14224	1.03519	0.55661
	103	N1	ScramSh, circRereMut	0.479506	0.590572	0.615896
	104	N1	ScramSh, circRereMut	0.575952	0.408538	0.341521
	105	N1	ScramSh, circRereMut	0.568585	0.542999	0.564425
	106	N1	circRerekd, circRereMut	0.943671	0.733716	0.390688
	107	N1	circRerekd, circRereMut	1.00316	0.962788	0.433583
	108	N1	circRerekd, circRereMut	0.646116	0.782445	0.483144
	109	N1	circRerekd, circRereMut	1.85082	0.813334	0.379599
	110	N1	circRerekd, circRereMut	1.8196	1.21227	0.471678
	111	N1	circRerekd, circRereMut	0.676811	0.760809	0.41387
	112	N1	circRerekd, circRereMut	1.16928	0.864677	0.488695
	113	N1	circRerekd, circRereMut	1.7292	1.18293	0.582125
	114	N1	circRerekd, circRereMut	1.72342	1.0467	0.477599
	115	N1	circRerekd, circRereMut	1.39843	0.919354	0.582696
	116	N1	circRerekd, circRereMut	1.12174	0.753373	0.406517
	117	N1	circRerekd, circRereMut	1.01281	1.07286	0.442877
	118	N1	circRerekd, circRereMut	1.2926	0.766732	0.485812
	119	N1	circRerekd, circRereMut	1.63892	1.06294	0.484681
	120	N1	circRerekd, circRereMut	1.59484	1.01516	0.500032
	121	N2	ScramSh, GFP	1.64075	1.06739	0.531509
	122	N2	ScramSh, GFP	0.915604	0.657579	0.47874
	123	N2	ScramSh, GFP	0.737537	0.548425	0.460118
	124	N2	ScramSh, GFP	0.766584	0.737784	0.439274
	125	N2	ScramSh, GFP	0.605635	0.505052	0.474595
	126	N2	ScramSh, GFP	0.803137	0.597522	0.380273
	127	N2	ScramSh, GFP	0.622828	0.627246	0.479411
	128	N2	ScramSh, GFP	0.666954	0.847778	0.492647
	129	N2	ScramSh, GFP	0.544339	0.966789	0.469448
	130	N2	ScramSh, GFP	0.76038	0.703685	0.448982
	131	N2	ScramSh, GFP	0.951896	0.925276	0.495437
	132	N2	ScramSh, GFP	1.29503	0.970427	0.474739
	133	N2	ScramSh, GFP	0.800579	0.820982	0.424485
	134	N2	ScramSh, GFP	0.754322	0.86218	0.442323
	135	N2	ScramSh, GFP	0.97715	0.588537	0.468345
	136	N2	circRerekd, GFP	1.34551	0.971485	0.505295
	137	N2	circRerekd, GFP	0.685805	0.639675	0.453457
	138	N2	circRerekd, GFP	0.716965	0.140868	0.570793
	139	N2	circRerekd, GFP	1.58559	0.884381	0.41975
	140	N2	circRerekd, GFP	0.739304	0.661586	0.426532
	141	N2	circRerekd, GFP	0.459667	0.697257	0.47307
	142	N2	circRerekd, GFP	0.890236	1.04179	0.514858
	143	N2	circRerekd, GFP	1.27435	1.09519	0.440519
	144	N2	circRerekd, GFP	0.972531	0.903955	0.439286
	145	N2	circRerekd, GFP	0.825879	0.852499	0.533591
	146	N2	circRerekd, GFP	1.53718	0.965609	0.371646
	147	N2	circRerekd, GFP	0.622063	0.844619	0.441814
	148	N2	circRerekd, GFP	0.739913	0.936024	0.436987
	149	N2	circRerekd, GFP	1.03878	1.01883	0.459807
	150	N2	circRerekd, GFP	0.76534	0.8073	0.414807
	151	N2	ScramSh, MCSOE	1.45222	1.06561	0.549696
	152	N2	ScramSh, MCSOE	0.824037	1.00326	0.595289
	153	N2	ScramSh, MCSOE	0.694512	0.88111	0.502913
	154	N2	ScramSh, MCSOE	0.815722	0.568314	0.42307
	155	N2	ScramSh, MCSOE	0.87623	0.498286	0.428898
	156	N2	ScramSh, MCSOE	1.14147	0.552902	0.415236
	157	N2	ScramSh, MCSOE	0.909378	0.703328	0.422525
	158	N2	ScramSh, MCSOE	0.640158	0.78755	0.427095
	159	N2	ScramSh, MCSOE	0.640158	0.78755	0.427095
	160	N2	ScramSh, MCSOE	0.69596	0.792347	0.50057
	161	N2	ScramSh, MCSOE	1.01426	1.09668	0.515003
	162	N2	ScramSh, MCSOE	1.41203	0.828039	0.420094
	163	N2	ScramSh, MCSOE	1.13497	1.03928	0.518785
	164	N2	ScramSh, MCSOE	1.45216	0.79869	0.513558
	165	N2	ScramSh, MCSOE	1.50468	0.879991	0.464842
	166	N2	circRerekd, MCSOE	1.83624	1.05842	0.458884
	167	N2	circRerekd, MCSOE	0.638923	0.670005	0.561814
	168	N2	circRerekd, MCSOE	1.16589	1.13325	0.474942
	169	N2	circRerekd, MCSOE	1.06134	0.85796	0.415233
	170	N2	circRerekd, MCSOE	1.40279	0.819396	0.502043
	171	N2	circRerekd, MCSOE	0.920347	0.968859	0.485181
	172	N2	circRerekd, MCSOE	0.816887	0.923933	0.484009
	173	N2	circRerekd, MCSOE	1.85038	1.16426	0.447399
	174	N2	circRerekd, MCSOE	1.8477	1.18647	0.516529
	175	N2	circRerekd, MCSOE	1.41381	1.2042	0.561679
	176	N2	circRerekd, MCSOE	1.57019	1.06744	0.583662
	177	N2	circRerekd, MCSOE	1.12613	1.01137	0.544744
	178	N2	circRerekd, MCSOE	1.29695	1.15129	0.420368
	179	N2	circRerekd, MCSOE	1.05185	1.0313	0.481817
	180	N2	circRerekd, MCSOE	1.52502	1.11384	0.524324
	181	N2	ScramSh, circRereOE	1.49722	0.675755	0.534713
	182	N2	ScramSh, circRereOE	1.47953	0.87919	0.390191
	183	N2	ScramSh, circRereOE	1.71313	1.185	0.444947
	184	N2	ScramSh, circRereOE	0.76067	0.938649	0.486042
	185	N2	ScramSh, circRereOE	1.52404	0.973055	0.52356
	186	N2	ScramSh, circRereOE	0.882871	0.710977	0.433424
	187	N2	ScramSh, circRereOE	0.767408	0.841384	0.48006
	188	N2	ScramSh, circRereOE	0.772233	0.752175	0.577429
	189	N2	ScramSh, circRereOE	1.72312	1.04808	0.536138
	190	N2	ScramSh, circRereOE	1.52545	1.05037	0.484449
	191	N2	ScramSh, circRereOE	0.924752	0.729486	0.523007
	192	N2	ScramSh, circRereOE	1.20612	0.952874	0.499316
	193	N2	ScramSh, circRereOE	1.05455	1.11613	0.43225
	194	N2	ScramSh, circRereOE	1.29948	1.10184	0.400694
	195	N2	ScramSh, circRereOE	1.59462	0.941008	0.415817
	196	N2	circRerekd, circRereOE	1.20457	0.871139	0.437468
	197	N2	circRerekd, circRereOE	1.4909	1.03362	0.500412
	198	N2	circRerekd, circRereOE	0.929769	0.946572	0.439184
	199	N2	circRerekd, circRereOE	1.57484	0.98793	0.436329
	200	N2	circRerekd, circRereOE	1.12602	0.946786	0.391566
	201	N2	circRerekd, circRereOE	1.27459	0.905065	0.485986
	202	N2	circRerekd, circRereOE	1.19101	0.863352	0.425675
	203	N2	circRerekd, circRereOE	1.02998	0.784948	0.429349
	204	N2	circRerekd, circRereOE	0.842747	0.702789	0.420046
	205	N2	circRerekd, circRereOE	0.912106	0.8436	0.452548
	206	N2	circRerekd, circRereOE	1.13135	1.01485	0.412696
	207	N2	circRerekd, circRereOE	0.864582	0.59376	0.406517
	208	N2	circRerekd, circRereOE	1.14547	1.10629	0.417158
	209	N2	circRerekd, circRereOE	1.55719	0.942907	0.438899
	210	N2	circRerekd, circRereOE	0.861284	0.669439	0.316482
	211	N2	ScramSh, circRereMut	1.3972	0.847401	0.402049
	212	N2	ScramSh, circRereMut	1.33107	0.608729	0.399881
	213	N2	ScramSh, circRereMut	1.01001	0.343363	0.461482
	214	N2	ScramSh, circRereMut	1.23132	0.822729	0.432575
	215	N2	ScramSh, circRereMut	0.701692	0.569698	0.414448
	216	N2	ScramSh, circRereMut	0.991599	0.818869	0.454314
	217	N2	ScramSh, circRereMut	0.810196	0.773153	0.48444
	218	N2	ScramSh, circRereMut	0.490658	0.540857	0.378623
	219	N2	ScramSh, circRereMut	1.14952	0.61641	0.4609
	220	N2	ScramSh, circRereMut	0.555766	0.601815	0.469792
	221	N2	ScramSh, circRereMut	0.972092	0.743527	0.389938
	222	N2	ScramSh, circRereMut	0.50341	0.634734	0.502862
	223	N2	ScramSh, circRereMut	0.738599	0.84505	0.462405
	224	N2	ScramSh, circRereMut	1.25958	0.918462	0.491674
	225	N2	ScramSh, circRereMut	0.784651	0.644752	0.503578
	226	N2	circRerekd, circRereMut	1.52832	0.869932	0.510125
	227	N2	circRerekd, circRereMut	0.649175	0.813841	0.377347
	228	N2	circRerekd, circRereMut	1.38207	0.989957	0.477385
	229	N2	circRerekd, circRereMut	0.884496	0.885539	0.378544
	230	N2	circRerekd, circRereMut	1.12003	0.836439	0.525115
	231	N2	circRerekd, circRereMut	1.55972	0.877778	0.443336
	232	N2	circRerekd, circRereMut	1.66924	1.02005	0.460371
	233	N2	circRerekd, circRereMut	1.21316	0.934448	0.446802
	234	N2	circRerekd, circRereMut	1.02334	1.15757	0.484778
	235	N2	circRerekd, circRereMut	1.66694	0.943249	0.425035
	236	N2	circRerekd, circRereMut	1.14512	0.912146	0.484773
	237	N2	circRerekd, circRereMut	0.782959	0.746124	0.524772
	238	N2	circRerekd, circRereMut	0.440167	0.677097	0.559523
	239	N2	circRerekd, circRereMut	1.50324	1.04786	0.479239
	240	N2	circRerekd, circRereMut	0.702209	0.889806	0.531139
	241	N3	ScramSh, GFP	0.866377	1.08297	0.52177
	242	N3	ScramSh, GFP	1.17156	0.57128	0.524465
	243	N3	ScramSh, GFP	1.42726	0.873831	0.365648
	244	N3	ScramSh, GFP	0.754905	0.563824	0.520712
	245	N3	ScramSh, GFP	0.666949	0.761265	0.458536
	246	N3	ScramSh, GFP	1.25022	0.802619	0.400805
	247	N3	ScramSh, GFP	1.53813	1.03483	0.45685
	248	N3	ScramSh, GFP	1.51906	0.963765	0.501456
	249	N3	ScramSh, GFP	1.48964	0.978556	0.441533
	250	N3	ScramSh, GFP	1.11696	0.945445	0.560885
	251	N3	ScramSh, GFP	1.11332	1.04629	0.531685
	252	N3	ScramSh, GFP	1.5312	0.96414	0.413398
	253	N3	ScramSh, GFP	1.56955	0.924245	0.372796
	254	N3	ScramSh, GFP	1.61568	0.834926	0.460783
	255	N3	ScramSh, GFP	1.48627	1.0288	0.546164
	256	N3	circRerekd, GFP	1.19845	0.482408	0.214134
	257	N3	circRerekd, GFP	1.45642	1.07835	0.482587
	258	N3	circRerekd, GFP	1.5376	1.24765	0.502968
	259	N3	circRerekd, GFP	1.69154	1.00015	0.48819
	260	N3	circRerekd, GFP	1.60028	0.858472	0.395404
	261	N3	circRerekd, GFP	1.73439	1.0107	0.530505
	262	N3	circRerekd, GFP	1.66145	1.08186	0.462749
	263	N3	circRerekd, GFP	1.89046	1.19363	0.449373
	264	N3	circRerekd, GFP	1.19207	0.644816	0.367892
	265	N3	circRerekd, GFP	1.41164	1.10693	0.466921
	266	N3	circRerekd, GFP	1.93623	1.0147	0.444462
	267	N3	circRerekd, GFP	1.68953	0.945878	0.547843
	268	N3	circRerekd, GFP	1.33141	0.82308	0.46034
	269	N3	circRerekd, GFP	1.84715	1.04952	0.508569
	270	N3	circRerekd, GFP	1.28608	1.02371	0.471078
	271	N3	ScramSh, MCSOE	1.6555	0.711586	0.444249
	272	N3	ScramSh, MCSOE	1.68434	0.855627	0.554233
	273	N3	ScramSh, MCSOE	1.8214	1.00827	0.410353
	274	N3	ScramSh, MCSOE	1.43607	0.462307	0.326819
	275	N3	ScramSh, MCSOE	1.634	0.749067	0.349681
	276	N3	ScramSh, MCSOE	1.9004	1.02446	0.475128
	277	N3	ScramSh, MCSOE	1.95919	0.993983	0.497169
	278	N3	ScramSh, MCSOE	1.08649	0.875227	0.463572
	279	N3	ScramSh, MCSOE	1.70948	0.74062	0.511833
	280	N3	ScramSh, MCSOE	1.5489	0.81791	0.424492
	281	N3	ScramSh, MCSOE	1.33394	0.993218	0.518174
	282	N3	ScramSh, MCSOE	1.47987	0.827921	0.379415
	283	N3	ScramSh, MCSOE	1.35762	0.87209	0.471971
	284	N3	ScramSh, MCSOE	1.58899	0.814337	0.392787
	285	N3	ScramSh, MCSOE	1.57066	1.00113	0.478288
	286	N3	circRerekd, MCSOE	1.80333	1.18045	0.568614
	287	N3	circRerekd, MCSOE	1.30148	1.04302	0.419887
	288	N3	circRerekd, MCSOE	1.13016	0.98455	0.442401
	289	N3	circRerekd, MCSOE	1.38211	1.01884	0.409572
	290	N3	circRerekd, MCSOE	1.48975	0.991126	0.383303
	291	N3	circRerekd, MCSOE	1.13838	1.073	0.490614
	292	N3	circRerekd, MCSOE	1.42898	0.536489	0.485629
	293	N3	circRerekd, MCSOE	1.33825	1.02937	0.523823
	294	N3	circRerekd, MCSOE	1.27171	1.00334	0.444591
	295	N3	circRerekd, MCSOE	1.92042	1.01832	0.502866
	296	N3	circRerekd, MCSOE	1.45173	1.13087	0.520316
	297	N3	circRerekd, MCSOE	1.81369	1.19017	0.438848
	298	N3	circRerekd, MCSOE	1.80791	1.17648	0.477867
	299	N3	circRerekd, MCSOE	1.86357	0.810167	0.458962
	300	N3	circRerekd, MCSOE	1.76268	1.05295	0.540439
	301	N3	ScramSh, circRereOE	1.60583	0.868881	0.441016
	302	N3	ScramSh, circRereOE	1.33978	0.813047	0.468648
	303	N3	ScramSh, circRereOE	1.85542	1.00382	0.53592
	304	N3	ScramSh, circRereOE	1.07258	1.05067	0.485569
	305	N3	ScramSh, circRereOE	1.49889	0.923703	0.456345
	306	N3	ScramSh, circRereOE	1.66383	0.612146	0.480944
	307	N3	ScramSh, circRereOE	1.57021	0.76325	0.439438
	308	N3	ScramSh, circRereOE	1.52326	0.789346	0.419101
	309	N3	ScramSh, circRereOE	1.21291	1.03991	0.457514
	310	N3	ScramSh, circRereOE	0.691164	0.864124	0.41765
	311	N3	ScramSh, circRereOE	1.37474	0.898798	0.474591
	312	N3	ScramSh, circRereOE	1.3935	0.824035	0.412069
	313	N3	ScramSh, circRereOE	0.853983	0.883061	0.38143
	314	N3	ScramSh, circRereOE	1.23788	0.966538	0.503988
	315	N3	ScramSh, circRereOE	1.56976	0.914245	0.482191
	316	N3	circRerekd, circRereOE	1.2392	0.966575	0.366744
	317	N3	circRerekd, circRereOE	1.31199	0.914652	0.472332
	318	N3	circRerekd, circRereOE	1.43264	0.96054	0.398859
	319	N3	circRerekd, circRereOE	1.24371	0.837741	0.466333
	320	N3	circRerekd, circRereOE	1.40708	0.874108	0.477866
	321	N3	circRerekd, circRereOE	0.441867	0.878757	0.450291
	322	N3	circRerekd, circRereOE	0.946873	0.673692	0.563993
	323	N3	circRerekd, circRereOE	1.42896	0.569969	0.464553
	324	N3	circRerekd, circRereOE	1.29637	0.968595	0.499398
	325	N3	circRerekd, circRereOE	1.55631	0.858447	0.490029
	326	N3	circRerekd, circRereOE	1.47425	0.834031	0.496485
	327	N3	circRerekd, circRereOE	1.60486	0.947873	0.430824
	328	N3	circRerekd, circRereOE	1.62513	1.02686	0.543301
	329	N3	circRerekd, circRereOE	1.58393	1.13498	0.548797
	330	N3	circRerekd, circRereOE	1.3153	0.779739	0.532257
	331	N3	ScramSh, circRereMut	1.69202	0.79794	0.476641
	332	N3	ScramSh, circRereMut	1.62875	0.866855	0.449784
	333	N3	ScramSh, circRereMut	1.73404	0.656291	0.438107
	334	N3	ScramSh, circRereMut	1.17236	0.881967	0.397481
	335	N3	ScramSh, circRereMut	1.44856	0.593053	0.392472
	336	N3	ScramSh, circRereMut	1.52485	0.685684	0.421446
	337	N3	ScramSh, circRereMut	1.4648	0.725908	0.463394
	338	N3	ScramSh, circRereMut	1.51879	0.865397	0.465556
	339	N3	ScramSh, circRereMut	1.25873	0.813348	0.376544
	340	N3	ScramSh, circRereMut	0.678473	0.576861	0.435821
	341	N3	ScramSh, circRereMut	1.48184	0.712389	0.354268
	342	N3	ScramSh, circRereMut	1.3366	0.846315	0.388888
	343	N3	ScramSh, circRereMut	1.23389	0.724537	0.452221
	344	N3	ScramSh, circRereMut	1.33373	0.971709	0.50584
	345	N3	ScramSh, circRereMut	1.41221	0.885338	0.465378
	346	N3	circRerekd, circRereMut	1.68516	1.11536	0.535113
	347	N3	circRerekd, circRereMut	1.08065	0.887288	0.419938
	348	N3	circRerekd, circRereMut	1.60769	0.817471	0.403793
	349	N3	circRerekd, circRereMut	1.65025	0.945253	0.509332
	350	N3	circRerekd, circRereMut	1.51215	0.961172	0.500414
	351	N3	circRerekd, circRereMut	1.60219	0.962076	0.455962
	352	N3	circRerekd, circRereMut	1.45096	0.867367	0.540561
	353	N3	circRerekd, circRereMut	1.88762	1.09355	0.498579
	354	N3	circRerekd, circRereMut	1.67889	0.43708	0.54067
	355	N3	circRerekd, circRereMut	1.69703	1.1613	0.434618
	356	N3	circRerekd, circRereMut	1.72797	1.12623	0.487629
	357	N3	circRerekd, circRereMut	1.41253	0.82895	0.448019
	358	N3	circRerekd, circRereMut	1.56495	0.905698	0.495539
	359	N3	circRerekd, circRereMut	1.77908	1.15447	0.522997
	360	N3	circRerekd, circRereMut	1.45945	0.97197	0.560199
	361	N4	ScramSh, GFP	0.571288	0.706344	0.47042
	362	N4	ScramSh, GFP	0.416769	0.422182	0.513843
	363	N4	ScramSh, GFP	0.920399	0.710375	0.52978
	364	N4	ScramSh, GFP	0.516653	0.691933	0.517627
	365	N4	ScramSh, GFP	0.423981	0.374101	0.537408
	366	N4	ScramSh, GFP	0.520556	0.798716	0.516343
	367	N4	ScramSh, GFP	0.599402	0.534563	0.582424
	368	N4	ScramSh, GFP	0.304264	0.584398	0.555799
	369	N4	ScramSh, GFP	0.350098	0.523361	0.57997
	370	N4	ScramSh, GFP	0.733414	0.557012	0.531588
	371	N4	ScramSh, GFP	0.45086	0.744242	0.54036
	372	N4	ScramSh, GFP	0.354109	0.655549	0.531734
	373	N4	ScramSh, GFP	0.668894	0.865757	0.530452
	374	N4	ScramSh, GFP	0.441076	0.642493	0.466186
	375	N4	ScramSh, GFP	0.873974	0.899554	0.515032
	376	N4	circRerekd, GFP	0.835384	0.963784	0.580671
	377	N4	circRerekd, GFP	0.476877	0.744614	0.583615
	378	N4	circRerekd, GFP	0.59861	0.774023	0.494342
	379	N4	circRerekd, GFP	0.79293	0.83865	0.56799
	380	N4	circRerekd, GFP	1.05514	1.04249	0.573191
	381	N4	circRerekd, GFP	0.637622	1.10616	0.508871
	382	N4	circRerekd, GFP	0.665054	0.552433	0.543339
	383	N4	circRerekd, GFP	0.522337	0.764756	0.403347
	384	N4	circRerekd, GFP	0.784791	0.780877	0.449592
	385	N4	circRerekd, GFP	0.799171	0.840086	0.499648
	386	N4	circRerekd, GFP	0.78224	0.750519	0.467253
	387	N4	circRerekd, GFP	0.86208	0.736465	0.493878
	388	N4	circRerekd, GFP	0.52537	0.797953	0.499476
	389	N4	circRerekd, GFP	0.657083	0.623027	0.512424
	390	N4	circRerekd, GFP	0.732807	0.565958	0.514833
	391	N4	ScramSh, MCSOE	0.843332	0.848773	0.56746
	392	N4	ScramSh, MCSOE	0.548087	0.801429	0.537826
	393	N4	ScramSh, MCSOE	1.07778	0.965212	0.522513
	394	N4	ScramSh, MCSOE	0.54244	0.375056	0.46498
	395	N4	ScramSh, MCSOE	0.771506	0.811236	0.497916
	396	N4	ScramSh, MCSOE	0.308054	0.44779	0.507744
	397	N4	ScramSh, MCSOE	0.420809	0.573016	0.44479
	398	N4	ScramSh, MCSOE	0.769271	0.838264	0.484166
	399	N4	ScramSh, MCSOE	0.85761	0.707922	0.60562
	400	N4	ScramSh, MCSOE	0.440174	0.599834	0.592207
	401	N4	ScramSh, MCSOE	0.738946	0.773178	0.521817
	402	N4	ScramSh, MCSOE	0.574305	0.729506	0.48108
	403	N4	ScramSh, MCSOE	0.973218	0.697999	0.500823
	404	N4	ScramSh, MCSOE	0.790777	0.759237	0.435082
	405	N4	ScramSh, MCSOE	0.662098	0.857232	0.515667
	406	N4	circRerekd, MCSOE	0.581712	0.796933	0.410286
	407	N4	circRerekd, MCSOE	0.699571	0.794013	0.444708
	408	N4	circRerekd, MCSOE	0.723446	0.624747	0.524041
	409	N4	circRerekd, MCSOE	0.427206	0.474095	0.505011
	410	N4	circRerekd, MCSOE	1.31467	0.793904	0.523494
	411	N4	circRerekd, MCSOE	0.467731	0.692006	0.458291
	412	N4	circRerekd, MCSOE	0.551688	0.425071	0.506601
	413	N4	circRerekd, MCSOE	0.801568	0.787072	0.593651
	414	N4	circRerekd, MCSOE	0.475043	0.70282	0.521579
	415	N4	circRerekd, MCSOE	1.00744	0.874004	0.517832
	416	N4	circRerekd, MCSOE	0.613512	0.650198	0.459571
	417	N4	circRerekd, MCSOE	0.5104	0.484757	0.527276
	418	N4	circRerekd, MCSOE	0.834723	0.78125	0.505793
	419	N4	circRerekd, MCSOE	0.982167	0.705436	0.471231
	420	N4	circRerekd, MCSOE	0.535427	0.955937	0.582208
	421	N4	ScramSh, circRereOE	0.536025	0.61274	0.494372
	422	N4	ScramSh, circRereOE	0.546143	0.787894	0.46795
	423	N4	ScramSh, circRereOE	0.373663	0.709432	0.498551
	424	N4	ScramSh, circRereOE	0.670591	0.588489	0.521554
	425	N4	ScramSh, circRereOE	0.469331	0.689643	0.429266
	426	N4	ScramSh, circRereOE	0.541365	0.641368	0.448198
	427	N4	ScramSh, circRereOE	0.497345	0.620763	0.396187
	428	N4	ScramSh, circRereOE	0.572925	0.825083	0.492892
	429	N4	ScramSh, circRereOE	0.407402	0.686289	0.466051
	430	N4	ScramSh, circRereOE	1.21138	0.570513	0.532082
	431	N4	ScramSh, circRereOE	0.414798	0.680342	0.477325
	432	N4	ScramSh, circRereOE	0.493258	0.613306	0.417819
	433	N4	ScramSh, circRereOE	0.884147	0.70385	0.560807
	434	N4	ScramSh, circRereOE	0.396629	0.67354	0.564242
	435	N4	ScramSh, circRereOE	1.10556	0.723897	0.424766
	436	N4	circRerekd, circRereOE	0.482422	0.20264	0.544061
	437	N4	circRerekd, circRereOE	0.774244	0.575683	0.466591
	438	N4	circRerekd, circRereOE	0.398601	0.344369	0.406561
	439	N4	circRerekd, circRereOE	0.962425	0.831279	0.51003
	440	N4	circRerekd, circRereOE	0.993707	0.593005	0.45875
	441	N4	circRerekd, circRereOE	0.652243	0.671188	0.488608
	442	N4	circRerekd, circRereOE	0.596284	0.715947	0.580399
	443	N4	circRerekd, circRereOE	0.371583	0.509407	0.561625
	444	N4	circRerekd, circRereOE	0.808693	0.702071	0.522878
	445	N4	circRerekd, circRereOE	0.762528	0.751673	0.607309
	446	N4	circRerekd, circRereOE	0.671475	0.814195	0.548042
	447	N4	circRerekd, circRereOE	0.620896	0.718374	0.590914
	448	N4	circRerekd, circRereOE	0.695223	0.726756	0.498277
	449	N4	circRerekd, circRereOE	0.979934	0.662562	0.525362
	450	N4	circRerekd, circRereOE	0.383572	0.462611	0.477165
	451	N4	ScramSh, circRereMut	0.598578	0.638182	0.483515
	452	N4	ScramSh, circRereMut	1.30806	1.04415	0.454551
	453	N4	ScramSh, circRereMut	0.775832	0.847953	0.47347
	454	N4	ScramSh, circRereMut	0.684934	0.847253	0.509128
	455	N4	ScramSh, circRereMut	0.849328	0.759925	0.487008
	456	N4	ScramSh, circRereMut	0.435816	0.667591	0.482237
	457	N4	ScramSh, circRereMut	0.631266	0.762062	0.567837
	458	N4	ScramSh, circRereMut	0.473513	0.552604	0.596043
	459	N4	ScramSh, circRereMut	0.574374	0.839014	0.5649
	460	N4	ScramSh, circRereMut	0.81141	0.767736	0.433033
	461	N4	ScramSh, circRereMut	0.52455	0.588745	0.467372
	462	N4	ScramSh, circRereMut	0.738426	0.955799	0.542247
	463	N4	ScramSh, circRereMut	0.603525	0.824043	0.522534
	464	N4	ScramSh, circRereMut	0.779928	0.858387	0.569535
	465	N4	ScramSh, circRereMut	0.332024	0.628266	0.497458
	466	N4	circRerekd, circRereMut	0.520291	0.641333	0.478838
	467	N4	circRerekd, circRereMut	0.719095	0.86997	0.489831
	468	N4	circRerekd, circRereMut	0.761629	0.911889	0.519311
	469	N4	circRerekd, circRereMut	0.73864	0.737768	0.508087
	470	N4	circRerekd, circRereMut	0.456584	0.732605	0.401591
	471	N4	circRerekd, circRereMut	0.722321	0.75708	0.469446
	472	N4	circRerekd, circRereMut	1.00893	0.725835	0.49325
	473	N4	circRerekd, circRereMut	0.860652	0.89236	0.429409
	474	N4	circRerekd, circRereMut	1.40722	0.754977	0.426712
	475	N4	circRerekd, circRereMut	0.446586	0.469833	0.460392
	476	N4	circRerekd, circRereMut	0.482129	0.753327	0.481373
	477	N4	circRerekd, circRereMut	0.497574	0.756417	0.492908
	478	N4	circRerekd, circRereMut	0.38945	0.721847	0.508827
	479	N4	circRerekd, circRereMut	0.951546	1.00381	0.488171
	480	N4	circRerekd, circRereMut	1.09485	0.775156	0.48309
Statistical Analysis
circREREOE Synapsin/PSD95/Spine density
Pairwise tests
PSD95
e2$Condition2 <- gsub(",| ","_",e2$Condition)
a <- unique(e2$Condition2)
a <- a[order(!grepl("GFP",a),!grepl("MCSOE",a),!grepl("RereOE",a),!grepl("Mut",a),!grepl("Scram",a))]
e2$Condition2 <- factor(e2$Condition2, a)
ctr <- list(
GFP.KDvsScram=c(-1,1,rep(0,6)),
MCSOE.KDvsScram=c(0,0,-1,1,rep(0,4)),
crOE.KDvsScram=c(rep(0,4),-1,1,rep(0,2)),
crMutOE.KDvsScram=c(rep(0,6),-1,1),
crOE.KDvsMCSOE.KD=c(0,0,0,-1,0,1,0,0),
crOE.KDvscrMutOE.KD=c(0,0,0,0,0,1,0,-1),
MCSOE.KDvscrMutOE.KD=c(0,0,0,1,0,0,0,-1)
)
mod1 <- emmeans(lm(PSD95~Experiment+Condition2, data=e2), specs=~Condition2, contr=ctr)
res <- as.data.frame(mod1$contrasts)
res$FDR <- p.adjust(res$p.value, method="BH")
res
## contrast estimate SE df t.ratio p.value FDR
## GFP.KDvsScram 0.20121255 0.09775863 21 2.058 0.0522 0.1217723
## MCSOE.KDvsScram 0.23684657 0.09775863 21 2.423 0.0245 0.1105346
## crOE.KDvsScram 0.00679980 0.09775863 21 0.070 0.9452 0.9452044
## crMutOE.KDvsScram 0.13919020 0.09775863 21 1.424 0.1692 0.2368655
## crOE.KDvsMCSOE.KD -0.22517022 0.09775863 21 -2.303 0.0316 0.1105346
## crOE.KDvscrMutOE.KD -0.17003781 0.09775863 21 -1.739 0.0966 0.1690669
## MCSOE.KDvscrMutOE.KD 0.05513241 0.09775863 21 0.564 0.5788 0.6752107
##
## Results are averaged over the levels of: Experiment
Syn1
mod2 <- emmeans(lm(Syn1~Experiment+Condition2, data=e2), specs=~Condition2, contr=ctr)
res <- as.data.frame(mod2$contrasts)
res$FDR <- p.adjust(res$p.value, method="BH")
res
## contrast estimate SE df t.ratio p.value FDR
## GFP.KDvsScram 0.10225935 0.04865147 21 2.102 0.0478 0.0836624
## MCSOE.KDvsScram 0.15693303 0.04865147 21 3.226 0.0041 0.0283820
## crOE.KDvsScram 0.00014989 0.04865147 21 0.003 0.9976 0.9975709
## crMutOE.KDvsScram 0.12062291 0.04865147 21 2.479 0.0217 0.0526330
## crOE.KDvsMCSOE.KD -0.11977393 0.04865147 21 -2.462 0.0226 0.0526330
## crOE.KDvscrMutOE.KD -0.08099065 0.04865147 21 -1.665 0.1108 0.1551497
## MCSOE.KDvscrMutOE.KD 0.03878328 0.04865147 21 0.797 0.4343 0.5066554
##
## Results are averaged over the levels of: Experiment
Spine_Density
mod2 <- emmeans(lm(Spine_Density~Experiment+Condition2, data=e2), specs=~Condition2, contr=ctr)
res <- as.data.frame(mod2$contrasts)
res$FDR <- p.adjust(res$p.value, method="BH")
res
## contrast estimate SE df t.ratio p.value FDR
## GFP.KDvsScram -0.017426526 0.01597319 21 -1.091 0.2876 0.9811913
## MCSOE.KDvsScram -0.001099180 0.01597319 21 -0.069 0.9458 0.9811913
## crOE.KDvsScram -0.002876120 0.01597319 21 -0.180 0.8588 0.9811913
## crMutOE.KDvsScram 0.000381085 0.01597319 21 0.024 0.9812 0.9811913
## crOE.KDvsMCSOE.KD -0.004063467 0.01597319 21 -0.254 0.8017 0.9811913
## crOE.KDvscrMutOE.KD 0.002519925 0.01597319 21 0.158 0.8762 0.9811913
## MCSOE.KDvscrMutOE.KD 0.006583393 0.01597319 21 0.412 0.6844 0.9811913
##
## Results are averaged over the levels of: Experiment
