# Supplementary material for: A functional screen uncovers circular RNAs regulating excitatory synaptogenesis in hippocampal neurons
Source: Nat Commun. 2025 Mar 28;16:3040. doi: 10.1038/s41467-025-58070-4 (PMC11953392; doi:10.1038/s41467-025-58070-4)
Supplement: Supplementary file 4 — Source Data [file 41467_2025_58070_MOESM4_ESM.zip › Source Data Files/Supplementary Figure 2.xlsx]

## Sheet: Supplementary Figure 2 A-C
Figure 2 A-C		miRNA binding site analysis of circRNA population (Distribution/density)
type name length total mer8 density
expressed
circRNAs Nova2:79848478-79856028:+ 7551 65 3 0.00860813137332804
expressed
circRNAs Prr12:101028250-101029473:- 1224 90 10 0.0735294117647059
expressed
circRNAs Mef2a:128239552-128243030:- 3479 95 6 0.027306697326818
expressed
circRNAs Rab6a:165646261-165654319:+ 8059 129 11 0.016006948752947
expressed
circRNAs Pik3c2a:185306404-185307538:+ 1135 30 0 0.026431718061674
expressed
circRNAs Lyrm1:189679087-189685094:+ 6008 102 6 0.0169773635153129
expressed
circRNAs Mettl9:190980864-190991049:+ 10186 134 5 0.0131553112114667
expressed
circRNAs Plekha1:201442093-201451005:+ 8913 76 6 0.0085268708627847
expressed
circRNAs intergenic:204959173-204961691:+ 2519 198 24 0.0786026200873362
expressed
circRNAs Pten:251455609-251463748:+ 8140 65 8 0.00798525798525799
expressed
circRNAs Pank1:253147925-253148277:- 353 95 11 0.269121813031161
expressed
circRNAs Atrnl1:278580846-278620822:+ 39977 258 14 0.00645371088375816
expressed
circRNAs Crebrf:16724062-16730140:- 6079 269 19 0.0442506991281461
expressed
circRNAs Pwwp2a:29318809-29319752:+ 944 257 31 0.272245762711864
expressed
circRNAs Clint1:30980709-30993573:+ 12865 39 0 0.0030314807617567
expressed
circRNAs Canx:35815476-35819778:- 4303 149 6 0.0346270044155241
expressed
circRNAs Hnrnph1:35876034-35876397:+ 364 61 4 0.167582417582418
expressed
circRNAs Pafah1b1:61464686-61498597:- 33912 50 3 0.00147440434064638
expressed
circRNAs Cpd:63332239-63332486:+ 248 52 1 0.209677419354839
expressed
circRNAs Wsb1:66595570-66597359:- 1790 114 7 0.0636871508379888
expressed
circRNAs Acaca:71546978-71557193:+ 10216 18 0 0.00176194205168363
expressed
circRNAs Tiam1:29967593-29992834:- 25242 83 3 0.00328817050946835
expressed
circRNAs Tmem50b:31723564-31733245:- 9682 108 6 0.0111547200991531
expressed
circRNAs Ttc3:34611539-34614139:+ 2601 169 6 0.0649750096116878
expressed
circRNAs Ttc3:34612627-34614139:+ 1513 113 2 0.0746860541969597
expressed
circRNAs Phldb2:57442466-57454443:+ 11978 117 17 0.00976790783102354
expressed
circRNAs Spidr:89175425-89180448:- 5024 50 5 0.00995222929936306
expressed
circRNAs Pan3:9256476-9313769:- 57294 150 18 0.00261807519111949
expressed
circRNAs Pan3:9273125-9313769:- 40645 117 17 0.00287858285151925
expressed
circRNAs Pan3:9297691-9313769:- 16079 88 15 0.00547297717519746
expressed
circRNAs Ephb4:22400803-22402784:- 1982 54 4 0.0272452068617558
expressed
circRNAs Prkrip1:23518963-23523839:+ 4877 35 5 0.0071765429567357
expressed
circRNAs Rabgef1:29985632-29988732:- 3101 89 8 0.0287004192196066
expressed
circRNAs Atxn2:40329454-40332371:- 2918 70 8 0.023989033584647
expressed
circRNAs Brap:40388299-40397763:- 9465 90 7 0.00950871632329636
expressed
circRNAs Med13l:43501060-43576734:- 75675 75 11 0.000991080277502478
expressed
circRNAs Acbd6:73239822-73265813:+ 25992 51 4 0.00196214219759926
expressed
circRNAs Cop1:76979427-77004245:+ 24819 86 7 0.00346508723155647
expressed
circRNAs intergenic:100427452-100436465:- 9014 119 2 0.0132016862658087
expressed
circRNAs Kcnk2:107733302-107749528:- 16227 83 10 0.00511493190361743
expressed
circRNAs Evi5:2977679-3011669:+ 33991 128 14 0.00376570268600512
expressed
circRNAs Aff1:7258926-7265066:- 6141 60 8 0.00977039570102589
expressed
circRNAs Uso1:17407714-17408515:- 802 46 6 0.057356608478803
expressed
circRNAs Grk4:81267948-81280976:- 13029 172 15 0.0132013201320132
expressed
circRNAs intergenic:82168512-82171569:- 3058 163 17 0.053302812295618
expressed
circRNAs Pus10:108446849-108456923:+ 10075 109 6 0.010818858560794
expressed
circRNAs Samd4a:23792824-23793342:+ 519 114 6 0.219653179190751
expressed
circRNAs Xpo7:52370515-52375430:- 4916 94 1 0.0191212367778682
expressed
circRNAs Pcca:109125713-109141568:+ 15856 43 5 0.00271190716448032
expressed
circRNAs Tasor:3060713-3064512:+ 3800 107 6 0.0281578947368421
expressed
circRNAs Psd3:23555919-23573530:+ 17612 23 2 0.00130592777651601
expressed
circRNAs Psd3:23555919-23600154:+ 44236 75 9 0.00169545166832444
expressed
circRNAs intergenic:70754390-70761776:+ 7387 NA NA NA
expressed
circRNAs Fam120a:16124900-16129065:+ 4166 76 1 0.0182429188670187
expressed
circRNAs intergenic:19160994-19321551:+ 160558 125 5 0.000778534859676877
expressed
circRNAs Cdyl:29730437-29731094:- 658 170 11 0.258358662613982
expressed
circRNAs Arhgap12:54298407-54301447:+ 3041 206 17 0.0677408747122657
expressed
circRNAs Upf2:76245627-76265943:- 20317 59 2 0.0029039720431166
expressed
circRNAs Upf2:76250434-76265943:- 15510 43 2 0.00277240490006447
expressed
circRNAs Rsu1:80521386-80529452:- 8067 70 5 0.00867732738316599
expressed
circRNAs Rbm27:36640589-36645658:+ 5070 166 16 0.032741617357002
expressed
circRNAs Zfp532:61323689-61340634:+ 16946 225 17 0.0132774696093473
expressed
circRNAs intergenic:75203861-75207308:- 3448 NA NA NA
expressed
circRNAs Nfix:25886356-25886887:- 532 141 9 0.265037593984962
expressed
circRNAs Gab1:30869716-30870010:+ 295 60 8 0.203389830508475
expressed
circRNAs Ssbp2:20507150-20531444:+ 24295 83 4 0.00341634081086643
expressed
circRNAs Homer1:22950023-22964734:+ 14712 131 17 0.00890429581294182
expressed
circRNAs Arhgef28:25786589-25787923:- 1335 59 2 0.0441947565543071
expressed
circRNAs intergenic:33950934-33955969:- 5036 72 5 0.0142970611596505
expressed
circRNAs Lifr:56451097-56456188:+ 5092 89 4 0.0174783974862529
expressed
circRNAs Cplane1:57306001-57307728:+ 1728 110 9 0.0636574074074074
expressed
circRNAs Elf2:140366057-140387503:- 21447 103 12 0.00480253648528932
expressed
circRNAs Cept1:209143856-209152642:- 8787 160 15 0.0182087174234665
expressed
circRNAs St6galnac3:259591896-259592305:- 410 76 5 0.185365853658537
expressed
circRNAs Specc1l:14319170-14326640:- 7471 72 4 0.00963726408780618
expressed
circRNAs Specc1l:14319170-14348042:- 28873 43 6 0.00148928064281509
expressed
circRNAs intergenic:19306226-19398970:- 92745 18 3 0.000194080543425522
expressed
circRNAs Tet1:27409750-27415954:+ 6205 47 3 0.00757453666398066
expressed
circRNAs Hdac2:43092420-43093954:- 1535 83 1 0.054071661237785
expressed
circRNAs Ralgps1:12306722-12330607:- 23886 83 8 0.00347483881771749
expressed
circRNAs Mapkap1:13510410-13522529:+ 12120 117 8 0.00965346534653465
expressed
circRNAs Strbp:21878521-21904269:- 25749 92 4 0.00357295428948697
expressed
circRNAs Agps:62719200-62733674:+ 14475 104 4 0.00718480138169257
expressed
circRNAs intergenic:67723614-67757148:- 33535 NA NA NA
expressed
circRNAs intergenic:81121255-81143240:+ 21986 102 18 0.00463931592831802
expressed
circRNAs intergenic:81127393-81143240:+ 15848 81 17 0.0051110550227158
expressed
circRNAs Trim44:92183759-92225505:- 41747 72 9 0.00172467482693367
expressed
circRNAs Hipk3:94396940-94398038:- 1099 234 14 0.212920837124659
expressed
circRNAs intergenic:105139744-105144289:+ 4546 NA NA NA
expressed
circRNAs Stk4:160491308-160495240:+ 3933 107 5 0.0272056953979151
expressed
circRNAs Kmt2c:6219912-6222632:+ 2721 37 5 0.0135979419331128
expressed
circRNAs Mkln1:58714647-58739890:+ 25244 163 11 0.00645697987640627
expressed
circRNAs Creb3l2:64889575-64899587:- 10013 70 3 0.00699091181464097
expressed
circRNAs Ubn2:66172555-66232564:+ 60010 26 1 0.000433261123146142
expressed
circRNAs Rmnd5a:99275917-99291251:- 15335 92 10 0.00599934789696772
expressed
circRNAs Alms1:117422680-117446827:+ 24148 53 7 0.00219479874109657
expressed
circRNAs Kdm5a:152921913-152925673:+ 3761 89 6 0.0236639191704334
expressed
circRNAs Itpr2:180721313-180722357:- 1045 50 8 0.0478468899521531
expressed
circRNAs Tmtc1:182811463-182817396:- 5934 137 5 0.0230872935625211
expressed
circRNAs AABR07062583.1:183498456-183537970:- 39515 66 3 0.00167025180311274
expressed
circRNAs intergenic:2257913-2314821:+ 56909 54 2 0.000948883304925407
expressed
circRNAs Coq3:36040325-36046665:+ 6341 142 19 0.0223939441728434
expressed
circRNAs Nfib:100493404-100640984:- 147581 74 6 0.000501419559428382
expressed
circRNAs AABR07049060.1:101648419-101663967:+ 15549 135 12 0.00868223036851245
expressed
circRNAs intergenic:105114416-105114740:+ 325 72 5 0.221538461538462
expressed
circRNAs Dennd4c:105185997-105187360:+ 1364 96 9 0.0703812316715543
expressed
circRNAs Wdr78:122580014-122593611:- 13598 129 11 0.00948668921900279
expressed
circRNAs Nrdc:128678699-128681202:+ 2504 78 8 0.0311501597444089
expressed
circRNAs Eri3:136437825-136447778:+ 9954 102 8 0.0102471368294153
expressed
circRNAs Ccdc30:138433397-138449955:- 16559 117 7 0.00706564406063168
expressed
circRNAs intergenic:142152201-142154418:+ 2218 44 3 0.0198376916140667
expressed
circRNAs Tas1r2:158071477-158074209:+ 2733 50 3 0.0182949140139041
expressed
circRNAs Rere:167455211-167455676:+ 466 82 9 0.175965665236052
expressed
circRNAs Rere:167486001-167526275:+ 40275 94 2 0.00233395406579764
expressed
circRNAs Prkd3:1613963-1614878:- 916 150 8 0.163755458515284
expressed
circRNAs intergenic:4518806-4520635:- 1830 413 42 0.22568306010929
expressed
circRNAs Birc6:22033342-22038870:- 5529 360 45 0.0651112316874661
expressed
circRNAs Memo1:22362488-22407626:+ 45139 124 9 0.00274707016105807
expressed
circRNAs Mboat2:44055353-44060029:+ 4677 41 0 0.00876630318580287
expressed
circRNAs Snx13:54522274-54530157:+ 7884 132 6 0.0167427701674277
expressed
circRNAs Ralgapa1:76591791-76599536:- 7746 51 3 0.00658404337722696
expressed
circRNAs Trappc6b:80149001-80150524:- 1524 40 3 0.026246719160105
expressed
circRNAs Sipa1l1:106053312-106055105:+ 1794 412 37 0.229654403567447
expressed
circRNAs Mark3:136059672-136084622:+ 24951 62 4 0.00248487034587792
expressed
circRNAs intergenic:144211592-144275272:+ 63681 83 6 0.00130337149228184
expressed
circRNAs intergenic:145431315-145451840:+ 20526 121 7 0.00589496248660236
expressed
circRNAs Gnptab:28987514-28992637:+ 5124 157 19 0.03064012490242
expressed
circRNAs Actr6:30382502-30388657:- 6156 102 7 0.0165692007797271
expressed
circRNAs Srgap1:64125692-64131186:- 5495 78 8 0.0141947224749773
expressed
circRNAs Stk3:73834044-73848871:- 14828 84 3 0.00566495818721338
expressed
circRNAs intergenic:74258330-74259380:+ 1051 77 8 0.0732635585156993
expressed
circRNAs Ubr5:76837537-76845975:- 8439 NA NA NA
expressed
circRNAs Bbs9:23508992-23560371:+ 51380 122 3 0.00237446477228494
expressed
circRNAs Herpud2:26290097-26294259:- 4163 95 2 0.0228200816718712
expressed
circRNAs intergenic:28018432-28026404:- 7973 75 5 0.00940674777373636
expressed
circRNAs intergenic:45691134-45743143:+ 52010 66 8 0.00126898673332052
expressed
circRNAs Zfp609:71336875-71337745:- 871 194 14 0.222732491389208
expressed
circRNAs Rasa2:104493052-104514522:- 21471 76 11 0.00353965814354245
expressed
circRNAs Dnajc13:112777013-112778440:- 1428 56 9 0.0392156862745098
expressed
circRNAs Tbc1d5:1442054-1485363:+ 43310 94 8 0.00217039944585546
expressed
circRNAs Plcl2:1875552-1880538:- 4987 44 6 0.00882293964307199
expressed
circRNAs Dst:38014670-38022569:- 7900 73 5 0.00924050632911392
expressed
circRNAs Abi2:67242046-67257543:+ 15498 38 5 0.00245192928119757
expressed
circRNAs intergenic:73766839-73799430:- 32592 100 4 0.00306823760432008
expressed
circRNAs intergenic:73798311-73799430:- 1120 256 22 0.228571428571429
expressed
circRNAs Trip12:92325183-92327598:- 2416 58 5 0.0240066225165563
expressed
circRNAs Gigyf2:94463647-94481167:+ 17521 122 5 0.00696307288396781
expressed
circRNAs Gigyf2:94463647-94504892:+ 41246 129 6 0.00312757600737041
expressed
circRNAs Agap1:96769379-96775060:+ 5682 80 6 0.0140795494544175
expressed
circRNAs Rab31:113386175-113416653:- 30479 54 6 0.00177171167033039
expressed
circRNAs intergenic:113814772-113846055:- 31284 190 18 0.00607339214934152
expressed
circRNAs Washc1:113918918-113927885:+ 8968 148 17 0.0165031222123104
expressed
circRNAs Tspan7:13262784-13279026:- 16243 45 6 0.00277042418272487
expressed
circRNAs AC241873.1:1142577-1153312:- 10736 45 10 0.00419150521609538
expressed
circRNAs Map3k5:15488392-15494771:+ 6380 163 12 0.0255485893416928
expressed
circRNAs Hlcs:34495233-34500943:- 5711 293 24 0.0513045000875503
expressed
circRNAs Med13l:43576497-43576734:- 238 32 5 0.134453781512605
expressed
circRNAs Smim14:44440261-44456717:+ 16457 31 4 0.00188369690709121
expressed
circRNAs Optn:77176705-77178100:+ 1396 114 11 0.0816618911174785
expressed
circRNAs Cers6:55157605-55224851:+ 67247 58 8 0.000862492007078383
expressed
circRNAs Mkln1:58714647-58725647:+ 11001 131 10 0.0119080083628761
expressed
circRNAs Pcmtd1:12156802-12172003:- 15202 100 6 0.00657808183133798
expressed
circRNAs Hectd1:72537858-72538290:- 433 90 5 0.207852193995381
expressed
circRNAs Mta1:137924572-137936007:+ 11436 111 8 0.00970619097586569
expressed
circRNAs intergenic:70317585-70324895:+ 7311 195 17 0.0266721378744358
expressed
circRNAs Rfx7:79234306-79249597:+ 15292 75 8 0.00490452524195658
expressed
circRNAs Ibtk:93334030-93350656:- 16627 59 5 0.00354844529981356
expressed
circRNAs Rasa2:104504801-104514522:- 9722 38 4 0.00390866076938901
expressed
circRNAs Hdac4:99266783-99267021:- 239 66 2 0.276150627615063
expressed
circRNAs Tmem41b:174609600-174613577:- 3978 101 5 0.0253896430367019
expressed
circRNAs Hnrnph1:35876013-35876397:+ 385 66 4 0.171428571428571
expressed
circRNAs Cep112:96672236-96679543:+ 7308 120 3 0.0164203612479475
expressed
circRNAs Dcaf6:83636128-83638054:- 1927 26 4 0.0134924753502854
expressed
circRNAs Rb1:55151603-55154467:- 2865 81 8 0.0282722513089005
expressed
circRNAs Obi1:88651499-88659273:- 7775 123 26 0.0158199356913183
expressed
circRNAs intergenic:81289815-81428974:- 139160 35 2 0.000251509054325956
expressed
circRNAs Zfp827:32470120-32472456:- 2337 68 9 0.0290971330765939
expressed
circRNAs Ash1l:188269009-188286112:+ 17104 NA NA NA
expressed
circRNAs Lrig2:206956638-206976810:- 20173 83 7 0.00411441035046845
expressed
circRNAs Rev3l:44890495-44931228:+ 40734 NA NA NA
expressed
circRNAs Trpm7:119264196-119265879:- 1684 94 3 0.0558194774346793
expressed
circRNAs Tasp1:133012108-133050098:- 37991 88 6 0.0023163380800716
expressed
circRNAs Ubn2:66172555-66180964:+ 8410 26 1 0.00309155766944114
expressed
circRNAs Lrp6:168296980-168297373:- 394 80 1 0.203045685279188
expressed
circRNAs Atl2:2599223-2605598:+ 6376 114 7 0.0178795483061481
expressed
circRNAs intergenic:12179226-12179776:+ 551 98 6 0.177858439201452
expressed
circRNAs Dock4:60609626-60618957:+ 9332 79 5 0.00846549507072439
expressed
circRNAs Pnpla8:64252023-64256972:+ 4950 23 3 0.00464646464646465
expressed
circRNAs Arhgap5:73357940-73361828:+ 3889 NA NA NA
expressed
circRNAs Ralgapa1:76487880-76492176:- 4297 232 29 0.0539911566208983
expressed
circRNAs Nav3:52310713-52318397:- 7685 143 6 0.0186076772934288
expressed
circRNAs Gucy1a2:508994-509712:+ 719 151 13 0.210013908205841
expressed
circRNAs Uxs1:11209034-11219449:- 10416 NA NA NA
expressed
circRNAs Tnfrsf21:20596863-20599410:- 2548 130 11 0.0510204081632653
expressed
circRNAs Mmut:23325199-23349980:- 24782 183 10 0.00738439189734485
expressed
circRNAs Arid1b:45923228-46014665:+ 91438 108 4 0.00118112819615477
expressed
circRNAs Pik3c2a:185261106-185267832:+ 6727 114 11 0.016946632971607
expressed
circRNAs Rbbp6:192952650-192955267:+ 2618 64 2 0.0244461420932009
expressed
circRNAs Gnaq:233464787-233469856:+ 5070 59 3 0.0116370808678501
expressed
circRNAs RGD1311595:247944245-247960553:- 16309 322 34 0.0197436997976577
expressed
circRNAs Wwc1:20741182-20746474:- 5293 80 6 0.0151143019081806
expressed
circRNAs Wscd1:58342533-58353726:+ 11194 77 4 0.00687868500982669
expressed
circRNAs intergenic:84619089-84638229:- 19141 68 6 0.00355258345958936
expressed
circRNAs Epb41l5:35597462-35608096:- 10635 116 9 0.0109073812881993
expressed
circRNAs Cep350:73615097-73622224:- 7128 244 9 0.0342312008978676
expressed
circRNAs Prr14l:83236400-83236920:+ 521 130 11 0.249520153550864
expressed
circRNAs Nf2:85057352-85061960:- 4609 75 11 0.0162725103059232
expressed
circRNAs Psd3:23555922-23600154:+ 44233 60 8 0.00135645332670178
expressed
circRNAs Psd3:23687864-23729219:+ 41356 74 5 0.00178934132894864
expressed
circRNAs intergenic:19160994-19225009:+ 64016 47 1 0.000734191452136966
expressed
circRNAs Celf2:75579712-75616081:+ 36370 136 20 0.00373934561451746
expressed
circRNAs Nebl:84296197-84299839:- 3643 114 5 0.0312928904748833
expressed
circRNAs Mib1:2005294-2013322:+ 8029 114 6 0.0141985303275626
expressed
circRNAs intergenic:75429814-75430443:- 630 114 6 0.180952380952381
expressed
circRNAs Zfp827:32450974-32472456:- 21483 93 12 0.00432900432900433
expressed
circRNAs Rgs7bp:35086861-35104742:- 17882 76 6 0.00425008388323454
expressed
circRNAs Pdlim5:247883196-247894081:- 10886 68 7 0.00624655520852471
expressed
circRNAs Camsap1:3413579-3414759:- 1181 124 6 0.104995766299746
expressed
circRNAs Stk39:54516976-54566332:- 49357 138 9 0.00279595599408392
expressed
circRNAs Prkra:63497187-63500729:- 3543 66 6 0.0186282811176969
expressed
circRNAs Ino80:111250424-111251407:- 984 53 1 0.0538617886178862
expressed
circRNAs Ttbk2:112752502-112762808:- 10307 99 6 0.0096051227321238
expressed
circRNAs intergenic:10225077-10240112:- 15036 58 5 0.00385740888534185
expressed
circRNAs intergenic:168514863-168517342:- 2480 187 17 0.0754032258064516
expressed
circRNAs Asph:22717443-22738059:- 20617 122 13 0.00591744676723093
expressed
circRNAs Tmeff1:64346707-64358597:+ 11891 66 7 0.00555041628122109
expressed
circRNAs Nipsnap3b:69844124-69848818:+ 4695 128 15 0.0272630457933972
expressed
circRNAs Kdm4c:90817794-90827570:+ 9777 117 16 0.0119668610003068
expressed
circRNAs Eya3:150850432-150865550:+ 15119 126 9 0.0083338845161717
expressed
circRNAs Rere:167516581-167558250:+ 41670 142 10 0.00340772738180946
expressed
circRNAs Dtnb:28022406-28051704:+ 29299 110 6 0.00375439434792996
expressed
circRNAs Atad2b:29032002-29074704:+ 42703 82 9 0.00192023979579889
expressed
circRNAs Sos2:91933750-91961861:- 28112 60 2 0.00213431986340353
expressed
circRNAs Ppp1r13b:136430192-136436620:- 6429 88 7 0.0136879763571317
expressed
circRNAs Atp2b1:41167312-41167751:+ 440 94 7 0.213636363636364
expressed
circRNAs Trappc9:114249897-114280182:- 30286 32 5 0.00105659380571881
expressed
circRNAs Vps11:48682980-48683667:- 688 119 16 0.17296511627907
expressed
circRNAs Dmxl2:58945411-58952156:- 6746 138 5 0.0204565668544323
expressed
circRNAs Myo9a:64712695-64734479:+ 21785 87 9 0.00399357355978885
expressed
circRNAs Aagab:68539308-68542150:+ 2843 50 2 0.0175870559268378
expressed
circRNAs Qrich1:117318623-117334586:+ 15964 64 2 0.00400902029566525
expressed
circRNAs Tbc1d5:1473647-1485363:+ 11717 77 9 0.00657164803277289
expressed
circRNAs Dst:37910962-37923009:- 12048 45 4 0.00373505976095618
expressed
circRNAs Cnksr2:39850822-39864346:+ 13525 127 14 0.00939001848428835
expressed
circRNAs intergenic:119152559-119152714:+ 156 35 1 0.224358974358974
expressed
circRNAs Sergef:102613968-102660697:- 46730 71 6 0.00151936657393537
expressed
circRNAs Chsy1:127025462-127025957:+ 496 86 5 0.173387096774194
expressed
circRNAs Ppp6r3:218727735-218755192:- 27458 87 5 0.00316847548983903
expressed
circRNAs intergenic:71515700-71519615:+ 3916 89 3 0.0227272727272727
expressed
circRNAs Npepps:85169572-85172858:- 3287 56 5 0.0170368116823852
expressed
circRNAs Robo1:10020678-10022991:+ 2314 57 4 0.0246326707000864
expressed
circRNAs Ttc3:34612627-34631134:+ 18508 152 14 0.00821266479360277
expressed
circRNAs Phlpp1:26277463-26280241:+ 2779 87 9 0.0313062252608852
expressed
circRNAs Pbrm1:7126591-7138308:+ 11718 170 15 0.0145075951527564
expressed
circRNAs Capn7:7438795-7463395:+ 24601 180 22 0.00731677574082354
expressed
circRNAs Agtpbp1:5555491-5571375:+ 15885 89 12 0.00560276990871892
expressed
circRNAs Gli3:52477332-52555114:- 77783 100 7 0.00128562796497949
expressed
circRNAs intergenic:84855705-84901793:+ 46089 168 9 0.00364512139556076
expressed
circRNAs Arhgap21:87758882-87771508:- 12627 28 3 0.00221747049972282
expressed
circRNAs Golph3:62377060-62381205:+ 4146 51 3 0.012301013024602
expressed
circRNAs Arfip1:183520240-183542215:- 21976 79 10 0.00359483072442665
expressed
circRNAs Bag6:5129033-5131408:+ 2376 209 12 0.087962962962963
expressed
circRNAs Nup188:8887351-8892631:+ 5281 170 5 0.0321908729407309
expressed
circRNAs Stk39:54509941-54519757:- 9817 90 4 0.00916777019456046
expressed
circRNAs intergenic:156775155-156778136:- 2982 NA NA NA
expressed
circRNAs Prdm5:96732982-96787475:+ 54494 133 11 0.00244063566631189
expressed
circRNAs intergenic:103106261-103201011:+ 94751 108 10 0.00113982965878988
expressed
circRNAs intergenic:128327978-128337440:- 9463 55 3 0.00581211032442143
expressed
circRNAs Rere:167516581-167547741:+ 31161 77 3 0.00247103751484227
expressed
circRNAs Akap6:73787676-73789019:+ 1344 39 3 0.0290178571428571
expressed
circRNAs Ralgapa1:76491315-76492176:- 862 210 28 0.243619489559165
expressed
circRNAs intergenic:133777712-133778680:+ 969 65 3 0.0670794633642931
expressed
circRNAs intergenic:133785733-133795645:+ 9913 61 2 0.00615353576112176
expressed
circRNAs Stag1:109243253-109288160:+ 44908 101 8 0.00224904248686203
expressed
circRNAs Pja2:112005677-112008516:- 2840 60 3 0.0211267605633803
expressed
circRNAs Ube3a:116643750-116660509:+ 16760 28 2 0.00167064439140811
expressed
circRNAs Rsf1:162639900-162643789:+ 3890 28 7 0.00719794344473008
expressed
circRNAs Rnf169:164931730-164947123:- 15394 72 6 0.00467714694036638
expressed
circRNAs RGD1311595:247931326-247960553:- 29228 37 2 0.00126590940194334
expressed
circRNAs intergenic:276011500-276141673:- 130174 42 1 0.00032264507505339
expressed
circRNAs Rabep1:57508985-57541484:+ 32500 43 3 0.00132307692307692
expressed
circRNAs Dhx33:57634023-57634588:- 566 101 7 0.178445229681979
expressed
circRNAs Anapc7:39627016-39635912:- 8897 79 10 0.00887939754973587
expressed
circRNAs Dennd1b:56114438-56129496:+ 15059 86 10 0.00571087057573544
expressed
circRNAs Lin54:10786399-10794860:+ 8462 77 7 0.00909950366343654
expressed
circRNAs Dcun1d4:37238505-37262083:- 23579 104 6 0.00441070444039187
expressed
circRNAs Pde4dip:199880862-199882743:- 1882 105 10 0.0557917109458023
expressed
circRNAs Rapgef4:58689630-58709070:+ 19441 83 3 0.00426932770947997
expressed
circRNAs intergenic:112896028-112899649:- 3622 62 2 0.0171176145775814
expressed
circRNAs Snap25:129599354-129767336:+ 167983 7 0 4.16708833631975e-05
expressed
circRNAs Coq3:36040325-36054615:+ 14291 181 23 0.0126653138338815
expressed
circRNAs Dennd4c:105182877-105187360:+ 4484 156 20 0.0347903657448706
expressed
circRNAs intergenic:148050939-148054556:+ 3618 157 8 0.0433941404090658
expressed
circRNAs Clip4:23266868-23279721:- 12854 64 5 0.00497899486541154
expressed
circRNAs Oxsr1:127971477-127991861:- 20385 82 6 0.00402256561196959
expressed
circRNAs Pms1:53129625-53155776:+ 26152 133 13 0.00508565310492505
expressed
circRNAs Ntrk3:139943398-139956356:- 12959 140 8 0.0108033027239756
expressed
circRNAs Uvrag:164025518-164064815:- 39298 70 7 0.00178126113288208
expressed
circRNAs Uvrag:164046102-164064815:- 18714 75 8 0.00400769477396601
expressed
circRNAs Rps6kb1:73854212-73857079:- 2868 34 1 0.0118549511854951
expressed
circRNAs App:24547990-24550752:- 2763 58 2 0.0209916757148027
expressed
circRNAs N4bp2l2:628708-632694:- 3987 59 7 0.0147980938048658
expressed
circRNAs AABR07035338.1:10527308-10534434:- 7127 71 2 0.00996211589729199
expressed
circRNAs Gtf2i:25431710-25435591:+ 3882 66 4 0.0170015455950541
expressed
circRNAs Ralgps2:74485162-74513464:- 28303 61 3 0.0021552485602233
expressed
circRNAs Rgs7:93158565-93184258:- 25694 88 8 0.00342492410679536
expressed
circRNAs Ash2l:71013767-71016529:+ 2763 59 6 0.0213536011581614
expressed
circRNAs intergenic:19160994-19250082:+ 89089 31 1 0.000347966640101472
expressed
circRNAs Hars2:29633808-29634585:+ 778 51 1 0.0655526992287918
expressed
circRNAs Arhgap26:32088892-32094303:- 5412 72 4 0.0133037694013304
expressed
circRNAs Wdr7:59190041-59209831:+ 19791 55 1 0.00277904097822242
expressed
circRNAs Khdc4:188055409-188056256:+ 848 57 3 0.0672169811320755
expressed
circRNAs Khdc4:188055409-188059148:+ 3740 120 9 0.0320855614973262
expressed
circRNAs LOC294154:7363740-7372069:- 8330 88 3 0.0105642256902761
expressed
circRNAs Tanc1:45843760-45845123:+ 1364 84 4 0.06158357771261
expressed
circRNAs Stk39:54547246-54566332:- 19087 73 7 0.00382459265468644
expressed
circRNAs RGD1565616:123285078-123304722:- 19645 72 7 0.00366505472130313
expressed
circRNAs Zfp292:50318351-50323609:- 5259 130 9 0.0247195284274577
expressed
circRNAs Tmem245:73937165-73951450:- 14286 101 9 0.00706985860282794
expressed
circRNAs Eri3:136437825-136471341:+ 33517 77 7 0.00229734164752215
expressed
circRNAs Ago4:144539229-144547479:- 8251 60 4 0.00727184583686826
expressed
circRNAs Mark3:136102013-136107031:+ 5019 99 6 0.0197250448296473
expressed
circRNAs Ncald:76229137-76229533:- 397 62 3 0.156171284634761
expressed
circRNAs Cadm1:52136899-52153454:+ 16556 130 11 0.00785213819763228
expressed
circRNAs Herc1:72138878-72148728:+ 9851 59 4 0.00598923967109938
expressed
circRNAs Ick:85436186-85444178:+ 7993 107 4 0.0133867133742024
expressed
circRNAs Snrk:130762665-130768360:+ 5696 173 11 0.030372191011236
expressed
circRNAs Polh:17166589-17167490:+ 902 56 2 0.0620842572062084
expressed
circRNAs Agfg1:88630024-88653711:+ 23688 30 8 0.00126646403242148
expressed
circRNAs Gigyf2:94463647-94474809:+ 11163 133 6 0.0119143599390845
expressed
circRNAs Igf1r:128978104-128978649:+ 546 136 8 0.249084249084249
expressed
circRNAs Zranb1:204960841-204980121:+ 19281 37 2 0.00191898760437737
expressed
circRNAs Ankfy1:59294314-59298784:+ 4471 102 11 0.0228136882129278
expressed
circRNAs Psmd11:67821172-67828877:+ 7706 78 3 0.0101219828704905
expressed
circRNAs Npepps:85164768-85172858:- 8091 97 11 0.0119886293412434
expressed
circRNAs Cdk12:86175962-86195240:+ 19279 75 8 0.00389024326987914
expressed
circRNAs Nsf:91965974-91973005:- 7032 37 2 0.00526166097838453
expressed
circRNAs Prkdc:89434192-89447041:- 12850 130 11 0.0101167315175097
expressed
circRNAs Ttc28:51582921-51584301:- 1381 99 5 0.0716871832005793
expressed
circRNAs Ralgps2:74512346-74520636:- 8291 55 8 0.00663369919189483
expressed
circRNAs Akt3:95193009-95196402:- 3394 52 4 0.0153211549793754
expressed
circRNAs Wapl:11046372-11051389:+ 5018 73 10 0.0145476285372658
expressed
circRNAs Mtmr7:54792659-54804208:+ 11550 73 3 0.00632034632034632
expressed
circRNAs Fam120a:16124900-16143144:+ 18245 121 6 0.00663195395998904
expressed
circRNAs Cdyl:29730437-29757605:- 27169 187 12 0.00688284441827082
expressed
circRNAs Zmynd11:63860368-63879166:- 18799 71 9 0.00377679663811905
expressed
circRNAs Celf2:75588946-75616081:+ 27136 42 5 0.00154775943396226
expressed
circRNAs Phkb:22143683-22179584:- 35902 128 7 0.00356526098824578
expressed
circRNAs Phkb:22172781-22179584:- 6804 69 4 0.0101410934744268
expressed
circRNAs Lrrc40:264871216-264885562:+ 14347 88 11 0.00613368648497944
expressed
circRNAs Kmt2c:6164583-6169550:+ 4968 90 8 0.0181159420289855
expressed
circRNAs Ankib1:27509136-27524886:+ 15751 195 24 0.0123801663386452
expressed
circRNAs Lrp6:168260038-168267184:- 7147 33 2 0.0046173219532671
expressed
circRNAs Pigo:58467569-58467992:- 424 43 3 0.101415094339623
expressed
circRNAs Memo1:22362488-22376735:+ 14248 78 4 0.00547445255474453
expressed
circRNAs Fbxo33:80306621-80307306:- 686 163 7 0.237609329446064
expressed
circRNAs Mnat1:96070497-96108038:+ 37542 67 7 0.00178466783868734
expressed
circRNAs Smoc1:104828874-104846483:+ 17610 110 7 0.00624645088018171
expressed
circRNAs Cdc42bpb:135786660-135797661:- 11002 82 7 0.00745319032903109
expressed
circRNAs Tbcel:46716191-46730691:- 14501 121 8 0.00834425212054341
expressed
circRNAs Bckdhb:91509748-91527174:+ 17427 87 8 0.00499225339989671
expressed
circRNAs Zfp592:142849916-142852148:+ 2233 NA NA NA
expressed
circRNAs Folh1:150343285-150365730:- 22446 101 5 0.00449968814042591
expressed
circRNAs Glis3:246648294-246657760:- 9467 315 19 0.0332734762860463
expressed
circRNAs RGD1311595:247944245-247945662:- 1418 286 32 0.201692524682652
expressed
circRNAs Fbxw4:265331904-265401005:- 69102 15 0 0.000217070417643484
expressed
circRNAs Atrnl1:278580846-278749829:+ 168984 63 2 0.000372816361312314
expressed
circRNAs Atrnl1:278698312-278749829:+ 51518 93 8 0.001805194301021
expressed
circRNAs intergenic:95449289-95478222:- 28934 NA NA NA
expressed
circRNAs Gtf2i:25442325-25454041:+ 11717 86 1 0.00733976273790219
expressed
circRNAs Tbc1d1:45668936-45683858:- 14923 82 6 0.0054948736849159
expressed
circRNAs Kat6b:2849126-2867333:- 18208 112 11 0.00615114235500879
expressed
circRNAs Psd3:23487935-23492639:+ 4705 86 9 0.018278427205101
expressed
circRNAs Ranbp9:24032670-24045965:- 13296 94 7 0.00706979542719615
expressed
circRNAs Phkb:22158621-22179584:- 20964 105 7 0.00500858614768174
expressed
circRNAs St6galnac3:259561613-259564303:- 2691 NA NA NA
expressed
circRNAs Septin10:28757506-28772668:- 15163 162 17 0.0106839016025852
expressed
circRNAs Stk39:54509941-54566332:- 56392 163 11 0.00289048091927933
expressed
circRNAs Meis2:107697576-107745394:- 47819 63 5 0.00131746795206926
expressed
circRNAs Magi2:11460075-11497530:- 37456 69 5 0.0018421614694575
expressed
circRNAs Tet3:115104274-115106428:- 2155 NA NA NA
expressed
circRNAs Suclg2:127663314-127709016:- 45703 54 8 0.00118154169310549
expressed
circRNAs Erc1:152265847-152274059:- 8213 111 12 0.0135151588944357
expressed
circRNAs Lrp6:168219620-168221653:- 2034 85 5 0.0417895771878073
expressed
circRNAs RGD1310951:76925720-76926914:+ 1195 315 30 0.263598326359833
expressed
circRNAs Scmh1:139438595-139440842:+ 2248 109 7 0.0484875444839858
expressed
circRNAs intergenic:159113203-159119213:- 6011 67 5 0.0111462319081684
expressed
circRNAs Rere:167486001-167558250:+ 72250 168 10 0.00232525951557093
expressed
circRNAs Atad2b:29032002-29038377:+ 6376 78 12 0.0122333751568381
expressed
circRNAs Anks1b:31651430-31658885:+ 7456 52 0 0.00697424892703863
expressed
circRNAs Arhgap32:33312321-33335423:+ 23103 99 3 0.00428515777171796
expressed
circRNAs Arih1:64205386-64214997:- 9612 59 3 0.00613816063254265
expressed
circRNAs Zcwpw2:126307382-126317853:- 10472 NA NA NA
expressed
circRNAs Tbc1d5:1442054-1446134:+ 4081 39 0 0.00955648125459446
expressed
circRNAs Aff3:45203455-45205627:- 2173 103 8 0.0473999079613438
expressed
circRNAs Kdm6a:4876505-4898806:- 22302 90 2 0.00403551251008878
expressed
circRNAs Vta1:8846801-8860029:- 13229 65 11 0.00491344772847532
expressed
circRNAs Pde3b:184008119-184017761:+ 9643 98 7 0.0101628124027792
expressed
circRNAs Rabep1:57508985-57527668:+ 18684 114 12 0.0061014771997431
expressed
circRNAs Morc3:34065892-34070810:+ 4919 95 14 0.0193128684692011
expressed
circRNAs Psmd2:83939845-83940879:- 1035 89 6 0.0859903381642512
expressed
circRNAs Rps6kc1:109442255-109471561:- 29307 150 7 0.00511823113931825
expressed
circRNAs Mtmr1:301858-306376:- 4519 103 7 0.0227926532418677
expressed
circRNAs Large1:12652625-12713398:- 60774 14 0 0.000230361667818475
expressed
circRNAs Spg7:55882755-55886776:+ 4022 74 6 0.0183988065638986
expressed
circRNAs Sp3:59678949-59680308:- 1360 286 27 0.210294117647059
expressed
circRNAs Suclg2:127663314-127673795:- 10482 54 8 0.00515168860904408
expressed
circRNAs S100pbp:147363511-147368505:- 4995 222 32 0.0444444444444444
expressed
circRNAs Eif4g3:156396700-156416316:+ 19617 44 3 0.00224295254116328
expressed
circRNAs Hdac9:53883229-53890985:- 7757 36 2 0.00464096944695114
expressed
circRNAs Strn3:72418120-72430205:- 12086 110 14 0.00910143968227702
expressed
circRNAs Fut8:100396828-100397255:+ 428 73 3 0.170560747663551
expressed
circRNAs Maml2:12160079-12161683:+ 1605 362 19 0.225545171339564
expressed
circRNAs Scaper:60441497-60443706:- 2210 78 9 0.0352941176470588
expressed
circRNAs Herc1:72065616-72067595:+ 1980 141 8 0.0712121212121212
expressed
circRNAs Als2:65976760-65980632:- 3873 95 6 0.0245287890524141
expressed
circRNAs Agap1:96804834-96812078:+ 7245 90 16 0.0124223602484472
expressed
circRNAs Prpsap2:48022762-48039001:- 16240 53 5 0.00326354679802956
expressed
circRNAs Xpr1:72960660-72969502:- 8843 139 16 0.0157186475178107
expressed
circRNAs Vps54:106153575-106161579:+ 8005 137 10 0.0171143035602748
expressed
circRNAs Hmbox1:48231960-48241781:- 9822 64 3 0.00651598452453675
expressed
circRNAs Cables1:3397653-3400440:+ 2788 82 12 0.0294117647058824
expressed
circRNAs Smad4:69647502-69657373:- 9872 46 2 0.00465964343598055
expressed
circRNAs Ipo11:38006903-38014366:- 7464 21 2 0.00281350482315113
expressed
circRNAs St7l:207375745-207382937:+ 7193 69 5 0.00959265953009871
expressed
circRNAs Kmt2e:8223840-8242710:- 18871 213 24 0.0112871601928886
expressed
circRNAs St3gal5:99970321-99980034:+ 9714 99 7 0.0101914762198888
expressed
circRNAs Osbpl9:128714471-128733959:- 19489 98 8 0.00502847760275027
expressed
circRNAs Eif4g3:156454276-156463365:+ 9090 105 4 0.0115511551155116
expressed
circRNAs Rere:167516581-167526275:+ 9695 102 2 0.0105208870551831
expressed
circRNAs Sipa1l1:106068325-106084989:+ 16665 148 9 0.00888088808880888
expressed
circRNAs Mta1:137924572-137940563:+ 15992 103 4 0.00644072036018009
expressed
circRNAs intergenic:144189453-144275272:+ 85820 72 4 0.000838965276159403
expressed
circRNAs Arhgap32:33279134-33335423:+ 56290 162 8 0.00287795345532066
expressed
circRNAs Fgfr2:200648164-200672411:- 24248 91 7 0.00375288683602771
expressed
circRNAs Crebrf:16706378-16730140:- 23763 37 1 0.00155704246096873
expressed
circRNAs Nectin3:57937853-57965693:- 27841 24 1 0.000862038001508566
expressed
circRNAs intergenic:84619089-84633565:- 14477 42 5 0.0029011535539131
expressed
circRNAs Atf6:89163767-89176307:- 12541 109 16 0.00869149190654653
expressed
circRNAs Akt3:95167819-95208329:- 40511 95 7 0.0023450420873343
expressed
circRNAs intergenic:65598100-65613754:+ 15655 106 9 0.00677099968061322
expressed
circRNAs intergenic:103089622-103172127:+ 82506 66 4 0.000799941822412915
expressed
circRNAs Mllt3:106171074-106202563:- 31490 33 3 0.00104795173070816
expressed
circRNAs Mboat2:44055353-44107579:+ 52227 93 2 0.00178068814980757
expressed
circRNAs Ttc9:105395367-105398288:+ 2922 104 9 0.0355920602327173
expressed
circRNAs intergenic:14877356-14880661:- 3306 NA NA NA
expressed
circRNAs Ranbp3:10347615-10349027:- 1413 34 1 0.0240622788393489
expressed
circRNAs intergenic:49445634-49449263:- 3630 104 13 0.0286501377410468
expressed
circRNAs Gigyf2:94463647-94464799:+ 1153 122 6 0.105810928013877
expressed
circRNAs Acer3:163203870-163216364:- 12495 83 6 0.00664265706282513
expressed
circRNAs Fchsd2:166351174-166368428:+ 17255 69 10 0.00399884091567662
expressed
circRNAs Rbm4b:220015523-220016193:+ 671 154 2 0.229508196721311
expressed
circRNAs Npepps:85164768-85166817:- 2050 30 6 0.0146341463414634
expressed
circRNAs Adgrl3:28856160-28856393:- 234 57 4 0.243589743589744
expressed
circRNAs Atp8a1:42079272-42104685:+ 25414 93 3 0.00365940033052648
expressed
circRNAs Ehbp1:106916021-106930939:- 14919 150 12 0.0100542931831892
expressed
circRNAs Eif4ebp3:29457228-29457626:+ 399 41 3 0.102756892230576
expressed
circRNAs Spata5:124187476-124205983:+ 18508 91 9 0.00491679273827534
expressed
circRNAs Slc7a11:139502624-139520450:- 17827 90 6 0.0050485219049756
expressed
circRNAs Hace1:50659751-50687868:+ 28118 117 12 0.00416103563553596
expressed
circRNAs Nelfb:2423174-2426420:- 3247 143 5 0.0440406529103788
expressed
circRNAs Ralgapa2:140598632-140622850:- 24219 67 5 0.00276642305627813
expressed
circRNAs intergenic:148050939-148060187:+ 9249 58 4 0.00627094821061736
expressed
circRNAs Eif4g3:156506448-156517254:+ 10807 132 14 0.0122143055427038
expressed
circRNAs Rere:167486001-167615430:+ 129430 160 13 0.0012361894460326
expressed
circRNAs Camta1:168985430-169005490:- 20061 30 0 0.00149543891132047
expressed
circRNAs Arhgap32:33312321-33317709:+ 5389 76 1 0.0141028020040824
expressed
circRNAs Kansl1l:73766839-73773659:- 6821 100 4 0.0146606069491277
expressed
circRNAs AC241873.1:1126684-1128138:- 1455 31 3 0.0213058419243986
expressed
circRNAs Reps1:13262070-13268495:+ 6426 77 3 0.0119825708061002
expressed
circRNAs Folh1:150357367-150382015:- 24649 108 9 0.00438151649154124
expressed
circRNAs Atrnl1:278580846-278594581:+ 13736 110 7 0.00800815375655213
expressed
circRNAs Atrnl1:278679022-278731755:+ 52734 115 10 0.00218075624834073
expressed
circRNAs Nectin3:57955724-57965693:- 9970 68 4 0.00682046138415246
expressed
circRNAs Arsb:23399715-23410608:+ 10894 148 8 0.0135854598861759
expressed
circRNAs Tet2:238742934-238746181:- 3248 NA NA NA
expressed
circRNAs Ankib1:27509136-27563899:+ 54764 75 4 0.00136951281863998
expressed
circRNAs Rere:167486001-167581074:+ 95074 75 8 0.000788859204409197
expressed
circRNAs Dtnb:28022406-28084649:+ 62244 160 8 0.00257052888631836
expressed
circRNAs Zc3h14:122741264-122741693:+ 430 85 6 0.197674418604651
expressed
circRNAs Gls:54232163-54235344:+ 3182 89 4 0.0279698302954117
expressed
circRNAs Slc26a11:108486117-108494849:+ 8733 82 5 0.00938967136150235
expressed
circRNAs Igsf11:64301158-64305268:- 4111 105 7 0.0255412308440769
expressed
circRNAs Disp1:101502509-101503027:- 519 150 10 0.289017341040462
expressed
circRNAs Dcun1d4:37228632-37254001:- 25370 94 6 0.00370516357903035
expressed
circRNAs intergenic:69800154-69819258:+ 19105 101 5 0.00528657419523685
expressed
circRNAs Strbp:21828368-21904269:- 75902 41 2 0.000540170219493558
expressed
circRNAs Pcmtd1:12171585-12172003:- 419 81 4 0.193317422434368
expressed
circRNAs Epha7:43659900-43661144:+ 1245 113 8 0.0907630522088353
expressed
circRNAs Atad2b:29032002-29106327:+ 74326 27 3 0.000363264537308613
expressed
circRNAs Trps1:90253169-90277429:- 24261 41 2 0.00168995507192614
expressed
circRNAs Picalm:154406807-154418787:+ 11981 71 8 0.00592604957849929
expressed
circRNAs Cdc73:60462943-60484400:- 21458 138 3 0.00643116786280175
expressed
circRNAs Ralgps2:74485162-74520636:- 35475 119 9 0.00335447498238196
expressed
circRNAs Akt3:95167819-95230772:- 62954 41 6 0.000651269180671601
expressed
circRNAs Tasor:3060713-3072642:+ 11930 38 2 0.00318524727577536
expressed
circRNAs Ccser2:14184372-14186953:- 2582 31 8 0.012006196746708
expressed
circRNAs Usp6nl:75797811-75873151:- 75341 74 12 0.000982200926454387
expressed
circRNAs Slc38a9:44554761-44564131:+ 9371 109 7 0.0116316294952513
expressed
circRNAs Arfgef2:163592872-163595055:+ 2184 150 16 0.0686813186813187
expressed
circRNAs Kdm4c:90916008-90957243:+ 41236 89 10 0.00215830827432341
expressed
circRNAs Srbd1:9405093-9434931:- 29839 181 12 0.00606588692650558
expressed
circRNAs Slc38a1:138002505-138021168:- 18664 70 6 0.00375053579082726
expressed
circRNAs Satb1:2205172-2246426:+ 41255 90 6 0.00218155375106048
expressed
circRNAs Mfsd6:53646697-53648288:+ 1592 369 30 0.23178391959799
expressed
circRNAs Chuk:263867359-263876614:- 9256 58 4 0.00626620570440795
expressed
circRNAs Rufy3:21075632-21093811:- 18180 68 6 0.00374037403740374
expressed
circRNAs Parg:8416756-8421217:+ 4462 81 7 0.0181532944867772
expressed
circRNAs Zfp827:32527921-32528958:- 1038 252 16 0.242774566473988
expressed
circRNAs Pigk:257936685-257971762:+ 35078 85 4 0.0024231712184275
expressed
circRNAs Dennd1a:22217774-22259630:- 41857 97 14 0.00231741405260769
expressed
circRNAs Ola1:59847598-59862336:- 14739 62 4 0.00420652690141801
expressed
circRNAs Qser1:94710549-94724521:- 13973 22 3 0.00157446503971946
expressed
circRNAs Ecpas:75990187-76032992:- 42806 71 8 0.00165864598420782
expressed
circRNAs Macf1:141215063-141229777:- 14715 86 6 0.00584437648657832
expressed
circRNAs Mipol1:78285568-78353348:+ 67781 98 10 0.00144583290302592
expressed
circRNAs Mark3:136059672-136091144:+ 31473 79 9 0.00251008801194675
expressed
circRNAs Stk3:73808151-73848871:- 40721 152 12 0.00373271776233393
expressed
circRNAs Uxs1:11194239-11219449:- 25211 97 7 0.00384752687319027
expressed
circRNAs Zranb1:204960841-204961691:+ 851 167 20 0.196239717978848
expressed
circRNAs Morc3:34060062-34073206:+ 13145 69 7 0.00524914416127805
expressed
circRNAs Cep350:73577420-73579409:- 1990 166 25 0.0834170854271357
expressed
circRNAs Akt3:95167819-95196402:- 28584 72 5 0.00251889168765743
expressed
circRNAs Sclt1:128562842-128636642:- 73801 93 10 0.00126014552648338
expressed
circRNAs intergenic:129599047-129767336:+ 168290 7 0 4.15948660051102e-05
expressed
circRNAs Tshz2:166743545-166746478:+ 2934 NA NA NA
expressed
circRNAs Ankib1:27509136-27537918:+ 28783 227 25 0.00788659972900671
expressed
circRNAs Nrxn1:14755038-14758647:- 3610 93 3 0.0257617728531856
expressed
circRNAs Mlip:84434784-84461546:- 26763 75 7 0.00280237641520009
expressed
circRNAs Tmeff2:55389457-55390831:- 1375 67 7 0.0487272727272727
expressed
circRNAs Nop58:66517098-66518856:+ 1759 53 9 0.0301307561114269
expressed
circRNAs Bmpr2:66618610-66620541:+ 1932 51 0 0.0263975155279503
expressed
circRNAs Yes1:121831708-121843361:+ 11654 98 2 0.0084091299124764
expressed
circRNAs Slc8a1:4298605-4315682:- 17078 89 4 0.00521138306593278
expressed
circRNAs Strn3:72429638-72430205:- 568 25 4 0.0440140845070423
expressed
circRNAs Nars2:161988635-162006381:+ 17747 101 7 0.00569110272158675
expressed
circRNAs Acap2:73151999-73179042:+ 27044 53 5 0.00195976926490164
expressed
circRNAs Ash1l:188301023-188330330:+ 29308 84 3 0.00286611164187253
expressed
circRNAs Strbp:21859562-21904269:- 44708 85 7 0.00190122573141272
expressed
circRNAs Ambra1:80718406-80732927:+ 14522 80 5 0.00550888307395676
expressed
circRNAs Erc1:152355108-152355930:- 823 167 12 0.202916160388821
expressed
circRNAs Ripk2:29851601-29865341:- 13741 83 7 0.00604031729859544
expressed
circRNAs Arid1a:151944769-151947717:- 2949 236 8 0.0800271278399457
expressed
circRNAs Rab10:27673701-27686187:- 12487 66 2 0.00528549691679347
expressed
circRNAs Kansl1l:73752937-73773659:- 20723 66 3 0.0031848670559282
expressed
circRNAs Smchd1:119776845-119792090:- 15246 89 10 0.00583759674668766
expressed
circRNAs Sergef:102527975-102660697:- 132723 151 16 0.00113770785771871
expressed
circRNAs Atrnl1:278698312-278731755:+ 33444 108 13 0.00322927879440258
expressed
circRNAs intergenic:43420839-43461320:+ 40482 99 6 0.00244553134726545
expressed
circRNAs Mtrf1:61664226-61683055:+ 18830 34 3 0.001805629314923
expressed
circRNAs Psd3:23555919-23624759:+ 68841 86 11 0.00124925553086097
expressed
circRNAs Psd3:23710906-23729219:+ 18314 57 3 0.00311237304794147
expressed
circRNAs Riok1:27440591-27442626:- 2036 68 5 0.0333988212180747
expressed
circRNAs Carmil1:43258446-43290432:+ 31987 90 5 0.00281364304248601
expressed
circRNAs Tet1:27409750-27411951:+ 2202 NA NA NA
expressed
circRNAs Pank2:123829471-123833222:+ 3752 66 2 0.017590618336887
expressed
circRNAs Srpk2:8120652-8149019:+ 28368 27 1 0.000951776649746193
expressed
circRNAs Nfib:100493404-100523952:- 30549 82 6 0.00268421224917346
expressed
circRNAs intergenic:164432862-164528719:- 95858 NA NA NA
expressed
circRNAs Rere:167516581-167615430:+ 98850 189 16 0.00191198786039454
expressed
circRNAs Arih1:64205386-64233082:- 27697 72 3 0.00259955951908149
expressed
circRNAs Pak3:114972099-114999004:+ 26906 151 13 0.00561213112316955
expressed
circRNAs Chd2:134843160-134848903:- 5744 89 2 0.0154944289693593
expressed
circRNAs Unc5d:67350584-67390225:+ 39642 98 6 0.00247212552343474
expressed
circRNAs Mctp1:3809213-3839676:+ 30464 131 8 0.00430015756302521
expressed
circRNAs Eif4e3:132075419-132094750:- 19332 122 10 0.00631078005379681
expressed
circRNAs intergenic:151118221-151123637:- 5417 NA NA NA
expressed
circRNAs Erc1:152214416-152233430:- 19015 84 9 0.00441756508019984
expressed
circRNAs Pias1:67808880-67812158:- 3279 65 8 0.0198231168039036
expressed
circRNAs AABR07002068.1:65850468-65852263:+ 1796 416 34 0.23162583518931
expressed
circRNAs Abhd2:141053114-141055207:+ 2094 85 9 0.0405921680993314
expressed
circRNAs Pcf11:157470071-157490006:- 19936 167 15 0.00837680577849117
expressed
circRNAs C2cd3:165414771-165415667:+ 897 60 1 0.0668896321070234
expressed
circRNAs Dennd5a:174527904-174529818:- 1915 135 11 0.0704960835509138
expressed
circRNAs Brsk2:214933395-214938246:+ 4852 140 5 0.0288540807914262
expressed
circRNAs Hectd2:255200465-255220207:+ 19743 31 2 0.00157017677151395
expressed
circRNAs Cpeb3:255706980-255764689:- 57710 45 8 0.000779760873332178
expressed
circRNAs Pkd1:13931236-13935484:+ 4249 69 5 0.0162391150859026
expressed
circRNAs Dop1b:34017712-34018067:+ 356 49 4 0.137640449438202
expressed
circRNAs Dscam:37123494-37132531:- 9038 119 8 0.0131666297853507
expressed
circRNAs AABR07033720.1:37459699-37475255:- 15557 110 5 0.00707077199974288
expressed
circRNAs intergenic:587083-591296:- 4214 412 30 0.0977693402942572
expressed
circRNAs Eprs:103356835-103362959:+ 6125 64 2 0.0104489795918367
expressed
circRNAs Syt14:111709661-111716205:- 6545 31 3 0.00473644003055768
expressed
circRNAs Atp8a1:42079272-42125096:+ 45825 163 4 0.003557010365521
expressed
circRNAs Adcy1:87328008-87357732:+ 29725 96 5 0.0032296047098402
expressed
circRNAs Rtn4:114139416-114142680:+ 3265 NA NA NA
expressed
circRNAs Kcnma1:954140-977590:+ 23451 135 11 0.00575668414992964
expressed
circRNAs intergenic:47963486-47964008:+ 523 41 4 0.0783938814531549
expressed
circRNAs intergenic:34987503-35116593:+ 129091 83 7 0.000642957293692047
expressed
circRNAs Mtmr7:54792659-54826033:+ 33375 151 5 0.00452434456928839
expressed
circRNAs Tusc3:56313381-56326806:+ 13426 41 4 0.00305377625502756
expressed
circRNAs intergenic:82621432-82623036:- 1605 388 22 0.241744548286604
expressed
circRNAs Ntrk2:6203226-6211699:- 8474 69 4 0.00814255369365117
expressed
circRNAs intergenic:23748782-23761307:+ 12526 112 8 0.00894140188408111
expressed
circRNAs Dtna:14595550-14616707:+ 21158 171 17 0.00808204934303809
expressed
circRNAs Nr3c1:31733544-31749642:- 16099 50 4 0.0031057829678862
expressed
circRNAs Rnf150:24195454-24221057:+ 25604 105 5 0.00410092173097953
expressed
circRNAs intergenic:34750936-34752697:- 1762 378 24 0.214528944381385
expressed
circRNAs Ipo11:37974029-38014366:- 40338 104 8 0.00257821409093163
expressed
circRNAs Dennd1a:22198808-22239368:- 40561 109 22 0.00268731047064915
expressed
circRNAs Kiz:141105392-141107311:+ 1920 236 18 0.122916666666667
expressed
circRNAs AABR07059159.1:5722369-5734607:- 12239 52 3 0.00424871313015769
expressed
circRNAs Magi2:11226653-11227291:- 639 141 8 0.220657276995305
expressed
circRNAs Vps50:28457541-28467072:+ 9532 107 4 0.0112253462022661
expressed
circRNAs Manea:40847502-40856420:- 8919 42 4 0.00470904809956273
expressed
circRNAs Slc44a1:70292288-70326250:+ 33963 88 4 0.00259105497158673
expressed
circRNAs Focad:106448479-106477676:+ 29198 104 5 0.00356188780053428
expressed
circRNAs Elavl2:109560566-109563853:- 3288 80 3 0.024330900243309
expressed
circRNAs Nrxn1:14450092-14490352:- 40261 235 22 0.00583691413526738
expressed
circRNAs Nrxn1:14480490-14490352:- 9863 70 10 0.007097232079489
expressed
circRNAs Dtnb:28004505-28051704:+ 47200 81 2 0.00171610169491525
expressed
circRNAs Myt1l:48820833-48857932:+ 37100 NA NA NA
expressed
circRNAs Nrcam:64852693-64861750:+ 9058 68 6 0.00750717597703687
expressed
circRNAs Tmem63c:111076483-111077776:+ 1294 87 3 0.0672333848531685
expressed
circRNAs Slc41a2:26522315-26526603:+ 4289 179 9 0.0417346700862672
expressed
circRNAs Slc41a2:26522315-26542836:+ 20522 40 3 0.00194912776532502
expressed
circRNAs Anks1b:30708031-30735182:+ 27152 86 3 0.0031673541543901
expressed
circRNAs Anks1b:30727478-30735182:+ 7705 86 3 0.0111615833874108
expressed
circRNAs intergenic:32922004-32982696:- 60693 199 7 0.00327879656632561
expressed
circRNAs intergenic:52745151-52745558:- 408 77 4 0.188725490196078
expressed
circRNAs Rims2:78432827-78520474:+ 87648 176 16 0.00200803212851406
expressed
circRNAs Rims2:78462288-78520474:+ 58187 87 6 0.00149517933559042
expressed
circRNAs intergenic:103024404-103025030:+ 627 130 10 0.207336523125997
expressed
circRNAs Ep300:122834692-122835329:+ 638 168 24 0.263322884012539
expressed
circRNAs Atxn10:126256293-126276494:+ 20202 149 8 0.00737550737550738
expressed
circRNAs Cntn5:7874228-7953107:- 78880 136 9 0.00172413793103448
expressed
circRNAs Bmper:24402280-24434916:+ 32637 94 8 0.0028801666819867
expressed
circRNAs Myo5a:82038973-82045524:+ 6552 97 1 0.0148046398046398
expressed
circRNAs Ephb1:110656176-110656857:- 682 179 18 0.262463343108504
expressed
circRNAs Rims1:28529457-28534987:- 5531 98 6 0.0177183149520882
expressed
circRNAs Rims1:28529457-28552133:- 22677 133 9 0.00586497332098602
expressed
circRNAs Bend6:38321692-38326937:+ 5246 85 8 0.0162028211971026
expressed
circRNAs Map2:73378062-73399557:+ 21496 80 6 0.00372162262746558
expressed
circRNAs Fer:111607928-111653491:+ 45564 94 11 0.00206303221841805
expressed
circRNAs intergenic:82845576-82846306:- 731 157 14 0.214774281805746
expressed
circRNAs Sergef:102638885-102660697:- 21813 166 14 0.0076101407417595
expressed
circRNAs AC126641.1:136685584-136699335:- 13752 110 6 0.00799883653286795
expressed
circRNAs Ntrk3:140131618-140142798:- 11181 20 0 0.00178874877023522
expressed
circRNAs Sh3gl3:144154619-144177718:+ 23100 155 17 0.00670995670995671
expressed
circRNAs intergenic:195009269-195011851:- 2583 163 10 0.0631049167634534
expressed
circRNAs RGD1311595:247922780-247960553:- 37774 38 12 0.0010059829512363
expressed
circRNAs Nf1:66891013-66900528:+ 9516 121 5 0.0127154266498529
expressed
circRNAs Ncam2:20501666-20531756:+ 30091 98 11 0.00325678774384367
expressed
circRNAs Ncam2:20634697-20650229:+ 15533 107 5 0.00688855984033992
expressed
circRNAs Ttc3:34668091-34722272:+ 54182 39 0 0.000719796242294489
expressed
circRNAs Stxbp5l:66345745-66426089:+ 80345 172 13 0.00214076793826623
expressed
circRNAs Dlg1:72245130-72314401:- 69272 163 12 0.00235304307656773
expressed
circRNAs AABR07035916.1:27441155-27441367:+ 213 46 3 0.215962441314554
expressed
circRNAs Cdh7:31140421-31163102:+ 22682 167 9 0.00736266643153161
expressed
circRNAs Swt1:68752167-68763048:- 10882 33 1 0.00303253078478221
expressed
circRNAs intergenic:92762599-92807534:+ 44936 101 6 0.00224764108954958
expressed
circRNAs Epha5:25672666-25673329:+ 664 142 7 0.213855421686747
expressed
circRNAs Ppp3cc:51915280-51944899:- 29620 116 5 0.00391627278865631
expressed
circRNAs intergenic:96720323-96720961:- 639 139 17 0.217527386541471
expressed
circRNAs Ntrk2:6169817-6189453:- 19637 126 8 0.00641645872587462
expressed
circRNAs Hecw1:53483964-53563999:+ 80036 65 2 0.000812134539457244
expressed
circRNAs Nol4:13881301-13892278:- 10978 94 5 0.00856257970486427
expressed
circRNAs Dcc:66581616-66603887:- 22272 127 5 0.00570222701149425
expressed
circRNAs Mapk4:69943105-69944476:- 1372 335 22 0.244169096209913
expressed
circRNAs Mctp1:3809213-3860857:+ 51645 36 3 0.000697066511762997
expressed
circRNAs intergenic:39021037-39042852:- 21816 190 5 0.00870920425375871
expressed
circRNAs intergenic:145501970-145513090:- 11121 80 4 0.00719359769804874
expressed
circRNAs Gnaz:14618775-14619985:- 1211 282 20 0.232865400495458
expressed
circRNAs Casc4:113846735-113862070:+ 15336 176 20 0.0114762649973918
expressed
circRNAs Zmynd8:162499187-162501905:- 2719 55 6 0.0202280250091946
expressed
circRNAs Rundc3b:22532122-22561809:+ 29688 125 3 0.00421045540285637
expressed
circRNAs Ptprz1:50103025-50117606:+ 14582 45 4 0.00308599643395968
expressed
circRNAs Ubn2:66172555-66200637:+ 28083 190 10 0.00676565893957198
expressed
circRNAs intergenic:132075419-132114473:- 39055 232 19 0.00594034054538471
expressed
circRNAs Grin2b:169601016-169609450:- 8435 103 6 0.0122110254890338
expressed
circRNAs C2cd5:177261696-177292170:- 30475 61 5 0.00200164068908942
expressed
circRNAs Szrd1:159643630-159643881:- 252 71 13 0.281746031746032
expressed
circRNAs Rere:167516581-167581074:+ 64494 172 13 0.00266691475175985
expressed
circRNAs Dock4:60609626-60633969:+ 24344 101 6 0.00414886625041078
expressed
circRNAs Arhgap5:73357940-73385888:+ 27949 33 6 0.00118072202941071
expressed
circRNAs intergenic:32949652-32982696:- 33045 143 2 0.00432743228930247
expressed
circRNAs Grip1:64707678-64722547:+ 14870 64 6 0.0043039677202421
expressed
circRNAs Ptk2:114490398-114499158:- 8761 91 3 0.0103869421298938
expressed
circRNAs Atxn10:126256293-126283984:+ 27692 115 8 0.00415282392026578
expressed
circRNAs Elavl3:23035955-23048640:- 12686 167 15 0.013164117925272
expressed
circRNAs Dmxl2:59022287-59025874:- 3588 49 5 0.0136566332218506
expressed
circRNAs Pak3:114972099-114978572:+ 6474 102 8 0.0157553290083411
expressed
circRNAs intergenic:144328480-144330480:+ 2001 NA NA NA
expressed
circRNAs Cdc42bpa:98386342-98403224:+ 16883 34 0 0.00201386009595451
expressed
circRNAs Ugcg:76403738-76415437:+ 11700 53 3 0.00452991452991453
expressed
circRNAs Cwf19l2:19003638-19012898:+ 9261 89 8 0.00961019328366267
expressed
circRNAs Angpt1:81386433-81437431:- 50999 75 7 0.00147061707092296
expressed
circRNAs Myo9a:64635064-64644354:+ 9291 82 7 0.00882574534495749
expressed
circRNAs Lca5:90958620-90962468:- 3849 177 22 0.0459859703819174
expressed
circRNAs Rabep1:57549452-57563686:+ 14235 52 3 0.00365296803652968
expressed
circRNAs AC105531.1:71297308-71306105:+ 8798 74 5 0.00841100250056831
expressed
circRNAs Bbs9:23851919-23884848:+ 32930 103 6 0.00312784694807167
expressed
circRNAs intergenic:62566642-62581037:+ 14396 72 7 0.00500138927479855
expressed
circRNAs Pi4ka:87902732-87908586:+ 5855 144 3 0.0245943637916311
expressed
circRNAs intergenic:95167819-95348984:- 181166 135 13 0.000745172935318989
expressed
circRNAs Tp53bp1:113195876-113197193:- 1318 318 16 0.241274658573596
expressed
circRNAs Vps50:28457541-28478841:+ 21301 140 7 0.00657246138678935
expressed
circRNAs intergenic:82146666-82171569:- 24904 403 30 0.016182139415355
expressed
circRNAs Wdr7:59190041-59192425:+ 2385 188 13 0.0788259958071279
expressed
circRNAs Dhx29:44804777-44806942:+ 2166 161 9 0.0743305632502308
expressed
circRNAs Mllt3:106171074-106171781:- 708 126 16 0.177966101694915
expressed
circRNAs Ncapg2:144343082-144347969:+ 4888 56 1 0.0114566284779051
expressed
circRNAs Esco1:1812898-1819028:- 6131 15 2 0.00244658293916164
expressed
circRNAs Nfib:100640453-100640984:- 532 140 16 0.263157894736842
expressed
circRNAs intergenic:19160994-19219406:+ 58413 69 3 0.00118124390118638
expressed
circRNAs Ank2:231383147-231409493:- 26347 66 4 0.00250502903556382
expressed
circRNAs Spred1:108833170-108851078:+ 17909 120 10 0.00670054162711486
expressed
circRNAs Mkln1:58714647-58780524:+ 65878 122 10 0.00185190807249765
expressed
circRNAs Kcmf1:100779730-100783015:- 3286 68 6 0.0206938527084601
expressed
circRNAs Erc1:152265847-152298116:- 32270 33 5 0.0010226216299969
expressed
circRNAs Ccdc30:138433397-138436136:- 2740 40 1 0.0145985401459854
expressed
circRNAs Khdrbs3:110105483-110121093:+ 15611 102 7 0.0065338543334828
expressed
circRNAs Arhgef12:47303909-47306590:- 2682 52 5 0.0193885160328113
expressed
circRNAs Zfp148:70539679-70570814:- 31136 128 10 0.00411099691675231
expressed
circRNAs intergenic:257626382-257634977:+ 8596 50 2 0.00581665891112145
expressed
circRNAs intergenic:133785728-133795645:+ 9918 87 3 0.0087719298245614
expressed
circRNAs Kcnk2:107733302-107772361:- 39060 118 13 0.00302099334357399
expressed
circRNAs Arfip1:183520240-183534433:- 14194 118 12 0.0083133718472594
expressed
circRNAs Sobp:47860620-47896656:- 36037 98 13 0.00271942725532092
expressed
circRNAs intergenic:133777712-133791177:+ 13466 NA NA NA
expressed
circRNAs Lrrc28:128501692-128526855:- 25164 62 2 0.00246383722778573
expressed
circRNAs Dym:71136036-71149287:+ 13252 184 14 0.0138846966495623
expressed
circRNAs Nhsl1:13696687-13704515:+ 7829 NA NA NA
expressed
circRNAs Zc3h4:78369712-78370333:+ 622 49 4 0.0787781350482315
expressed
circRNAs Luzp2:112034274-112056979:+ 22706 67 5 0.00295076191315071
expressed
circRNAs Gabrg3:112435004-112436794:- 1791 53 4 0.0295924064768286
expressed
circRNAs Gabra5:112926910-112929030:- 2121 84 8 0.0396039603960396
expressed
circRNAs Gabrb3:113204014-113229405:+ 25392 41 6 0.00161468178954001
expressed
circRNAs intergenic:120860173-120955517:- 95345 75 3 0.000786617022392365
expressed
circRNAs Tjp1:126188351-126195625:- 7275 88 5 0.0120962199312715
expressed
circRNAs Lrrc28:128501692-128526760:- 25069 68 2 0.00271251346284255
expressed
circRNAs Ntrk3:140044382-140134063:- 89682 74 1 0.000825137708793292
expressed
circRNAs Ntrk3:140044382-140142798:- 98417 96 3 0.00097544123474603
expressed
circRNAs Ntrk3:140131618-140158228:- 26611 38 1 0.00142798091014994
expressed
circRNAs Hdgfl3:143712491-143723739:- 11249 82 13 0.0072895368477198
expressed
circRNAs Fchsd2:166378662-166385907:+ 7246 104 8 0.0143527463428098
expressed
circRNAs Sbf2:175171303-175218889:- 47587 99 12 0.00208040010927354
expressed
circRNAs Tle4:231457046-231498197:- 41152 80 7 0.00194401244167963
expressed
circRNAs Pcsk5:236196243-236229567:+ 33325 130 15 0.00390097524381095
expressed
circRNAs Rfx3:245926333-245937626:- 11294 77 8 0.00681777935186825
expressed
circRNAs Rfx3:245955041-246010590:- 55550 104 6 0.00187218721872187
expressed
circRNAs Sorbs1:259396273-259402838:- 6566 84 11 0.0127931769722814
expressed
circRNAs Aff4:38712831-38720071:+ 7241 41 4 0.00566220135340423
expressed
circRNAs Aff4:38712831-38725063:+ 12233 47 5 0.00384206654132265
expressed
circRNAs Gdpd1:74336161-74360926:- 24766 147 2 0.00593555681175806
expressed
circRNAs Npepps:85146827-85148338:- 1512 75 3 0.0496031746031746
expressed
circRNAs Prkca:96264760-96266403:- 1644 66 6 0.0401459854014599
expressed
circRNAs Zbtb20:62059611-62067655:- 8045 146 13 0.0181479179614667
expressed
circRNAs Ccdc50:76771291-76783665:- 12375 45 4 0.00363636363636364
expressed
circRNAs Tpst1:30068980-30083826:- 14847 33 4 0.00222267124671651
expressed
circRNAs Tmed2:37474837-37478321:- 3485 55 6 0.0157819225251076
expressed
circRNAs Ksr2:44761634-44762147:- 514 147 12 0.285992217898833
expressed
circRNAs Ksr2:44821090-44825909:- 4820 27 1 0.00560165975103734
expressed
circRNAs Sez6l:50197281-50202120:+ 4840 69 3 0.0142561983471074
expressed
circRNAs intergenic:72342021-72367981:- 25961 32 3 0.00123261815800624
expressed
circRNAs Pbx1:86424477-86451001:- 26525 93 11 0.00350612629594722
expressed
circRNAs AABR07021812.1:92642895-92672818:+ 29924 39 4 0.00130330169763401
expressed
circRNAs intergenic:92652136-92730574:+ 78439 58 2 0.000739428090618187
expressed
circRNAs intergenic:92762599-92768254:+ 5656 99 5 0.0175035360678925
expressed
circRNAs Akt3:95098506-95128782:- 30277 34 5 0.00112296462661426
expressed
circRNAs intergenic:95196258-95348984:- 152727 107 13 0.000700596489160397
expressed
circRNAs Enah:100347405-100353039:- 5635 82 5 0.0145519077196096
expressed
circRNAs Gak:2171704-2172362:+ 659 94 5 0.142640364188164
expressed
circRNAs Epha5:25859208-25877265:+ 18058 91 7 0.00503931775390409
expressed
circRNAs Adgrl3:28418126-28495950:- 77825 39 4 0.000501124317378734
expressed
circRNAs Adgrl3:28519958-28536253:- 16296 145 14 0.00889788905252823
expressed
circRNAs Adgrl3:28659308-28660108:- 801 166 12 0.207240948813983
expressed
circRNAs Fip1l1:36172931-36207022:- 34092 105 8 0.00307990144315382
expressed
circRNAs Gabrb1:38659711-38664175:- 4465 109 13 0.0244120940649496
expressed
circRNAs Gabra2:39748143-39755962:+ 7820 25 3 0.00319693094629156
expressed
circRNAs Nudcd3:86326421-86326743:- 323 82 4 0.253869969040248
expressed
circRNAs Spred2:104268362-104277402:+ 9041 66 5 0.0073000774250636
expressed
circRNAs Ccdc88a:113906516-113922713:+ 16198 43 4 0.00265464872206445
expressed
circRNAs Eml6:114261347-114282468:- 21122 31 4 0.00146766404696525
expressed
circRNAs Tsc22d1:58655630-58657466:+ 1837 4 0 0.00217746325530757
expressed
circRNAs Pcdh17:67643250-67644069:+ 820 196 17 0.239024390243902
expressed
circRNAs intergenic:96717422-96720961:- 3540 164 19 0.0463276836158192
expressed
circRNAs intergenic:100560917-100561611:+ 695 181 19 0.260431654676259
expressed
circRNAs intergenic:4041087-4100241:+ 59155 48 6 0.000811427605443327
expressed
circRNAs Nek4:7060974-7067145:+ 6172 56 6 0.00907323395981854
expressed
circRNAs Mettl6:7577726-7586144:- 8419 127 3 0.0150849269509443
expressed
circRNAs AABR07026473.1:77995514-78013213:+ 17700 103 7 0.00581920903954802
expressed
circRNAs Npepo:718534-739440:+ 20907 54 7 0.00258286698235041
expressed
circRNAs Agtpbp1:5582856-5606503:+ 23648 115 7 0.00486299052774019
expressed
circRNAs Ntrk2:6169817-6206746:- 36930 156 8 0.00422420796100731
expressed
circRNAs Zmynd11:63849305-63879166:- 29862 120 10 0.00401848503114326
expressed
circRNAs Rock1:1337228-1354828:- 17601 29 1 0.00164763365717857
expressed
circRNAs Esco1:1803205-1819028:- 15824 48 5 0.00303336703741153
expressed
circRNAs Zfp521:5191058-5194413:- 3356 NA NA NA
expressed
circRNAs Zfp521:5191058-5285225:- 94168 31 2 0.000329198878599949
expressed
circRNAs intergenic:13352206-13428569:+ 76364 72 7 0.000942852653082604
expressed
circRNAs Nol4:13870389-13892278:- 21890 56 3 0.00255824577432618
expressed
circRNAs Sap130:24429848-24436662:+ 6815 59 3 0.0086573734409391
expressed
circRNAs Zfp532:61308852-61311205:+ 2354 NA NA NA
expressed
circRNAs Zfp532:61323689-61328704:+ 5016 111 8 0.0221291866028708
expressed
circRNAs Tcf4:65342733-65389384:+ 46652 50 4 0.00107176541198662
expressed
circRNAs Dcc:66559673-66603887:- 44215 220 18 0.00497568698405518
expressed
circRNAs Dcc:66581616-66632117:- 50502 50 0 0.000990059799611897
expressed
circRNAs Smad2:72571325-72611211:+ 39887 123 12 0.00308371148494497
expressed
circRNAs Large1:12691066-12713398:- 22333 125 6 0.00559709846415618
expressed
circRNAs intergenic:17493068-17494680:- 1613 340 30 0.210787352758834
expressed
circRNAs Neto2:22450581-22461425:+ 10845 118 9 0.0108805901337022
expressed
circRNAs Zfp827:32450974-32497560:- 46587 64 6 0.00137377379955782
expressed
circRNAs Adamts18:46061999-46101250:- 39252 76 17 0.0019362070722511
expressed
circRNAs Pgbd5:57132668-57134982:- 2315 110 6 0.0475161987041037
expressed
circRNAs Cplane1:57320683-57321619:+ 937 248 23 0.264674493062967
expressed
circRNAs Drosha:62955690-62973365:+ 17676 67 1 0.00379045032812854
expressed
circRNAs Cdh12:72006163-72136402:+ 130240 30 3 0.00023034398034398
expressed
circRNAs intergenic:89498122-89498400:- 279 49 4 0.175627240143369
expressed
circRNAs Nlgn1:111771932-111772738:- 807 154 12 0.190830235439901
expressed
circRNAs intergenic:116586880-116591616:+ 4737 89 4 0.0187882626134684
expressed
circRNAs intergenic:145485716-145513090:- 27375 31 0 0.0011324200913242
expressed
circRNAs Med12l:149273119-149315205:+ 42087 56 2 0.00133057713783354
expressed
circRNAs Mnd1:183120903-183128932:- 8030 10 0 0.0012453300124533
expressed
circRNAs Arfip1:183520240-183555315:- 35076 10 2 0.000285095221804083
expressed
circRNAs Fbxw7:184309074-184309661:- 588 89 5 0.151360544217687
expressed
circRNAs Dclk2:186232196-186232527:- 332 64 8 0.192771084337349
expressed
circRNAs Mef2d:187527683-187529234:+ 1552 98 4 0.0631443298969072
expressed
circRNAs Syt11:188127807-188128630:- 824 220 24 0.266990291262136
expressed
circRNAs Ntng1:212852209-212852849:- 641 130 16 0.202808112324493
expressed
circRNAs Slc30a7:218919131-218929338:- 10208 77 6 0.00754310344827586
expressed
circRNAs Ap1ar:232151300-232155897:- 4598 94 4 0.0204436711613745
expressed
circRNAs Ppp3ca:242113689-242151045:+ 37357 75 7 0.00200765586101668
expressed
circRNAs Pigk:257937494-257945564:+ 8071 62 7 0.00768182381365382
expressed
circRNAs Pigk:257937494-257971762:+ 34269 111 9 0.00323907905103738
expressed
circRNAs Lrrc7:264923722-264945273:- 21552 101 9 0.00468634001484781
expressed
circRNAs Rwdd1:27535432-27544812:- 9381 53 3 0.00564971751412429
expressed
circRNAs Grik2:54203369-54219701:- 16333 79 7 0.00483683340476336
expressed
circRNAs Gpr107:10659684-10663946:- 4263 98 6 0.0229885057471264
expressed
circRNAs Mapkap1:13496853-13602354:+ 105502 57 6 0.000540274118026199
expressed
circRNAs Mapkap1:13510410-13602354:+ 91945 106 7 0.00115286312469411
expressed
circRNAs Rabgap1:21721366-21756744:+ 35379 31 2 0.000876226009779813
expressed
circRNAs Dennd1a:22198808-22259630:- 60823 146 23 0.00240040774049291
expressed
circRNAs Ccdc148:45033238-45088995:- 55758 95 10 0.00170379138419599
expressed
circRNAs Ccdc148:45086410-45133351:- 46942 61 2 0.0012994759490435
expressed
circRNAs Stk39:54455979-54510171:- 54193 81 6 0.00149465798165815
expressed
circRNAs Stk39:54509941-54554495:- 44555 130 8 0.00291774211648524
expressed
circRNAs Cers6:55269339-55294588:+ 25250 83 1 0.00328712871287129
expressed
circRNAs Nckap1:67755163-67762319:- 7157 60 6 0.00838340086628476
expressed
circRNAs Ambra1:80713738-80732927:+ 19190 109 5 0.00568004168837936
expressed
circRNAs Mpped2:97727432-97813284:+ 85853 106 5 0.00123466856137817
expressed
circRNAs Mga:111713473-111732677:+ 19205 NA NA NA
expressed
circRNAs Ptpra:123031311-123043172:+ 11862 60 2 0.00505816894284269
expressed
circRNAs Pak7:129077671-129078456:- 786 164 12 0.208651399491094
expressed
circRNAs AABR07054096.1:140220436-140230678:+ 10243 78 8 0.00761495655569657
expressed
circRNAs Magi2:11044326-11152065:- 107740 82 3 0.000761091516614071
expressed
circRNAs Magi2:11098246-11152065:- 53820 173 6 0.00321441843180974
expressed
circRNAs Magi2:11132813-11152065:- 19253 106 4 0.0055056354853789
expressed
circRNAs Pclo:17032161-17033623:- 1463 360 26 0.24606971975393
expressed
circRNAs Rundc3b:22532122-22569920:+ 37799 158 4 0.00418000476203074
expressed
circRNAs Rundc3b:22532122-22582226:+ 50105 118 4 0.00235505438578984
expressed
circRNAs Rundc3b:22536895-22561809:+ 24915 103 3 0.00413405578968493
expressed
circRNAs Ptprz1:50081444-50086532:+ 5089 12 1 0.00235802711731185
expressed
circRNAs Ptn:64265934-64270334:- 4401 73 8 0.0165871392865258
expressed
circRNAs intergenic:65585304-65613754:+ 28451 31 4 0.00108959263294788
expressed
circRNAs Ubn2:66172555-66232512:+ 59958 58 11 0.000967343807331799
expressed
circRNAs Kbtbd2:87090604-87100468:- 9865 402 31 0.040750126710593
expressed
circRNAs Setd5:145061557-145063825:+ 2269 60 5 0.0264433671220802
expressed
circRNAs Erc1:152265847-152282197:- 16351 139 14 0.0085010091125925
expressed
circRNAs Sox5:178349959-178389965:- 40007 83 14 0.00207463693853576
expressed
circRNAs intergenic:2257913-2372077:+ 114165 77 11 0.000674462400910962
expressed
circRNAs intergenic:2257913-2400469:+ 142557 134 14 0.000939974887238087
expressed
circRNAs Ints8:24473219-24487203:- 13985 70 0 0.00500536288880944
expressed
circRNAs Gabbr2:62334094-62365914:- 31821 152 10 0.00477671977624839
expressed
circRNAs Tmeff1:64346707-64388248:+ 41542 58 6 0.00139617736266911
expressed
circRNAs Abca1:69929580-69956147:- 26568 67 2 0.00252183077386329
expressed
circRNAs Astn2:81963969-81964353:- 385 101 7 0.262337662337662
expressed
circRNAs Elavl2:109530786-109563853:- 33068 113 6 0.00341720091931777
expressed
circRNAs Dock7:117716189-117754533:- 38345 37 1 0.000964923718868171
expressed
circRNAs Zmym4:144931944-144942704:- 10761 64 3 0.00594740265774556
expressed
circRNAs Spen:160031839-160043135:- 11297 14 2 0.00123926706205187
expressed
circRNAs Gnb1:172936581-172957859:+ 21279 25 0 0.00117486724000188
expressed
circRNAs Slc8a1:4259110-4315682:- 56573 131 6 0.0023155922436498
expressed
circRNAs Thada:7547050-7572651:- 25602 84 5 0.00328099367236935
expressed
circRNAs Nrxn1:14457691-14490352:- 32662 65 5 0.001990080215541
expressed
circRNAs Mtm1:18825579-18834272:+ 8694 107 9 0.0123073383942949
expressed
circRNAs intergenic:30550488-30589369:+ 38882 21 0 0.000540095674090839
expressed
circRNAs Dgkb:57837921-57852070:+ 14150 41 2 0.00289752650176678
expressed
circRNAs Nrcam:64847537-64861750:+ 14214 103 11 0.0072463768115942
expressed
circRNAs Strn3:72418120-72421935:- 3816 122 7 0.0319706498951782
expressed
circRNAs intergenic:74325751-74326157:+ 407 71 7 0.174447174447174
expressed
circRNAs intergenic:74325751-74467671:+ 141921 89 7 0.000627109448214147
expressed
circRNAs Ylpm1:108867858-108871797:+ 3940 21 1 0.00532994923857868
expressed
circRNAs Prim1:2440628-2448053:+ 7426 113 9 0.0152168058173983
expressed
circRNAs Slc41a2:26522315-26561075:+ 38761 19 6 0.000490183431800005
expressed
circRNAs Anks1b:30714506-30735182:+ 20677 151 8 0.00730280021279683
expressed
circRNAs Anks1b:31605670-31633781:+ 28112 136 12 0.00483779169038133
expressed
circRNAs intergenic:32930268-32982696:- 52429 143 2 0.00272749814034218
expressed
circRNAs intergenic:32955133-32982696:- 27564 16 3 0.000580467276157307
expressed
circRNAs intergenic:32979163-32982696:- 3534 74 4 0.0209394453876627
expressed
circRNAs Grip1:64672723-64722547:+ 49825 67 11 0.00134470647265429
expressed
circRNAs Rims2:78347306-78375555:+ 28250 118 14 0.00417699115044248
expressed
circRNAs Rims2:78347306-78415345:+ 68040 93 7 0.0013668430335097
expressed
circRNAs Khdrbs3:110087134-110121093:+ 33960 132 9 0.003886925795053
expressed
circRNAs Khdrbs3:110105483-110142633:+ 37151 116 10 0.00312239239858954
expressed
circRNAs Tnrc6b:121971241-122005110:+ 33870 111 18 0.00327723649247121
expressed
circRNAs Gramd4:126970756-126979759:+ 9004 73 6 0.00810750777432252
expressed
circRNAs Nell2:136691317-136704222:- 12906 96 3 0.00743840074384007
expressed
circRNAs Nell2:136741637-136747125:- 5489 100 5 0.0182182546912006
expressed
circRNAs Gucy1a2:456819-509712:+ 52894 35 8 0.000661700760010587
expressed
circRNAs Elavl3:23048110-23048640:- 531 66 12 0.124293785310734
expressed
circRNAs Herpud2:26267388-26271172:- 3785 60 5 0.0158520475561427
expressed
circRNAs Herpud2:26267895-26271172:- 3278 154 12 0.0469798657718121
expressed
circRNAs Opcml:29944044-29945357:+ 1314 96 5 0.0730593607305936
expressed
circRNAs Dscaml1:49754717-49757732:+ 3016 103 3 0.0341511936339523
expressed
circRNAs Rdx:56588785-56594983:+ 6199 25 1 0.00403290853363446
expressed
circRNAs Cul5:58231931-58243042:- 11112 106 13 0.00953923686105112
expressed
circRNAs Myo9a:64739402-64749357:+ 9956 123 7 0.0123543591803937
expressed
circRNAs Mlip:84434784-84482700:- 47917 96 10 0.00200346432372644
expressed
circRNAs Senp6:87510423-87525668:+ 15246 82 9 0.00537845992391447
expressed
circRNAs Senp6:87543960-87550389:+ 6430 82 5 0.0127527216174184
expressed
circRNAs Phip:90470886-90483077:- 12192 90 4 0.00738188976377953
expressed
circRNAs Scap:118616528-118620855:+ 4328 32 1 0.00739371534195933
expressed
circRNAs Arpp21:120435062-120446457:- 11396 136 17 0.0119340119340119
expressed
circRNAs St6gal2:7022983-7029397:+ 6415 101 3 0.0157443491816056
expressed
circRNAs Rims1:28444521-28451547:- 7027 94 7 0.0133769745268251
expressed
circRNAs Rims1:28502814-28534987:- 32174 137 8 0.00425809659973892
expressed
circRNAs Rims1:28502814-28552133:- 49320 162 10 0.00328467153284672
expressed
circRNAs Adgrb3:31604268-31660864:- 56597 75 1 0.00132515857730975
expressed
circRNAs Adgrb3:31734736-31767934:- 33199 167 13 0.00503027199614446
expressed
circRNAs Plcl1:62291942-62298125:+ 6184 41 1 0.00663001293661061
expressed
circRNAs Fbxl17:110908611-110925546:- 16936 84 12 0.00495984884270194
expressed
circRNAs Dlgap1:119105074-119110137:+ 5064 89 3 0.0175750394944708
expressed
circRNAs Glra2:30754186-30759002:- 4817 21 3 0.00435955989204899
expressed
circRNAs Cnksr2:39860825-39885483:+ 24659 130 13 0.00527190883653027
expressed
circRNAs Thoc2:128186178-128198293:- 12116 87 11 0.00718058765269066
expressed
circRNAs Thoc2:128202172-128211753:- 9582 142 12 0.0148194531413066
expressed
circRNAs Ppp1r12a:51410270-51416139:- 5870 60 8 0.010221465076661
expressed
circRNAs Ell:20606480-20606895:- 416 80 1 0.192307692307692
expressed
circRNAs Meis2:107618070-107745394:- 127325 78 9 0.000612605537011585
expressed
circRNAs Plce1:257191149-257192683:+ 1535 312 26 0.203257328990228
expressed
circRNAs Prkar2a:117508999-117529518:+ 20520 100 2 0.00487329434697856
expressed
circRNAs Tasp1:133012095-133043574:- 31480 52 6 0.00165184243964422
expressed
circRNAs intergenic:13369444-13428569:+ 59126 NA NA NA
expressed
circRNAs Unc13b:58554178-58577339:+ 23162 107 9 0.00461963561005095
expressed
circRNAs Cers6:55157605-55165724:+ 8120 37 6 0.00455665024630542
expressed
circRNAs intergenic:126573474-126583015:+ 9542 54 2 0.00565919094529449
expressed
circRNAs Ppargc1a:63169852-63171638:+ 1787 19 3 0.0106323447118075
expressed
circRNAs intergenic:119696927-119747533:+ 50607 94 4 0.00185745055031913
expressed
circRNAs Sox6:186106476-186114868:+ 8393 132 5 0.0157273918741809
expressed
circRNAs Slc4a4:20749845-20769564:- 19720 37 4 0.0018762677484787
expressed
circRNAs Mtif2:113951426-113958155:+ 6730 71 4 0.0105497771173848
expressed
circRNAs Slc1a2:92651712-92661752:+ 10041 94 4 0.00936161736878797
expressed
circRNAs Iqgap2:26252960-26280381:- 27422 71 2 0.00258916198672599
expressed
circRNAs Pcm1:54083122-54100069:- 16948 81 5 0.0047793249940996
expressed
circRNAs Cspp1:8808346-8810643:- 2298 82 5 0.0356832027850305
expressed
circRNAs Rexo5:189560181-189595749:+ 35569 63 2 0.00177120526300992
expressed
circRNAs Bmp7:170905824-170929765:- 23942 68 5 0.00284019714309581
expressed
circRNAs Rims2:78347306-78404200:+ 56895 19 2 0.000333948501625802
expressed
circRNAs Dzip1l:107889395-107890356:+ 962 62 2 0.0644490644490645
expressed
circRNAs Adcy5:68722906-68725314:- 2409 68 9 0.0282274802822748
expressed
circRNAs Reps2:33991806-34037071:+ 45266 84 4 0.00185569743295188
expressed
circRNAs intergenic:14471211-14553003:+ 81793 59 2 0.000721333121416258
expressed
circRNAs Hdhd5:153048339-153067370:- 19032 80 2 0.00420344682639765
expressed
circRNAs Erc1:152214416-152266040:- 51625 42 3 0.000813559322033898
expressed
circRNAs Arhgap12:54354448-54362356:+ 7909 24 3 0.00303451763813377
expressed
circRNAs Khdrbs3:110087134-110109834:+ 22701 52 4 0.00229064798907537
expressed
circRNAs Snx2:48151634-48171467:+ 19834 50 7 0.00252092366643138
expressed
circRNAs Iqgap2:26294877-26309294:- 14418 67 3 0.00464696906644472
expressed
circRNAs Mef2c:11787460-11795180:- 7721 53 4 0.00686439580365238
expressed
circRNAs Cdh10:69589316-69632425:+ 43110 349 35 0.00809556947344004
expressed
circRNAs Afdn:53788308-53802658:- 14351 53 4 0.00369312243049265
expressed
circRNAs intergenic:31118290-31122188:- 3899 317 21 0.0813028981790203
expressed
circRNAs Trim37:74467237-74490078:+ 22842 108 7 0.00472813238770686
expressed
circRNAs intergenic:36398788-36409074:+ 10287 371 28 0.0360649363274035
expressed
circRNAs Iqgap2:26224842-26277903:- 53062 342 30 0.00644529041498624
expressed
circRNAs Top1:156690910-156699465:+ 8556 26 0 0.00303880317905563
expressed
circRNAs Cdc42bpa:98374476-98403224:+ 28749 33 0 0.00114786601273088
expressed
circRNAs AABR07021812.1:92668874-92672818:+ 3945 25 1 0.00633713561470215
expressed
circRNAs Zfp521:5158060-5285225:- 127166 14 1 0.000110092320274287
expressed
circRNAs Myo16:84806784-84842321:- 35538 64 6 0.00180088918903709
expressed
circRNAs Nfib:100471769-100523952:- 52184 8 0 0.00015330369461904
expressed
circRNAs Vps8:83210610-83228125:- 17516 57 4 0.00325416761817767
expressed
circRNAs Klhl2:26755422-26780008:+ 24587 85 14 0.00345711148167731
expressed
circRNAs intergenic:34581989-34752697:- 170709 38 1 0.000222601034509018
expressed
circRNAs Tbc1d32:37641788-37661379:- 19592 21 2 0.00107186606778277
expressed
circRNAs Scrn1:84682374-84706882:- 24509 89 9 0.00363131910726672
expressed
circRNAs Erc1:152138047-152214576:- 76530 101 9 0.00131974389128446
expressed
circRNAs Gphn:101532590-101691828:+ 159239 186 20 0.0011680555642776
expressed
circRNAs Setd2:118821729-118827326:+ 5598 NA NA NA
expressed
circRNAs RGD1560883:4326255-4444835:+ 118581 42 1 0.000354188276368052
expressed
circRNAs Rhot1:67579952-67594751:+ 14800 108 8 0.0072972972972973
expressed
circRNAs intergenic:105595876-105634744:+ 38869 78 10 0.00200674059018755
expressed
circRNAs Faf1:129448885-129469681:+ 20797 63 8 0.00302928306967351
expressed
circRNAs Esco1:1803205-1821146:- 17942 28 1 0.00156058410433619
expressed
circRNAs Kif5c:35238334-35239898:+ 1565 55 7 0.0351437699680511
expressed
circRNAs Nrf1:57387152-57412758:+ 25607 43 1 0.00167922833600187
expressed
circRNAs intergenic:133791092-133797957:+ 6866 25 0 0.0036411302068162
expressed
circRNAs intergenic:57334852-57471103:+ 136252 43 2 0.000315591697736547
expressed
circRNAs AABR07029661.1:43503195-43504147:+ 953 270 8 0.283315844700944
expressed
circRNAs intergenic:133791092-133795645:+ 4554 52 1 0.0114185331576636
expressed
protein-coding
transcripts 1 3039 1369 NA 0.450477130635077
expressed
protein-coding
transcripts 5 930 359 NA 0.386021505376344
expressed
protein-coding
transcripts 7 967 1315 NA 1.35987590486039
expressed
protein-coding
transcripts 8 2596 1677 NA 0.645993836671803
expressed
protein-coding
[truncated: 103,906 more rows]

## Sheet: Supplementary Figure 2 D-F
Figure 2 D-F		miRNA binding site analysis of circRNA population (Frequency (y))
type name length total mer8 density
expressed
circRNAs Nova2:79848478-79856028:+ 7551 65 3 0.00860813137332804
expressed
circRNAs Prr12:101028250-101029473:- 1224 90 10 0.0735294117647059
expressed
circRNAs Mef2a:128239552-128243030:- 3479 95 6 0.027306697326818
expressed
circRNAs Rab6a:165646261-165654319:+ 8059 129 11 0.016006948752947
expressed
circRNAs Pik3c2a:185306404-185307538:+ 1135 30 0 0.026431718061674
expressed
circRNAs Lyrm1:189679087-189685094:+ 6008 102 6 0.0169773635153129
expressed
circRNAs Mettl9:190980864-190991049:+ 10186 134 5 0.0131553112114667
expressed
circRNAs Plekha1:201442093-201451005:+ 8913 76 6 0.0085268708627847
expressed
circRNAs intergenic:204959173-204961691:+ 2519 198 24 0.0786026200873362
expressed
circRNAs Pten:251455609-251463748:+ 8140 65 8 0.00798525798525799
expressed
circRNAs Pank1:253147925-253148277:- 353 95 11 0.269121813031161
expressed
circRNAs Atrnl1:278580846-278620822:+ 39977 258 14 0.00645371088375816
expressed
circRNAs Crebrf:16724062-16730140:- 6079 269 19 0.0442506991281461
expressed
circRNAs Pwwp2a:29318809-29319752:+ 944 257 31 0.272245762711864
expressed
circRNAs Clint1:30980709-30993573:+ 12865 39 0 0.0030314807617567
expressed
circRNAs Canx:35815476-35819778:- 4303 149 6 0.0346270044155241
expressed
circRNAs Hnrnph1:35876034-35876397:+ 364 61 4 0.167582417582418
expressed
circRNAs Pafah1b1:61464686-61498597:- 33912 50 3 0.00147440434064638
expressed
circRNAs Cpd:63332239-63332486:+ 248 52 1 0.209677419354839
expressed
circRNAs Wsb1:66595570-66597359:- 1790 114 7 0.0636871508379888
expressed
circRNAs Acaca:71546978-71557193:+ 10216 18 0 0.00176194205168363
expressed
circRNAs Tiam1:29967593-29992834:- 25242 83 3 0.00328817050946835
expressed
circRNAs Tmem50b:31723564-31733245:- 9682 108 6 0.0111547200991531
expressed
circRNAs Ttc3:34611539-34614139:+ 2601 169 6 0.0649750096116878
expressed
circRNAs Ttc3:34612627-34614139:+ 1513 113 2 0.0746860541969597
expressed
circRNAs Phldb2:57442466-57454443:+ 11978 117 17 0.00976790783102354
expressed
circRNAs Spidr:89175425-89180448:- 5024 50 5 0.00995222929936306
expressed
circRNAs Pan3:9256476-9313769:- 57294 150 18 0.00261807519111949
expressed
circRNAs Pan3:9273125-9313769:- 40645 117 17 0.00287858285151925
expressed
circRNAs Pan3:9297691-9313769:- 16079 88 15 0.00547297717519746
expressed
circRNAs Ephb4:22400803-22402784:- 1982 54 4 0.0272452068617558
expressed
circRNAs Prkrip1:23518963-23523839:+ 4877 35 5 0.0071765429567357
expressed
circRNAs Rabgef1:29985632-29988732:- 3101 89 8 0.0287004192196066
expressed
circRNAs Atxn2:40329454-40332371:- 2918 70 8 0.023989033584647
expressed
circRNAs Brap:40388299-40397763:- 9465 90 7 0.00950871632329636
expressed
circRNAs Med13l:43501060-43576734:- 75675 75 11 0.000991080277502478
expressed
circRNAs Acbd6:73239822-73265813:+ 25992 51 4 0.00196214219759926
expressed
circRNAs Cop1:76979427-77004245:+ 24819 86 7 0.00346508723155647
expressed
circRNAs intergenic:100427452-100436465:- 9014 119 2 0.0132016862658087
expressed
circRNAs Kcnk2:107733302-107749528:- 16227 83 10 0.00511493190361743
expressed
circRNAs Evi5:2977679-3011669:+ 33991 128 14 0.00376570268600512
expressed
circRNAs Aff1:7258926-7265066:- 6141 60 8 0.00977039570102589
expressed
circRNAs Uso1:17407714-17408515:- 802 46 6 0.057356608478803
expressed
circRNAs Grk4:81267948-81280976:- 13029 172 15 0.0132013201320132
expressed
circRNAs intergenic:82168512-82171569:- 3058 163 17 0.053302812295618
expressed
circRNAs Pus10:108446849-108456923:+ 10075 109 6 0.010818858560794
expressed
circRNAs Samd4a:23792824-23793342:+ 519 114 6 0.219653179190751
expressed
circRNAs Xpo7:52370515-52375430:- 4916 94 1 0.0191212367778682
expressed
circRNAs Pcca:109125713-109141568:+ 15856 43 5 0.00271190716448032
expressed
circRNAs Tasor:3060713-3064512:+ 3800 107 6 0.0281578947368421
expressed
circRNAs Psd3:23555919-23573530:+ 17612 23 2 0.00130592777651601
expressed
circRNAs Psd3:23555919-23600154:+ 44236 75 9 0.00169545166832444
expressed
circRNAs intergenic:70754390-70761776:+ 7387 NA NA NA
expressed
circRNAs Fam120a:16124900-16129065:+ 4166 76 1 0.0182429188670187
expressed
circRNAs intergenic:19160994-19321551:+ 160558 125 5 0.000778534859676877
expressed
circRNAs Cdyl:29730437-29731094:- 658 170 11 0.258358662613982
expressed
circRNAs Arhgap12:54298407-54301447:+ 3041 206 17 0.0677408747122657
expressed
circRNAs Upf2:76245627-76265943:- 20317 59 2 0.0029039720431166
expressed
circRNAs Upf2:76250434-76265943:- 15510 43 2 0.00277240490006447
expressed
circRNAs Rsu1:80521386-80529452:- 8067 70 5 0.00867732738316599
expressed
circRNAs Rbm27:36640589-36645658:+ 5070 166 16 0.032741617357002
expressed
circRNAs Zfp532:61323689-61340634:+ 16946 225 17 0.0132774696093473
expressed
circRNAs intergenic:75203861-75207308:- 3448 NA NA NA
expressed
circRNAs Nfix:25886356-25886887:- 532 141 9 0.265037593984962
expressed
circRNAs Gab1:30869716-30870010:+ 295 60 8 0.203389830508475
expressed
circRNAs Ssbp2:20507150-20531444:+ 24295 83 4 0.00341634081086643
expressed
circRNAs Homer1:22950023-22964734:+ 14712 131 17 0.00890429581294182
expressed
circRNAs Arhgef28:25786589-25787923:- 1335 59 2 0.0441947565543071
expressed
circRNAs intergenic:33950934-33955969:- 5036 72 5 0.0142970611596505
expressed
circRNAs Lifr:56451097-56456188:+ 5092 89 4 0.0174783974862529
expressed
circRNAs Cplane1:57306001-57307728:+ 1728 110 9 0.0636574074074074
expressed
circRNAs Elf2:140366057-140387503:- 21447 103 12 0.00480253648528932
expressed
circRNAs Cept1:209143856-209152642:- 8787 160 15 0.0182087174234665
expressed
circRNAs St6galnac3:259591896-259592305:- 410 76 5 0.185365853658537
expressed
circRNAs Specc1l:14319170-14326640:- 7471 72 4 0.00963726408780618
expressed
circRNAs Specc1l:14319170-14348042:- 28873 43 6 0.00148928064281509
expressed
circRNAs intergenic:19306226-19398970:- 92745 18 3 0.000194080543425522
expressed
circRNAs Tet1:27409750-27415954:+ 6205 47 3 0.00757453666398066
expressed
circRNAs Hdac2:43092420-43093954:- 1535 83 1 0.054071661237785
expressed
circRNAs Ralgps1:12306722-12330607:- 23886 83 8 0.00347483881771749
expressed
circRNAs Mapkap1:13510410-13522529:+ 12120 117 8 0.00965346534653465
expressed
circRNAs Strbp:21878521-21904269:- 25749 92 4 0.00357295428948697
expressed
circRNAs Agps:62719200-62733674:+ 14475 104 4 0.00718480138169257
expressed
circRNAs intergenic:67723614-67757148:- 33535 NA NA NA
expressed
circRNAs intergenic:81121255-81143240:+ 21986 102 18 0.00463931592831802
expressed
circRNAs intergenic:81127393-81143240:+ 15848 81 17 0.0051110550227158
expressed
circRNAs Trim44:92183759-92225505:- 41747 72 9 0.00172467482693367
expressed
circRNAs Hipk3:94396940-94398038:- 1099 234 14 0.212920837124659
expressed
circRNAs intergenic:105139744-105144289:+ 4546 NA NA NA
expressed
circRNAs Stk4:160491308-160495240:+ 3933 107 5 0.0272056953979151
expressed
circRNAs Kmt2c:6219912-6222632:+ 2721 37 5 0.0135979419331128
expressed
circRNAs Mkln1:58714647-58739890:+ 25244 163 11 0.00645697987640627
expressed
circRNAs Creb3l2:64889575-64899587:- 10013 70 3 0.00699091181464097
expressed
circRNAs Ubn2:66172555-66232564:+ 60010 26 1 0.000433261123146142
expressed
circRNAs Rmnd5a:99275917-99291251:- 15335 92 10 0.00599934789696772
expressed
circRNAs Alms1:117422680-117446827:+ 24148 53 7 0.00219479874109657
expressed
circRNAs Kdm5a:152921913-152925673:+ 3761 89 6 0.0236639191704334
expressed
circRNAs Itpr2:180721313-180722357:- 1045 50 8 0.0478468899521531
expressed
circRNAs Tmtc1:182811463-182817396:- 5934 137 5 0.0230872935625211
expressed
circRNAs AABR07062583.1:183498456-183537970:- 39515 66 3 0.00167025180311274
expressed
circRNAs intergenic:2257913-2314821:+ 56909 54 2 0.000948883304925407
expressed
circRNAs Coq3:36040325-36046665:+ 6341 142 19 0.0223939441728434
expressed
circRNAs Nfib:100493404-100640984:- 147581 74 6 0.000501419559428382
expressed
circRNAs AABR07049060.1:101648419-101663967:+ 15549 135 12 0.00868223036851245
expressed
circRNAs intergenic:105114416-105114740:+ 325 72 5 0.221538461538462
expressed
circRNAs Dennd4c:105185997-105187360:+ 1364 96 9 0.0703812316715543
expressed
circRNAs Wdr78:122580014-122593611:- 13598 129 11 0.00948668921900279
expressed
circRNAs Nrdc:128678699-128681202:+ 2504 78 8 0.0311501597444089
expressed
circRNAs Eri3:136437825-136447778:+ 9954 102 8 0.0102471368294153
expressed
circRNAs Ccdc30:138433397-138449955:- 16559 117 7 0.00706564406063168
expressed
circRNAs intergenic:142152201-142154418:+ 2218 44 3 0.0198376916140667
expressed
circRNAs Tas1r2:158071477-158074209:+ 2733 50 3 0.0182949140139041
expressed
circRNAs Rere:167455211-167455676:+ 466 82 9 0.175965665236052
expressed
circRNAs Rere:167486001-167526275:+ 40275 94 2 0.00233395406579764
expressed
circRNAs Prkd3:1613963-1614878:- 916 150 8 0.163755458515284
expressed
circRNAs intergenic:4518806-4520635:- 1830 413 42 0.22568306010929
expressed
circRNAs Birc6:22033342-22038870:- 5529 360 45 0.0651112316874661
expressed
circRNAs Memo1:22362488-22407626:+ 45139 124 9 0.00274707016105807
expressed
circRNAs Mboat2:44055353-44060029:+ 4677 41 0 0.00876630318580287
expressed
circRNAs Snx13:54522274-54530157:+ 7884 132 6 0.0167427701674277
expressed
circRNAs Ralgapa1:76591791-76599536:- 7746 51 3 0.00658404337722696
expressed
circRNAs Trappc6b:80149001-80150524:- 1524 40 3 0.026246719160105
expressed
circRNAs Sipa1l1:106053312-106055105:+ 1794 412 37 0.229654403567447
expressed
circRNAs Mark3:136059672-136084622:+ 24951 62 4 0.00248487034587792
expressed
circRNAs intergenic:144211592-144275272:+ 63681 83 6 0.00130337149228184
expressed
circRNAs intergenic:145431315-145451840:+ 20526 121 7 0.00589496248660236
expressed
circRNAs Gnptab:28987514-28992637:+ 5124 157 19 0.03064012490242
expressed
circRNAs Actr6:30382502-30388657:- 6156 102 7 0.0165692007797271
expressed
circRNAs Srgap1:64125692-64131186:- 5495 78 8 0.0141947224749773
expressed
circRNAs Stk3:73834044-73848871:- 14828 84 3 0.00566495818721338
expressed
circRNAs intergenic:74258330-74259380:+ 1051 77 8 0.0732635585156993
expressed
circRNAs Ubr5:76837537-76845975:- 8439 NA NA NA
expressed
circRNAs Bbs9:23508992-23560371:+ 51380 122 3 0.00237446477228494
expressed
circRNAs Herpud2:26290097-26294259:- 4163 95 2 0.0228200816718712
expressed
circRNAs intergenic:28018432-28026404:- 7973 75 5 0.00940674777373636
expressed
circRNAs intergenic:45691134-45743143:+ 52010 66 8 0.00126898673332052
expressed
circRNAs Zfp609:71336875-71337745:- 871 194 14 0.222732491389208
expressed
circRNAs Rasa2:104493052-104514522:- 21471 76 11 0.00353965814354245
expressed
circRNAs Dnajc13:112777013-112778440:- 1428 56 9 0.0392156862745098
expressed
circRNAs Tbc1d5:1442054-1485363:+ 43310 94 8 0.00217039944585546
expressed
circRNAs Plcl2:1875552-1880538:- 4987 44 6 0.00882293964307199
expressed
circRNAs Dst:38014670-38022569:- 7900 73 5 0.00924050632911392
expressed
circRNAs Abi2:67242046-67257543:+ 15498 38 5 0.00245192928119757
expressed
circRNAs intergenic:73766839-73799430:- 32592 100 4 0.00306823760432008
expressed
circRNAs intergenic:73798311-73799430:- 1120 256 22 0.228571428571429
expressed
circRNAs Trip12:92325183-92327598:- 2416 58 5 0.0240066225165563
expressed
circRNAs Gigyf2:94463647-94481167:+ 17521 122 5 0.00696307288396781
expressed
circRNAs Gigyf2:94463647-94504892:+ 41246 129 6 0.00312757600737041
expressed
circRNAs Agap1:96769379-96775060:+ 5682 80 6 0.0140795494544175
expressed
circRNAs Rab31:113386175-113416653:- 30479 54 6 0.00177171167033039
expressed
circRNAs intergenic:113814772-113846055:- 31284 190 18 0.00607339214934152
expressed
circRNAs Washc1:113918918-113927885:+ 8968 148 17 0.0165031222123104
expressed
circRNAs Tspan7:13262784-13279026:- 16243 45 6 0.00277042418272487
expressed
circRNAs AC241873.1:1142577-1153312:- 10736 45 10 0.00419150521609538
expressed
circRNAs Map3k5:15488392-15494771:+ 6380 163 12 0.0255485893416928
expressed
circRNAs Hlcs:34495233-34500943:- 5711 293 24 0.0513045000875503
expressed
circRNAs Med13l:43576497-43576734:- 238 32 5 0.134453781512605
expressed
circRNAs Smim14:44440261-44456717:+ 16457 31 4 0.00188369690709121
expressed
circRNAs Optn:77176705-77178100:+ 1396 114 11 0.0816618911174785
expressed
circRNAs Cers6:55157605-55224851:+ 67247 58 8 0.000862492007078383
expressed
circRNAs Mkln1:58714647-58725647:+ 11001 131 10 0.0119080083628761
expressed
circRNAs Pcmtd1:12156802-12172003:- 15202 100 6 0.00657808183133798
expressed
circRNAs Hectd1:72537858-72538290:- 433 90 5 0.207852193995381
expressed
circRNAs Mta1:137924572-137936007:+ 11436 111 8 0.00970619097586569
expressed
circRNAs intergenic:70317585-70324895:+ 7311 195 17 0.0266721378744358
expressed
circRNAs Rfx7:79234306-79249597:+ 15292 75 8 0.00490452524195658
expressed
circRNAs Ibtk:93334030-93350656:- 16627 59 5 0.00354844529981356
expressed
circRNAs Rasa2:104504801-104514522:- 9722 38 4 0.00390866076938901
expressed
circRNAs Hdac4:99266783-99267021:- 239 66 2 0.276150627615063
expressed
circRNAs Tmem41b:174609600-174613577:- 3978 101 5 0.0253896430367019
expressed
circRNAs Hnrnph1:35876013-35876397:+ 385 66 4 0.171428571428571
expressed
circRNAs Cep112:96672236-96679543:+ 7308 120 3 0.0164203612479475
expressed
circRNAs Dcaf6:83636128-83638054:- 1927 26 4 0.0134924753502854
expressed
circRNAs Rb1:55151603-55154467:- 2865 81 8 0.0282722513089005
expressed
circRNAs Obi1:88651499-88659273:- 7775 123 26 0.0158199356913183
expressed
circRNAs intergenic:81289815-81428974:- 139160 35 2 0.000251509054325956
expressed
circRNAs Zfp827:32470120-32472456:- 2337 68 9 0.0290971330765939
expressed
circRNAs Ash1l:188269009-188286112:+ 17104 NA NA NA
expressed
circRNAs Lrig2:206956638-206976810:- 20173 83 7 0.00411441035046845
expressed
circRNAs Rev3l:44890495-44931228:+ 40734 NA NA NA
expressed
circRNAs Trpm7:119264196-119265879:- 1684 94 3 0.0558194774346793
expressed
circRNAs Tasp1:133012108-133050098:- 37991 88 6 0.0023163380800716
expressed
circRNAs Ubn2:66172555-66180964:+ 8410 26 1 0.00309155766944114
expressed
circRNAs Lrp6:168296980-168297373:- 394 80 1 0.203045685279188
expressed
circRNAs Atl2:2599223-2605598:+ 6376 114 7 0.0178795483061481
expressed
circRNAs intergenic:12179226-12179776:+ 551 98 6 0.177858439201452
expressed
circRNAs Dock4:60609626-60618957:+ 9332 79 5 0.00846549507072439
expressed
circRNAs Pnpla8:64252023-64256972:+ 4950 23 3 0.00464646464646465
expressed
circRNAs Arhgap5:73357940-73361828:+ 3889 NA NA NA
expressed
circRNAs Ralgapa1:76487880-76492176:- 4297 232 29 0.0539911566208983
expressed
circRNAs Nav3:52310713-52318397:- 7685 143 6 0.0186076772934288
expressed
circRNAs Gucy1a2:508994-509712:+ 719 151 13 0.210013908205841
expressed
circRNAs Uxs1:11209034-11219449:- 10416 NA NA NA
expressed
circRNAs Tnfrsf21:20596863-20599410:- 2548 130 11 0.0510204081632653
expressed
circRNAs Mmut:23325199-23349980:- 24782 183 10 0.00738439189734485
expressed
circRNAs Arid1b:45923228-46014665:+ 91438 108 4 0.00118112819615477
expressed
circRNAs Pik3c2a:185261106-185267832:+ 6727 114 11 0.016946632971607
expressed
circRNAs Rbbp6:192952650-192955267:+ 2618 64 2 0.0244461420932009
expressed
circRNAs Gnaq:233464787-233469856:+ 5070 59 3 0.0116370808678501
expressed
circRNAs RGD1311595:247944245-247960553:- 16309 322 34 0.0197436997976577
expressed
circRNAs Wwc1:20741182-20746474:- 5293 80 6 0.0151143019081806
expressed
circRNAs Wscd1:58342533-58353726:+ 11194 77 4 0.00687868500982669
expressed
circRNAs intergenic:84619089-84638229:- 19141 68 6 0.00355258345958936
expressed
circRNAs Epb41l5:35597462-35608096:- 10635 116 9 0.0109073812881993
expressed
circRNAs Cep350:73615097-73622224:- 7128 244 9 0.0342312008978676
expressed
circRNAs Prr14l:83236400-83236920:+ 521 130 11 0.249520153550864
expressed
circRNAs Nf2:85057352-85061960:- 4609 75 11 0.0162725103059232
expressed
circRNAs Psd3:23555922-23600154:+ 44233 60 8 0.00135645332670178
expressed
circRNAs Psd3:23687864-23729219:+ 41356 74 5 0.00178934132894864
expressed
circRNAs intergenic:19160994-19225009:+ 64016 47 1 0.000734191452136966
expressed
circRNAs Celf2:75579712-75616081:+ 36370 136 20 0.00373934561451746
expressed
circRNAs Nebl:84296197-84299839:- 3643 114 5 0.0312928904748833
expressed
circRNAs Mib1:2005294-2013322:+ 8029 114 6 0.0141985303275626
expressed
circRNAs intergenic:75429814-75430443:- 630 114 6 0.180952380952381
expressed
circRNAs Zfp827:32450974-32472456:- 21483 93 12 0.00432900432900433
expressed
circRNAs Rgs7bp:35086861-35104742:- 17882 76 6 0.00425008388323454
expressed
circRNAs Pdlim5:247883196-247894081:- 10886 68 7 0.00624655520852471
expressed
circRNAs Camsap1:3413579-3414759:- 1181 124 6 0.104995766299746
expressed
circRNAs Stk39:54516976-54566332:- 49357 138 9 0.00279595599408392
expressed
circRNAs Prkra:63497187-63500729:- 3543 66 6 0.0186282811176969
expressed
circRNAs Ino80:111250424-111251407:- 984 53 1 0.0538617886178862
expressed
circRNAs Ttbk2:112752502-112762808:- 10307 99 6 0.0096051227321238
expressed
circRNAs intergenic:10225077-10240112:- 15036 58 5 0.00385740888534185
expressed
circRNAs intergenic:168514863-168517342:- 2480 187 17 0.0754032258064516
expressed
circRNAs Asph:22717443-22738059:- 20617 122 13 0.00591744676723093
expressed
circRNAs Tmeff1:64346707-64358597:+ 11891 66 7 0.00555041628122109
expressed
circRNAs Nipsnap3b:69844124-69848818:+ 4695 128 15 0.0272630457933972
expressed
circRNAs Kdm4c:90817794-90827570:+ 9777 117 16 0.0119668610003068
expressed
circRNAs Eya3:150850432-150865550:+ 15119 126 9 0.0083338845161717
expressed
circRNAs Rere:167516581-167558250:+ 41670 142 10 0.00340772738180946
expressed
circRNAs Dtnb:28022406-28051704:+ 29299 110 6 0.00375439434792996
expressed
circRNAs Atad2b:29032002-29074704:+ 42703 82 9 0.00192023979579889
expressed
circRNAs Sos2:91933750-91961861:- 28112 60 2 0.00213431986340353
expressed
circRNAs Ppp1r13b:136430192-136436620:- 6429 88 7 0.0136879763571317
expressed
circRNAs Atp2b1:41167312-41167751:+ 440 94 7 0.213636363636364
expressed
circRNAs Trappc9:114249897-114280182:- 30286 32 5 0.00105659380571881
expressed
circRNAs Vps11:48682980-48683667:- 688 119 16 0.17296511627907
expressed
circRNAs Dmxl2:58945411-58952156:- 6746 138 5 0.0204565668544323
expressed
circRNAs Myo9a:64712695-64734479:+ 21785 87 9 0.00399357355978885
expressed
circRNAs Aagab:68539308-68542150:+ 2843 50 2 0.0175870559268378
expressed
circRNAs Qrich1:117318623-117334586:+ 15964 64 2 0.00400902029566525
expressed
circRNAs Tbc1d5:1473647-1485363:+ 11717 77 9 0.00657164803277289
expressed
circRNAs Dst:37910962-37923009:- 12048 45 4 0.00373505976095618
expressed
circRNAs Cnksr2:39850822-39864346:+ 13525 127 14 0.00939001848428835
expressed
circRNAs intergenic:119152559-119152714:+ 156 35 1 0.224358974358974
expressed
circRNAs Sergef:102613968-102660697:- 46730 71 6 0.00151936657393537
expressed
circRNAs Chsy1:127025462-127025957:+ 496 86 5 0.173387096774194
expressed
circRNAs Ppp6r3:218727735-218755192:- 27458 87 5 0.00316847548983903
expressed
circRNAs intergenic:71515700-71519615:+ 3916 89 3 0.0227272727272727
expressed
circRNAs Npepps:85169572-85172858:- 3287 56 5 0.0170368116823852
expressed
circRNAs Robo1:10020678-10022991:+ 2314 57 4 0.0246326707000864
expressed
circRNAs Ttc3:34612627-34631134:+ 18508 152 14 0.00821266479360277
expressed
circRNAs Phlpp1:26277463-26280241:+ 2779 87 9 0.0313062252608852
expressed
circRNAs Pbrm1:7126591-7138308:+ 11718 170 15 0.0145075951527564
expressed
circRNAs Capn7:7438795-7463395:+ 24601 180 22 0.00731677574082354
expressed
circRNAs Agtpbp1:5555491-5571375:+ 15885 89 12 0.00560276990871892
expressed
circRNAs Gli3:52477332-52555114:- 77783 100 7 0.00128562796497949
expressed
circRNAs intergenic:84855705-84901793:+ 46089 168 9 0.00364512139556076
expressed
circRNAs Arhgap21:87758882-87771508:- 12627 28 3 0.00221747049972282
expressed
circRNAs Golph3:62377060-62381205:+ 4146 51 3 0.012301013024602
expressed
circRNAs Arfip1:183520240-183542215:- 21976 79 10 0.00359483072442665
expressed
circRNAs Bag6:5129033-5131408:+ 2376 209 12 0.087962962962963
expressed
circRNAs Nup188:8887351-8892631:+ 5281 170 5 0.0321908729407309
expressed
circRNAs Stk39:54509941-54519757:- 9817 90 4 0.00916777019456046
expressed
circRNAs intergenic:156775155-156778136:- 2982 NA NA NA
expressed
circRNAs Prdm5:96732982-96787475:+ 54494 133 11 0.00244063566631189
expressed
circRNAs intergenic:103106261-103201011:+ 94751 108 10 0.00113982965878988
expressed
circRNAs intergenic:128327978-128337440:- 9463 55 3 0.00581211032442143
expressed
circRNAs Rere:167516581-167547741:+ 31161 77 3 0.00247103751484227
expressed
circRNAs Akap6:73787676-73789019:+ 1344 39 3 0.0290178571428571
expressed
circRNAs Ralgapa1:76491315-76492176:- 862 210 28 0.243619489559165
expressed
circRNAs intergenic:133777712-133778680:+ 969 65 3 0.0670794633642931
expressed
circRNAs intergenic:133785733-133795645:+ 9913 61 2 0.00615353576112176
expressed
circRNAs Stag1:109243253-109288160:+ 44908 101 8 0.00224904248686203
expressed
circRNAs Pja2:112005677-112008516:- 2840 60 3 0.0211267605633803
expressed
circRNAs Ube3a:116643750-116660509:+ 16760 28 2 0.00167064439140811
expressed
circRNAs Rsf1:162639900-162643789:+ 3890 28 7 0.00719794344473008
expressed
circRNAs Rnf169:164931730-164947123:- 15394 72 6 0.00467714694036638
expressed
circRNAs RGD1311595:247931326-247960553:- 29228 37 2 0.00126590940194334
expressed
circRNAs intergenic:276011500-276141673:- 130174 42 1 0.00032264507505339
expressed
circRNAs Rabep1:57508985-57541484:+ 32500 43 3 0.00132307692307692
expressed
circRNAs Dhx33:57634023-57634588:- 566 101 7 0.178445229681979
expressed
circRNAs Anapc7:39627016-39635912:- 8897 79 10 0.00887939754973587
expressed
circRNAs Dennd1b:56114438-56129496:+ 15059 86 10 0.00571087057573544
expressed
circRNAs Lin54:10786399-10794860:+ 8462 77 7 0.00909950366343654
expressed
circRNAs Dcun1d4:37238505-37262083:- 23579 104 6 0.00441070444039187
expressed
circRNAs Pde4dip:199880862-199882743:- 1882 105 10 0.0557917109458023
expressed
circRNAs Rapgef4:58689630-58709070:+ 19441 83 3 0.00426932770947997
expressed
circRNAs intergenic:112896028-112899649:- 3622 62 2 0.0171176145775814
expressed
circRNAs Snap25:129599354-129767336:+ 167983 7 0 4.16708833631975e-05
expressed
circRNAs Coq3:36040325-36054615:+ 14291 181 23 0.0126653138338815
expressed
circRNAs Dennd4c:105182877-105187360:+ 4484 156 20 0.0347903657448706
expressed
circRNAs intergenic:148050939-148054556:+ 3618 157 8 0.0433941404090658
expressed
circRNAs Clip4:23266868-23279721:- 12854 64 5 0.00497899486541154
expressed
circRNAs Oxsr1:127971477-127991861:- 20385 82 6 0.00402256561196959
expressed
circRNAs Pms1:53129625-53155776:+ 26152 133 13 0.00508565310492505
expressed
circRNAs Ntrk3:139943398-139956356:- 12959 140 8 0.0108033027239756
expressed
circRNAs Uvrag:164025518-164064815:- 39298 70 7 0.00178126113288208
expressed
circRNAs Uvrag:164046102-164064815:- 18714 75 8 0.00400769477396601
expressed
circRNAs Rps6kb1:73854212-73857079:- 2868 34 1 0.0118549511854951
expressed
circRNAs App:24547990-24550752:- 2763 58 2 0.0209916757148027
expressed
circRNAs N4bp2l2:628708-632694:- 3987 59 7 0.0147980938048658
expressed
circRNAs AABR07035338.1:10527308-10534434:- 7127 71 2 0.00996211589729199
expressed
circRNAs Gtf2i:25431710-25435591:+ 3882 66 4 0.0170015455950541
expressed
circRNAs Ralgps2:74485162-74513464:- 28303 61 3 0.0021552485602233
expressed
circRNAs Rgs7:93158565-93184258:- 25694 88 8 0.00342492410679536
expressed
circRNAs Ash2l:71013767-71016529:+ 2763 59 6 0.0213536011581614
expressed
circRNAs intergenic:19160994-19250082:+ 89089 31 1 0.000347966640101472
expressed
circRNAs Hars2:29633808-29634585:+ 778 51 1 0.0655526992287918
expressed
circRNAs Arhgap26:32088892-32094303:- 5412 72 4 0.0133037694013304
expressed
circRNAs Wdr7:59190041-59209831:+ 19791 55 1 0.00277904097822242
expressed
circRNAs Khdc4:188055409-188056256:+ 848 57 3 0.0672169811320755
expressed
circRNAs Khdc4:188055409-188059148:+ 3740 120 9 0.0320855614973262
expressed
circRNAs LOC294154:7363740-7372069:- 8330 88 3 0.0105642256902761
expressed
circRNAs Tanc1:45843760-45845123:+ 1364 84 4 0.06158357771261
expressed
circRNAs Stk39:54547246-54566332:- 19087 73 7 0.00382459265468644
expressed
circRNAs RGD1565616:123285078-123304722:- 19645 72 7 0.00366505472130313
expressed
circRNAs Zfp292:50318351-50323609:- 5259 130 9 0.0247195284274577
expressed
circRNAs Tmem245:73937165-73951450:- 14286 101 9 0.00706985860282794
expressed
circRNAs Eri3:136437825-136471341:+ 33517 77 7 0.00229734164752215
expressed
circRNAs Ago4:144539229-144547479:- 8251 60 4 0.00727184583686826
expressed
circRNAs Mark3:136102013-136107031:+ 5019 99 6 0.0197250448296473
expressed
circRNAs Ncald:76229137-76229533:- 397 62 3 0.156171284634761
expressed
circRNAs Cadm1:52136899-52153454:+ 16556 130 11 0.00785213819763228
expressed
circRNAs Herc1:72138878-72148728:+ 9851 59 4 0.00598923967109938
expressed
circRNAs Ick:85436186-85444178:+ 7993 107 4 0.0133867133742024
expressed
circRNAs Snrk:130762665-130768360:+ 5696 173 11 0.030372191011236
expressed
circRNAs Polh:17166589-17167490:+ 902 56 2 0.0620842572062084
expressed
circRNAs Agfg1:88630024-88653711:+ 23688 30 8 0.00126646403242148
expressed
circRNAs Gigyf2:94463647-94474809:+ 11163 133 6 0.0119143599390845
expressed
circRNAs Igf1r:128978104-128978649:+ 546 136 8 0.249084249084249
expressed
circRNAs Zranb1:204960841-204980121:+ 19281 37 2 0.00191898760437737
expressed
circRNAs Ankfy1:59294314-59298784:+ 4471 102 11 0.0228136882129278
expressed
circRNAs Psmd11:67821172-67828877:+ 7706 78 3 0.0101219828704905
expressed
circRNAs Npepps:85164768-85172858:- 8091 97 11 0.0119886293412434
expressed
circRNAs Cdk12:86175962-86195240:+ 19279 75 8 0.00389024326987914
expressed
circRNAs Nsf:91965974-91973005:- 7032 37 2 0.00526166097838453
expressed
circRNAs Prkdc:89434192-89447041:- 12850 130 11 0.0101167315175097
expressed
circRNAs Ttc28:51582921-51584301:- 1381 99 5 0.0716871832005793
expressed
circRNAs Ralgps2:74512346-74520636:- 8291 55 8 0.00663369919189483
expressed
circRNAs Akt3:95193009-95196402:- 3394 52 4 0.0153211549793754
expressed
circRNAs Wapl:11046372-11051389:+ 5018 73 10 0.0145476285372658
expressed
circRNAs Mtmr7:54792659-54804208:+ 11550 73 3 0.00632034632034632
expressed
circRNAs Fam120a:16124900-16143144:+ 18245 121 6 0.00663195395998904
expressed
circRNAs Cdyl:29730437-29757605:- 27169 187 12 0.00688284441827082
expressed
circRNAs Zmynd11:63860368-63879166:- 18799 71 9 0.00377679663811905
expressed
circRNAs Celf2:75588946-75616081:+ 27136 42 5 0.00154775943396226
expressed
circRNAs Phkb:22143683-22179584:- 35902 128 7 0.00356526098824578
expressed
circRNAs Phkb:22172781-22179584:- 6804 69 4 0.0101410934744268
expressed
circRNAs Lrrc40:264871216-264885562:+ 14347 88 11 0.00613368648497944
expressed
circRNAs Kmt2c:6164583-6169550:+ 4968 90 8 0.0181159420289855
expressed
circRNAs Ankib1:27509136-27524886:+ 15751 195 24 0.0123801663386452
expressed
circRNAs Lrp6:168260038-168267184:- 7147 33 2 0.0046173219532671
expressed
circRNAs Pigo:58467569-58467992:- 424 43 3 0.101415094339623
expressed
circRNAs Memo1:22362488-22376735:+ 14248 78 4 0.00547445255474453
expressed
circRNAs Fbxo33:80306621-80307306:- 686 163 7 0.237609329446064
expressed
circRNAs Mnat1:96070497-96108038:+ 37542 67 7 0.00178466783868734
expressed
circRNAs Smoc1:104828874-104846483:+ 17610 110 7 0.00624645088018171
expressed
circRNAs Cdc42bpb:135786660-135797661:- 11002 82 7 0.00745319032903109
expressed
circRNAs Tbcel:46716191-46730691:- 14501 121 8 0.00834425212054341
expressed
circRNAs Bckdhb:91509748-91527174:+ 17427 87 8 0.00499225339989671
expressed
circRNAs Zfp592:142849916-142852148:+ 2233 NA NA NA
expressed
circRNAs Folh1:150343285-150365730:- 22446 101 5 0.00449968814042591
expressed
circRNAs Glis3:246648294-246657760:- 9467 315 19 0.0332734762860463
expressed
circRNAs RGD1311595:247944245-247945662:- 1418 286 32 0.201692524682652
expressed
circRNAs Fbxw4:265331904-265401005:- 69102 15 0 0.000217070417643484
expressed
circRNAs Atrnl1:278580846-278749829:+ 168984 63 2 0.000372816361312314
expressed
circRNAs Atrnl1:278698312-278749829:+ 51518 93 8 0.001805194301021
expressed
circRNAs intergenic:95449289-95478222:- 28934 NA NA NA
expressed
circRNAs Gtf2i:25442325-25454041:+ 11717 86 1 0.00733976273790219
expressed
circRNAs Tbc1d1:45668936-45683858:- 14923 82 6 0.0054948736849159
expressed
circRNAs Kat6b:2849126-2867333:- 18208 112 11 0.00615114235500879
expressed
circRNAs Psd3:23487935-23492639:+ 4705 86 9 0.018278427205101
expressed
circRNAs Ranbp9:24032670-24045965:- 13296 94 7 0.00706979542719615
expressed
circRNAs Phkb:22158621-22179584:- 20964 105 7 0.00500858614768174
expressed
circRNAs St6galnac3:259561613-259564303:- 2691 NA NA NA
expressed
circRNAs Septin10:28757506-28772668:- 15163 162 17 0.0106839016025852
expressed
circRNAs Stk39:54509941-54566332:- 56392 163 11 0.00289048091927933
expressed
circRNAs Meis2:107697576-107745394:- 47819 63 5 0.00131746795206926
expressed
circRNAs Magi2:11460075-11497530:- 37456 69 5 0.0018421614694575
expressed
circRNAs Tet3:115104274-115106428:- 2155 NA NA NA
expressed
circRNAs Suclg2:127663314-127709016:- 45703 54 8 0.00118154169310549
expressed
circRNAs Erc1:152265847-152274059:- 8213 111 12 0.0135151588944357
expressed
circRNAs Lrp6:168219620-168221653:- 2034 85 5 0.0417895771878073
expressed
circRNAs RGD1310951:76925720-76926914:+ 1195 315 30 0.263598326359833
expressed
circRNAs Scmh1:139438595-139440842:+ 2248 109 7 0.0484875444839858
expressed
circRNAs intergenic:159113203-159119213:- 6011 67 5 0.0111462319081684
expressed
circRNAs Rere:167486001-167558250:+ 72250 168 10 0.00232525951557093
expressed
circRNAs Atad2b:29032002-29038377:+ 6376 78 12 0.0122333751568381
expressed
circRNAs Anks1b:31651430-31658885:+ 7456 52 0 0.00697424892703863
expressed
circRNAs Arhgap32:33312321-33335423:+ 23103 99 3 0.00428515777171796
expressed
circRNAs Arih1:64205386-64214997:- 9612 59 3 0.00613816063254265
expressed
circRNAs Zcwpw2:126307382-126317853:- 10472 NA NA NA
expressed
circRNAs Tbc1d5:1442054-1446134:+ 4081 39 0 0.00955648125459446
expressed
circRNAs Aff3:45203455-45205627:- 2173 103 8 0.0473999079613438
expressed
circRNAs Kdm6a:4876505-4898806:- 22302 90 2 0.00403551251008878
expressed
circRNAs Vta1:8846801-8860029:- 13229 65 11 0.00491344772847532
expressed
circRNAs Pde3b:184008119-184017761:+ 9643 98 7 0.0101628124027792
expressed
circRNAs Rabep1:57508985-57527668:+ 18684 114 12 0.0061014771997431
expressed
circRNAs Morc3:34065892-34070810:+ 4919 95 14 0.0193128684692011
expressed
circRNAs Psmd2:83939845-83940879:- 1035 89 6 0.0859903381642512
expressed
circRNAs Rps6kc1:109442255-109471561:- 29307 150 7 0.00511823113931825
expressed
circRNAs Mtmr1:301858-306376:- 4519 103 7 0.0227926532418677
expressed
circRNAs Large1:12652625-12713398:- 60774 14 0 0.000230361667818475
expressed
circRNAs Spg7:55882755-55886776:+ 4022 74 6 0.0183988065638986
expressed
circRNAs Sp3:59678949-59680308:- 1360 286 27 0.210294117647059
expressed
circRNAs Suclg2:127663314-127673795:- 10482 54 8 0.00515168860904408
expressed
circRNAs S100pbp:147363511-147368505:- 4995 222 32 0.0444444444444444
expressed
circRNAs Eif4g3:156396700-156416316:+ 19617 44 3 0.00224295254116328
expressed
circRNAs Hdac9:53883229-53890985:- 7757 36 2 0.00464096944695114
expressed
circRNAs Strn3:72418120-72430205:- 12086 110 14 0.00910143968227702
expressed
circRNAs Fut8:100396828-100397255:+ 428 73 3 0.170560747663551
expressed
circRNAs Maml2:12160079-12161683:+ 1605 362 19 0.225545171339564
expressed
circRNAs Scaper:60441497-60443706:- 2210 78 9 0.0352941176470588
expressed
circRNAs Herc1:72065616-72067595:+ 1980 141 8 0.0712121212121212
expressed
circRNAs Als2:65976760-65980632:- 3873 95 6 0.0245287890524141
expressed
circRNAs Agap1:96804834-96812078:+ 7245 90 16 0.0124223602484472
expressed
circRNAs Prpsap2:48022762-48039001:- 16240 53 5 0.00326354679802956
expressed
circRNAs Xpr1:72960660-72969502:- 8843 139 16 0.0157186475178107
expressed
circRNAs Vps54:106153575-106161579:+ 8005 137 10 0.0171143035602748
expressed
circRNAs Hmbox1:48231960-48241781:- 9822 64 3 0.00651598452453675
expressed
circRNAs Cables1:3397653-3400440:+ 2788 82 12 0.0294117647058824
expressed
circRNAs Smad4:69647502-69657373:- 9872 46 2 0.00465964343598055
expressed
circRNAs Ipo11:38006903-38014366:- 7464 21 2 0.00281350482315113
expressed
circRNAs St7l:207375745-207382937:+ 7193 69 5 0.00959265953009871
expressed
circRNAs Kmt2e:8223840-8242710:- 18871 213 24 0.0112871601928886
expressed
circRNAs St3gal5:99970321-99980034:+ 9714 99 7 0.0101914762198888
expressed
circRNAs Osbpl9:128714471-128733959:- 19489 98 8 0.00502847760275027
expressed
circRNAs Eif4g3:156454276-156463365:+ 9090 105 4 0.0115511551155116
expressed
circRNAs Rere:167516581-167526275:+ 9695 102 2 0.0105208870551831
expressed
circRNAs Sipa1l1:106068325-106084989:+ 16665 148 9 0.00888088808880888
expressed
circRNAs Mta1:137924572-137940563:+ 15992 103 4 0.00644072036018009
expressed
circRNAs intergenic:144189453-144275272:+ 85820 72 4 0.000838965276159403
expressed
circRNAs Arhgap32:33279134-33335423:+ 56290 162 8 0.00287795345532066
expressed
circRNAs Fgfr2:200648164-200672411:- 24248 91 7 0.00375288683602771
expressed
circRNAs Crebrf:16706378-16730140:- 23763 37 1 0.00155704246096873
expressed
circRNAs Nectin3:57937853-57965693:- 27841 24 1 0.000862038001508566
expressed
circRNAs intergenic:84619089-84633565:- 14477 42 5 0.0029011535539131
expressed
circRNAs Atf6:89163767-89176307:- 12541 109 16 0.00869149190654653
expressed
circRNAs Akt3:95167819-95208329:- 40511 95 7 0.0023450420873343
expressed
circRNAs intergenic:65598100-65613754:+ 15655 106 9 0.00677099968061322
expressed
circRNAs intergenic:103089622-103172127:+ 82506 66 4 0.000799941822412915
expressed
circRNAs Mllt3:106171074-106202563:- 31490 33 3 0.00104795173070816
expressed
circRNAs Mboat2:44055353-44107579:+ 52227 93 2 0.00178068814980757
expressed
circRNAs Ttc9:105395367-105398288:+ 2922 104 9 0.0355920602327173
expressed
circRNAs intergenic:14877356-14880661:- 3306 NA NA NA
expressed
circRNAs Ranbp3:10347615-10349027:- 1413 34 1 0.0240622788393489
expressed
circRNAs intergenic:49445634-49449263:- 3630 104 13 0.0286501377410468
expressed
circRNAs Gigyf2:94463647-94464799:+ 1153 122 6 0.105810928013877
expressed
circRNAs Acer3:163203870-163216364:- 12495 83 6 0.00664265706282513
expressed
circRNAs Fchsd2:166351174-166368428:+ 17255 69 10 0.00399884091567662
expressed
circRNAs Rbm4b:220015523-220016193:+ 671 154 2 0.229508196721311
expressed
circRNAs Npepps:85164768-85166817:- 2050 30 6 0.0146341463414634
expressed
circRNAs Adgrl3:28856160-28856393:- 234 57 4 0.243589743589744
expressed
circRNAs Atp8a1:42079272-42104685:+ 25414 93 3 0.00365940033052648
expressed
circRNAs Ehbp1:106916021-106930939:- 14919 150 12 0.0100542931831892
expressed
circRNAs Eif4ebp3:29457228-29457626:+ 399 41 3 0.102756892230576
expressed
circRNAs Spata5:124187476-124205983:+ 18508 91 9 0.00491679273827534
expressed
circRNAs Slc7a11:139502624-139520450:- 17827 90 6 0.0050485219049756
expressed
circRNAs Hace1:50659751-50687868:+ 28118 117 12 0.00416103563553596
expressed
circRNAs Nelfb:2423174-2426420:- 3247 143 5 0.0440406529103788
expressed
circRNAs Ralgapa2:140598632-140622850:- 24219 67 5 0.00276642305627813
expressed
circRNAs intergenic:148050939-148060187:+ 9249 58 4 0.00627094821061736
expressed
circRNAs Eif4g3:156506448-156517254:+ 10807 132 14 0.0122143055427038
expressed
circRNAs Rere:167486001-167615430:+ 129430 160 13 0.0012361894460326
expressed
circRNAs Camta1:168985430-169005490:- 20061 30 0 0.00149543891132047
expressed
circRNAs Arhgap32:33312321-33317709:+ 5389 76 1 0.0141028020040824
expressed
circRNAs Kansl1l:73766839-73773659:- 6821 100 4 0.0146606069491277
expressed
circRNAs AC241873.1:1126684-1128138:- 1455 31 3 0.0213058419243986
expressed
circRNAs Reps1:13262070-13268495:+ 6426 77 3 0.0119825708061002
expressed
circRNAs Folh1:150357367-150382015:- 24649 108 9 0.00438151649154124
expressed
circRNAs Atrnl1:278580846-278594581:+ 13736 110 7 0.00800815375655213
expressed
circRNAs Atrnl1:278679022-278731755:+ 52734 115 10 0.00218075624834073
expressed
circRNAs Nectin3:57955724-57965693:- 9970 68 4 0.00682046138415246
expressed
circRNAs Arsb:23399715-23410608:+ 10894 148 8 0.0135854598861759
expressed
circRNAs Tet2:238742934-238746181:- 3248 NA NA NA
expressed
circRNAs Ankib1:27509136-27563899:+ 54764 75 4 0.00136951281863998
expressed
circRNAs Rere:167486001-167581074:+ 95074 75 8 0.000788859204409197
expressed
circRNAs Dtnb:28022406-28084649:+ 62244 160 8 0.00257052888631836
expressed
circRNAs Zc3h14:122741264-122741693:+ 430 85 6 0.197674418604651
expressed
circRNAs Gls:54232163-54235344:+ 3182 89 4 0.0279698302954117
expressed
circRNAs Slc26a11:108486117-108494849:+ 8733 82 5 0.00938967136150235
expressed
circRNAs Igsf11:64301158-64305268:- 4111 105 7 0.0255412308440769
expressed
circRNAs Disp1:101502509-101503027:- 519 150 10 0.289017341040462
expressed
circRNAs Dcun1d4:37228632-37254001:- 25370 94 6 0.00370516357903035
expressed
circRNAs intergenic:69800154-69819258:+ 19105 101 5 0.00528657419523685
expressed
circRNAs Strbp:21828368-21904269:- 75902 41 2 0.000540170219493558
expressed
circRNAs Pcmtd1:12171585-12172003:- 419 81 4 0.193317422434368
expressed
circRNAs Epha7:43659900-43661144:+ 1245 113 8 0.0907630522088353
expressed
circRNAs Atad2b:29032002-29106327:+ 74326 27 3 0.000363264537308613
expressed
circRNAs Trps1:90253169-90277429:- 24261 41 2 0.00168995507192614
expressed
circRNAs Picalm:154406807-154418787:+ 11981 71 8 0.00592604957849929
expressed
circRNAs Cdc73:60462943-60484400:- 21458 138 3 0.00643116786280175
expressed
circRNAs Ralgps2:74485162-74520636:- 35475 119 9 0.00335447498238196
expressed
circRNAs Akt3:95167819-95230772:- 62954 41 6 0.000651269180671601
expressed
circRNAs Tasor:3060713-3072642:+ 11930 38 2 0.00318524727577536
expressed
circRNAs Ccser2:14184372-14186953:- 2582 31 8 0.012006196746708
expressed
circRNAs Usp6nl:75797811-75873151:- 75341 74 12 0.000982200926454387
expressed
circRNAs Slc38a9:44554761-44564131:+ 9371 109 7 0.0116316294952513
expressed
circRNAs Arfgef2:163592872-163595055:+ 2184 150 16 0.0686813186813187
expressed
circRNAs Kdm4c:90916008-90957243:+ 41236 89 10 0.00215830827432341
expressed
circRNAs Srbd1:9405093-9434931:- 29839 181 12 0.00606588692650558
expressed
circRNAs Slc38a1:138002505-138021168:- 18664 70 6 0.00375053579082726
expressed
circRNAs Satb1:2205172-2246426:+ 41255 90 6 0.00218155375106048
expressed
circRNAs Mfsd6:53646697-53648288:+ 1592 369 30 0.23178391959799
expressed
circRNAs Chuk:263867359-263876614:- 9256 58 4 0.00626620570440795
expressed
circRNAs Rufy3:21075632-21093811:- 18180 68 6 0.00374037403740374
expressed
circRNAs Parg:8416756-8421217:+ 4462 81 7 0.0181532944867772
expressed
circRNAs Zfp827:32527921-32528958:- 1038 252 16 0.242774566473988
expressed
circRNAs Pigk:257936685-257971762:+ 35078 85 4 0.0024231712184275
expressed
circRNAs Dennd1a:22217774-22259630:- 41857 97 14 0.00231741405260769
expressed
circRNAs Ola1:59847598-59862336:- 14739 62 4 0.00420652690141801
expressed
circRNAs Qser1:94710549-94724521:- 13973 22 3 0.00157446503971946
expressed
circRNAs Ecpas:75990187-76032992:- 42806 71 8 0.00165864598420782
expressed
circRNAs Macf1:141215063-141229777:- 14715 86 6 0.00584437648657832
expressed
circRNAs Mipol1:78285568-78353348:+ 67781 98 10 0.00144583290302592
expressed
circRNAs Mark3:136059672-136091144:+ 31473 79 9 0.00251008801194675
expressed
circRNAs Stk3:73808151-73848871:- 40721 152 12 0.00373271776233393
expressed
circRNAs Uxs1:11194239-11219449:- 25211 97 7 0.00384752687319027
expressed
circRNAs Zranb1:204960841-204961691:+ 851 167 20 0.196239717978848
expressed
circRNAs Morc3:34060062-34073206:+ 13145 69 7 0.00524914416127805
expressed
circRNAs Cep350:73577420-73579409:- 1990 166 25 0.0834170854271357
expressed
circRNAs Akt3:95167819-95196402:- 28584 72 5 0.00251889168765743
expressed
circRNAs Sclt1:128562842-128636642:- 73801 93 10 0.00126014552648338
expressed
circRNAs intergenic:129599047-129767336:+ 168290 7 0 4.15948660051102e-05
expressed
circRNAs Tshz2:166743545-166746478:+ 2934 NA NA NA
expressed
circRNAs Ankib1:27509136-27537918:+ 28783 227 25 0.00788659972900671
expressed
circRNAs Nrxn1:14755038-14758647:- 3610 93 3 0.0257617728531856
expressed
circRNAs Mlip:84434784-84461546:- 26763 75 7 0.00280237641520009
expressed
circRNAs Tmeff2:55389457-55390831:- 1375 67 7 0.0487272727272727
expressed
circRNAs Nop58:66517098-66518856:+ 1759 53 9 0.0301307561114269
expressed
circRNAs Bmpr2:66618610-66620541:+ 1932 51 0 0.0263975155279503
expressed
circRNAs Yes1:121831708-121843361:+ 11654 98 2 0.0084091299124764
expressed
circRNAs Slc8a1:4298605-4315682:- 17078 89 4 0.00521138306593278
expressed
circRNAs Strn3:72429638-72430205:- 568 25 4 0.0440140845070423
expressed
circRNAs Nars2:161988635-162006381:+ 17747 101 7 0.00569110272158675
expressed
circRNAs Acap2:73151999-73179042:+ 27044 53 5 0.00195976926490164
expressed
circRNAs Ash1l:188301023-188330330:+ 29308 84 3 0.00286611164187253
expressed
circRNAs Strbp:21859562-21904269:- 44708 85 7 0.00190122573141272
expressed
circRNAs Ambra1:80718406-80732927:+ 14522 80 5 0.00550888307395676
expressed
circRNAs Erc1:152355108-152355930:- 823 167 12 0.202916160388821
expressed
circRNAs Ripk2:29851601-29865341:- 13741 83 7 0.00604031729859544
expressed
circRNAs Arid1a:151944769-151947717:- 2949 236 8 0.0800271278399457
expressed
circRNAs Rab10:27673701-27686187:- 12487 66 2 0.00528549691679347
expressed
circRNAs Kansl1l:73752937-73773659:- 20723 66 3 0.0031848670559282
expressed
circRNAs Smchd1:119776845-119792090:- 15246 89 10 0.00583759674668766
expressed
circRNAs Sergef:102527975-102660697:- 132723 151 16 0.00113770785771871
expressed
circRNAs Atrnl1:278698312-278731755:+ 33444 108 13 0.00322927879440258
expressed
circRNAs intergenic:43420839-43461320:+ 40482 99 6 0.00244553134726545
expressed
circRNAs Mtrf1:61664226-61683055:+ 18830 34 3 0.001805629314923
expressed
circRNAs Psd3:23555919-23624759:+ 68841 86 11 0.00124925553086097
expressed
circRNAs Psd3:23710906-23729219:+ 18314 57 3 0.00311237304794147
expressed
circRNAs Riok1:27440591-27442626:- 2036 68 5 0.0333988212180747
expressed
circRNAs Carmil1:43258446-43290432:+ 31987 90 5 0.00281364304248601
expressed
circRNAs Tet1:27409750-27411951:+ 2202 NA NA NA
expressed
circRNAs Pank2:123829471-123833222:+ 3752 66 2 0.017590618336887
expressed
circRNAs Srpk2:8120652-8149019:+ 28368 27 1 0.000951776649746193
expressed
circRNAs Nfib:100493404-100523952:- 30549 82 6 0.00268421224917346
expressed
circRNAs intergenic:164432862-164528719:- 95858 NA NA NA
expressed
circRNAs Rere:167516581-167615430:+ 98850 189 16 0.00191198786039454
expressed
circRNAs Arih1:64205386-64233082:- 27697 72 3 0.00259955951908149
expressed
circRNAs Pak3:114972099-114999004:+ 26906 151 13 0.00561213112316955
expressed
circRNAs Chd2:134843160-134848903:- 5744 89 2 0.0154944289693593
expressed
circRNAs Unc5d:67350584-67390225:+ 39642 98 6 0.00247212552343474
expressed
circRNAs Mctp1:3809213-3839676:+ 30464 131 8 0.00430015756302521
expressed
circRNAs Eif4e3:132075419-132094750:- 19332 122 10 0.00631078005379681
expressed
circRNAs intergenic:151118221-151123637:- 5417 NA NA NA
expressed
circRNAs Erc1:152214416-152233430:- 19015 84 9 0.00441756508019984
expressed
circRNAs Pias1:67808880-67812158:- 3279 65 8 0.0198231168039036
expressed
circRNAs AABR07002068.1:65850468-65852263:+ 1796 416 34 0.23162583518931
expressed
circRNAs Abhd2:141053114-141055207:+ 2094 85 9 0.0405921680993314
expressed
circRNAs Pcf11:157470071-157490006:- 19936 167 15 0.00837680577849117
expressed
circRNAs C2cd3:165414771-165415667:+ 897 60 1 0.0668896321070234
expressed
circRNAs Dennd5a:174527904-174529818:- 1915 135 11 0.0704960835509138
expressed
circRNAs Brsk2:214933395-214938246:+ 4852 140 5 0.0288540807914262
expressed
circRNAs Hectd2:255200465-255220207:+ 19743 31 2 0.00157017677151395
expressed
circRNAs Cpeb3:255706980-255764689:- 57710 45 8 0.000779760873332178
expressed
circRNAs Pkd1:13931236-13935484:+ 4249 69 5 0.0162391150859026
expressed
circRNAs Dop1b:34017712-34018067:+ 356 49 4 0.137640449438202
expressed
circRNAs Dscam:37123494-37132531:- 9038 119 8 0.0131666297853507
expressed
circRNAs AABR07033720.1:37459699-37475255:- 15557 110 5 0.00707077199974288
expressed
circRNAs intergenic:587083-591296:- 4214 412 30 0.0977693402942572
expressed
circRNAs Eprs:103356835-103362959:+ 6125 64 2 0.0104489795918367
expressed
circRNAs Syt14:111709661-111716205:- 6545 31 3 0.00473644003055768
expressed
circRNAs Atp8a1:42079272-42125096:+ 45825 163 4 0.003557010365521
expressed
circRNAs Adcy1:87328008-87357732:+ 29725 96 5 0.0032296047098402
expressed
circRNAs Rtn4:114139416-114142680:+ 3265 NA NA NA
expressed
circRNAs Kcnma1:954140-977590:+ 23451 135 11 0.00575668414992964
expressed
circRNAs intergenic:47963486-47964008:+ 523 41 4 0.0783938814531549
expressed
circRNAs intergenic:34987503-35116593:+ 129091 83 7 0.000642957293692047
expressed
circRNAs Mtmr7:54792659-54826033:+ 33375 151 5 0.00452434456928839
expressed
circRNAs Tusc3:56313381-56326806:+ 13426 41 4 0.00305377625502756
expressed
circRNAs intergenic:82621432-82623036:- 1605 388 22 0.241744548286604
expressed
circRNAs Ntrk2:6203226-6211699:- 8474 69 4 0.00814255369365117
expressed
circRNAs intergenic:23748782-23761307:+ 12526 112 8 0.00894140188408111
expressed
circRNAs Dtna:14595550-14616707:+ 21158 171 17 0.00808204934303809
expressed
circRNAs Nr3c1:31733544-31749642:- 16099 50 4 0.0031057829678862
expressed
circRNAs Rnf150:24195454-24221057:+ 25604 105 5 0.00410092173097953
expressed
circRNAs intergenic:34750936-34752697:- 1762 378 24 0.214528944381385
expressed
circRNAs Ipo11:37974029-38014366:- 40338 104 8 0.00257821409093163
expressed
circRNAs Dennd1a:22198808-22239368:- 40561 109 22 0.00268731047064915
expressed
circRNAs Kiz:141105392-141107311:+ 1920 236 18 0.122916666666667
expressed
circRNAs AABR07059159.1:5722369-5734607:- 12239 52 3 0.00424871313015769
expressed
circRNAs Magi2:11226653-11227291:- 639 141 8 0.220657276995305
expressed
circRNAs Vps50:28457541-28467072:+ 9532 107 4 0.0112253462022661
expressed
circRNAs Manea:40847502-40856420:- 8919 42 4 0.00470904809956273
expressed
circRNAs Slc44a1:70292288-70326250:+ 33963 88 4 0.00259105497158673
expressed
circRNAs Focad:106448479-106477676:+ 29198 104 5 0.00356188780053428
expressed
circRNAs Elavl2:109560566-109563853:- 3288 80 3 0.024330900243309
expressed
circRNAs Nrxn1:14450092-14490352:- 40261 235 22 0.00583691413526738
expressed
circRNAs Nrxn1:14480490-14490352:- 9863 70 10 0.007097232079489
expressed
circRNAs Dtnb:28004505-28051704:+ 47200 81 2 0.00171610169491525
expressed
circRNAs Myt1l:48820833-48857932:+ 37100 NA NA NA
expressed
circRNAs Nrcam:64852693-64861750:+ 9058 68 6 0.00750717597703687
expressed
circRNAs Tmem63c:111076483-111077776:+ 1294 87 3 0.0672333848531685
expressed
circRNAs Slc41a2:26522315-26526603:+ 4289 179 9 0.0417346700862672
expressed
circRNAs Slc41a2:26522315-26542836:+ 20522 40 3 0.00194912776532502
expressed
circRNAs Anks1b:30708031-30735182:+ 27152 86 3 0.0031673541543901
expressed
circRNAs Anks1b:30727478-30735182:+ 7705 86 3 0.0111615833874108
expressed
circRNAs intergenic:32922004-32982696:- 60693 199 7 0.00327879656632561
expressed
circRNAs intergenic:52745151-52745558:- 408 77 4 0.188725490196078
expressed
circRNAs Rims2:78432827-78520474:+ 87648 176 16 0.00200803212851406
expressed
circRNAs Rims2:78462288-78520474:+ 58187 87 6 0.00149517933559042
expressed
circRNAs intergenic:103024404-103025030:+ 627 130 10 0.207336523125997
expressed
circRNAs Ep300:122834692-122835329:+ 638 168 24 0.263322884012539
expressed
circRNAs Atxn10:126256293-126276494:+ 20202 149 8 0.00737550737550738
expressed
circRNAs Cntn5:7874228-7953107:- 78880 136 9 0.00172413793103448
expressed
circRNAs Bmper:24402280-24434916:+ 32637 94 8 0.0028801666819867
expressed
circRNAs Myo5a:82038973-82045524:+ 6552 97 1 0.0148046398046398
expressed
circRNAs Ephb1:110656176-110656857:- 682 179 18 0.262463343108504
expressed
circRNAs Rims1:28529457-28534987:- 5531 98 6 0.0177183149520882
expressed
circRNAs Rims1:28529457-28552133:- 22677 133 9 0.00586497332098602
expressed
circRNAs Bend6:38321692-38326937:+ 5246 85 8 0.0162028211971026
expressed
circRNAs Map2:73378062-73399557:+ 21496 80 6 0.00372162262746558
expressed
circRNAs Fer:111607928-111653491:+ 45564 94 11 0.00206303221841805
expressed
circRNAs intergenic:82845576-82846306:- 731 157 14 0.214774281805746
expressed
circRNAs Sergef:102638885-102660697:- 21813 166 14 0.0076101407417595
expressed
circRNAs AC126641.1:136685584-136699335:- 13752 110 6 0.00799883653286795
expressed
circRNAs Ntrk3:140131618-140142798:- 11181 20 0 0.00178874877023522
expressed
circRNAs Sh3gl3:144154619-144177718:+ 23100 155 17 0.00670995670995671
expressed
circRNAs intergenic:195009269-195011851:- 2583 163 10 0.0631049167634534
expressed
circRNAs RGD1311595:247922780-247960553:- 37774 38 12 0.0010059829512363
expressed
circRNAs Nf1:66891013-66900528:+ 9516 121 5 0.0127154266498529
expressed
circRNAs Ncam2:20501666-20531756:+ 30091 98 11 0.00325678774384367
expressed
circRNAs Ncam2:20634697-20650229:+ 15533 107 5 0.00688855984033992
expressed
circRNAs Ttc3:34668091-34722272:+ 54182 39 0 0.000719796242294489
expressed
circRNAs Stxbp5l:66345745-66426089:+ 80345 172 13 0.00214076793826623
expressed
circRNAs Dlg1:72245130-72314401:- 69272 163 12 0.00235304307656773
expressed
circRNAs AABR07035916.1:27441155-27441367:+ 213 46 3 0.215962441314554
expressed
circRNAs Cdh7:31140421-31163102:+ 22682 167 9 0.00736266643153161
expressed
circRNAs Swt1:68752167-68763048:- 10882 33 1 0.00303253078478221
expressed
circRNAs intergenic:92762599-92807534:+ 44936 101 6 0.00224764108954958
expressed
circRNAs Epha5:25672666-25673329:+ 664 142 7 0.213855421686747
expressed
circRNAs Ppp3cc:51915280-51944899:- 29620 116 5 0.00391627278865631
expressed
circRNAs intergenic:96720323-96720961:- 639 139 17 0.217527386541471
expressed
circRNAs Ntrk2:6169817-6189453:- 19637 126 8 0.00641645872587462
expressed
circRNAs Hecw1:53483964-53563999:+ 80036 65 2 0.000812134539457244
expressed
circRNAs Nol4:13881301-13892278:- 10978 94 5 0.00856257970486427
expressed
circRNAs Dcc:66581616-66603887:- 22272 127 5 0.00570222701149425
expressed
circRNAs Mapk4:69943105-69944476:- 1372 335 22 0.244169096209913
expressed
circRNAs Mctp1:3809213-3860857:+ 51645 36 3 0.000697066511762997
expressed
circRNAs intergenic:39021037-39042852:- 21816 190 5 0.00870920425375871
expressed
circRNAs intergenic:145501970-145513090:- 11121 80 4 0.00719359769804874
expressed
circRNAs Gnaz:14618775-14619985:- 1211 282 20 0.232865400495458
expressed
circRNAs Casc4:113846735-113862070:+ 15336 176 20 0.0114762649973918
expressed
circRNAs Zmynd8:162499187-162501905:- 2719 55 6 0.0202280250091946
expressed
circRNAs Rundc3b:22532122-22561809:+ 29688 125 3 0.00421045540285637
expressed
circRNAs Ptprz1:50103025-50117606:+ 14582 45 4 0.00308599643395968
expressed
circRNAs Ubn2:66172555-66200637:+ 28083 190 10 0.00676565893957198
expressed
circRNAs intergenic:132075419-132114473:- 39055 232 19 0.00594034054538471
expressed
circRNAs Grin2b:169601016-169609450:- 8435 103 6 0.0122110254890338
expressed
circRNAs C2cd5:177261696-177292170:- 30475 61 5 0.00200164068908942
expressed
circRNAs Szrd1:159643630-159643881:- 252 71 13 0.281746031746032
expressed
circRNAs Rere:167516581-167581074:+ 64494 172 13 0.00266691475175985
expressed
circRNAs Dock4:60609626-60633969:+ 24344 101 6 0.00414886625041078
expressed
circRNAs Arhgap5:73357940-73385888:+ 27949 33 6 0.00118072202941071
expressed
circRNAs intergenic:32949652-32982696:- 33045 143 2 0.00432743228930247
expressed
circRNAs Grip1:64707678-64722547:+ 14870 64 6 0.0043039677202421
expressed
circRNAs Ptk2:114490398-114499158:- 8761 91 3 0.0103869421298938
expressed
circRNAs Atxn10:126256293-126283984:+ 27692 115 8 0.00415282392026578
expressed
circRNAs Elavl3:23035955-23048640:- 12686 167 15 0.013164117925272
expressed
circRNAs Dmxl2:59022287-59025874:- 3588 49 5 0.0136566332218506
expressed
circRNAs Pak3:114972099-114978572:+ 6474 102 8 0.0157553290083411
expressed
circRNAs intergenic:144328480-144330480:+ 2001 NA NA NA
expressed
circRNAs Cdc42bpa:98386342-98403224:+ 16883 34 0 0.00201386009595451
expressed
circRNAs Ugcg:76403738-76415437:+ 11700 53 3 0.00452991452991453
expressed
circRNAs Cwf19l2:19003638-19012898:+ 9261 89 8 0.00961019328366267
expressed
circRNAs Angpt1:81386433-81437431:- 50999 75 7 0.00147061707092296
expressed
circRNAs Myo9a:64635064-64644354:+ 9291 82 7 0.00882574534495749
expressed
circRNAs Lca5:90958620-90962468:- 3849 177 22 0.0459859703819174
expressed
circRNAs Rabep1:57549452-57563686:+ 14235 52 3 0.00365296803652968
expressed
circRNAs AC105531.1:71297308-71306105:+ 8798 74 5 0.00841100250056831
expressed
circRNAs Bbs9:23851919-23884848:+ 32930 103 6 0.00312784694807167
expressed
circRNAs intergenic:62566642-62581037:+ 14396 72 7 0.00500138927479855
expressed
circRNAs Pi4ka:87902732-87908586:+ 5855 144 3 0.0245943637916311
expressed
circRNAs intergenic:95167819-95348984:- 181166 135 13 0.000745172935318989
expressed
circRNAs Tp53bp1:113195876-113197193:- 1318 318 16 0.241274658573596
expressed
circRNAs Vps50:28457541-28478841:+ 21301 140 7 0.00657246138678935
expressed
circRNAs intergenic:82146666-82171569:- 24904 403 30 0.016182139415355
expressed
circRNAs Wdr7:59190041-59192425:+ 2385 188 13 0.0788259958071279
expressed
circRNAs Dhx29:44804777-44806942:+ 2166 161 9 0.0743305632502308
expressed
circRNAs Mllt3:106171074-106171781:- 708 126 16 0.177966101694915
expressed
circRNAs Ncapg2:144343082-144347969:+ 4888 56 1 0.0114566284779051
expressed
circRNAs Esco1:1812898-1819028:- 6131 15 2 0.00244658293916164
expressed
circRNAs Nfib:100640453-100640984:- 532 140 16 0.263157894736842
expressed
circRNAs intergenic:19160994-19219406:+ 58413 69 3 0.00118124390118638
expressed
circRNAs Ank2:231383147-231409493:- 26347 66 4 0.00250502903556382
expressed
circRNAs Spred1:108833170-108851078:+ 17909 120 10 0.00670054162711486
expressed
circRNAs Mkln1:58714647-58780524:+ 65878 122 10 0.00185190807249765
expressed
circRNAs Kcmf1:100779730-100783015:- 3286 68 6 0.0206938527084601
expressed
circRNAs Erc1:152265847-152298116:- 32270 33 5 0.0010226216299969
expressed
circRNAs Ccdc30:138433397-138436136:- 2740 40 1 0.0145985401459854
expressed
circRNAs Khdrbs3:110105483-110121093:+ 15611 102 7 0.0065338543334828
expressed
circRNAs Arhgef12:47303909-47306590:- 2682 52 5 0.0193885160328113
expressed
circRNAs Zfp148:70539679-70570814:- 31136 128 10 0.00411099691675231
expressed
circRNAs intergenic:257626382-257634977:+ 8596 50 2 0.00581665891112145
expressed
circRNAs intergenic:133785728-133795645:+ 9918 87 3 0.0087719298245614
expressed
circRNAs Kcnk2:107733302-107772361:- 39060 118 13 0.00302099334357399
expressed
circRNAs Arfip1:183520240-183534433:- 14194 118 12 0.0083133718472594
expressed
circRNAs Sobp:47860620-47896656:- 36037 98 13 0.00271942725532092
expressed
circRNAs intergenic:133777712-133791177:+ 13466 NA NA NA
expressed
circRNAs Lrrc28:128501692-128526855:- 25164 62 2 0.00246383722778573
expressed
circRNAs Dym:71136036-71149287:+ 13252 184 14 0.0138846966495623
expressed
circRNAs Nhsl1:13696687-13704515:+ 7829 NA NA NA
expressed
circRNAs Zc3h4:78369712-78370333:+ 622 49 4 0.0787781350482315
expressed
circRNAs Luzp2:112034274-112056979:+ 22706 67 5 0.00295076191315071
expressed
circRNAs Gabrg3:112435004-112436794:- 1791 53 4 0.0295924064768286
expressed
circRNAs Gabra5:112926910-112929030:- 2121 84 8 0.0396039603960396
expressed
circRNAs Gabrb3:113204014-113229405:+ 25392 41 6 0.00161468178954001
expressed
circRNAs intergenic:120860173-120955517:- 95345 75 3 0.000786617022392365
expressed
circRNAs Tjp1:126188351-126195625:- 7275 88 5 0.0120962199312715
expressed
circRNAs Lrrc28:128501692-128526760:- 25069 68 2 0.00271251346284255
expressed
circRNAs Ntrk3:140044382-140134063:- 89682 74 1 0.000825137708793292
expressed
circRNAs Ntrk3:140044382-140142798:- 98417 96 3 0.00097544123474603
expressed
circRNAs Ntrk3:140131618-140158228:- 26611 38 1 0.00142798091014994
expressed
circRNAs Hdgfl3:143712491-143723739:- 11249 82 13 0.0072895368477198
expressed
circRNAs Fchsd2:166378662-166385907:+ 7246 104 8 0.0143527463428098
expressed
circRNAs Sbf2:175171303-175218889:- 47587 99 12 0.00208040010927354
expressed
circRNAs Tle4:231457046-231498197:- 41152 80 7 0.00194401244167963
expressed
circRNAs Pcsk5:236196243-236229567:+ 33325 130 15 0.00390097524381095
expressed
circRNAs Rfx3:245926333-245937626:- 11294 77 8 0.00681777935186825
expressed
circRNAs Rfx3:245955041-246010590:- 55550 104 6 0.00187218721872187
expressed
circRNAs Sorbs1:259396273-259402838:- 6566 84 11 0.0127931769722814
expressed
circRNAs Aff4:38712831-38720071:+ 7241 41 4 0.00566220135340423
expressed
circRNAs Aff4:38712831-38725063:+ 12233 47 5 0.00384206654132265
expressed
circRNAs Gdpd1:74336161-74360926:- 24766 147 2 0.00593555681175806
expressed
circRNAs Npepps:85146827-85148338:- 1512 75 3 0.0496031746031746
expressed
circRNAs Prkca:96264760-96266403:- 1644 66 6 0.0401459854014599
expressed
circRNAs Zbtb20:62059611-62067655:- 8045 146 13 0.0181479179614667
expressed
circRNAs Ccdc50:76771291-76783665:- 12375 45 4 0.00363636363636364
expressed
circRNAs Tpst1:30068980-30083826:- 14847 33 4 0.00222267124671651
expressed
circRNAs Tmed2:37474837-37478321:- 3485 55 6 0.0157819225251076
expressed
circRNAs Ksr2:44761634-44762147:- 514 147 12 0.285992217898833
expressed
circRNAs Ksr2:44821090-44825909:- 4820 27 1 0.00560165975103734
expressed
circRNAs Sez6l:50197281-50202120:+ 4840 69 3 0.0142561983471074
expressed
circRNAs intergenic:72342021-72367981:- 25961 32 3 0.00123261815800624
expressed
circRNAs Pbx1:86424477-86451001:- 26525 93 11 0.00350612629594722
expressed
circRNAs AABR07021812.1:92642895-92672818:+ 29924 39 4 0.00130330169763401
expressed
circRNAs intergenic:92652136-92730574:+ 78439 58 2 0.000739428090618187
expressed
circRNAs intergenic:92762599-92768254:+ 5656 99 5 0.0175035360678925
expressed
circRNAs Akt3:95098506-95128782:- 30277 34 5 0.00112296462661426
expressed
circRNAs intergenic:95196258-95348984:- 152727 107 13 0.000700596489160397
expressed
circRNAs Enah:100347405-100353039:- 5635 82 5 0.0145519077196096
expressed
circRNAs Gak:2171704-2172362:+ 659 94 5 0.142640364188164
expressed
circRNAs Epha5:25859208-25877265:+ 18058 91 7 0.00503931775390409
expressed
circRNAs Adgrl3:28418126-28495950:- 77825 39 4 0.000501124317378734
expressed
circRNAs Adgrl3:28519958-28536253:- 16296 145 14 0.00889788905252823
expressed
circRNAs Adgrl3:28659308-28660108:- 801 166 12 0.207240948813983
expressed
circRNAs Fip1l1:36172931-36207022:- 34092 105 8 0.00307990144315382
expressed
circRNAs Gabrb1:38659711-38664175:- 4465 109 13 0.0244120940649496
expressed
circRNAs Gabra2:39748143-39755962:+ 7820 25 3 0.00319693094629156
expressed
circRNAs Nudcd3:86326421-86326743:- 323 82 4 0.253869969040248
expressed
circRNAs Spred2:104268362-104277402:+ 9041 66 5 0.0073000774250636
expressed
circRNAs Ccdc88a:113906516-113922713:+ 16198 43 4 0.00265464872206445
expressed
circRNAs Eml6:114261347-114282468:- 21122 31 4 0.00146766404696525
expressed
circRNAs Tsc22d1:58655630-58657466:+ 1837 4 0 0.00217746325530757
expressed
circRNAs Pcdh17:67643250-67644069:+ 820 196 17 0.239024390243902
expressed
circRNAs intergenic:96717422-96720961:- 3540 164 19 0.0463276836158192
expressed
circRNAs intergenic:100560917-100561611:+ 695 181 19 0.260431654676259
expressed
circRNAs intergenic:4041087-4100241:+ 59155 48 6 0.000811427605443327
expressed
circRNAs Nek4:7060974-7067145:+ 6172 56 6 0.00907323395981854
expressed
circRNAs Mettl6:7577726-7586144:- 8419 127 3 0.0150849269509443
expressed
circRNAs AABR07026473.1:77995514-78013213:+ 17700 103 7 0.00581920903954802
expressed
circRNAs Npepo:718534-739440:+ 20907 54 7 0.00258286698235041
expressed
circRNAs Agtpbp1:5582856-5606503:+ 23648 115 7 0.00486299052774019
expressed
circRNAs Ntrk2:6169817-6206746:- 36930 156 8 0.00422420796100731
expressed
circRNAs Zmynd11:63849305-63879166:- 29862 120 10 0.00401848503114326
expressed
circRNAs Rock1:1337228-1354828:- 17601 29 1 0.00164763365717857
expressed
circRNAs Esco1:1803205-1819028:- 15824 48 5 0.00303336703741153
expressed
circRNAs Zfp521:5191058-5194413:- 3356 NA NA NA
expressed
circRNAs Zfp521:5191058-5285225:- 94168 31 2 0.000329198878599949
expressed
circRNAs intergenic:13352206-13428569:+ 76364 72 7 0.000942852653082604
expressed
circRNAs Nol4:13870389-13892278:- 21890 56 3 0.00255824577432618
expressed
circRNAs Sap130:24429848-24436662:+ 6815 59 3 0.0086573734409391
expressed
circRNAs Zfp532:61308852-61311205:+ 2354 NA NA NA
expressed
circRNAs Zfp532:61323689-61328704:+ 5016 111 8 0.0221291866028708
expressed
circRNAs Tcf4:65342733-65389384:+ 46652 50 4 0.00107176541198662
expressed
circRNAs Dcc:66559673-66603887:- 44215 220 18 0.00497568698405518
expressed
circRNAs Dcc:66581616-66632117:- 50502 50 0 0.000990059799611897
expressed
circRNAs Smad2:72571325-72611211:+ 39887 123 12 0.00308371148494497
expressed
circRNAs Large1:12691066-12713398:- 22333 125 6 0.00559709846415618
expressed
circRNAs intergenic:17493068-17494680:- 1613 340 30 0.210787352758834
expressed
circRNAs Neto2:22450581-22461425:+ 10845 118 9 0.0108805901337022
expressed
circRNAs Zfp827:32450974-32497560:- 46587 64 6 0.00137377379955782
expressed
circRNAs Adamts18:46061999-46101250:- 39252 76 17 0.0019362070722511
expressed
circRNAs Pgbd5:57132668-57134982:- 2315 110 6 0.0475161987041037
expressed
circRNAs Cplane1:57320683-57321619:+ 937 248 23 0.264674493062967
expressed
circRNAs Drosha:62955690-62973365:+ 17676 67 1 0.00379045032812854
expressed
circRNAs Cdh12:72006163-72136402:+ 130240 30 3 0.00023034398034398
expressed
circRNAs intergenic:89498122-89498400:- 279 49 4 0.175627240143369
expressed
circRNAs Nlgn1:111771932-111772738:- 807 154 12 0.190830235439901
expressed
circRNAs intergenic:116586880-116591616:+ 4737 89 4 0.0187882626134684
expressed
circRNAs intergenic:145485716-145513090:- 27375 31 0 0.0011324200913242
expressed
circRNAs Med12l:149273119-149315205:+ 42087 56 2 0.00133057713783354
expressed
circRNAs Mnd1:183120903-183128932:- 8030 10 0 0.0012453300124533
expressed
circRNAs Arfip1:183520240-183555315:- 35076 10 2 0.000285095221804083
expressed
circRNAs Fbxw7:184309074-184309661:- 588 89 5 0.151360544217687
expressed
circRNAs Dclk2:186232196-186232527:- 332 64 8 0.192771084337349
expressed
circRNAs Mef2d:187527683-187529234:+ 1552 98 4 0.0631443298969072
expressed
circRNAs Syt11:188127807-188128630:- 824 220 24 0.266990291262136
expressed
circRNAs Ntng1:212852209-212852849:- 641 130 16 0.202808112324493
expressed
circRNAs Slc30a7:218919131-218929338:- 10208 77 6 0.00754310344827586
expressed
circRNAs Ap1ar:232151300-232155897:- 4598 94 4 0.0204436711613745
expressed
circRNAs Ppp3ca:242113689-242151045:+ 37357 75 7 0.00200765586101668
expressed
circRNAs Pigk:257937494-257945564:+ 8071 62 7 0.00768182381365382
expressed
circRNAs Pigk:257937494-257971762:+ 34269 111 9 0.00323907905103738
expressed
circRNAs Lrrc7:264923722-264945273:- 21552 101 9 0.00468634001484781
expressed
circRNAs Rwdd1:27535432-27544812:- 9381 53 3 0.00564971751412429
expressed
circRNAs Grik2:54203369-54219701:- 16333 79 7 0.00483683340476336
expressed
circRNAs Gpr107:10659684-10663946:- 4263 98 6 0.0229885057471264
expressed
circRNAs Mapkap1:13496853-13602354:+ 105502 57 6 0.000540274118026199
expressed
circRNAs Mapkap1:13510410-13602354:+ 91945 106 7 0.00115286312469411
expressed
circRNAs Rabgap1:21721366-21756744:+ 35379 31 2 0.000876226009779813
expressed
circRNAs Dennd1a:22198808-22259630:- 60823 146 23 0.00240040774049291
expressed
circRNAs Ccdc148:45033238-45088995:- 55758 95 10 0.00170379138419599
expressed
circRNAs Ccdc148:45086410-45133351:- 46942 61 2 0.0012994759490435
expressed
circRNAs Stk39:54455979-54510171:- 54193 81 6 0.00149465798165815
expressed
circRNAs Stk39:54509941-54554495:- 44555 130 8 0.00291774211648524
expressed
circRNAs Cers6:55269339-55294588:+ 25250 83 1 0.00328712871287129
expressed
circRNAs Nckap1:67755163-67762319:- 7157 60 6 0.00838340086628476
expressed
circRNAs Ambra1:80713738-80732927:+ 19190 109 5 0.00568004168837936
expressed
circRNAs Mpped2:97727432-97813284:+ 85853 106 5 0.00123466856137817
expressed
circRNAs Mga:111713473-111732677:+ 19205 NA NA NA
expressed
circRNAs Ptpra:123031311-123043172:+ 11862 60 2 0.00505816894284269
expressed
circRNAs Pak7:129077671-129078456:- 786 164 12 0.208651399491094
expressed
circRNAs AABR07054096.1:140220436-140230678:+ 10243 78 8 0.00761495655569657
expressed
circRNAs Magi2:11044326-11152065:- 107740 82 3 0.000761091516614071
expressed
circRNAs Magi2:11098246-11152065:- 53820 173 6 0.00321441843180974
expressed
circRNAs Magi2:11132813-11152065:- 19253 106 4 0.0055056354853789
expressed
circRNAs Pclo:17032161-17033623:- 1463 360 26 0.24606971975393
expressed
circRNAs Rundc3b:22532122-22569920:+ 37799 158 4 0.00418000476203074
expressed
circRNAs Rundc3b:22532122-22582226:+ 50105 118 4 0.00235505438578984
expressed
circRNAs Rundc3b:22536895-22561809:+ 24915 103 3 0.00413405578968493
expressed
circRNAs Ptprz1:50081444-50086532:+ 5089 12 1 0.00235802711731185
expressed
circRNAs Ptn:64265934-64270334:- 4401 73 8 0.0165871392865258
expressed
circRNAs intergenic:65585304-65613754:+ 28451 31 4 0.00108959263294788
expressed
circRNAs Ubn2:66172555-66232512:+ 59958 58 11 0.000967343807331799
expressed
circRNAs Kbtbd2:87090604-87100468:- 9865 402 31 0.040750126710593
expressed
circRNAs Setd5:145061557-145063825:+ 2269 60 5 0.0264433671220802
expressed
circRNAs Erc1:152265847-152282197:- 16351 139 14 0.0085010091125925
expressed
circRNAs Sox5:178349959-178389965:- 40007 83 14 0.00207463693853576
expressed
circRNAs intergenic:2257913-2372077:+ 114165 77 11 0.000674462400910962
expressed
circRNAs intergenic:2257913-2400469:+ 142557 134 14 0.000939974887238087
expressed
circRNAs Ints8:24473219-24487203:- 13985 70 0 0.00500536288880944
expressed
circRNAs Gabbr2:62334094-62365914:- 31821 152 10 0.00477671977624839
expressed
circRNAs Tmeff1:64346707-64388248:+ 41542 58 6 0.00139617736266911
expressed
circRNAs Abca1:69929580-69956147:- 26568 67 2 0.00252183077386329
expressed
circRNAs Astn2:81963969-81964353:- 385 101 7 0.262337662337662
expressed
circRNAs Elavl2:109530786-109563853:- 33068 113 6 0.00341720091931777
expressed
circRNAs Dock7:117716189-117754533:- 38345 37 1 0.000964923718868171
expressed
circRNAs Zmym4:144931944-144942704:- 10761 64 3 0.00594740265774556
expressed
circRNAs Spen:160031839-160043135:- 11297 14 2 0.00123926706205187
expressed
circRNAs Gnb1:172936581-172957859:+ 21279 25 0 0.00117486724000188
expressed
circRNAs Slc8a1:4259110-4315682:- 56573 131 6 0.0023155922436498
expressed
circRNAs Thada:7547050-7572651:- 25602 84 5 0.00328099367236935
expressed
circRNAs Nrxn1:14457691-14490352:- 32662 65 5 0.001990080215541
expressed
circRNAs Mtm1:18825579-18834272:+ 8694 107 9 0.0123073383942949
expressed
circRNAs intergenic:30550488-30589369:+ 38882 21 0 0.000540095674090839
expressed
circRNAs Dgkb:57837921-57852070:+ 14150 41 2 0.00289752650176678
expressed
circRNAs Nrcam:64847537-64861750:+ 14214 103 11 0.0072463768115942
expressed
circRNAs Strn3:72418120-72421935:- 3816 122 7 0.0319706498951782
expressed
circRNAs intergenic:74325751-74326157:+ 407 71 7 0.174447174447174
expressed
circRNAs intergenic:74325751-74467671:+ 141921 89 7 0.000627109448214147
expressed
circRNAs Ylpm1:108867858-108871797:+ 3940 21 1 0.00532994923857868
expressed
circRNAs Prim1:2440628-2448053:+ 7426 113 9 0.0152168058173983
expressed
circRNAs Slc41a2:26522315-26561075:+ 38761 19 6 0.000490183431800005
expressed
circRNAs Anks1b:30714506-30735182:+ 20677 151 8 0.00730280021279683
expressed
circRNAs Anks1b:31605670-31633781:+ 28112 136 12 0.00483779169038133
expressed
circRNAs intergenic:32930268-32982696:- 52429 143 2 0.00272749814034218
expressed
circRNAs intergenic:32955133-32982696:- 27564 16 3 0.000580467276157307
expressed
circRNAs intergenic:32979163-32982696:- 3534 74 4 0.0209394453876627
expressed
circRNAs Grip1:64672723-64722547:+ 49825 67 11 0.00134470647265429
expressed
circRNAs Rims2:78347306-78375555:+ 28250 118 14 0.00417699115044248
expressed
circRNAs Rims2:78347306-78415345:+ 68040 93 7 0.0013668430335097
expressed
circRNAs Khdrbs3:110087134-110121093:+ 33960 132 9 0.003886925795053
expressed
circRNAs Khdrbs3:110105483-110142633:+ 37151 116 10 0.00312239239858954
expressed
circRNAs Tnrc6b:121971241-122005110:+ 33870 111 18 0.00327723649247121
expressed
circRNAs Gramd4:126970756-126979759:+ 9004 73 6 0.00810750777432252
expressed
circRNAs Nell2:136691317-136704222:- 12906 96 3 0.00743840074384007
expressed
circRNAs Nell2:136741637-136747125:- 5489 100 5 0.0182182546912006
expressed
circRNAs Gucy1a2:456819-509712:+ 52894 35 8 0.000661700760010587
expressed
circRNAs Elavl3:23048110-23048640:- 531 66 12 0.124293785310734
expressed
circRNAs Herpud2:26267388-26271172:- 3785 60 5 0.0158520475561427
expressed
circRNAs Herpud2:26267895-26271172:- 3278 154 12 0.0469798657718121
expressed
circRNAs Opcml:29944044-29945357:+ 1314 96 5 0.0730593607305936
expressed
circRNAs Dscaml1:49754717-49757732:+ 3016 103 3 0.0341511936339523
expressed
circRNAs Rdx:56588785-56594983:+ 6199 25 1 0.00403290853363446
expressed
circRNAs Cul5:58231931-58243042:- 11112 106 13 0.00953923686105112
expressed
circRNAs Myo9a:64739402-64749357:+ 9956 123 7 0.0123543591803937
expressed
circRNAs Mlip:84434784-84482700:- 47917 96 10 0.00200346432372644
expressed
circRNAs Senp6:87510423-87525668:+ 15246 82 9 0.00537845992391447
expressed
circRNAs Senp6:87543960-87550389:+ 6430 82 5 0.0127527216174184
expressed
circRNAs Phip:90470886-90483077:- 12192 90 4 0.00738188976377953
expressed
circRNAs Scap:118616528-118620855:+ 4328 32 1 0.00739371534195933
expressed
circRNAs Arpp21:120435062-120446457:- 11396 136 17 0.0119340119340119
expressed
circRNAs St6gal2:7022983-7029397:+ 6415 101 3 0.0157443491816056
expressed
circRNAs Rims1:28444521-28451547:- 7027 94 7 0.0133769745268251
expressed
circRNAs Rims1:28502814-28534987:- 32174 137 8 0.00425809659973892
expressed
circRNAs Rims1:28502814-28552133:- 49320 162 10 0.00328467153284672
expressed
circRNAs Adgrb3:31604268-31660864:- 56597 75 1 0.00132515857730975
expressed
circRNAs Adgrb3:31734736-31767934:- 33199 167 13 0.00503027199614446
expressed
circRNAs Plcl1:62291942-62298125:+ 6184 41 1 0.00663001293661061
expressed
circRNAs Fbxl17:110908611-110925546:- 16936 84 12 0.00495984884270194
expressed
circRNAs Dlgap1:119105074-119110137:+ 5064 89 3 0.0175750394944708
expressed
circRNAs Glra2:30754186-30759002:- 4817 21 3 0.00435955989204899
expressed
circRNAs Cnksr2:39860825-39885483:+ 24659 130 13 0.00527190883653027
expressed
circRNAs Thoc2:128186178-128198293:- 12116 87 11 0.00718058765269066
expressed
circRNAs Thoc2:128202172-128211753:- 9582 142 12 0.0148194531413066
expressed
circRNAs Ppp1r12a:51410270-51416139:- 5870 60 8 0.010221465076661
expressed
circRNAs Ell:20606480-20606895:- 416 80 1 0.192307692307692
expressed
circRNAs Meis2:107618070-107745394:- 127325 78 9 0.000612605537011585
expressed
circRNAs Plce1:257191149-257192683:+ 1535 312 26 0.203257328990228
expressed
circRNAs Prkar2a:117508999-117529518:+ 20520 100 2 0.00487329434697856
expressed
circRNAs Tasp1:133012095-133043574:- 31480 52 6 0.00165184243964422
expressed
circRNAs intergenic:13369444-13428569:+ 59126 NA NA NA
expressed
circRNAs Unc13b:58554178-58577339:+ 23162 107 9 0.00461963561005095
expressed
circRNAs Cers6:55157605-55165724:+ 8120 37 6 0.00455665024630542
expressed
circRNAs intergenic:126573474-126583015:+ 9542 54 2 0.00565919094529449
expressed
circRNAs Ppargc1a:63169852-63171638:+ 1787 19 3 0.0106323447118075
expressed
circRNAs intergenic:119696927-119747533:+ 50607 94 4 0.00185745055031913
expressed
circRNAs Sox6:186106476-186114868:+ 8393 132 5 0.0157273918741809
expressed
circRNAs Slc4a4:20749845-20769564:- 19720 37 4 0.0018762677484787
expressed
circRNAs Mtif2:113951426-113958155:+ 6730 71 4 0.0105497771173848
expressed
circRNAs Slc1a2:92651712-92661752:+ 10041 94 4 0.00936161736878797
expressed
circRNAs Iqgap2:26252960-26280381:- 27422 71 2 0.00258916198672599
expressed
circRNAs Pcm1:54083122-54100069:- 16948 81 5 0.0047793249940996
expressed
circRNAs Cspp1:8808346-8810643:- 2298 82 5 0.0356832027850305
expressed
circRNAs Rexo5:189560181-189595749:+ 35569 63 2 0.00177120526300992
expressed
circRNAs Bmp7:170905824-170929765:- 23942 68 5 0.00284019714309581
expressed
circRNAs Rims2:78347306-78404200:+ 56895 19 2 0.000333948501625802
expressed
circRNAs Dzip1l:107889395-107890356:+ 962 62 2 0.0644490644490645
expressed
circRNAs Adcy5:68722906-68725314:- 2409 68 9 0.0282274802822748
expressed
circRNAs Reps2:33991806-34037071:+ 45266 84 4 0.00185569743295188
expressed
circRNAs intergenic:14471211-14553003:+ 81793 59 2 0.000721333121416258
expressed
circRNAs Hdhd5:153048339-153067370:- 19032 80 2 0.00420344682639765
expressed
circRNAs Erc1:152214416-152266040:- 51625 42 3 0.000813559322033898
expressed
circRNAs Arhgap12:54354448-54362356:+ 7909 24 3 0.00303451763813377
expressed
circRNAs Khdrbs3:110087134-110109834:+ 22701 52 4 0.00229064798907537
expressed
circRNAs Snx2:48151634-48171467:+ 19834 50 7 0.00252092366643138
expressed
circRNAs Iqgap2:26294877-26309294:- 14418 67 3 0.00464696906644472
expressed
circRNAs Mef2c:11787460-11795180:- 7721 53 4 0.00686439580365238
expressed
circRNAs Cdh10:69589316-69632425:+ 43110 349 35 0.00809556947344004
expressed
circRNAs Afdn:53788308-53802658:- 14351 53 4 0.00369312243049265
expressed
circRNAs intergenic:31118290-31122188:- 3899 317 21 0.0813028981790203
expressed
circRNAs Trim37:74467237-74490078:+ 22842 108 7 0.00472813238770686
expressed
circRNAs intergenic:36398788-36409074:+ 10287 371 28 0.0360649363274035
expressed
circRNAs Iqgap2:26224842-26277903:- 53062 342 30 0.00644529041498624
expressed
circRNAs Top1:156690910-156699465:+ 8556 26 0 0.00303880317905563
expressed
circRNAs Cdc42bpa:98374476-98403224:+ 28749 33 0 0.00114786601273088
expressed
circRNAs AABR07021812.1:92668874-92672818:+ 3945 25 1 0.00633713561470215
expressed
circRNAs Zfp521:5158060-5285225:- 127166 14 1 0.000110092320274287
expressed
circRNAs Myo16:84806784-84842321:- 35538 64 6 0.00180088918903709
expressed
circRNAs Nfib:100471769-100523952:- 52184 8 0 0.00015330369461904
expressed
circRNAs Vps8:83210610-83228125:- 17516 57 4 0.00325416761817767
expressed
circRNAs Klhl2:26755422-26780008:+ 24587 85 14 0.00345711148167731
expressed
circRNAs intergenic:34581989-34752697:- 170709 38 1 0.000222601034509018
expressed
circRNAs Tbc1d32:37641788-37661379:- 19592 21 2 0.00107186606778277
expressed
circRNAs Scrn1:84682374-84706882:- 24509 89 9 0.00363131910726672
expressed
circRNAs Erc1:152138047-152214576:- 76530 101 9 0.00131974389128446
expressed
circRNAs Gphn:101532590-101691828:+ 159239 186 20 0.0011680555642776
expressed
circRNAs Setd2:118821729-118827326:+ 5598 NA NA NA
expressed
circRNAs RGD1560883:4326255-4444835:+ 118581 42 1 0.000354188276368052
expressed
circRNAs Rhot1:67579952-67594751:+ 14800 108 8 0.0072972972972973
expressed
circRNAs intergenic:105595876-105634744:+ 38869 78 10 0.00200674059018755
expressed
circRNAs Faf1:129448885-129469681:+ 20797 63 8 0.00302928306967351
expressed
circRNAs Esco1:1803205-1821146:- 17942 28 1 0.00156058410433619
expressed
circRNAs Kif5c:35238334-35239898:+ 1565 55 7 0.0351437699680511
expressed
circRNAs Nrf1:57387152-57412758:+ 25607 43 1 0.00167922833600187
expressed
circRNAs intergenic:133791092-133797957:+ 6866 25 0 0.0036411302068162
expressed
circRNAs intergenic:57334852-57471103:+ 136252 43 2 0.000315591697736547
expressed
circRNAs AABR07029661.1:43503195-43504147:+ 953 270 8 0.283315844700944
expressed
circRNAs intergenic:133791092-133795645:+ 4554 52 1 0.0114185331576636
dendritic
circRNAs Prr12:101028250-101029473:- 1224 90 10 0.0735294117647059
dendritic
circRNAs Nfib:100493404-100640984:- 147581 74 6 0.000501419559428382
dendritic
circRNAs Rere:167455211-167455676:+ 466 82 9 0.175965665236052
dendritic
circRNAs Rasa2:104493052-104514522:- 21471 76 11 0.00353965814354245
dendritic
circRNAs Dst:38014670-38022569:- 7900 73 5 0.00924050632911392
dendritic
circRNAs Mkln1:58714647-58725647:+ 11001 131 10 0.0119080083628761
dendritic
circRNAs Tmem41b:174609600-174613577:- 3978 101 5 0.0253896430367019
[truncated: 60 more rows]
