# Supplementary material for: A functional screen uncovers circular RNAs regulating excitatory synaptogenesis in hippocampal neurons
Source: Nat Commun. 2025 Mar 28;16:3040. doi: 10.1038/s41467-025-58070-4 (PMC11953392; doi:10.1038/s41467-025-58070-4)
Supplement: Supplementary file 4 — Source Data [file 41467_2025_58070_MOESM4_ESM.zip › Source Data Files/Supplementary Figure 3.xlsx]

## Sheet: Supple Figure 3 A-F
Suppl. Fig 3: Extended circRNA screen results for synapse co-clusters and dendritic spines.
Dataframe below describe the defined characteristics of detected dendritic spines and the calculation of dendritic spine volume and number for the relevant transfection conditions
Note: below data is relevant regarding dendritic spine density and volume analyses in panels B-E. Panel A is partly derived from the source data provided with Figure 2 C&D.
Plate	Condition	Experiment.Short	Cell	Folder	Selection	Spine_ID	Cell.1	Selection_Area	Spines_Area	Area_per_spine	Number_of_spines	Spine_per_area	Mean_Cell_Intensity	Spine_ID.1	Label	Mean	IntDen	RawIntDen	Transfection
blue	A	n1	1	20190128 n1 blue	Selection1	1	1	1028.36	174.205	0.279623	623	0.605818	15495.1	1	312	6944.36	2208.71	443364	siHipk3(circ)
blue	A	n1	2	20190128 n1 blue	Selection1	2	2	1580.19	267.413	0.29035	921	0.58284	13731	2	461	6960.82	2255.58	452774	siHipk3(circ)
blue	A	n1	3	20190128 n1 blue	Selection1	3	3	1237.85	206.163	0.279732	737	0.595386	15457.1	3	369	7053.51	2251.46	451947	siHipk3(circ)
blue	A	n1	4	20190128 n1 blue	Selection1	4	4	1055.45	161.083	0.28868	558	0.528683	19493.9	4	279.5	9270.16	3126.45	627587	siHipk3(circ)
blue	A	n1	5	20190128 n1 blue	Selection1	5	5	1170.36	203.114	0.27862	729	0.622888	16562.1	5	365	7738.62	2480.21	497865	siHipk3(circ)
blue	A	n1	6	20190128 n1 blue	Selection1	6	6	1157.8	169.891	0.27446	619	0.534636	16675.1	6	310	7713.68	2369.79	475699	siHipk3(circ)
blue	A	n1	7	20190128 n1 blue	Selection1	7	7	1257.19	147.055	0.277462	530	0.421576	15851	7	265.5	7186.62	2201.37	441891	siHipk3(circ)
blue	A	n1	8	20190128 n1 blue	Selection1	8	8	1430.87	206.501	0.282106	732	0.511578	16083.9	8	366.5	7621.48	2396.27	481015	siHipk3(circ)
blue	A	n2	1	20190401 n2 blue	Selection1	329	1	1160.1	196.09	0.289218	678	0.584431	17104.9	329	339.5	8383.78	2726.74	547352	siCdr1as(circ)
blue	A	n2	2	20190401 n2 blue	Selection1	330	2	1210.36	191.128	0.295863	646	0.533726	17197	330	323.5	8368.14	2723.39	546680	siCdr1as(circ)
blue	A	n2	3	20190401 n2 blue	Selection1	331	3	1321.38	174.1	0.250865	694	0.525208	15982.7	331	347.5	8261.18	2309.29	463555	siCdr1as(circ)
blue	A	n2	4	20190401 n2 blue	Selection1	332	4	1065.17	135.059	0.279625	483	0.453448	18148.6	332	242	8937.6	2800.89	562236	siCdr1as(circ)
blue	A	n2	5	20190401 n2 blue	Selection1	333	5	1364.69	185.03	0.27866	664	0.486559	16083.7	333	332.5	7483.68	2357.53	473239	siCdr1as(circ)
blue	A	n2	6	20190401 n2 blue	Selection1	334	6	1127.26	132.359	0.295444	448	0.397424	14965.4	334	224.5	6975.44	2312.31	464161	siCdr1as(circ)
blue	A	n2	7	20190401 n2 blue	Selection1	335	7	1500.18	222.642	0.278303	800	0.53327	17945.1	335	400.5	8941.82	2774.47	556933	siCdr1as(circ)
blue	A	n2	8	20190401 n2 blue	Selection1	336	8	872.096	125.693	0.260774	482	0.552691	16306.8	336	241.5	7539.24	2177.82	437164	siCdr1as(circ)
blue	A	n3	1	20190419 n3 blue	Selection1	657	1	1539.24	238.11	0.29951	795	0.516487	15478.9	657	398	7914.34	2655.6	533072	siCdr1as(circ)
blue	A	n3	2	20190419 n3 blue	Selection1	658	2	1255.98	191.666	0.304231	630	0.501602	16511.4	658	315.5	8194.69	2750.18	552058	siCdr1as(circ)
blue	A	n3	3	20190419 n3 blue	Selection1	659	3	1652.75	187.113	0.282647	662	0.400544	16658.6	659	331.5	8205.96	2559.25	513730	siCdr1as(circ)
blue	A	n3	4	20190419 n3 blue	Selection1	660	4	1556.29	255.013	0.27569	925	0.594361	13451.7	660	463	6752.08	2089.25	419386	siCdr1as(circ)
blue	A	n3	5	20190419 n3 blue	Selection1	661	5	1306.65	195.447	0.282438	692	0.529597	16382.5	661	346.5	8189.39	2588.6	519622	siCdr1as(circ)
blue	A	n3	6	20190419 n3 blue	Selection1	662	6	1086.79	155.16	0.296107	524	0.482155	16976.3	662	262.5	8400.96	2764.22	554874	siCdr1as(circ)
blue	A	n3	7	20190419 n3 blue	Selection1	663	7	1116.87	145.306	0.268588	541	0.484391	16092.3	663	271	7368.96	2237.41	449127	siCdr1as(circ)
blue	A	n3	8	20190419 n3 blue	Selection1	664	8	1731.85	256.114	0.272462	940	0.542771	18289.1	664	470.5	8905.14	2697.86	541554	siCdr1as(circ)
blue	A	n4	1	20190426 n4 blue	Selection1	985	1	1640.2	221.297	0.297843	743	0.452994	16162.3	985	372	8483.98	2795.96	561246	siPsd3(circ)
blue	A	n4	2	20190426 n4 blue	Selection1	986	2	2024.26	308.068	0.297363	1036	0.511792	17235.8	986	518.5	8837.41	2872.52	576616	siPsd3(circ)
blue	A	n4	3	20190426 n4 blue	Selection1	987	3	1234.44	137.898	0.311987	442	0.358057	15573.5	987	221.5	7766.81	2659.8	533914	siPsd3(circ)
blue	A	n4	4	20190426 n4 blue	Selection1	988	4	1273.66	144.245	0.313576	460	0.361165	17498.5	988	230.5	8127.79	2789.3	559909	siPsd3(circ)
blue	A	n4	5	20190426 n4 blue	Selection1	989	5	1480.08	181.603	0.285989	635	0.42903	15151.9	989	318	7273.22	2270.62	455793	siPsd3(circ)
blue	A	n4	6	20190426 n4 blue	Selection1	990	6	1395.87	161.038	0.30442	529	0.378976	20483	990	265	10146.1	3386.63	679814	siPsd3(circ)
blue	A	n4	7	20190426 n4 blue	Selection1	991	7	1422.8	230.299	0.295634	779	0.547511	15390.7	991	390	7972.14	2638.51	529641	siPsd3(circ)
blue	A	n4	8	20190426 n4 blue	Selection1	992	8	1420.03	154.936	0.291233	532	0.374641	15464.6	992	266.5	7145.66	2291.18	459920	siPsd3(circ)
blue	B	n1	1	20190128 n1 blue	Selection1	9	1	1061.39	174.474	0.280505	622	0.586024	15475.7	9	311.5	7300.69	2344.23	470568	siPhf21a(circ)
blue	B	n1	2	20190128 n1 blue	Selection1	10	2	1758.16	266.406	0.263247	1012	0.575602	14606.3	10	506.5	7491.11	2235.6	448763	siPhf21a(circ)
blue	B	n1	3	20190128 n1 blue	Selection1	11	3	772.228	93.4317	0.29567	316	0.409206	16068.1	11	158.5	7196.31	2364.17	474571	siPhf21a(circ)
blue	B	n1	4	20190128 n1 blue	Selection1	12	4	1229	177.961	0.291262	611	0.49715	16206.7	12	306	8112.9	2650.78	532104	siPhf21a(circ)
blue	B	n1	5	20190128 n1 blue	Selection1	13	5	1292.66	167.226	0.286836	583	0.451008	16432.4	13	292	8033.12	2570.43	515975	siPhf21a(circ)
blue	B	n1	6	20190128 n1 blue	Selection1	14	6	1392.29	229.298	0.28734	798	0.573154	15891.2	14	399.5	8220.79	2669.85	535931	siPhf21a(circ)
blue	B	n1	7	20190128 n1 blue	Selection1	15	7	1386.47	230.633	0.286857	804	0.579889	16942.7	15	402.5	8851.42	2870.43	576196	siPhf21a(circ)
blue	B	n1	8	20190128 n1 blue	Selection1	16	8	945.925	148.923	0.287496	518	0.547612	14967.9	16	259.5	7624.88	2465.42	494895	siPhf21a(circ)
blue	B	n2	1	20190401 n2 blue	Selection1	337	1	859.841	132.02	0.304193	434	0.504744	15769.2	337	217.5	7758.84	2624.77	526884	siPsd3(circ)
blue	B	n2	2	20190401 n2 blue	Selection1	338	2	1263	231.365	0.297767	777	0.615202	13839.8	338	389	7109.97	2332.74	468262	siPsd3(circ)
blue	B	n2	3	20190401 n2 blue	Selection1	339	3	1203.73	196.802	0.289841	679	0.564079	14006.4	339	340	6925.58	2205.91	442803	siPsd3(circ)
blue	B	n2	4	20190401 n2 blue	Selection1	340	4	1186.24	174.992	0.297606	588	0.495683	15202.5	340	294.5	7989.04	2626.18	527166	siPsd3(circ)
blue	B	n2	5	20190401 n2 blue	Selection1	341	5	943.399	124.244	0.277329	448	0.474879	18009.4	341	224.5	9385.96	2956.55	593483	siPsd3(circ)
blue	B	n2	6	20190401 n2 blue	Selection1	342	6	1163.48	134.237	0.282604	475	0.408258	17923	342	238	9015.29	2791.79	560408	siPsd3(circ)
blue	B	n2	7	20190401 n2 blue	Selection1	343	7	1532.87	241.812	0.28249	856	0.558428	16511.6	343	428.5	8411.02	2660.63	534081	siPsd3(circ)
blue	B	n2	8	20190401 n2 blue	Selection1	344	8	1172.61	196.015	0.292559	670	0.571376	14017.1	344	335.5	7463.31	2432.23	488233	siPsd3(circ)
blue	B	n3	1	20190419 n3 blue	Selection1	665	1	1814.83	260.289	0.291151	894	0.492607	15441.4	665	447.5	7695.07	2432.53	488293	siMapk4(circ)
blue	B	n3	2	20190419 n3 blue	Selection1	666	2	1591.46	214.303	0.293565	730	0.458697	16550.1	666	365.5	8766.65	2805.44	563150	siMapk4(circ)
blue	B	n3	3	20190419 n3 blue	Selection1	667	3	1671.34	285.641	0.285641	1000	0.598322	14323.6	667	500.5	7549.45	2408.55	483480	siMapk4(circ)
blue	B	n3	4	20190419 n3 blue	Selection1	668	4	1569.22	253.15	0.291984	867	0.552504	14903.7	668	434	7540.01	2459.93	493794	siMapk4(circ)
blue	B	n3	5	20190419 n3 blue	Selection1	669	5	1488.11	187.058	0.307156	609	0.409245	17349.5	669	305	8497.77	2908.52	583841	siMapk4(circ)
blue	B	n3	6	20190419 n3 blue	Selection1	670	6	1188.25	134.416	0.316273	425	0.357668	16258.4	670	213	7033.7	2470.88	495991	siMapk4(circ)
blue	B	n3	7	20190419 n3 blue	Selection1	671	7	1580.64	250.54	0.291664	859	0.543451	15916.3	671	430	8207.02	2693.3	540640	siMapk4(circ)
blue	B	n3	8	20190419 n3 blue	Selection1	672	8	1296.02	201.599	0.316482	637	0.491505	15628.4	672	319	7951.52	2748.1	551639	siMapk4(circ)
blue	B	n4	1	20190426 n4 blue	Selection1	993	1	1570.22	185.339	0.288241	643	0.409496	17546.3	993	322	8641.02	2748.28	551676	siMapk4(circ)
blue	B	n4	2	20190426 n4 blue	Selection1	994	2	1424.57	151	0.304436	496	0.348176	19498.5	994	248.5	9360.9	3123.91	627077	siMapk4(circ)
blue	B	n4	3	20190426 n4 blue	Selection1	995	3	1410.86	200.12	0.279888	715	0.506784	14603.5	995	358	7305.58	2238.52	449349	siMapk4(circ)
blue	B	n4	4	20190426 n4 blue	Selection1	996	4	1942.12	263.173	0.287936	914	0.47062	15692.6	996	457.5	7841.13	2479.46	497714	siMapk4(circ)
blue	B	n4	5	20190426 n4 blue	Selection1	997	5	1873.13	283.434	0.303462	934	0.49863	16269.2	997	467.5	8858.64	2949.65	592097	siMapk4(circ)
blue	B	n4	6	20190426 n4 blue	Selection1	998	6	1107.51	144.404	0.309217	467	0.421668	18255.8	998	234	9122.6	3073.3	616918	siMapk4(circ)
blue	B	n4	7	20190426 n4 blue	Selection1	999	7	1676.43	224.764	0.290393	774	0.461697	13689.9	999	387.5	6630.45	2104.46	422439	siMapk4(circ)
blue	B	n4	8	20190426 n4 blue	Selection1	1000	8	1588.89	166.737	0.309921	538	0.338602	16410	1000	269.5	7835.82	2666.82	535324	siMapk4(circ)
blue	C	n1	1	20190128 n1 blue	Selection1	17	1	1229.85	181.797	0.308654	589	0.47892	16851.4	17	295	8468.78	2944.69	591102	GFP
blue	C	n1	2	20190128 n1 blue	Selection1	18	2	1527.68	206.721	0.296161	698	0.456901	14183.8	18	349.5	6659.07	2175.83	436765	GFP
blue	C	n1	3	20190128 n1 blue	Selection1	19	3	880.425	127.616	0.302408	422	0.479314	15466.3	19	211.5	7383.78	2493.09	500451	GFP
blue	C	n1	4	20190128 n1 blue	Selection1	20	4	1300.94	192.622	0.29453	654	0.502715	12825.2	20	327.5	5925.71	1938.16	389057	GFP
blue	C	n1	5	20190128 n1 blue	Selection1	21	5	888.436	102.18	0.282264	362	0.407458	17075.4	21	181.5	8249.35	2699.47	541877	GFP
blue	C	n1	6	20190128 n1 blue	Selection1	22	6	1351.19	196.568	0.282425	696	0.515103	14008.5	22	348.5	7092.49	2224.93	446620	GFP
blue	C	n1	7	20190128 n1 blue	Selection1	23	7	1326.33	155.155	0.308459	503	0.379241	15051.3	23	252	7152.56	2493.85	500602	GFP
blue	C	n1	8	20190128 n1 blue	Selection1	24	8	1029.85	125.031	0.277846	450	0.436958	17841.8	24	225.5	8306.24	2611.84	524288	GFP
blue	C	n2	1	20190401 n2 blue	Selection1	345	1	1410.45	196.752	0.293222	671	0.475734	16758	345	336	8588.9	2791.81	560414	siGigyf2(circ)
blue	C	n2	2	20190401 n2 blue	Selection1	346	2	1697.24	256.896	0.288323	891	0.524969	16493	346	446	8204.46	2600.05	521920	siGigyf2(circ)
blue	C	n2	3	20190401 n2 blue	Selection1	347	3	1408.53	193.27	0.298256	648	0.460056	17858.4	347	324.5	8444.44	2735.94	549197	siGigyf2(circ)
blue	C	n2	4	20190401 n2 blue	Selection1	348	4	1688.29	230.304	0.267795	860	0.509392	16841	348	430.5	8989.43	2665.24	535006	siGigyf2(circ)
blue	C	n2	5	20190401 n2 blue	Selection1	349	5	1320.3	176.133	0.299037	589	0.446109	18518.9	349	295	9415.61	3162.79	634882	siGigyf2(circ)
blue	C	n2	6	20190401 n2 blue	Selection1	350	6	1510.96	206.656	0.293129	705	0.466591	16053.4	350	353	8177.06	2631.25	528183	siGigyf2(circ)
blue	C	n2	7	20190401 n2 blue	Selection1	351	7	1384.72	172.601	0.280652	615	0.444132	15395.7	351	308	7680.07	2390.42	479840	siGigyf2(circ)
blue	C	n2	8	20190401 n2 blue	Selection1	352	8	1070.22	104.262	0.307557	339	0.316756	17280.7	352	170	8593.04	2900.21	582173	siGigyf2(circ)
blue	C	n3	1	20190419 n3 blue	Selection1	673	1	1540.86	153.222	0.311427	492	0.319301	16864.2	673	246.5	8021.33	2706.29	543246	siRalgapa1(circ)
blue	C	n3	2	20190419 n3 blue	Selection1	674	2	1563.37	249.942	0.307054	814	0.520671	15004.8	674	407.5	7768.22	2617.22	525368	siRalgapa1(circ)
blue	C	n3	3	20190419 n3 blue	Selection1	675	3	1976.08	253.728	0.298503	850	0.430145	15396.3	675	425.5	7518.76	2487.71	499370	siRalgapa1(circ)
blue	C	n3	4	20190419 n3 blue	Selection1	676	4	1706.35	211.134	0.296121	713	0.417851	14787.1	676	357	6962.06	2259.54	453568	siRalgapa1(circ)
blue	C	n3	5	20190419 n3 blue	Selection1	677	5	1680.39	198.486	0.29758	667	0.396931	14992.4	677	334	7672.18	2507.39	503321	siRalgapa1(circ)
blue	C	n3	6	20190419 n3 blue	Selection1	678	6	1740.52	230.897	0.307862	750	0.430906	16218.7	678	375.5	8094.49	2753.62	552747	siRalgapa1(circ)
blue	C	n3	7	20190419 n3 blue	Selection1	679	7	1589.22	168.68	0.298022	566	0.356149	16647.9	679	283.5	7926.38	2606.27	523169	siRalgapa1(circ)
blue	C	n3	8	20190419 n3 blue	Selection1	680	8	1761.95	182.4	0.306554	595	0.337694	14739.1	680	298	6817.3	2299.06	461502	siRalgapa1(circ)
blue	C	n4	1	20190426 n4 blue	Selection1	1001	1	1281.66	129.893	0.299292	434	0.338624	18418.9	1001	217.5	8651.09	2795.13	561081	siUpf2(circ)
blue	C	n4	2	20190426 n4 blue	Selection1	1002	2	1685.77	222.662	0.288422	772	0.457951	14563.8	1002	386.5	7270.65	2314.15	464531	siUpf2(circ)
blue	C	n4	3	20190426 n4 blue	Selection1	1003	3	1558.27	255.252	0.293057	871	0.558955	16566	1003	436	8372.61	2690.85	540147	siUpf2(circ)
blue	C	n4	4	20190426 n4 blue	Selection1	1004	4	1532.33	218.781	0.303021	722	0.471179	15578.5	1004	361.5	7774.93	2576.21	517135	siUpf2(circ)
blue	C	n4	5	20190426 n4 blue	Selection1	1005	5	1515.2	228.256	0.302326	755	0.498283	15550.7	1005	378	7541.25	2513.63	504572	siUpf2(circ)
blue	C	n4	6	20190426 n4 blue	Selection1	1006	6	1347.37	192.119	0.2842	676	0.501718	15839.1	1006	338.5	7495.52	2322.65	466237	siUpf2(circ)
blue	C	n4	7	20190426 n4 blue	Selection1	1007	7	1820.52	269.864	0.283768	951	0.522379	15960.9	1007	476	7657.01	2404.12	482590	siUpf2(circ)
blue	C	n4	8	20190426 n4 blue	Selection1	1008	8	1743.66	244.631	0.286118	855	0.490347	16547.1	1008	428	8203.13	2574.12	516716	siUpf2(circ)
blue	D	n1	1	20190128 n1 blue	Selection1	25	1	1383.53	193.469	0.28039	690	0.498724	16321.5	25	345.5	7761.62	2406.48	483063	sipwwp2a(circ)
blue	D	n1	2	20190128 n1 blue	Selection1	26	2	1080.83	127.048	0.287439	442	0.408945	18661.6	26	221.5	8575.93	2779.12	557865	sipwwp2a(circ)
blue	D	n1	3	20190128 n1 blue	Selection1	27	3	1065.54	147.035	0.295251	498	0.467369	15285.9	27	249.5	6891.07	2287.3	459142	sipwwp2a(circ)
blue	D	n1	4	20190128 n1 blue	Selection1	28	4	1454.17	213.132	0.269106	792	0.544642	13461.1	28	396.5	6547.09	1974.18	396286	sipwwp2a(circ)
blue	D	n1	5	20190128 n1 blue	Selection1	29	5	1339.92	197.539	0.27398	721	0.538091	15323.1	29	361	7188.54	2186.1	438827	sipwwp2a(circ)
blue	D	n1	6	20190128 n1 blue	Selection1	30	6	1290.24	182.509	0.296282	616	0.477431	14543.1	30	308.5	6960.99	2262.23	454108	sipwwp2a(circ)
blue	D	n1	7	20190128 n1 blue	Selection1	31	7	1072.89	124.089	0.290607	427	0.397991	18034.4	31	214	8412.93	2741.29	550273	sipwwp2a(circ)
blue	D	n1	8	20190128 n1 blue	Selection1	32	8	994.297	106.16	0.270127	393	0.395254	18383.2	32	197	8383.88	2553.1	512495	sipwwp2a(circ)
blue	D	n2	1	20190401 n2 blue	Selection1	353	1	1155.14	179.685	0.30301	593	0.513359	18035.1	353	297	9248.48	3143.28	630967	siHipk3(circ)
blue	D	n2	2	20190401 n2 blue	Selection1	354	2	1066.85	173.692	0.285208	609	0.570842	15795.7	354	305	6781.31	2218.05	445239	siHipk3(circ)
blue	D	n2	3	20190401 n2 blue	Selection1	355	3	1764.77	278.233	0.283045	983	0.557013	15067.7	355	492	7769.15	2439.1	489611	siHipk3(circ)
blue	D	n2	4	20190401 n2 blue	Selection1	356	4	1049.34	161.297	0.298147	541	0.515562	15540.3	356	271	7835.5	2609.25	523768	siHipk3(circ)
blue	D	n2	5	20190401 n2 blue	Selection1	357	5	1116.65	190.376	0.283297	672	0.601801	15833.3	357	336.5	8343.98	2644.63	530870	siHipk3(circ)
blue	D	n2	6	20190401 n2 blue	Selection1	358	6	1002.99	129.066	0.284286	454	0.452647	15738.9	358	227.5	7092.08	2314.44	464589	siHipk3(circ)
blue	D	n2	7	20190401 n2 blue	Selection1	359	7	1552.7	253.977	0.280019	907	0.584145	15964.6	359	454	8057.01	2484.73	498773	siHipk3(circ)
blue	D	n2	8	20190401 n2 blue	Selection1	360	8	1058.82	141.839	0.272244	521	0.492055	16523.9	360	261	8148.31	2455.92	492989	siHipk3(circ)
blue	D	n3	1	20190419 n3 blue	Selection1	681	1	1118.41	125.653	0.307974	408	0.364805	15242.6	681	204.5	7250.6	2438.05	489402	siPsd3(circ)
blue	D	n3	2	20190419 n3 blue	Selection1	682	2	1172.05	113.657	0.293688	387	0.330191	16972	682	194	8449.28	2666.29	535217	siPsd3(circ)
blue	D	n3	3	20190419 n3 blue	Selection1	683	3	1689.34	232.815	0.31042	750	0.443961	16006.1	683	375.5	7924.37	2710.92	544176	siPsd3(circ)
blue	D	n3	4	20190419 n3 blue	Selection1	684	4	1037.76	151.095	0.2878	525	0.505896	16096.4	684	263	7454.01	2420.84	485946	siPsd3(circ)
blue	D	n3	5	20190419 n3 blue	Selection1	685	5	1865.17	254.241	0.292904	868	0.465373	16514	685	434.5	8264.21	2624.76	526882	siPsd3(circ)
blue	D	n3	6	20190419 n3 blue	Selection1	686	6	1609.59	227.24	0.273125	832	0.516901	14791.3	686	416.5	6746.84	2012.76	404031	siPsd3(circ)
blue	D	n3	7	20190419 n3 blue	Selection1	687	7	1818.02	284.061	0.303484	936	0.514847	16803.2	687	468.5	8887.87	2986.94	599582	siPsd3(circ)
blue	D	n3	8	20190419 n3 blue	Selection1	688	8	1431.61	193.659	0.297478	651	0.454733	14465	688	326	6738.48	2183.61	438326	siPsd3(circ)
blue	D	n4	1	20190426 n4 blue	Selection1	1009	1	1160.22	124.408	0.304176	409	0.35252	21973.8	1009	205	9675.72	3296.95	661813	siRalgapa1(circ)
blue	D	n4	2	20190426 n4 blue	Selection1	1010	2	1689.02	189.962	0.30297	627	0.371221	17447.5	1010	314	8490.01	2833.38	568759	siRalgapa1(circ)
blue	D	n4	3	20190426 n4 blue	Selection1	1011	3	1388.99	151.404	0.298627	507	0.365013	16921.4	1011	254	7875.14	2569.84	515855	siRalgapa1(circ)
blue	D	n4	4	20190426 n4 blue	Selection1	1012	4	1449.53	169.119	0.285192	593	0.409097	18502.9	1012	297	8719.74	2757.56	553539	siRalgapa1(circ)
blue	D	n4	5	20190426 n4 blue	Selection1	1013	5	1437.19	157.068	0.323185	486	0.338159	15880.1	1013	243.5	7758.89	2709.74	543940	siRalgapa1(circ)
blue	D	n4	6	20190426 n4 blue	Selection1	1014	6	1152.74	117.035	0.305574	383	0.332252	17133.8	1014	192	7306.98	2440.26	489845	siRalgapa1(circ)
blue	D	n4	7	20190426 n4 blue	Selection1	1015	7	1258.97	114.738	0.289014	397	0.315336	18221.2	1015	199	8478.4	2642.02	530346	siRalgapa1(circ)
blue	D	n4	8	20190426 n4 blue	Selection1	1016	8	1670.1	273.067	0.304422	897	0.537094	17507.7	1016	449	8784.74	2913.43	584826	siRalgapa1(circ)
blue	E	n1	1	20190128 n1 blue	Selection1	33	1	999.224	136.334	0.278233	490	0.490381	17357.4	33	245.5	7576	2434.6	488708	siCdr1as(circ)
blue	E	n1	2	20190128 n1 blue	Selection1	34	2	1141.6	175.899	0.286014	615	0.538717	14023	34	308	6075.43	1910.22	383447	siCdr1as(circ)
blue	E	n1	3	20190128 n1 blue	Selection1	35	3	1076.4	140.439	0.288376	487	0.452436	17774.5	35	244	7669.59	2466.33	495079	siCdr1as(circ)
blue	E	n1	4	20190128 n1 blue	Selection1	36	4	1250.36	161.053	0.280093	575	0.459869	17859.7	36	288	7442.37	2319.33	465570	siCdr1as(circ)
blue	E	n1	5	20190128 n1 blue	Selection1	37	5	1137.65	174.698	0.27774	629	0.552894	15188.8	37	315	6747.17	2104.21	422387	siCdr1as(circ)
blue	E	n1	6	20190128 n1 blue	Selection1	38	6	1189.66	142.272	0.288585	493	0.414403	14135.4	38	247	6584.16	2077.78	417083	siCdr1as(circ)
blue	E	n1	7	20190128 n1 blue	Selection1	39	7	1231.61	166.892	0.272699	612	0.496913	14006.3	39	306.5	6060.11	1848.02	370962	siCdr1as(circ)
blue	E	n1	8	20190128 n1 blue	Selection1	40	8	1230.08	149.989	0.27879	538	0.437371	13645.3	40	269.5	6226.5	1953.16	392067	siCdr1as(circ)
blue	E	n2	1	20190401 n2 blue	Selection1	361	1	1348.2	184.916	0.28848	641	0.475448	15844.6	361	321	8241.37	2656.8	533312	siMapk4(circ)
blue	E	n2	2	20190401 n2 blue	Selection1	362	2	1214.76	147.578	0.286004	516	0.424775	18145.4	362	258.5	9060.3	2856.17	573333	siMapk4(circ)
blue	E	n2	3	20190401 n2 blue	Selection1	363	3	1245.66	202.91	0.285788	710	0.569977	16601.6	363	355.5	8525.57	2735.86	549182	siMapk4(circ)
blue	E	n2	4	20190401 n2 blue	Selection1	364	4	1713.9	234.912	0.304685	771	0.44985	16683.7	364	386	8339.88	2817.37	565544	siMapk4(circ)
blue	E	n2	5	20190401 n2 blue	Selection1	365	5	1519.42	250.614	0.294494	851	0.560081	17691.6	365	426	9570.97	3162.45	634814	siMapk4(circ)
blue	E	n2	6	20190401 n2 blue	Selection1	366	6	1013.3	122.734	0.29153	421	0.415475	19441.2	366	211	9263.74	3024.09	607039	siMapk4(circ)
blue	E	n2	7	20190401 n2 blue	Selection1	367	7	1339.32	164.844	0.294365	560	0.418123	13832.3	367	280.5	6497.64	2173.78	436353	siMapk4(circ)
blue	E	n2	8	20190401 n2 blue	Selection1	368	8	1657.04	228.949	0.288349	794	0.479169	16619.9	368	397.5	8515.33	2747.98	551615	siMapk4(circ)
blue	E	n3	1	20190419 n3 blue	Selection1	689	1	1284.96	150.099	0.322793	465	0.361878	18721.7	689	233	9848.06	3419.9	686494	siUpf2(circ)
blue	E	n3	2	20190419 n3 blue	Selection1	690	2	1577.32	184.517	0.323714	570	0.361371	15937.1	690	285.5	8228.4	2903.53	582839	siUpf2(circ)
blue	E	n3	3	20190419 n3 blue	Selection1	691	3	1497.27	213.705	0.299726	713	0.476199	17022	691	357	8459.99	2829.93	568066	siUpf2(circ)
blue	E	n3	4	20190419 n3 blue	Selection1	692	4	1450.83	190.087	0.314193	605	0.417003	15216.6	692	303	7161.49	2436.45	489081	siUpf2(circ)
blue	E	n3	5	20190419 n3 blue	Selection1	693	5	1244.97	143.318	0.318485	450	0.361456	16319.7	693	225.5	8062.57	2802.37	562533	siUpf2(circ)
blue	E	n3	6	20190419 n3 blue	Selection1	694	6	1230.29	177.403	0.274618	646	0.525079	15751.3	694	323.5	7322.06	2265.86	454837	siUpf2(circ)
blue	E	n3	7	20190419 n3 blue	Selection1	695	7	1726.56	251.939	0.301003	837	0.484778	15427.5	695	419	8408.53	2828.83	567844	siUpf2(circ)
blue	E	n3	8	20190419 n3 blue	Selection1	696	8	1291.83	154.114	0.318417	484	0.374661	16057.9	696	242.5	8004.69	2822.7	566614	siUpf2(circ)
blue	E	n4	1	20190426 n4 blue	Selection1	1017	1	1396.65	198.635	0.294274	675	0.483298	14078.4	1017	338	6584.4	2150.65	431709	siCdr1as(circ)
blue	E	n4	2	20190426 n4 blue	Selection1	1018	2	1149.51	203.652	0.297737	684	0.595035	15664.6	1018	342.5	7442.6	2485.28	498882	siCdr1as(circ)
blue	E	n4	3	20190426 n4 blue	Selection1	1019	3	2248.5	345.54	0.28463	1214	0.539914	14053.1	1019	607.5	7064.95	2192.4	440092	siCdr1as(circ)
blue	E	n4	4	20190426 n4 blue	Selection1	1020	4	1382.33	244.372	0.308162	793	0.573669	15330.4	1020	397	7586.95	2579.29	517754	siCdr1as(circ)
blue	E	n4	5	20190426 n4 blue	Selection1	1021	5	1880.2	274.402	0.281727	974	0.518031	14939	1021	487.5	7290.58	2266.14	454894	siCdr1as(circ)
blue	E	n4	6	20190426 n4 blue	Selection1	1022	6	1525.61	167.719	0.309444	542	0.355267	19586.6	1022	271.5	9219.11	3133.71	629046	siCdr1as(circ)
blue	E	n4	7	20190426 n4 blue	Selection1	1023	7	1410.77	147.822	0.324171	456	0.323227	18434.7	1023	228.5	8915.8	3125.02	627300	siCdr1as(circ)
blue	E	n4	8	20190426 n4 blue	Selection1	1024	8	1356.51	160.436	0.302709	530	0.39071	16258.6	1024	265.5	7907.58	2645.06	530956	siCdr1as(circ)
blue	F	n1	1	20190128 n1 blue	Selection1	41	1	1564.87	223.394	0.272765	819	0.523368	15503	41	410	7547.81	2263.63	454389	siGigyf2(circ)
blue	F	n1	2	20190128 n1 blue	Selection1	42	2	911.646	128.343	0.293692	437	0.479353	17970.8	42	219	8536.41	2838.41	569768	siGigyf2(circ)
blue	F	n1	3	20190128 n1 blue	Selection1	43	3	1068.64	139.767	0.282928	494	0.46227	15210.5	43	247.5	7104.69	2207.18	443057	siGigyf2(circ)
blue	F	n1	4	20190128 n1 blue	Selection1	44	4	1297.74	153.601	0.2971	517	0.398386	14628.8	44	259	6821.73	2210.79	443783	siGigyf2(circ)
blue	F	n1	5	20190128 n1 blue	Selection1	45	5	1245.86	187.337	0.289995	646	0.518516	14564.8	45	323.5	7006.77	2287.09	459099	siGigyf2(circ)
blue	F	n1	6	20190128 n1 blue	Selection1	46	6	897.054	99.3699	0.306697	324	0.361182	17079.5	46	162.5	7738.83	2640.06	529953	siGigyf2(circ)
blue	F	n1	7	20190128 n1 blue	Selection1	47	7	1133.48	156.804	0.279508	561	0.494938	15992.2	47	281	8257.44	2570.47	515983	siGigyf2(circ)
blue	F	n1	8	20190128 n1 blue	Selection1	48	8	1195.03	185.543	0.299263	620	0.518816	15589.8	48	310.5	7696.86	2599.57	521824	siGigyf2(circ)
blue	F	n2	1	20190401 n2 blue	Selection1	369	1	1352.39	174.952	0.277702	630	0.465843	16630.5	369	315.5	7768.06	2378.99	477545	sipwwp2a(circ)
blue	F	n2	2	20190401 n2 blue	Selection1	370	2	1259.19	133.32	0.296927	449	0.356579	15915.4	370	225	7603.54	2491.35	500101	sipwwp2a(circ)
blue	F	n2	3	20190401 n2 blue	Selection1	371	3	1304.32	192.458	0.301658	638	0.489143	19774.6	371	319.5	9884.28	3287.63	659942	sipwwp2a(circ)
blue	F	n2	4	20190401 n2 blue	Selection1	372	4	1412.03	184.726	0.287288	643	0.455372	17150	372	322	8315.91	2615	524921	sipwwp2a(circ)
blue	F	n2	5	20190401 n2 blue	Selection1	373	5	1190.66	126.974	0.28727	442	0.371222	16034.2	373	221.5	7758.38	2488.35	499498	sipwwp2a(circ)
blue	F	n2	6	20190401 n2 blue	Selection1	374	6	1210	190.63	0.330381	577	0.476858	20296.1	374	289	10746.6	3979.2	798764	sipwwp2a(circ)
blue	F	n2	7	20190401 n2 blue	Selection1	375	7	1300.16	162.249	0.301578	538	0.413794	14855.4	375	269.5	7362.44	2415.07	484788	sipwwp2a(circ)
blue	F	n2	8	20190401 n2 blue	Selection1	376	8	1222.93	156.555	0.289916	540	0.441562	18083.7	376	270.5	9054.33	2917.68	585680	sipwwp2a(circ)
blue	F	n3	1	20190419 n3 blue	Selection1	697	1	1260.04	149.411	0.300626	497	0.394432	15461.3	697	249	7351.91	2468.6	495533	GFP
blue	F	n3	2	20190419 n3 blue	Selection1	698	2	1794.46	265.181	0.286372	926	0.516032	17081.3	698	463.5	9156.86	2900.99	582330	GFP
blue	F	n3	3	20190419 n3 blue	Selection1	699	3	1486.72	199.283	0.319364	624	0.419715	15410.1	699	312.5	7927.5	2766.11	555254	GFP
blue	F	n3	4	20190419 n3 blue	Selection1	700	4	1766.16	263.676	0.301	876	0.495992	14490.1	700	438.5	7211.42	2370.8	475902	GFP
blue	F	n3	5	20190419 n3 blue	Selection1	701	5	1982.81	257.09	0.301396	853	0.430199	15150.1	701	427	8222.76	2737.22	549456	GFP
blue	F	n3	6	20190419 n3 blue	Selection1	702	6	1848.12	262.545	0.287563	913	0.494017	14601.5	702	457	7611.18	2459.81	493769	GFP
blue	F	n3	7	20190419 n3 blue	Selection1	703	7	1251.87	139.936	0.320954	436	0.34828	17856.4	703	218.5	8349.01	2900.75	582282	GFP
blue	F	n3	8	20190419 n3 blue	Selection1	704	8	1643.09	181.144	0.295505	613	0.373078	17311.5	704	307	8890.73	2897.79	581686	GFP
blue	F	n4	1	20190426 n4 blue	Selection1	1025	1	1675.08	213.162	0.292403	729	0.435204	16076	1025	365	8108.74	2602.93	522499	siPhf21a(circ)
blue	F	n4	2	20190426 n4 blue	Selection1	1026	2	1508.65	189.309	0.298595	634	0.420243	18468.9	1026	317.5	8968.97	2940.58	590277	siPhf21a(circ)
blue	F	n4	3	20190426 n4 blue	Selection1	1027	3	1684.36	203.084	0.304474	667	0.395997	15728.3	1027	334	7687.94	2554.29	512735	siPhf21a(circ)
blue	F	n4	4	20190426 n4 blue	Selection1	1028	4	1969.48	297.945	0.296463	1005	0.510287	13438.5	1028	503	6604.53	2118.88	425333	siPhf21a(circ)
blue	F	n4	5	20190426 n4 blue	Selection1	1029	5	1538.29	197.011	0.281445	700	0.455051	14839.4	1029	350.5	6985.62	2173.67	436330	siPhf21a(circ)
blue	F	n4	6	20190426 n4 blue	Selection1	1030	6	1485.01	191.511	0.300646	637	0.428954	17721.8	1030	319	9218.03	3146.43	631597	siPhf21a(circ)
blue	F	n4	7	20190426 n4 blue	Selection1	1031	7	1443.17	185.13	0.30399	609	0.421987	16086.2	1031	305	8218.18	2784.03	558852	siPhf21a(circ)
blue	F	n4	8	20190426 n4 blue	Selection1	1032	8	1561.3	187.402	0.30373	617	0.395183	18526.2	1032	309	9130.49	3106.61	623604	siPhf21a(circ)
blue	G	n1	1	20190128 n1 blue	Selection1	49	1	1287.1	150.457	0.299716	502	0.390025	17073.8	49	251.5	7619.54	2561.53	514188	siRalgapa1(circ)
blue	G	n1	2	20190128 n1 blue	Selection1	50	2	1213.55	139.179	0.29487	472	0.388943	15749.2	50	236.5	6938.21	2218.01	445232	siRalgapa1(circ)
blue	G	n1	3	20190128 n1 blue	Selection1	51	3	1379.07	186.291	0.27436	679	0.49236	16476.9	51	340	7640.25	2316.7	465042	siRalgapa1(circ)
blue	G	n1	4	20190128 n1 blue	Selection1	52	4	1586.99	209.45	0.272014	770	0.485195	15225.1	52	385.5	6780.34	2054.18	412345	siRalgapa1(circ)
blue	G	n1	5	20190128 n1 blue	Selection1	53	5	1205.09	182.056	0.265002	687	0.570083	15806.9	53	344	6743.35	2016.5	404782	siRalgapa1(circ)
blue	G	n1	6	20190128 n1 blue	Selection1	54	6	1504.73	215.254	0.275614	781	0.519029	19094.7	54	391	9013.36	2803.39	562739	siRalgapa1(circ)
blue	G	n1	7	20190128 n1 blue	Selection1	55	7	1324.15	174.459	0.276043	632	0.477287	15417.8	55	316.5	6411.17	1970.48	395543	siRalgapa1(circ)
blue	G	n1	8	20190128 n1 blue	Selection1	56	8	1349.61	175.127	0.296322	591	0.437904	15180	56	296	7024.95	2289.23	459528	siRalgapa1(circ)
blue	G	n2	1	20190401 n2 blue	Selection1	377	1	1078.78	139.951	0.304904	459	0.42548	16501.7	377	230	7899.3	2706.23	543234	GFP
blue	G	n2	2	20190401 n2 blue	Selection1	378	2	914.047	96.1268	0.258405	372	0.406981	17668.7	378	186.5	8432.77	2513.04	504454	GFP
blue	G	n2	3	20190401 n2 blue	Selection1	379	3	1257.24	182.28	0.292116	624	0.496327	15058.7	379	312.5	7812.48	2551.51	512176	GFP
blue	G	n2	4	20190401 n2 blue	Selection1	380	4	1614.16	237.966	0.287746	827	0.512339	16519.8	380	414	8623.83	2848.83	571859	GFP
blue	G	n2	5	20190401 n2 blue	Selection1	381	5	1538.46	208.25	0.276193	754	0.4901	17057.5	381	377.5	9393.57	2875.74	577261	GFP
blue	G	n2	6	20190401 n2 blue	Selection1	382	6	726.232	76.8975	0.321747	239	0.329096	19236.9	382	120	9365.99	3271.18	656640	GFP
blue	G	n2	7	20190401 n2 blue	Selection1	383	7	1309.65	164.944	0.276752	596	0.455084	16007.2	383	298.5	8145.77	2504.77	502794	GFP
blue	G	n2	8	20190401 n2 blue	Selection1	384	8	1513.39	208.569	0.278835	748	0.494255	16785.4	384	374.5	8516.62	2635.87	529112	GFP
blue	G	n3	1	20190419 n3 blue	Selection1	705	1	1569.32	247.844	0.294003	843	0.537174	13987.7	705	422	6982.98	2262.84	454230	sipwwp2a(circ)
blue	G	n3	2	20190419 n3 blue	Selection1	706	2	1253.44	139.737	0.281727	496	0.395711	19286.5	706	248.5	9273.21	2869.27	575962	sipwwp2a(circ)
blue	G	n3	3	20190419 n3 blue	Selection1	707	3	1456.35	161.756	0.322866	501	0.344011	18012.3	707	251	8648.43	3146.06	631524	sipwwp2a(circ)
blue	G	n3	4	20190419 n3 blue	Selection1	708	4	1377.98	167.724	0.312335	537	0.3897	15894.9	708	269	8022.86	2721.05	546209	sipwwp2a(circ)
blue	G	n3	5	20190419 n3 blue	Selection1	709	5	1618.58	218.592	0.277753	787	0.486228	13847.4	709	394	6855.77	2149.81	431542	sipwwp2a(circ)
blue	G	n3	6	20190419 n3 blue	Selection1	710	6	1258.48	157.83	0.319494	494	0.392538	16596.4	710	247.5	7638.89	2703.43	542673	sipwwp2a(circ)
blue	G	n3	7	20190419 n3 blue	Selection1	711	7	1435.45	179.929	0.282463	637	0.443764	17933.9	711	319	9129.83	2815.1	565088	sipwwp2a(circ)
blue	G	n3	8	20190419 n3 blue	Selection1	712	8	1622.76	225.387	0.294623	765	0.471418	15858.1	712	383	8227.63	2688.81	539737	sipwwp2a(circ)
blue	G	n4	1	20190426 n4 blue	Selection1	1033	1	2135.18	266.76	0.290588	918	0.42994	13685.3	1033	459.5	7251	2353.38	472406	GFP
blue	G	n4	2	20190426 n4 blue	Selection1	1034	2	1477.3	216.938	0.301722	719	0.486698	15744.9	1034	360	7907.19	2639.13	529766	GFP
blue	G	n4	3	20190426 n4 blue	Selection1	1035	3	1281.42	160.127	0.293272	546	0.426089	15926.9	1035	273.5	7680.01	2502.44	502327	GFP
blue	G	n4	4	20190426 n4 blue	Selection1	1036	4	1171.45	126.829	0.316282	401	0.342312	14758.8	1036	201	7127.95	2490.8	499991	GFP
blue	G	n4	5	20190426 n4 blue	Selection1	1037	5	1338.96	145.052	0.306017	474	0.354007	18192.2	1037	237.5	8892.12	3015.03	605222	GFP
blue	G	n4	6	20190426 n4 blue	Selection1	1038	6	1518.68	145.361	0.308622	471	0.310139	17633.2	1038	236	8182.74	2748.58	551735	GFP
blue	G	n4	7	20190426 n4 blue	Selection1	1039	7	1356.16	140.853	0.29905	471	0.347305	19258	1039	236	9998.31	3249.53	652294	GFP
blue	G	n4	8	20190426 n4 blue	Selection1	1040	8	1552.95	163.046	0.320957	508	0.327119	17407.7	1040	254.5	8926.77	3064.13	615077	GFP
blue	H	n1	1	20190128 n1 blue	Selection1	57	1	1458.05	202.317	0.284153	712	0.488322	15341.2	57	356.5	6987.81	2193.84	440380	siUpf2(circ)
blue	H	n1	2	20190128 n1 blue	Selection1	58	2	961.692	162.373	0.285869	568	0.590626	13648.8	58	284.5	5929.22	1926.24	386664	siUpf2(circ)
blue	H	n1	3	20190128 n1 blue	Selection1	59	3	1031.6	131.288	0.287282	457	0.442999	17520.8	59	229	8190.57	2584.65	518829	siUpf2(circ)
blue	H	n1	4	20190128 n1 blue	Selection1	60	4	905.429	136.369	0.293899	464	0.512465	16181.1	60	232.5	6906.26	2267.14	455093	siUpf2(circ)
blue	H	n1	5	20190128 n1 blue	Selection1	61	5	1416.75	208.2	0.289972	718	0.506792	14593.9	61	359.5	7323.29	2359.03	473539	siUpf2(circ)
blue	H	n1	6	20190128 n1 blue	Selection1	62	6	954.015	173.268	0.270732	640	0.670849	14744.7	62	320.5	7076.89	2220.54	445739	siUpf2(circ)
blue	H	n1	7	20190128 n1 blue	Selection1	63	7	1161.64	142.242	0.282227	504	0.433869	15954.5	63	252.5	7069.17	2272.93	456257	siUpf2(circ)
blue	H	n1	8	20190128 n1 blue	Selection1	64	8	1688.87	290	0.293522	988	0.585008	12616.5	64	494.5	5957.63	1937.8	388984	siUpf2(circ)
blue	H	n2	1	20190401 n2 blue	Selection1	385	1	766.051	104.048	0.276723	376	0.490829	16376.8	385	188.5	7045.18	2168.43	435280	siRalgapa1(circ)
blue	H	n2	2	20190401 n2 blue	Selection1	386	2	949.372	143.587	0.301654	476	0.501384	15949.8	386	238.5	7461.36	2588.44	519591	siRalgapa1(circ)
blue	H	n2	3	20190401 n2 blue	Selection1	387	3	1305.78	196.219	0.28687	684	0.523824	14024.8	387	342.5	6653.78	2084.04	418339	siRalgapa1(circ)
blue	H	n2	4	20190401 n2 blue	Selection1	388	4	1142.91	167.006	0.283062	590	0.516228	14717.8	388	295.5	6728.04	2153.9	432363	siRalgapa1(circ)
blue	H	n2	5	20190401 n2 blue	Selection1	389	5	1220.01	130.281	0.269734	483	0.395899	17263.6	389	242	8114.88	2474.23	496663	siRalgapa1(circ)
blue	H	n2	6	20190401 n2 blue	Selection1	390	6	952.027	145.177	0.28691	506	0.531497	13074.1	390	253.5	6294.44	2004.18	402309	siRalgapa1(circ)
blue	H	n2	7	20190401 n2 blue	Selection1	391	7	1134.85	119.277	0.312243	382	0.336608	17872.3	391	191.5	8184.44	2850.93	572281	siRalgapa1(circ)
blue	H	n2	8	20190401 n2 blue	Selection1	392	8	1353.56	158.074	0.269292	587	0.433671	13556.5	392	294	6298.65	1900.99	381595	siRalgapa1(circ)
blue	H	n3	1	20190419 n3 blue	Selection1	713	1	1219.17	192.154	0.301182	638	0.523306	16378.2	713	319.5	8104.99	2726.05	547213	siPhf21a(circ)
blue	H	n3	2	20190419 n3 blue	Selection1	714	2	1373.29	166.294	0.292771	568	0.413604	18862.8	714	284.5	9647.35	3149.18	632150	siPhf21a(circ)
blue	H	n3	3	20190419 n3 blue	Selection1	715	3	1759.05	245.164	0.285739	858	0.487764	15741.7	715	429.5	7880.68	2466.78	495168	siPhf21a(circ)
blue	H	n3	4	20190419 n3 blue	Selection1	716	4	1505.88	220.779	0.297947	741	0.492072	15846.2	716	371	8074.03	2630.84	528101	siPhf21a(circ)
blue	H	n3	5	20190419 n3 blue	Selection1	717	5	1366.77	184.258	0.283038	651	0.476304	16025.7	717	326	8160.89	2572.57	516404	siPhf21a(circ)
blue	H	n3	6	20190419 n3 blue	Selection1	718	6	1060.46	154.612	0.303756	509	0.479981	15493.3	718	255	7309.56	2488	499427	siPhf21a(circ)
blue	H	n3	7	20190419 n3 blue	Selection1	719	7	1357.95	228.695	0.300124	762	0.56114	15828.4	719	381.5	7985.46	2643.9	530722	siPhf21a(circ)
blue	H	n3	8	20190419 n3 blue	Selection1	720	8	1440.33	238.095	0.294308	809	0.561678	16058.7	720	405	8362.09	2698.08	541598	siPhf21a(circ)
blue	H	n4	1	20190426 n4 blue	Selection1	1041	1	1386.96	216.719	0.317769	682	0.491721	13549.3	1041	341.5	7003.45	2452.79	492361	siGigyf2(circ)
blue	H	n4	2	20190426 n4 blue	Selection1	1042	2	1310.87	158.094	0.298291	530	0.404312	16613.6	1042	265.5	7946.93	2599.61	521831	siGigyf2(circ)
blue	H	n4	3	20190426 n4 blue	Selection1	1043	3	1428.56	160.759	0.322163	499	0.349304	18549.4	1043	250	9144.46	3270.42	656487	siGigyf2(circ)
blue	H	n4	4	20190426 n4 blue	Selection1	1044	4	1162.16	154.702	0.306948	504	0.433675	16739.1	1044	252.5	7701.34	2555.18	512913	siGigyf2(circ)
blue	H	n4	5	20190426 n4 blue	Selection1	1045	5	1851.56	235.674	0.294961	799	0.431529	14838.8	1045	400	7370.52	2374.36	476618	siGigyf2(circ)
blue	H	n4	6	20190426 n4 blue	Selection1	1046	6	1321.33	118.385	0.316538	374	0.283049	19984.8	1046	187.5	9605.14	3314.82	665399	siGigyf2(circ)
blue	H	n4	7	20190426 n4 blue	Selection1	1047	7	1678.73	147.932	0.31745	466	0.27759	18949.9	1047	233.5	9883.86	3425.84	687686	siGigyf2(circ)
blue	H	n4	8	20190426 n4 blue	Selection1	1048	8	923.009	134.879	0.305157	442	0.478869	17627.1	1048	221.5	8075.81	2716.92	545379	siGigyf2(circ)
blue	I	n1	1	20190128 n1 blue	Selection1	65	1	1215.17	178.534	0.280714	636	0.523385	13620.1	65	318.5	6402.5	2007.12	402899	siPsd3(circ)
blue	I	n1	2	20190128 n1 blue	Selection1	66	2	1270.67	185.792	0.274435	677	0.532791	15599.3	66	339	7897.9	2454.24	492651	siPsd3(circ)
blue	I	n1	3	20190128 n1 blue	Selection1	67	3	1222.38	139.672	0.273866	510	0.417219	15112.9	67	255.5	6960.18	2094.43	420425	siPsd3(circ)
blue	I	n1	4	20190128 n1 blue	Selection1	68	4	1372.26	206.825	0.309618	668	0.486789	15029.8	68	334.5	7528.78	2588.84	519671	siPsd3(circ)
blue	I	n1	5	20190128 n1 blue	Selection1	69	5	1488.01	216.151	0.288201	750	0.504028	15099.2	69	375.5	7434.1	2381.17	477984	siPsd3(circ)
blue	I	n1	6	20190128 n1 blue	Selection1	70	6	1228.77	205.226	0.28268	726	0.590837	14087.2	70	363.5	5976.69	1858.66	373097	siPsd3(circ)
blue	I	n1	7	20190128 n1 blue	Selection1	71	7	1571.29	243.152	0.2912	835	0.53141	14742.5	71	418	7302.26	2382.96	478344	siPsd3(circ)
blue	I	n1	8	20190128 n1 blue	Selection1	72	8	961.851	152.56	0.310712	491	0.510474	15946.9	72	246	7392.92	2588.65	519632	siPsd3(circ)
blue	I	n2	1	20190401 n2 blue	Selection1	393	1	1476.35	226.956	0.276102	822	0.556778	14016.7	393	411.5	7122.37	2178.84	437368	siPhf21a(circ)
blue	I	n2	2	20190401 n2 blue	Selection1	394	2	1294.51	185.135	0.266765	694	0.536111	14681.1	394	347.5	7165.98	2169.38	435470	siPhf21a(circ)
blue	I	n2	3	20190401 n2 blue	Selection1	395	3	1246.63	149.874	0.278577	538	0.431562	12407.2	395	269.5	5875.46	1830.23	367392	siPhf21a(circ)
blue	I	n2	4	20190401 n2 blue	Selection1	396	4	1393.6	227.953	0.293375	777	0.557549	13319.3	396	389	6758.74	2215.86	444800	siPhf21a(circ)
blue	I	n2	5	20190401 n2 blue	Selection1	397	5	1767.15	275.149	0.280193	982	0.555698	11927.2	397	491.5	6442.98	1979.1	397273	siPhf21a(circ)
blue	I	n2	6	20190401 n2 blue	Selection1	398	6	1221.81	146.796	0.29776	493	0.403499	14646.3	398	247	7041.96	2311.27	463953	siPhf21a(circ)
blue	I	n2	7	20190401 n2 blue	Selection1	399	7	1311.18	196.139	0.310347	632	0.482008	13300.7	399	316.5	6440.18	2178.06	437213	siPhf21a(circ)
blue	I	n2	8	20190401 n2 blue	Selection1	400	8	959.002	114.45	0.30358	377	0.393117	13438.6	400	189	6413.64	2165	434591	siPhf21a(circ)
blue	I	n3	1	20190419 n3 blue	Selection1	721	1	1038.58	125.18	0.310621	403	0.388028	14630.2	721	202	6992.94	2394.35	480630	siHipk3(circ)
blue	I	n3	2	20190419 n3 blue	Selection1	722	2	1173.17	186.794	0.30875	605	0.515697	16830.9	722	303	8354.27	2883.96	578912	siHipk3(circ)
blue	I	n3	3	20190419 n3 blue	Selection1	723	3	1108.09	144.977	0.297085	488	0.440396	18148.2	723	244.5	8747.3	2905.36	583208	siHipk3(circ)
blue	I	n3	4	20190419 n3 blue	Selection1	724	4	1038.58	125.18	0.310621	403	0.388028	14630.2	724	202	6992.94	2394.35	480630	siHipk3(circ)
blue	I	n3	5	20190419 n3 blue	Selection1	725	5	1220.76	142.222	0.314652	452	0.370261	15405.7	725	226.5	7729.24	2702	542385	siHipk3(circ)
blue	I	n3	6	20190419 n3 blue	Selection1	726	6	1220.76	142.222	0.314652	452	0.370261	15405.7	726	226.5	7729.24	2702	542385	siHipk3(circ)
blue	I	n3	7	20190419 n3 blue	Selection1	727	7	1143.19	130.645	0.318646	410	0.358644	17988.3	727	205.5	8832.17	3111.04	624494	siHipk3(circ)
blue	I	n3	8	20190419 n3 blue	Selection1	728	8	1224.22	155.289	0.331108	469	0.383102	16195.8	728	235	8051.47	2933.07	588769	siHipk3(circ)
blue	I	n4	1	20190426 n4 blue	Selection1	1049	1	1070.03	163.001	0.306393	532	0.497183	15784.2	1049	266.5	7752.36	2683.81	538735	siHipk3(circ)
blue	I	n4	2	20190426 n4 blue	Selection1	1050	2	1753.05	277.585	0.295618	939	0.535638	15694.3	1050	470	8447.68	2762.61	554552	siHipk3(circ)
blue	I	n4	3	20190426 n4 blue	Selection1	1051	3	1064.28	95.5589	0.313308	305	0.286579	17570.3	1051	153	8653.11	2946.8	591525	siHipk3(circ)
blue	I	n4	4	20190426 n4 blue	Selection1	1052	4	1125.9	156.475	0.286584	546	0.484944	17971.9	1052	273.5	8680.32	2740.19	550052	siHipk3(circ)
blue	I	n4	5	20190426 n4 blue	Selection1	1053	5	1300.31	173.508	0.283973	611	0.469889	15685	1053	306	7373.46	2285.82	458843	siHipk3(circ)
blue	I	n4	6	20190426 n4 blue	Selection1	1054	6	1115.96	139.189	0.296777	469	0.420268	16259.6	1054	235	8013.25	2610.63	524045	siHipk3(circ)
blue	I	n4	7	20190426 n4 blue	Selection1	1055	7	1219.02	161.895	0.304887	531	0.435595	15361.9	1055	266	7218.75	2392.69	480296	siHipk3(circ)
blue	I	n4	8	20190426 n4 blue	Selection1	1056	8	1219.59	146.038	0.308749	473	0.387834	16579.8	1056	237	8706.73	2923.37	586822	siHipk3(circ)
blue	J	n1	1	20190128 n1 blue	Selection1	73	1	1319.31	244.95	0.311641	786	0.595765	15273.5	73	393.5	7562.93	2622.41	526410	siMapk4(circ)
blue	J	n1	2	20190128 n1 blue	Selection1	74	2	1278.66	216.539	0.311568	695	0.543537	15252.1	74	348	7778.33	2773.57	556752	siMapk4(circ)
blue	J	n1	3	20190128 n1 blue	Selection1	75	3	867.936	130.007	0.311768	417	0.48045	16957.7	75	209	7923.18	2776.82	557405	siMapk4(circ)
blue	J	n1	4	20190128 n1 blue	Selection1	76	4	1233.53	113.921	0.270597	421	0.341297	15117.8	76	211	7144.21	2133.68	428304	siMapk4(circ)
blue	J	n1	5	20190128 n1 blue	Selection1	77	5	1197.23	195.352	0.305716	639	0.533731	16892.2	77	320	8603.2	2919.41	586027	siMapk4(circ)
blue	J	n1	6	20190128 n1 blue	Selection1	78	6	1039.88	179.097	0.286097	626	0.601993	17073.2	78	313.5	8164.33	2602.08	522327	siMapk4(circ)
blue	J	n1	7	20190128 n1 blue	Selection1	79	7	1321.81	191.063	0.281389	679	0.51369	14792.6	79	340	6938.23	2165.14	434619	siMapk4(circ)
blue	J	n1	8	20190128 n1 blue	Selection1	80	8	1159.28	130.954	0.276274	474	0.408874	15135.1	80	237.5	6473.71	2002.87	402046	siMapk4(circ)
blue	J	n2	1	20190401 n2 blue	Selection1	401	1	1137.31	155.05	0.278868	556	0.488874	14186.2	401	278.5	6994.01	2166.34	434861	siUpf2(circ)
blue	J	n2	2	20190401 n2 blue	Selection1	402	2	1132.28	164.276	0.296528	554	0.48928	16732.4	402	277.5	8269.49	2709.34	543858	siUpf2(circ)
blue	J	n2	3	20190401 n2 blue	Selection1	403	3	1362	210.661	0.290968	724	0.531573	18451.7	403	362.5	8971.43	2929.98	588148	siUpf2(circ)
blue	J	n2	4	20190401 n2 blue	Selection1	404	4	1330.31	218.901	0.291091	752	0.565283	15325.9	404	376.5	7514.02	2422.67	486314	siUpf2(circ)
blue	J	n2	5	20190401 n2 blue	Selection1	405	5	1576.69	222.209	0.277068	802	0.508661	14685.8	405	401.5	7381.98	2333.69	468453	siUpf2(circ)
blue	J	n2	6	20190401 n2 blue	Selection1	406	6	1671.22	282.916	0.282916	1000	0.598363	15044.7	406	500.5	8066.67	2541.41	510149	siUpf2(circ)
blue	J	n2	7	20190401 n2 blue	Selection1	407	7	1348.52	195.327	0.261833	746	0.553201	14721.1	407	373.5	7049.69	2074.27	416378	siUpf2(circ)
blue	J	n2	8	20190401 n2 blue	Selection1	408	8	1523.61	243.979	0.289761	842	0.552636	13650.7	408	421.5	7419.8	2366.61	475062	siUpf2(circ)
blue	J	n3	1	20190419 n3 blue	Selection1	729	1	1715.18	196.189	0.308959	635	0.370223	15787.2	729	318	7683.35	2612.5	524419	siGigyf2(circ)
blue	J	n3	2	20190419 n3 blue	Selection1	730	2	1058.49	147.917	0.294069	503	0.475207	16249.4	730	252	7376.73	2425.24	486831	siGigyf2(circ)
blue	J	n3	3	20190419 n3 blue	Selection1	731	3	1439.57	176.91	0.321071	551	0.382753	17168.1	731	276	8819.84	3164.86	635298	siGigyf2(circ)
blue	J	n3	4	20190419 n3 blue	Selection1	732	4	1894.15	246.998	0.295805	835	0.440832	13745.2	732	418	6848.78	2210.43	443711	siGigyf2(circ)
blue	J	n3	5	20190419 n3 blue	Selection1	733	5	1375.02	192.637	0.327614	588	0.427631	15728.3	733	294.5	7970.09	2926.54	587458	siGigyf2(circ)
blue	J	n3	6	20190419 n3 blue	Selection1	734	6	1202.08	141.53	0.294241	481	0.40014	15997.8	734	241	6896.99	2193.26	440264	siGigyf2(circ)
blue	J	n3	7	20190419 n3 blue	Selection1	735	7	1662.08	237.931	0.310615	766	0.460869	17088.1	735	383.5	8224.53	2834.96	569076	siGigyf2(circ)
blue	J	n3	8	20190419 n3 blue	Selection1	736	8	1040.72	147.971	0.340164	435	0.417979	16416	736	218	7693.06	2894.56	581039	siGigyf2(circ)
blue	J	n4	1	20190426 n4 blue	Selection1	1057	1	1322.43	181.279	0.31309	579	0.437832	17987.2	1057	290	8667.12	2943	590762	sipwwp2a(circ)
blue	J	n4	2	20190426 n4 blue	Selection1	1058	2	1681.8	164.77	0.289578	569	0.338329	18165.6	1058	285	8781.12	2793.72	560797	sipwwp2a(circ)
blue	J	n4	3	20190426 n4 blue	Selection1	1059	3	2125.35	349.825	0.269303	1299	0.611194	15261	1059	650	7812.86	2369.04	475548	sipwwp2a(circ)
blue	J	n4	4	20190426 n4 blue	Selection1	1060	4	2027.5	322.769	0.30025	1075	0.530211	15132.5	1060	538	7471.45	2439.2	489633	sipwwp2a(circ)
blue	J	n4	5	20190426 n4 blue	Selection1	1061	5	1609.26	219.703	0.288324	762	0.47351	16510.9	1061	381.5	8057.71	2632.64	528463	sipwwp2a(circ)
blue	J	n4	6	20190426 n4 blue	Selection1	1062	6	1192.44	140.618	0.2818	499	0.418468	16400.7	1062	250	7719.86	2385.6	478873	sipwwp2a(circ)
blue	J	n4	7	20190426 n4 blue	Selection1	1063	7	1147.26	120.936	0.286577	422	0.367833	18710.4	1063	211.5	9092.23	2906.74	583483	sipwwp2a(circ)
blue	J	n4	8	20190426 n4 blue	Selection1	1064	8	1206.99	126.032	0.32399	389	0.322289	20113.9	1064	195	9816.82	3437.8	690085	sipwwp2a(circ)
green	A	n1	1	20190128 n1 green	Selection1	81	1	1091.44	125.937	0.265691	474	0.434289	16657.7	81	237.5	6797.59	2023.65	406217	siMapkap1(circ)
green	A	n1	2	20190128 n1 green	Selection1	82	2	1652.37	254.605	0.28704	887	0.536805	14116.9	82	444	6632.03	2095.73	420687	siMapkap1(circ)
green	A	n1	3	20190128 n1 green	Selection1	83	3	1538.13	261.136	0.2723	959	0.623485	14405.7	83	480	7292.21	2217.5	445129	siMapkap1(circ)
green	A	n1	4	20190128 n1 green	Selection1	84	4	1425.16	219.628	0.271817	808	0.566952	13417.3	84	404.5	6288.64	1916.54	384717	siMapkap1(circ)
green	A	n1	5	20190128 n1 green	Selection1	85	5	1224.65	188.662	0.292499	645	0.526681	15041.8	85	323	6669.6	2198.61	441337	siMapkap1(circ)
green	A	n1	6	20190128 n1 green	Selection1	86	6	1625.25	257.494	0.282031	913	0.561758	13832.1	86	457	6669.94	2065.77	414673	siMapkap1(circ)
green	A	n1	7	20190128 n1 green	Selection1	87	7	1368.14	170.319	0.287216	593	0.433434	13462.7	87	297	5844.26	1863.58	374085	siMapkap1(circ)
green	A	n1	8	20190128 n1 green	Selection1	88	8	977.867	119.227	0.295116	404	0.413144	16058.8	88	202.5	7162.82	2325.42	466792	siMapkap1(circ)
green	A	n2	1	20190401 n2 green	Selection1	409	1	1301.73	182.634	0.316523	577	0.443257	14513.5	409	289	6824.84	2409.29	483628	siMapkap1(circ)
green	A	n2	2	20190401 n2 green	Selection1	410	2	1690.44	226.921	0.285436	795	0.470291	14221.4	410	398	6774.39	2153.42	432267	siMapkap1(circ)
green	A	n2	3	20190401 n2 green	Selection1	411	3	1573.61	240.731	0.278946	863	0.548419	13171.3	411	432	6396.17	1997.19	400905	siMapkap1(circ)
green	A	n2	4	20190401 n2 green	Selection1	412	4	1114.6	115.396	0.285634	404	0.362462	14629.8	412	202.5	6696.26	2100.63	421670	siMapkap1(circ)
green	A	n2	5	20190401 n2 green	Selection1	413	5	1252.88	130.491	0.301364	433	0.345603	17161.9	413	217	8352.72	2812.67	564602	siMapkap1(circ)
green	A	n2	6	20190401 n2 green	Selection1	414	6	1635.59	262.69	0.269426	975	0.596117	12261.2	414	488	6064.73	1842.73	369899	siMapkap1(circ)
green	A	n2	7	20190401 n2 green	Selection1	415	7	1465.55	251.815	0.299068	842	0.574528	15301	415	421.5	7436.03	2502.2	502278	siMapkap1(circ)
green	A	n2	8	20190401 n2 green	Selection1	416	8	1213.76	179.685	0.281197	639	0.526465	14197.7	416	320	6747.51	2162.04	433996	siMapkap1(circ)
green	A	n3	1	20190419 n3 green	Selection1	737	1	1269.22	181.857	0.300094	606	0.477458	16408.2	737	303.5	7665.98	2613.29	524579	siAsh1l(circ)
green	A	n3	2	20190419 n3 green	Selection1	738	2	1196.13	165.193	0.307622	537	0.448948	17304.3	738	269	8673.06	2918.23	585790	siAsh1l(circ)
green	A	n3	3	20190419 n3 green	Selection1	739	3	1467.27	184.911	0.288923	640	0.436184	16428.1	739	320.5	8249.79	2563.25	514533	siAsh1l(circ)
green	A	n3	4	20190419 n3 green	Selection1	740	4	1445.3	168.885	0.307622	549	0.379852	15236.1	740	275	7289.5	2505.73	502988	siAsh1l(circ)
green	A	n3	5	20190419 n3 green	Selection1	741	5	1621.67	221.461	0.286867	772	0.476053	15548.9	741	386.5	7668.43	2407.77	483322	siAsh1l(circ)
green	A	n3	6	20190419 n3 green	Selection1	742	6	1669	249.633	0.28303	882	0.528459	15503	742	441.5	7194.35	2302.16	462124	siAsh1l(circ)
green	A	n3	7	20190419 n3 green	Selection1	743	7	1035.61	113.926	0.290629	392	0.378523	17829.9	743	196.5	8469.36	2712.69	544530	siAsh1l(circ)
green	A	n3	8	20190419 n3 green	Selection1	744	8	1403.44	172.292	0.317297	543	0.386907	14371.7	744	272	7141.05	2483.86	498597	siAsh1l(circ)
green	A	n4	1	20190426 n4 green	Selection1	1065	1	1646.74	204.947	0.306807	668	0.40565	15822.1	1065	334.5	7616.58	2569.81	515850	siZranb1(circ)
green	A	n4	2	20190426 n4 green	Selection1	1066	2	1149.18	141.635	0.301993	469	0.408118	16616.8	1066	235	7706.33	2562.24	514330	siZranb1(circ)
green	A	n4	3	20190426 n4 green	Selection1	1067	3	1380.37	248.492	0.294771	843	0.610704	15120.2	1067	422	7257.13	2362	474135	siZranb1(circ)
green	A	n4	4	20190426 n4 green	Selection1	1068	4	1264.94	192.687	0.306827	628	0.496467	18366.6	1068	314.5	8766.29	2990.59	600316	siZranb1(circ)
green	A	n4	5	20190426 n4 green	Selection1	1069	5	1170.27	117.309	0.321395	365	0.311894	17363.8	1069	183	8127.07	2903.16	582766	siZranb1(circ)
green	A	n4	6	20190426 n4 green	Selection1	1070	6	1557.73	261.943	0.276603	947	0.607937	15615.8	1070	474	7567.24	2306.89	463074	siZranb1(circ)
green	A	n4	7	20190426 n4 green	Selection1	1071	7	1403.6	198.267	0.28776	689	0.490881	14840.5	1071	345	7009.45	2189.17	439443	siZranb1(circ)
green	A	n4	8	20190426 n4 green	Selection1	1072	8	1578.75	233.721	0.28748	813	0.514963	13671.3	1072	407	6294.74	1990.48	399559	siZranb1(circ)
green	B	n1	1	20190128 n1 green	Selection1	89	1	1453.64	198.849	0.285703	696	0.478798	15976.1	89	348.5	7867.43	2500.8	501997	siAsh1l(circ)
green	B	n1	2	20190128 n1 green	Selection1	90	2	1166.68	180.258	0.29844	604	0.517709	17396.9	90	302.5	8603.68	2892.21	580567	siAsh1l(circ)
green	B	n1	3	20190128 n1 green	Selection1	91	3	1358.57	200.772	0.272418	737	0.542483	15764.7	91	369	7570.01	2317.94	465291	siAsh1l(circ)
green	B	n1	4	20190128 n1 green	Selection1	92	4	1278.09	177.503	0.282648	628	0.491357	18276.3	92	314.5	8750.45	2765.84	555201	siAsh1l(circ)
green	B	n1	5	20190128 n1 green	Selection1	93	5	1414.2	186.814	0.290083	644	0.45538	13639.9	93	322.5	6255.47	2011.98	403874	siAsh1l(circ)
green	B	n1	6	20190128 n1 green	Selection1	94	6	1281.96	160.7	0.297592	540	0.42123	14170.3	94	270.5	7155.31	2406.28	483024	siAsh1l(circ)
green	B	n1	7	20190128 n1 green	Selection1	95	7	1637.09	211.498	0.285038	742	0.453243	16101.6	95	371.5	8011.07	2526.42	507139	siAsh1l(circ)
green	B	n1	8	20190128 n1 green	Selection1	96	8	1395.67	226.244	0.272912	829	0.593979	15668.8	96	415	7911.39	2417.09	485195	siAsh1l(circ)
green	B	n2	1	20190401 n2 green	Selection1	417	1	1464.32	197.096	0.288997	682	0.465747	13779.3	417	341.5	7057.13	2326.59	467028	siAsh1l(circ)
green	B	n2	2	20190401 n2 green	Selection1	418	2	1402.24	154.029	0.285768	539	0.384385	13848.9	418	270	6429.07	2103.68	422282	siAsh1l(circ)
green	B	n2	3	20190401 n2 green	Selection1	419	3	1493.73	191.392	0.309696	618	0.41373	12744.2	419	309.5	6215.36	2126.42	426847	siAsh1l(circ)
green	B	n2	4	20190401 n2 green	Selection1	420	4	1565.22	186.201	0.277085	672	0.429333	14481.2	420	336.5	7049.07	2188.63	439334	siAsh1l(circ)
green	B	n2	5	20190401 n2 green	Selection1	421	5	1330.03	151.155	0.292935	516	0.387962	14522.7	421	258.5	7032.73	2262.03	454068	siAsh1l(circ)
green	B	n2	6	20190401 n2 green	Selection1	422	6	1437.81	185.359	0.298485	621	0.431906	12291.7	422	311	5730.62	1878.88	377157	siAsh1l(circ)
green	B	n2	7	20190401 n2 green	Selection1	423	7	1288.35	180.268	0.284783	633	0.491325	14726.5	423	317	6930.26	2208.26	443274	siAsh1l(circ)
green	B	n2	8	20190401 n2 green	Selection1	424	8	1097.76	150.945	0.313165	482	0.439077	14785.8	424	241.5	7155.08	2536	509064	siAsh1l(circ)
green	B	n3	1	20190419 n3 green	Selection1	745	1	1228.2	179.331	0.310262	578	0.470606	14784.2	745	289.5	7137.12	2406.18	483004	siMapkap1(circ)
green	B	n3	2	20190419 n3 green	Selection1	746	2	1208.95	188.727	0.282103	669	0.553374	14111.2	746	335	7057.6	2267.4	455146	siMapkap1(circ)
green	B	n3	3	20190419 n3 green	Selection1	747	3	1669.67	235.171	0.307413	765	0.458176	14379.1	747	383	7130.03	2436.24	489039	siMapkap1(circ)
green	B	n3	4	20190419 n3 green	Selection1	748	4	1244.63	180.063	0.283119	636	0.510994	16321	748	318.5	7748.52	2412.69	484311	siMapkap1(circ)
green	B	n3	5	20190419 n3 green	Selection1	749	5	1385.91	174.13	0.313748	555	0.400459	16280.5	749	278	7629.38	2673.77	536720	siMapkap1(circ)
green	B	n3	6	20190419 n3 green	Selection1	750	6	1417.53	198.411	0.311477	637	0.449373	15932.6	750	319	7658.46	2623.18	526563	siMapkap1(circ)
green	B	n3	7	20190419 n3 green	Selection1	751	7	1503.04	191.721	0.296322	647	0.430462	14655.5	751	324	6944.2	2227.5	447137	siMapkap1(circ)
green	B	n3	8	20190419 n3 green	Selection1	752	8	1441.85	169.467	0.307006	552	0.382841	15182.3	752	276.5	7344.38	2488.52	499532	siMapkap1(circ)
green	B	n4	1	20190426 n4 green	Selection1	1073	1	1647.68	211.767	0.288118	735	0.446083	15240.3	1073	368	7714.12	2456.28	493062	siUvrag(circ)
green	B	n4	2	20190426 n4 green	Selection1	1074	2	1736.8	267.268	0.294673	907	0.522224	15957.2	1074	454	7871.4	2550.86	512046	siUvrag(circ)
green	B	n4	3	20190426 n4 green	Selection1	1075	3	2229.13	366.095	0.290091	1262	0.56614	13181.2	1075	631.5	6840.28	2190.18	439645	siUvrag(circ)
green	B	n4	4	20190426 n4 green	Selection1	1076	4	1753	240.95	0.291707	826	0.471192	15729	1076	413.5	8151.24	2643.39	530619	siUvrag(circ)
green	B	n4	5	20190426 n4 green	Selection1	1077	5	1874.86	248.746	0.293679	847	0.451767	16848.2	1077	424	8120.62	2671.64	536291	siUvrag(circ)
green	B	n4	6	20190426 n4 green	Selection1	1078	6	1444.2	237.104	0.287747	824	0.570558	16203.3	1078	412.5	8171.59	2584.12	518723	siUvrag(circ)
green	B	n4	7	20190426 n4 green	Selection1	1079	7	1207.61	134.048	0.309579	433	0.35856	16121.2	1079	217	7299.21	2498.53	501542	siUvrag(circ)
green	B	n4	8	20190426 n4 green	Selection1	1080	8	1555.5	182.689	0.307557	594	0.381872	17243.8	1080	297.5	8278.48	2779.24	557890	siUvrag(circ)
green	C	n1	1	20190128 n1 green	Selection1	97	1	1149.45	202.959	0.279944	725	0.630738	13091.4	97	363	5823.72	1806.26	362580	siKhdrbs3(circ)
green	C	n1	2	20190128 n1 green	Selection1	98	2	1494.08	255.935	0.3036	843	0.564228	12698.4	98	422	6188.52	2098.58	421258	siKhdrbs3(circ)
green	C	n1	3	20190128 n1 green	Selection1	99	3	1126	190.356	0.293759	648	0.575487	16020.5	99	324.5	7121.79	2375.04	476753	siKhdrbs3(circ)
green	C	n1	4	20190128 n1 green	Selection1	100	4	1384.34	213.406	0.279327	764	0.551888	15794.9	100	382.5	7292.24	2265.78	454821	siKhdrbs3(circ)
green	C	n1	5	20190128 n1 green	Selection1	101	5	1861.36	302.185	0.282416	1070	0.574848	14680.9	101	535.5	7487.74	2357.28	473189	siKhdrbs3(circ)
green	C	n1	6	20190128 n1 green	Selection1	102	6	1545.52	203.243	0.278035	731	0.472979	15678	102	366	7810.07	2449.6	491721	siKhdrbs3(circ)
green	C	n1	7	20190128 n1 green	Selection1	103	7	1406.96	234.927	0.288963	813	0.577841	12573.1	103	407	6491.63	2141.27	429827	siKhdrbs3(circ)
green	C	n1	8	20190128 n1 green	Selection1	104	8	1645.96	248.607	0.286744	867	0.526743	15294.9	104	434	7544.61	2383.97	478547	siKhdrbs3(circ)
green	C	n2	1	20190401 n2 green	Selection1	425	1	1220.58	165.313	0.296791	557	0.456342	15145.7	425	279	7446.05	2473.82	496582	siUvrag(circ)
green	C	n2	2	20190401 n2 green	Selection1	426	2	1341.06	196.956	0.291356	676	0.504078	14341.5	426	338.5	6519.45	2127.96	427156	siUvrag(circ)
green	C	n2	3	20190401 n2 green	Selection1	427	3	906.046	91.987	0.274588	335	0.369738	15346.9	427	168	5777.15	1734.41	348156	siUvrag(circ)
green	C	n2	4	20190401 n2 green	Selection1	428	4	1246.07	177.363	0.288396	615	0.493551	14245.2	428	308	6559.78	2061.04	413722	siUvrag(circ)
green	C	n2	5	20190401 n2 green	Selection1	429	5	882.343	116.348	0.293807	396	0.448805	19485.2	429	198.5	9917.53	3351.13	672689	siUvrag(circ)
green	C	n2	6	20190401 n2 green	Selection1	430	6	1131.48	158.433	0.282916	560	0.494926	16871.9	430	280.5	7899.4	2508.48	503539	siUvrag(circ)
green	C	n2	7	20190401 n2 green	Selection1	431	7	1147.11	177.064	0.283303	625	0.544847	14602	431	313	7541.59	2435.69	488927	siUvrag(circ)
green	C	n2	8	20190401 n2 green	Selection1	432	8	1251.17	180.935	0.272904	663	0.529903	14947	432	332	8048.88	2481.31	498086	siUvrag(circ)
green	C	n3	1	20190419 n3 green	Selection1	753	1	1377.29	130.745	0.304766	429	0.311481	17144.6	753	215	8173.58	2729.99	548004	siRmst_2(circ)
green	C	n3	2	20190419 n3 green	Selection1	754	2	1398.48	239.201	0.297884	803	0.574196	15217.4	754	402	7460.8	2433.12	488411	siRmst_2(circ)
green	C	n3	3	20190419 n3 green	Selection1	755	3	1307.39	184.567	0.312825	590	0.451282	15828.1	755	295.5	7585.03	2563.47	514578	siRmst_2(circ)
green	C	n3	4	20190419 n3 green	Selection1	756	4	1477.53	255.84	0.300635	851	0.575963	15726.7	756	426	8326.58	2788.67	559783	siRmst_2(circ)
green	C	n3	5	20190419 n3 green	Selection1	757	5	1438.27	217.775	0.305864	712	0.495039	16206.5	757	356.5	8191.3	2706.18	543225	siRmst_2(circ)
green	C	n3	6	20190419 n3 green	Selection1	758	6	1823.05	241.737	0.307162	787	0.431695	18749.1	758	394	9974.19	3420.47	686607	siRmst_2(circ)
green	C	n3	7	20190419 n3 green	Selection1	759	7	1636.26	277.441	0.297683	932	0.569592	14580.4	759	466.5	7378.48	2432.91	488370	siRmst_2(circ)
green	C	n3	8	20190419 n3 green	Selection1	760	8	1606.57	165.826	0.295064	562	0.349814	17254.7	760	281.5	8410.95	2706.95	543380	siRmst_2(circ)
green	C	n4	1	20190426 n4 green	Selection1	1081	1	1814.4	220.764	0.309627	713	0.392968	13753.3	1081	357	6784.65	2290.5	459783	siUbn2(circ)
green	C	n4	2	20190426 n4 green	Selection1	1082	2	1258.09	158.861	0.279194	569	0.452272	17828.6	1082	285	8266.98	2557.56	513391	siUbn2(circ)
green	C	n4	3	20190426 n4 green	Selection1	1083	3	1854.57	317.015	0.269113	1178	0.635187	15014	1083	589.5	7475.52	2255.56	452769	siUbn2(circ)
green	C	n4	4	20190426 n4 green	Selection1	1084	4	1110.58	125.907	0.31635	398	0.358371	17908.3	1084	199.5	8347.98	2851.15	572326	siUbn2(circ)
green	C	n4	5	20190426 n4 green	Selection1	1085	5	2195.91	266.177	0.273845	972	0.442642	13040.2	1085	486.5	6550.72	1933.92	388206	siUbn2(circ)
green	C	n4	6	20190426 n4 green	Selection1	1086	6	1747.14	228.76	0.300209	762	0.436141	17163.2	1086	381.5	8278.87	2688.81	539738	siUbn2(circ)
green	C	n4	7	20190426 n4 green	Selection1	1087	7	1243.54	167.584	0.302499	554	0.445504	15266.4	1087	277.5	7063.35	2356.42	473016	siUbn2(circ)
green	C	n4	8	20190426 n4 green	Selection1	1088	8	1419	194.969	0.292746	666	0.469346	14864.3	1088	333.5	7358.5	2342.96	470314	siUbn2(circ)
green	D	n1	1	20190128 n1 green	Selection1	105	1	1107.35	128.264	0.274655	467	0.421729	15078.6	105	234	6299.49	1908.83	383168	siZranb1(circ)
green	D	n1	2	20190128 n1 green	Selection1	106	2	1182.5	192.936	0.272894	707	0.597888	14953.9	106	354	6722.72	2038.91	409280	siZranb1(circ)
green	D	n1	3	20190128 n1 green	Selection1	107	3	1376.25	211.08	0.293574	719	0.522433	14342.2	107	360	6530.09	2114.2	424393	siZranb1(circ)
green	D	n1	4	20190128 n1 green	Selection1	108	4	1338.71	216.983	0.288925	751	0.560987	13311.7	108	376	6157.18	1972.43	395935	siZranb1(circ)
green	D	n1	5	20190128 n1 green	Selection1	109	5	1482.12	211.319	0.297213	711	0.479717	14955.6	109	356	6788.47	2220.39	445710	siZranb1(circ)
green	D	n1	6	20190128 n1 green	Selection1	110	6	1123.77	170.2	0.26973	631	0.561505	14811.3	110	316	6629.52	2023.5	406187	siZranb1(circ)
green	D	n1	7	20190128 n1 green	Selection1	111	7	1457.14	220.131	0.291565	755	0.518139	14292.8	111	378	6894.12	2201.38	441894	siZranb1(circ)
green	D	n1	8	20190128 n1 green	Selection1	112	8	1428.22	247.536	0.284524	870	0.609149	13637.4	112	435.5	6482.97	2041.14	409729	siZranb1(circ)
green	D	n2	1	20190401 n2 green	Selection1	433	1	1486.99	258.047	0.285766	903	0.607266	15330.8	433	452	8247.79	2655.78	533108	siHomer1(circ)
green	D	n2	2	20190401 n2 green	Selection1	434	2	981.36	109.034	0.297096	367	0.373971	17702.8	434	184	8039.5	2667.19	535397	siHomer1(circ)
green	D	n2	3	20190401 n2 green	Selection1	435	3	1116.87	168.561	0.29264	576	0.515726	15573.1	435	288.5	7955.51	2613.35	524590	siHomer1(circ)
green	D	n2	4	20190401 n2 green	Selection1	436	4	938.014	126.465	0.290725	435	0.463746	19705.3	436	218	9508.45	3086.99	619665	siHomer1(circ)
green	D	n2	5	20190401 n2 green	Selection1	437	5	1102.08	189.469	0.283636	668	0.606129	14766.3	437	334.5	7376.28	2349.56	471639	siHomer1(circ)
green	D	n2	6	20190401 n2 green	Selection1	438	6	926.322	105.647	0.339701	311	0.335736	18479.2	438	156	10136	3817	766205	siHomer1(circ)
green	D	n2	7	20190401 n2 green	Selection1	439	7	1502.37	209.276	0.323957	646	0.429987	17135.9	439	323.5	9752.89	3552.3	713070	siHomer1(circ)
green	D	n2	8	20190401 n2 green	Selection1	440	8	1074.19	121.688	0.315254	386	0.359341	15246.3	440	193.5	7302.78	2562.05	514292	siHomer1(circ)
green	D	n3	1	20190419 n3 green	Selection1	761	1	1706.15	243.271	0.309112	787	0.461272	12592.2	761	394	6397.33	2182.09	438022	siZranb1(circ)
green	D	n3	2	20190419 n3 green	Selection1	762	2	1294.89	184.024	0.302671	608	0.469537	18686.3	762	304.5	9466.46	3108.85	624054	siZranb1(circ)
green	D	n3	3	20190419 n3 green	Selection1	763	3	1326.23	160.236	0.298392	537	0.404908	18089.6	763	269	9197.21	3001.62	602529	siZranb1(circ)
green	D	n3	4	20190419 n3 green	Selection1	764	4	1479.2	198.894	0.299991	663	0.448217	17265	764	332	8183.84	2685.54	539082	siZranb1(circ)
green	D	n3	5	20190419 n3 green	Selection1	765	5	1429.45	185.329	0.315722	587	0.410646	18569.2	765	294	9786.76	3432.25	688971	siZranb1(circ)
green	D	n3	6	20190419 n3 green	Selection1	766	6	1509.33	215.473	0.29118	740	0.490284	15875.9	766	370.5	7760.55	2481.88	498199	siZranb1(circ)
green	D	n3	7	20190419 n3 green	Selection1	767	7	1476.31	210.92	0.294993	715	0.484317	15082.4	767	358	7969.3	2591.37	520178	siZranb1(circ)
green	D	n3	8	20190419 n3 green	Selection1	768	8	1347.07	186.206	0.306764	607	0.450609	17477.7	768	304	8451.63	2908.18	583772	siZranb1(circ)
green	D	n4	1	20190426 n4 green	Selection1	1089	1	1587.54	193.061	0.304033	635	0.399989	16518.3	1089	318	7380.02	2481.66	498156	siRERE_3(circ)
green	D	n4	2	20190426 n4 green	Selection1	1090	2	1721.42	235.101	0.293877	800	0.464732	17843.4	1090	400.5	8857.92	2834.2	568922	siRERE_3(circ)
green	D	n4	3	20190426 n4 green	Selection1	1091	3	1394.52	146.601	0.313922	467	0.334883	15425.2	1091	234	7113.47	2407.19	483207	siRERE_3(circ)
green	D	n4	4	20190426 n4 green	Selection1	1092	4	1658.45	284.007	0.299269	949	0.57222	14957.5	1092	475	7839.79	2619.37	525799	siRERE_3(circ)
green	D	n4	5	20190426 n4 green	Selection1	1093	5	1534.53	240.531	0.297687	808	0.526547	15996.7	1093	404.5	7860.66	2629.78	527888	siRERE_3(circ)
green	D	n4	6	20190426 n4 green	Selection1	1094	6	1479.23	199.049	0.297977	668	0.451586	16562.3	1094	334.5	8047.09	2642.79	530501	siRERE_3(circ)
green	D	n4	7	20190426 n4 green	Selection1	1095	7	1443.96	206.835	0.301509	686	0.475082	17322	1095	343.5	8083.08	2681.13	538196	siRERE_3(circ)
green	D	n4	8	20190426 n4 green	Selection1	1096	8	1335.28	197.724	0.305601	647	0.484541	16482.7	1096	324	8168.8	2714.65	544925	siRERE_3(circ)
green	E	n1	1	20190128 n1 green	Selection1	113	1	1159.15	150.656	0.290282	519	0.447741	13222.9	113	260	6289.8	2024.9	406468	siHomer1(circ)
green	E	n1	2	20190128 n1 green	Selection1	114	2	1122.16	159.429	0.291461	547	0.487452	14616	114	274	6610.06	2156.74	432933	siHomer1(circ)
green	E	n1	3	20190128 n1 green	Selection1	115	3	1083.81	149.989	0.288996	519	0.478867	15446.6	115	260	7094.22	2308.31	463358	siHomer1(circ)
green	E	n1	4	20190128 n1 green	Selection1	116	4	1059.76	153.416	0.277928	552	0.520874	13365	116	276.5	6062.77	1894.07	380207	siHomer1(circ)
green	E	n1	5	20190128 n1 green	Selection1	117	5	1009.01	104.132	0.307175	339	0.335972	13639.8	117	170	5764.93	1952.27	391889	siHomer1(circ)
green	E	n1	6	20190128 n1 green	Selection1	118	6	940.53	125.723	0.290354	433	0.460379	15869.1	118	217	6531.45	2178.26	437253	siHomer1(circ)
green	E	n1	7	20190128 n1 green	Selection1	119	7	1126.41	148.126	0.296252	500	0.443889	13185.7	119	250.5	6191.63	2042.67	410034	siHomer1(circ)
green	E	n1	8	20190128 n1 green	Selection1	120	8	693.911	72.7627	0.269491	270	0.389099	16067.9	120	135.5	7935.43	2398.41	481444	siHomer1(circ)
green	E	n2	1	20190401 n2 green	Selection1	441	1	1447.76	211.478	0.277167	763	0.527021	15242.3	441	382	8145.22	2479.69	497760	siRmst_2(circ)
green	E	n2	2	20190401 n2 green	Selection1	442	2	1411.73	216.495	0.274044	790	0.559596	13446	442	395.5	6702.3	2030.84	407661	siRmst_2(circ)
green	E	n2	3	20190401 n2 green	Selection1	443	3	1827.59	273.62	0.271988	1006	0.550452	13609.2	443	503.5	6772.74	2095.06	420551	siRmst_2(circ)
green	E	n2	4	20190401 n2 green	Selection1	444	4	1464.58	255.481	0.311563	820	0.559886	14686.4	444	410.5	7695.87	2719.75	545949	siRmst_2(circ)
green	E	n2	5	20190401 n2 green	Selection1	445	5	1176.6	158.403	0.281856	562	0.477649	17413.1	445	281.5	8913.56	2819.01	565872	siRmst_2(circ)
green	E	n2	6	20190401 n2 green	Selection1	446	6	1141.47	172.97	0.275868	627	0.549291	16296.9	446	314	8189.01	2507.92	503427	siRmst_2(circ)
green	E	n2	7	20190401 n2 green	Selection1	447	7	914.047	94.6672	0.302451	313	0.342433	15322.5	447	157	7407.07	2473.56	496529	siRmst_2(circ)
green	E	n2	8	20190401 n2 green	Selection1	448	8	894.454	115.172	0.280224	411	0.459498	16580.4	448	206	7849.39	2485.03	498832	siRmst_2(circ)
green	E	n3	1	20190419 n3 green	Selection1	769	1	1656.14	302.17	0.314433	961	0.580265	16605.2	769	481	9086.88	3142.55	630818	siUvrag(circ)
green	E	n3	2	20190419 n3 green	Selection1	770	2	1812.49	303.684	0.289775	1048	0.57821	14291.2	770	524.5	7318.3	2358.37	473407	siUvrag(circ)
green	E	n3	3	20190419 n3 green	Selection1	771	3	1631.55	261.365	0.298021	877	0.537525	16283	771	439	7968.55	2609.92	523902	siUvrag(circ)
green	E	n3	4	20190419 n3 green	Selection1	772	4	1762.56	299.435	0.297353	1007	0.571327	15662.4	772	504	7940.06	2641.78	530296	siUvrag(circ)
green	E	n3	5	20190419 n3 green	Selection1	773	5	1281.64	171.615	0.292857	586	0.457226	18271.9	773	293.5	8405.34	2738.71	549755	siUvrag(circ)
green	E	n3	6	20190419 n3 green	Selection1	774	6	1620.08	210.467	0.317446	663	0.40924	14121.4	774	332	6941.51	2421.33	486045	siUvrag(circ)
green	E	n3	7	20190419 n3 green	Selection1	775	7	1614.97	239.381	0.30848	776	0.480505	18300.7	775	388.5	9540.14	3225.69	647508	siUvrag(circ)
green	E	n3	8	20190419 n3 green	Selection1	776	8	1431.25	198.476	0.313548	633	0.44227	17951.9	776	317	9390.96	3237.95	649970	siUvrag(circ)
green	E	n4	1	20190426 n4 green	Selection1	1097	1	1467.62	191.92	0.292561	656	0.446981	15287.5	1097	328.5	7796.23	2509.34	503712	siRmst_2(circ)
green	E	n4	2	20190426 n4 green	Selection1	1098	2	1611.94	224.097	0.312984	716	0.444184	14288.9	1098	358.5	7128.67	2448.33	491466	siRmst_2(circ)
green	E	n4	3	20190426 n4 green	Selection1	1099	3	1585.28	244.92	0.305387	802	0.505904	15792.5	1099	401.5	8254.2	2786.93	559434	siRmst_2(circ)
green	E	n4	4	20190426 n4 green	Selection1	1100	4	1184.83	174.643	0.302675	577	0.486989	17786.5	1100	289	8415.7	2837.3	569545	siRmst_2(circ)
green	E	n4	5	20190426 n4 green	Selection1	1101	5	1568.49	223.643	0.294655	759	0.483904	17119.9	1101	380	8286.73	2672.71	536505	siRmst_2(circ)
green	E	n4	6	20190426 n4 green	Selection1	1102	6	1125.47	153.949	0.345178	446	0.396279	17906.6	1102	223.5	8783.92	3318.95	666230	siRmst_2(circ)
green	E	n4	7	20190426 n4 green	Selection1	1103	7	1027.02	105.891	0.309623	342	0.333002	19732.6	1103	171.5	9673.87	3313.47	665128	siRmst_2(circ)
green	E	n4	8	20190426 n4 green	Selection1	1104	8	1433.86	193.275	0.319992	604	0.421241	16291.4	1104	302.5	7971.45	2800.55	562168	siRmst_2(circ)
green	F	n1	1	20190128 n1 green	Selection1	121	1	1568.63	224.525	0.297384	755	0.481313	15872.1	121	378	7596.27	2497.81	501397	GFP
green	F	n1	2	20190128 n1 green	Selection1	122	2	1134.89	181.02	0.26311	688	0.606226	17302.1	122	344.5	7456.57	2215.41	444711	GFP
green	F	n1	3	20190128 n1 green	Selection1	123	3	1060.99	158.732	0.313699	506	0.476914	16126.9	123	253.5	7732.78	2733.24	548655	GFP
green	F	n1	4	20190128 n1 green	Selection1	124	4	871.493	126.271	0.290947	434	0.497996	13570.4	124	217.5	5952.29	1925.41	386498	GFP
green	F	n1	5	20190128 n1 green	Selection1	125	5	1267.75	180.412	0.301189	599	0.47249	12373.7	125	300	5911.58	1993.18	400101	GFP
green	F	n1	6	20190128 n1 green	Selection1	126	6	1511.74	243.391	0.283672	858	0.567559	13522.8	126	429.5	6456.92	2014.92	404464	GFP
green	F	n1	7	20190128 n1 green	Selection1	127	7	1365.8	231.529	0.310361	746	0.546201	11673.3	127	373.5	6061.36	2122.66	426093	GFP
green	F	n1	8	20190128 n1 green	Selection1	128	8	1358.2	194.137	0.281358	690	0.508027	17465	128	345.5	8661.03	2702.24	542434	GFP
green	F	n2	1	20190401 n2 green	Selection1	449	1	1810.34	272.763	0.280909	971	0.536364	12753.5	449	486	6593.74	2068.29	415177	siKhdrbs3(circ)
green	F	n2	2	20190401 n2 green	Selection1	450	2	1163.93	182.186	0.269505	676	0.580792	17047.3	450	338.5	8052.58	2485.55	498935	siKhdrbs3(circ)
green	F	n2	3	20190401 n2 green	Selection1	451	3	1462.33	240.656	0.265039	908	0.620928	13405.4	451	454.5	6432	1875.67	376512	siKhdrbs3(circ)
green	F	n2	4	20190401 n2 green	Selection1	452	4	1525.77	231.509	0.284759	813	0.532844	12643	452	407	5998.5	1901.51	381699	siKhdrbs3(circ)
green	F	n2	5	20190401 n2 green	Selection1	453	5	1313.6	186.425	0.278246	670	0.510047	14255.9	453	335.5	6974.39	2193.06	440223	siKhdrbs3(circ)
green	F	n2	6	20190401 n2 green	Selection1	454	6	1518.8	236.735	0.298531	793	0.522124	14003.4	454	397	6920.52	2309.15	463528	siKhdrbs3(circ)
green	F	n2	7	20190401 n2 green	Selection1	455	7	1369.67	232.351	0.284744	816	0.595763	14380.2	455	408.5	6759.75	2119.9	425539	siKhdrbs3(circ)
green	F	n2	8	20190401 n2 green	Selection1	456	8	1255.45	137.335	0.269814	509	0.405433	16436.8	456	255	7869.46	2400.35	481833	siKhdrbs3(circ)
green	F	n3	1	20190419 n3 green	Selection1	777	1	1607.75	230.344	0.300318	767	0.477063	13481.1	777	384	6923.15	2288.22	459326	GFP
green	F	n3	2	20190419 n3 green	Selection1	778	2	1576.41	166.369	0.306953	542	0.34382	18261.5	778	271.5	9190.16	3103.02	622883	GFP
green	F	n3	3	20190419 n3 green	Selection1	779	3	2014.07	246.559	0.305905	806	0.400185	14011.4	779	403.5	7100.04	2347.89	471303	GFP
green	F	n3	4	20190419 n3 green	Selection1	780	4	1778.24	246.983	0.278134	888	0.499371	15603.9	780	444.5	7218.83	2209.65	443554	GFP
green	F	n3	5	20190419 n3 green	Selection1	781	5	1537.49	257.354	0.296833	867	0.563906	15516.4	781	434	7848.42	2622.84	526495	GFP
green	F	n3	6	20190419 n3 green	Selection1	782	6	1306.82	198.64	0.287052	692	0.52953	16853.7	782	346.5	8520.62	2718.29	545656	GFP
green	F	n3	7	20190419 n3 green	Selection1	783	7	1283.18	152.166	0.304942	499	0.388879	18286.3	783	250	8812.66	2917.58	585659	GFP
green	F	n3	8	20190419 n3 green	Selection1	784	8	1502.26	203.687	0.292653	696	0.463303	17884.2	784	348.5	9064.69	2956.88	593549	GFP
green	F	n4	1	20190426 n4 green	Selection1	1105	1	1993.29	292.007	0.298881	977	0.490145	16192.7	1105	489	8451.95	2784.3	558906	siMapkap1(circ)
green	F	n4	2	20190426 n4 green	Selection1	1106	2	2004.86	282.901	0.302568	935	0.466367	15712.1	1106	468	8051.82	2665	534958	siMapkap1(circ)
green	F	n4	3	20190426 n4 green	Selection1	1107	3	1426.74	206.292	0.286119	721	0.505348	13891.4	1107	361	6834.96	2164.44	434479	siMapkap1(circ)
green	F	n4	4	20190426 n4 green	Selection1	1108	4	2257.06	275.358	0.294186	936	0.414698	15872.4	1108	468.5	7942.05	2572.81	516452	siMapkap1(circ)
green	F	n4	5	20190426 n4 green	Selection1	1109	5	1269.39	129.081	0.309546	417	0.328504	19534.7	1109	209	9421.82	3252.74	652937	siMapkap1(circ)
green	F	n4	6	20190426 n4 green	Selection1	1110	6	1455.95	189.613	0.285562	664	0.456061	16861.4	1110	332.5	8128.8	2532.66	508392	siMapkap1(circ)
green	F	n4	7	20190426 n4 green	Selection1	1111	7	1310.56	173.039	0.295794	585	0.446376	16486.3	1111	293	7483.1	2431.73	488132	siMapkap1(circ)
green	F	n4	8	20190426 n4 green	Selection1	1112	8	1647.02	230.05	0.312993	735	0.446261	14540.3	1112	368	7359.23	2502.49	502336	siMapkap1(circ)
green	G	n1	1	20190128 n1 green	Selection1	129	1	1413.64	193.883	0.304847	636	0.449902	17458.2	129	318.5	8971.36	2982.36	598663	siUbn2(circ)
green	G	n1	2	20190128 n1 green	Selection1	130	2	1144.31	152.799	0.315049	485	0.423838	14334.3	130	243	6482.3	2283.78	458433	siUbn2(circ)
green	G	n1	3	20190128 n1 green	Selection1	131	3	1135.55	174.509	0.29628	589	0.518692	16415.4	131	295	7560.97	2506.1	503062	siUbn2(circ)
green	G	n1	4	20190128 n1 green	Selection1	132	4	1211.67	158.941	0.292171	544	0.448966	14856.7	132	272.5	6642.55	2152.34	432049	siUbn2(circ)
green	G	n1	5	20190128 n1 green	Selection1	133	5	1263.8	174.016	0.289063	602	0.476342	13720.5	133	301.5	6646.9	2081.06	417741	siUbn2(circ)
green	G	n1	6	20190128 n1 green	Selection1	134	6	1203.23	190.51	0.282237	675	0.560988	17080	134	338	7865.73	2461.34	494077	siUbn2(circ)
green	G	n1	7	20190128 n1 green	Selection1	135	7	1434.59	214.706	0.270071	795	0.554164	14322.2	135	398	6540.81	1999.09	401286	siUbn2(circ)
green	G	n1	8	20190128 n1 green	Selection1	136	8	1219.33	116.831	0.295027	396	0.32477	15256.7	136	198.5	7281.37	2357.88	473308	siUbn2(circ)
green	G	n2	1	20190401 n2 green	Selection1	457	1	1472.07	199.726	0.285731	699	0.474841	15143.5	457	350	7513.25	2410.67	483905	siRERE_3(circ)
green	G	n2	2	20190401 n2 green	Selection1	458	2	1633.85	253.135	0.306459	826	0.505555	12776.3	458	413.5	6909.68	2354.13	472556	siRERE_3(circ)
green	G	n2	3	20190401 n2 green	Selection1	459	3	1254.33	202.611	0.299277	677	0.53973	13062.9	459	339	6274.56	2079.91	417509	siRERE_3(circ)
green	G	n2	4	20190401 n2 green	Selection1	460	4	1277.9	164.207	0.289606	567	0.443697	14306.3	460	284	6855.17	2191.78	439966	siRERE_3(circ)
green	G	n2	5	20190401 n2 green	Selection1	461	5	1687.5	225.367	0.287825	783	0.464	13838.2	461	392	7433.56	2397.83	481329	siRERE_3(circ)
green	G	n2	6	20190401 n2 green	Selection1	462	6	1135.81	129.609	0.304246	426	0.375064	16798.4	462	213.5	8466.44	2875.6	577233	siRERE_3(circ)
green	G	n2	7	20190401 n2 green	Selection1	463	7	1461.84	177.777	0.310799	572	0.391287	14636.7	463	286.5	7059.5	2414.05	484585	siRERE_3(circ)
green	G	n2	8	20190401 n2 green	Selection1	464	8	997.809	96.4706	0.300531	321	0.321705	15467.5	464	161	7116.41	2393.41	480441	siRERE_3(circ)
green	G	n3	1	20190419 n3 green	Selection1	785	1	1081.6	155.907	0.301561	517	0.477995	18637.3	785	259	9190.82	3073.94	617046	siRERE_3(circ)
green	G	n3	2	20190419 n3 green	Selection1	786	2	2094.44	304.85	0.298873	1020	0.487004	16844	786	510.5	9427.42	3064.04	615059	siRERE_3(circ)
green	G	n3	3	20190419 n3 green	Selection1	787	3	1614.62	206.008	0.293878	701	0.434158	15551.9	787	351	7491.84	2378.72	477491	siRERE_3(circ)
green	G	n3	4	20190419 n3 green	Selection1	788	4	1162.27	173.796	0.272836	637	0.548065	17761	788	319	8582.14	2615.8	525083	siRERE_3(circ)
green	G	n3	5	20190419 n3 green	Selection1	789	5	1478.92	225.228	0.303541	742	0.501719	16386.8	789	371.5	8705.55	2945.82	591329	siRERE_3(circ)
green	G	n3	6	20190419 n3 green	Selection1	790	6	1665.2	249.015	0.297154	838	0.503242	14892.5	790	419.5	7374.94	2391.36	480029	siRERE_3(circ)
green	G	n3	7	20190419 n3 green	Selection1	791	7	1352.36	183.82	0.287218	640	0.473248	15598.6	791	320.5	7410.61	2348.67	471459	siRERE_3(circ)
green	G	n3	8	20190419 n3 green	Selection1	792	8	1233.88	146.347	0.302371	484	0.39226	16285.9	792	242.5	7455.76	2470.73	495962	siRERE_3(circ)
green	G	n4	1	20190426 n4 green	Selection1	1113	1	1605.15	187.855	0.284629	660	0.411176	17417	1113	330.5	8460.29	2671.74	536311	siKhdrbs3(circ)
green	G	n4	2	20190426 n4 green	Selection1	1114	2	1535.23	177.687	0.293213	606	0.394729	16544.3	1114	303.5	7916.51	2562.53	514389	siKhdrbs3(circ)
green	G	n4	3	20190426 n4 green	Selection1	1115	3	1637.78	216.774	0.31012	699	0.426798	14854.8	1115	350	7460.97	2553.09	512493	siKhdrbs3(circ)
green	G	n4	4	20190426 n4 green	Selection1	1116	4	1431.22	182.161	0.312991	582	0.406646	15354.9	1116	291.5	7597.46	2576.37	517167	siKhdrbs3(circ)
green	G	n4	5	20190426 n4 green	Selection1	1117	5	1595.18	278.791	0.307716	906	0.567959	15531.4	1117	453.5	8142.41	2732.48	548503	siKhdrbs3(circ)
green	G	n4	6	20190426 n4 green	Selection1	1118	6	1538.93	275.149	0.299075	920	0.59782	13287.9	1118	460.5	6808.4	2236.99	449041	siKhdrbs3(circ)
green	G	n4	7	20190426 n4 green	Selection1	1119	7	1038.07	151.598	0.293226	517	0.498041	16071.2	1119	259	8048.03	2656.61	533275	siKhdrbs3(circ)
green	G	n4	8	20190426 n4 green	Selection1	1120	8	1242.89	141.684	0.313461	452	0.363669	15069	1120	226.5	7299.27	2504.01	502642	siKhdrbs3(circ)
green	H	n1	1	20190128 n1 green	Selection1	137	1	1421.04	199.218	0.263168	757	0.532707	17067.5	137	379	7346.12	2148.15	431208	siRERE_3(circ)
green	H	n1	2	20190128 n1 green	Selection1	138	2	1567.83	258.266	0.280724	920	0.586796	14961.6	138	460.5	7351.79	2290.76	459835	siRERE_3(circ)
green	H	n1	3	20190128 n1 green	Selection1	139	3	1046.08	173.687	0.294884	589	0.563053	13189.4	139	295	5334.04	1749.1	351105	siRERE_3(circ)
green	H	n1	4	20190128 n1 green	Selection1	140	4	1273.99	170.364	0.302601	563	0.441919	15359.4	140	282	6914.81	2357.1	473153	siRERE_3(circ)
green	H	n1	5	20190128 n1 green	Selection1	141	5	1098.95	118.599	0.289974	409	0.372173	14843.7	141	205	6694.51	2165.36	434663	siRERE_3(circ)
green	H	n1	6	20190128 n1 green	Selection1	142	6	1600.95	203.851	0.295436	690	0.430995	15736.9	142	345.5	7698.31	2575.35	516962	siRERE_3(circ)
green	H	n1	7	20190128 n1 green	Selection1	143	7	1655.81	294.941	0.288029	1024	0.61843	12136.7	143	512.5	6117.76	1952.65	391965	siRERE_3(circ)
green	H	n1	8	20190128 n1 green	Selection1	144	8	1342.19	148.614	0.296044	502	0.374016	16154.8	144	251.5	7124.3	2401.97	482160	siRERE_3(circ)
green	H	n2	1	20190401 n2 green	Selection1	465	1	1545.53	235.769	0.293976	802	0.518915	13353.7	465	401.5	6352.63	2068.44	415207	siUbn2(circ)
green	H	n2	2	20190401 n2 green	Selection1	466	2	1338.59	201.031	0.299154	672	0.502022	16031	466	336.5	7537.43	2521.39	506131	siUbn2(circ)
green	H	n2	3	20190401 n2 green	Selection1	467	3	1286.16	183.491	0.307871	596	0.463393	16840.5	467	298.5	9019.91	3125.8	627457	siUbn2(circ)
green	H	n2	4	20190401 n2 green	Selection1	468	4	874.403	102.703	0.296829	346	0.395699	18742.9	468	173.5	8841.47	2913.8	584900	siUbn2(circ)
green	H	n2	5	20190401 n2 green	Selection1	469	5	1374.42	175.341	0.28982	605	0.440187	16522.1	469	303	8647.59	2764.36	554903	siUbn2(circ)
green	H	n2	6	20190401 n2 green	Selection1	470	6	1046.92	124.607	0.30541	408	0.389713	17276.4	470	204.5	8712.89	2944.48	591060	siUbn2(circ)
green	H	n2	7	20190401 n2 green	Selection1	471	7	1281.99	188.109	0.300014	627	0.489085	16504	471	314	8868.02	2999.98	602201	siUbn2(circ)
green	H	n2	8	20190401 n2 green	Selection1	472	8	1389.12	175.675	0.28153	624	0.449206	13172.6	472	312.5	6580.56	2092.43	420023	siUbn2(circ)
green	H	n3	1	20190419 n3 green	Selection1	793	1	1610.05	238.783	0.300734	794	0.493151	17446.2	793	397.5	8894.71	2968.47	595876	siUbn2(circ)
green	H	n3	2	20190419 n3 green	Selection1	794	2	1558.84	195.97	0.293808	667	0.427883	15278.9	794	334	7400.88	2372.06	476154	siUbn2(circ)
green	H	n3	3	20190419 n3 green	Selection1	795	3	1378.36	226.553	0.305739	741	0.537597	14733.9	795	371	7066.98	2369.47	475635	siUbn2(circ)
green	H	n3	4	20190419 n3 green	Selection1	796	4	1764.66	277.59	0.315443	880	0.498679	15139	796	440.5	7829.34	2683.46	538664	siUbn2(circ)
green	H	n3	5	20190419 n3 green	Selection1	797	5	1476.31	154.253	0.300104	514	0.348165	14718.3	797	257.5	6573.46	2129.74	427512	siUbn2(circ)
green	H	n3	6	20190419 n3 green	Selection1	798	6	971.267	100.645	0.327835	307	0.316082	19537.1	798	154	8963.87	3270.29	656462	siUbn2(circ)
green	H	n3	7	20190419 n3 green	Selection1	799	7	1598.72	168.456	0.316053	533	0.333391	14450.6	799	267	7143.77	2420.8	485939	siUbn2(circ)
green	H	n3	8	20190419 n3 green	Selection1	800	8	1694.02	190.819	0.292219	653	0.385474	12528.4	800	327	5974.37	1905.09	382418	siUbn2(circ)
green	H	n4	1	20190426 n4 green	Selection1	1121	1	1683.34	194.904	0.295757	659	0.391483	12715.7	1121	330	6277.95	2036.28	408752	siAsh1l(circ)
green	H	n4	2	20190426 n4 green	Selection1	1122	2	1516.77	249.095	0.282101	883	0.582159	15399.2	1122	442	7931.56	2476.96	497213	siAsh1l(circ)
green	H	n4	3	20190426 n4 green	Selection1	1123	3	1618.22	213.306	0.293406	727	0.449259	13960.1	1123	364	6870.56	2225.75	446785	siAsh1l(circ)
green	H	n4	4	20190426 n4 green	Selection1	1124	4	1558.68	232.869	0.278219	837	0.536992	15525.8	1124	419	7760.15	2461.71	494150	siAsh1l(circ)
green	H	n4	5	20190426 n4 green	Selection1	1125	5	1184.39	112.945	0.307752	367	0.309863	17693.8	1125	184	7665.61	2593.6	520625	siAsh1l(circ)
green	H	n4	6	20190426 n4 green	Selection1	1126	6	1169.12	131.98	0.28444	464	0.396878	16197.2	1126	232.5	7742.18	2442.22	490238	siAsh1l(circ)
green	H	n4	7	20190426 n4 green	Selection1	1127	7	1614.45	250.888	0.294125	853	0.528352	13638.8	1127	427	6480.26	2057.03	412917	siAsh1l(circ)
green	H	n4	8	20190426 n4 green	Selection1	1128	8	1116.49	134.033	0.29918	448	0.401256	17312	1128	224.5	8641.11	2906.79	583493	siAsh1l(circ)
green	I	n1	1	20190128 n1 green	Selection1	145	1	1135.31	158.876	0.301473	527	0.464191	13666.1	145	264	6325.21	2093.95	420328	siRmst_2(circ)
green	I	n1	2	20190128 n1 green	Selection1	146	2	1961.66	315.242	0.282728	1115	0.568397	11383.3	146	558	5339.09	1660.41	333302	siRmst_2(circ)
green	I	n1	3	20190128 n1 green	Selection1	147	3	1342.95	202.207	0.313499	645	0.480286	13577	147	323	6469.28	2294.95	460677	siRmst_2(circ)
green	I	n1	4	20190128 n1 green	Selection1	148	4	1280.81	175.291	0.299643	585	0.456741	14428.8	148	293	6634.78	2231.57	447954	siRmst_2(circ)
green	I	n1	5	20190128 n1 green	Selection1	149	5	1382.23	163.704	0.296028	553	0.400079	12581.6	149	277	5911.9	1902.03	381804	siRmst_2(circ)
green	I	n1	6	20190128 n1 green	Selection1	150	6	1705.25	251.905	0.287562	876	0.513708	12675.5	150	438.5	6101.33	1951.06	391646	siRmst_2(circ)
green	I	n1	7	20190128 n1 green	Selection1	151	7	1111.04	147.229	0.311926	472	0.424828	15594.4	151	236.5	6833.81	2366.33	475004	siRmst_2(circ)
green	I	n1	8	20190128 n1 green	Selection1	152	8	1448.28	197.191	0.28745	686	0.473664	14625.5	152	343.5	6961.56	2237.43	449130	siRmst_2(circ)
green	I	n2	1	20190401 n2 green	Selection1	473	1	1118.17	156.326	0.269063	581	0.5196	17892.8	473	291	8838.91	2674.61	536888	siZranb1(circ)
green	I	n2	2	20190401 n2 green	Selection1	474	2	1178.74	224.804	0.292333	769	0.652389	17062.6	474	385	9059.43	2968.1	595801	siZranb1(circ)
green	I	n2	3	20190401 n2 green	Selection1	475	3	1505.13	242.658	0.275123	882	0.585996	15532.6	475	441.5	8114.63	2501.48	502134	siZranb1(circ)
green	I	n2	4	20190401 n2 green	Selection1	476	4	1362.52	172.202	0.290882	592	0.434489	17145.9	476	296.5	8647	2778.64	557769	siZranb1(circ)
green	I	n2	5	20190401 n2 green	Selection1	477	5	1321.15	187.73	0.307251	611	0.462475	15422.3	477	306	7554.47	2581.55	518207	siZranb1(circ)
green	I	n2	6	20190401 n2 green	Selection1	478	6	1356.25	209.251	0.308176	679	0.500644	14934.9	478	340	7529.54	2550.6	511994	siZranb1(circ)
green	I	n2	7	20190401 n2 green	Selection1	479	7	1977.83	291.345	0.285632	1020	0.515717	13565.7	479	510.5	6639.62	2095.13	420566	siZranb1(circ)
green	I	n2	8	20190401 n2 green	Selection1	480	8	1561.07	207.343	0.284812	728	0.466345	16777.9	480	364.5	8173.01	2567.13	515312	siZranb1(circ)
green	I	n3	1	20190419 n3 green	Selection1	801	1	1626.01	251.476	0.301892	833	0.512297	15279.2	801	417	8099.06	2715.93	545182	siHomer1(circ)
green	I	n3	2	20190419 n3 green	Selection1	802	2	1263.19	135.353	0.318477	425	0.336449	14186.8	802	213	6575.99	2276.08	456888	siHomer1(circ)
green	I	n3	3	20190419 n3 green	Selection1	803	3	1837.64	221.372	0.311791	710	0.386364	17400.4	803	355.5	8845.31	3061.6	614569	siHomer1(circ)
green	I	n3	4	20190419 n3 green	Selection1	804	4	1316.78	162.06	0.330734	490	0.372121	13084.1	804	245.5	6213.11	2228.38	447314	siHomer1(circ)
green	I	n3	5	20190419 n3 green	Selection1	805	5	1550.43	238.534	0.302708	788	0.508246	14601.2	805	394.5	6968.66	2333.57	468429	siHomer1(circ)
green	I	n3	6	20190419 n3 green	Selection1	806	6	1152.25	135.871	0.27616	492	0.42699	17008.2	806	246.5	8447.26	2559.89	513858	siHomer1(circ)
green	I	n3	7	20190419 n3 green	Selection1	807	7	1227.28	160.809	0.297244	541	0.440812	16705.5	807	271	7644.67	2505.14	502869	siHomer1(circ)
green	I	n3	8	20190419 n3 green	Selection1	808	8	1476.99	246.275	0.291105	846	0.572787	15160.1	808	423.5	7621.24	2470.88	495991	siHomer1(circ)
green	I	n4	1	20190426 n4 green	Selection1	1129	1	1247.17	163.425	0.303763	538	0.431377	15691.2	1129	269.5	7704.71	2579.19	517734	GFP
green	I	n4	2	20190426 n4 green	Selection1	1130	2	1283.04	131.751	0.349472	377	0.293834	13562.6	1130	189	6995.42	2633.24	528583	GFP
green	I	n4	3	20190426 n4 green	Selection1	1131	3	1328.84	137.749	0.286977	480	0.361218	17199.1	1131	240.5	8038.75	2501.17	502072	GFP
green	I	n4	4	20190426 n4 green	Selection1	1132	4	1422.91	156.385	0.322444	485	0.34085	17373.8	1132	243	9094.51	3146.27	631565	GFP
green	I	n4	5	20190426 n4 green	Selection1	1133	5	1464.86	196.692	0.28589	688	0.46967	15939.9	1133	344.5	8003.82	2506.94	503230	GFP
green	I	n4	6	20190426 n4 green	Selection1	1134	6	1558.4	189.14	0.296923	637	0.408751	16968.4	1134	319	7953.59	2564.61	514806	GFP
green	I	n4	7	20190426 n4 green	Selection1	1135	7	1057.76	134.247	0.31812	422	0.398957	16699.3	1135	211.5	7678.15	2625.89	527108	GFP
green	I	n4	8	20190426 n4 green	Selection1	1136	8	1222.12	188.692	0.282896	667	0.545771	14268.7	1136	334	6698.7	2090.69	419673	GFP
green	J	n1	1	20190128 n1 green	Selection1	153	1	1529.26	244.517	0.288006	849	0.55517	12608.7	153	425	5966.07	1888.74	379136	siUvrag(circ)
green	J	n1	2	20190128 n1 green	Selection1	154	2	1104.51	117.02	0.303161	386	0.349476	15904.5	154	193.5	6957.08	2323.24	466355	siUvrag(circ)
green	J	n1	3	20190128 n1 green	Selection1	155	3	1073.63	153.556	0.282272	544	0.506692	13636.8	155	272.5	5932.53	1820.65	365469	siUvrag(circ)
green	J	n1	4	20190128 n1 green	Selection1	156	4	1358.55	222.782	0.28746	775	0.570462	16106.7	156	388	7452.13	2349.13	471551	siUvrag(circ)
green	J	n1	5	20190128 n1 green	Selection1	157	5	1377.03	197.26	0.302546	652	0.473484	14373.5	157	326.5	6390.49	2142.32	430039	siUvrag(circ)
green	J	n1	6	20190128 n1 green	Selection1	158	6	1196.82	183.282	0.284158	645	0.538927	14205.6	158	323	6259.78	1970.38	395524	siUvrag(circ)
green	J	n1	7	20190128 n1 green	Selection1	159	7	1436.35	245.418	0.30336	809	0.563234	15012.3	159	405	7233.18	2384.72	478697	siUvrag(circ)
green	J	n1	8	20190128 n1 green	Selection1	160	8	955.644	158.846	0.293616	541	0.56611	15549.1	160	271	6308.68	2066.86	414891	siUvrag(circ)
green	J	n2	1	20190401 n2 green	Selection1	481	1	1167.84	174.559	0.278848	626	0.536033	18262.3	481	313.5	9546.19	2908.55	583847	GFP
green	J	n2	2	20190401 n2 green	Selection1	482	2	1710.49	247.79	0.290492	853	0.498687	15136.3	482	427	7795.4	2504.63	502767	GFP
green	J	n2	3	20190401 n2 green	Selection1	483	3	988.578	153.76	0.303274	507	0.512858	18663.3	483	254	9128.58	3100.52	622383	GFP
green	J	n2	4	20190401 n2 green	Selection1	484	4	1460.62	203.727	0.305896	666	0.455971	14808.1	484	333.5	8406.55	2859.6	574022	GFP
green	J	n2	5	20190401 n2 green	Selection1	485	5	1297.46	155.778	0.304253	512	0.394616	17952.5	485	256.5	8787.46	2954.93	593157	GFP
green	J	n2	6	20190401 n2 green	Selection1	486	6	1183.25	155.115	0.312103	497	0.420029	18793.9	486	249	9837.35	3431.42	688805	GFP
green	J	n2	7	20190401 n2 green	Selection1	487	7	1079.72	127.442	0.295689	431	0.399176	18877.9	487	216	9219.16	3077.02	617665	GFP
green	J	n2	8	20190401 n2 green	Selection1	488	8	1328.61	191.701	0.291338	658	0.495255	18340.9	488	329.5	9843.45	3223.27	647023	GFP
green	J	n3	1	20190419 n3 green	Selection1	809	1	1751.87	233.627	0.305794	764	0.436104	15006.7	809	382.5	7760.78	2580.95	518086	siKhdrbs3(circ)
green	J	n3	2	20190419 n3 green	Selection1	810	2	1415.08	210.068	0.289749	725	0.51234	17078.9	810	363	8455.78	2687.45	539465	siKhdrbs3(circ)
green	J	n3	3	20190419 n3 green	Selection1	811	3	1455.1	199.696	0.31057	643	0.441893	16504.5	811	322	8726.9	2998.54	601910	siKhdrbs3(circ)
green	J	n3	4	20190419 n3 green	Selection1	812	4	974.161	135.223	0.303191	446	0.45783	18114.6	812	223.5	8531.74	2857.73	573645	siKhdrbs3(circ)
green	J	n3	5	20190419 n3 green	Selection1	813	5	1422.63	181.264	0.278012	652	0.458305	15413.4	813	326.5	7184.09	2215.27	444682	siKhdrbs3(circ)
green	J	n3	6	20190419 n3 green	Selection1	814	6	1517.33	202.117	0.314335	643	0.423772	17862	814	322	8869.8	3082.47	618758	siKhdrbs3(circ)
green	J	n3	7	20190419 n3 green	Selection1	815	7	1511.55	223.105	0.287878	775	0.51272	17236.2	815	388	8419.08	2684.81	538935	siKhdrbs3(circ)
green	J	n3	8	20190419 n3 green	Selection1	816	8	1579.46	293.068	0.296628	988	0.625531	16006.2	816	494.5	8058.2	2659.93	533941	siKhdrbs3(circ)
green	J	n4	1	20190426 n4 green	Selection1	1137	1	1382.87	190.351	0.2731	697	0.504023	14507.3	1137	349	6686.67	2051.74	411855	siHomer1(circ)
green	J	n4	2	20190426 n4 green	Selection1	1138	2	1380.93	188.846	0.302638	624	0.451871	17023.3	1138	312.5	8065.24	2676.71	537308	siHomer1(circ)
green	J	n4	3	20190426 n4 green	Selection1	1139	3	1416.32	195.542	0.290552	673	0.475175	14634.4	1139	337	7285.09	2333.64	468443	siHomer1(circ)
green	J	n4	4	20190426 n4 green	Selection1	1140	4	1097.52	152.395	0.312285	488	0.44464	20313.9	1140	244.5	9429.6	3310.18	664468	siHomer1(circ)
green	J	n4	5	20190426 n4 green	Selection1	1141	5	1211.86	145.56	0.279386	521	0.429917	15787.3	1141	261	7348.79	2255.79	452816	siHomer1(circ)
green	J	n4	6	20190426 n4 green	Selection1	1142	6	1256.18	180.278	0.304523	592	0.471268	14591.5	1142	296.5	7219.12	2395.58	480876	siHomer1(circ)
green	J	n4	7	20190426 n4 green	Selection1	1143	7	1224.9	145.869	0.307093	475	0.387785	15338.8	1143	238	7258.45	2397.49	481260	siHomer1(circ)
green	J	n4	8	20190426 n4 green	Selection1	1144	8	1300	217.914	0.320462	680	0.523075	15712	1144	340.5	8160.38	2876.94	577502	siHomer1(circ)
red	A	n1	1	20190128 n1 red	Selection1	161	1	1427.71	243.366	0.295706	823	0.576446	15611.7	161	412	7414.65	2456.28	493061	siNrxn1(circ)
red	A	n1	2	20190128 n1 red	Selection1	162	2	1136.19	157.466	0.288929	545	0.479673	17482.3	162	273	8532.51	2808.36	563736	siNrxn1(circ)
red	A	n1	3	20190128 n1 red	Selection1	163	3	843.641	127.347	0.294785	432	0.512066	18960.3	163	216.5	8683.64	2911.17	584373	siNrxn1(circ)
red	A	n1	4	20190128 n1 red	Selection1	164	4	1151.73	149.027	0.271453	549	0.476675	15570.9	164	275	7359.36	2210.45	443714	siNrxn1(circ)
red	A	n1	5	20190128 n1 red	Selection1	165	5	950.453	111.361	0.279801	398	0.418748	14926.6	165	199.5	6210.11	1892.13	379816	siNrxn1(circ)
red	A	n1	6	20190128 n1 red	Selection1	166	6	1309.66	177.473	0.270538	656	0.500892	13960	166	328.5	6651.22	2006.89	402852	siNrxn1(circ)
red	A	n1	7	20190128 n1 red	Selection1	167	7	1354.49	197.948	0.280379	706	0.521228	14685	167	353.5	6762.69	2107.82	423113	siNrxn1(circ)
red	A	n1	8	20190128 n1 red	Selection1	168	8	1397.93	195.611	0.294152	665	0.475702	13467.8	168	333	6424.31	2107.09	422967	siNrxn1(circ)
red	A	n2	1	20190401 n2 red	Selection1	489	1	1410.84	185.334	0.279961	662	0.469223	15793.9	489	331.5	7523.51	2353.55	472439	siRERE_2(circ)
red	A	n2	2	20190401 n2 red	Selection1	490	2	1436.78	216.285	0.265707	814	0.566544	16979.5	490	407.5	7713.86	2325.99	466907	siRERE_2(circ)
red	A	n2	3	20190401 n2 red	Selection1	491	3	1420.31	211.906	0.277728	763	0.537208	17147.6	491	382	8332.95	2567.38	515362	siRERE_2(circ)
red	A	n2	4	20190401 n2 red	Selection1	492	4	1779.35	279.269	0.274601	1017	0.571558	13366.1	492	509	6491.94	2016.72	404825	siRERE_2(circ)
red	A	n2	5	20190401 n2 red	Selection1	493	5	1537.22	233.143	0.264635	881	0.573114	14092.3	493	441	7167.81	2152.4	432061	siRERE_2(circ)
red	A	n2	6	20190401 n2 red	Selection1	494	6	1334.16	190.834	0.283979	672	0.503686	15247	494	336.5	7439.89	2416.14	485004	siRERE_2(circ)
red	A	n2	7	20190401 n2 red	Selection1	495	7	1301.95	178.604	0.280383	637	0.489267	14856.5	495	319	6609.96	2047.77	411059	siRERE_2(circ)
red	A	n2	8	20190401 n2 red	Selection1	496	8	1584.54	219.633	0.270151	813	0.513083	17191.6	496	407	8535.83	2577.58	517410	siRERE_2(circ)
red	A	n3	1	20190419 n3 red	Selection1	817	1	1526.27	256.846	0.305769	840	0.550362	16781.7	817	420.5	8442.86	2827.4	567557	siFoxn2(circ)
red	A	n3	2	20190419 n3 red	Selection1	818	2	1411.12	214.348	0.318023	674	0.477636	18276	818	337.5	9005.05	3108.34	623952	siFoxn2(circ)
red	A	n3	3	20190419 n3 red	Selection1	819	3	1118.13	159.529	0.307971	518	0.463275	16383.2	819	259.5	8120.62	2715.43	545081	siFoxn2(circ)
red	A	n3	4	20190419 n3 red	Selection1	820	4	1081.8	113.677	0.302333	376	0.34757	14712.8	820	188.5	7221.73	2432.26	488240	siFoxn2(circ)
red	A	n3	5	20190419 n3 red	Selection1	821	5	1685.05	240.516	0.296202	812	0.481884	14900.2	821	406.5	7269.34	2322.48	466204	siFoxn2(circ)
red	A	n3	6	20190419 n3 red	Selection1	822	6	1737.8	252.657	0.287437	879	0.505813	17044.7	822	440	9163.7	2907.47	583631	siFoxn2(circ)
red	A	n3	7	20190419 n3 red	Selection1	823	7	1680.37	220.849	0.296441	745	0.443356	15231.8	823	373	7577.88	2475.57	496934	siFoxn2(circ)
red	A	n3	8	20190419 n3 red	Selection1	824	8	1309.35	220.39	0.299037	737	0.562873	18232.8	824	369	8623.83	2831.25	568330	siFoxn2(circ)
red	A	n4	1	20190426 n4 red	Selection1	1145	1	1309.97	161.94	0.306705	528	0.403062	18705.2	1145	264.5	9360.79	3180.19	638375	siNf1x(circ)
red	A	n4	2	20190426 n4 red	Selection1	1146	2	1986.81	305.592	0.292713	1044	0.525467	16255.7	1146	522.5	8541.09	2707.37	543463	siNf1x(circ)
red	A	n4	3	20190426 n4 red	Selection1	1147	3	1266.88	216.853	0.303716	714	0.563589	16646.6	1147	357.5	7798.4	2654.23	532796	siNf1x(circ)
red	A	n4	4	20190426 n4 red	Selection1	1148	4	1347.81	208.429	0.303833	686	0.508974	17017.3	1148	343.5	8392.21	2802.65	562590	siNf1x(circ)
red	A	n4	5	20190426 n4 red	Selection1	1149	5	1668.5	216.39	0.296831	729	0.436921	16562.8	1149	365	8571.01	2778.09	557659	siNf1x(circ)
red	A	n4	6	20190426 n4 red	Selection1	1150	6	1294.37	169.323	0.299157	566	0.437277	15959.4	1150	283.5	7596.6	2515.44	504937	siNf1x(circ)
red	A	n4	7	20190426 n4 red	Selection1	1151	7	1302.94	171.719	0.308847	556	0.426728	16725	1151	278.5	8881.88	3016.98	605613	siNf1x(circ)
red	A	n4	8	20190426 n4 red	Selection1	1152	8	1484.61	235.231	0.313641	750	0.505183	16894.5	1152	375.5	8492.2	2928.84	587919	siNf1x(circ)
red	B	n1	1	20190128 n1 red	Selection1	169	1	1502.15	213.834	0.287799	743	0.494626	16579.2	169	372	7717.18	2463.72	494555	siEpha5(circ)
red	B	n1	2	20190128 n1 red	Selection1	170	2	1612.33	229.173	0.272177	842	0.522227	16246	170	421.5	7556.48	2337.64	469245	siEpha5(circ)
red	B	n1	3	20190128 n1 red	Selection1	171	3	1551.32	272.374	0.302975	899	0.579506	15801.9	171	450	7766.72	2634.51	528838	siEpha5(circ)
red	B	n1	4	20190128 n1 red	Selection1	172	4	1157.72	188.667	0.281173	671	0.579587	13563.1	172	336	6126.93	1961.71	393783	siEpha5(circ)
red	B	n1	5	20190128 n1 red	Selection1	173	5	1684.17	283.802	0.267486	1061	0.629985	12189.6	173	531	5610.48	1629.36	327070	siEpha5(circ)
red	B	n1	6	20190128 n1 red	Selection1	174	6	1482.08	252.776	0.282432	895	0.603879	14801.3	174	448	6832.08	2137.2	429011	siEpha5(circ)
red	B	n1	7	20190128 n1 red	Selection1	175	7	1603.65	294.03	0.268031	1097	0.684063	15841.7	175	549	7688.45	2326.77	467064	siEpha5(circ)
red	B	n1	8	20190128 n1 red	Selection1	176	8	1819.11	312.97	0.280188	1117	0.614036	15342.4	176	559	7745.04	2411.91	484154	siEpha5(circ)
red	B	n2	1	20190401 n2 red	Selection1	497	1	1718.04	279.09	0.274424	1017	0.591954	16300.3	497	509	8417.85	2638.81	529700	siAnks1b_2(circ)
red	B	n2	2	20190401 n2 red	Selection1	498	2	1145.25	161.791	0.273295	592	0.516919	16666.3	498	296.5	7991.16	2523.34	506523	siAnks1b_2(circ)
red	B	n2	3	20190401 n2 red	Selection1	499	3	1378.29	201.654	0.282034	715	0.518758	16076.7	499	358	7821.56	2480.85	497992	siAnks1b_2(circ)
red	B	n2	4	20190401 n2 red	Selection1	500	4	1244.51	217.451	0.289164	752	0.604255	14450.9	500	376.5	7648.34	2430.85	487957	siAnks1b_2(circ)
red	B	n2	5	20190401 n2 red	Selection1	501	5	1427.37	226.403	0.278822	812	0.56888	14916.3	501	406.5	7413.41	2308.22	463341	siAnks1b_2(circ)
red	B	n2	6	20190401 n2 red	Selection1	502	6	1264.83	200.209	0.278455	719	0.568454	16427	502	360	7783.46	2419.12	485601	siAnks1b_2(circ)
red	B	n2	7	20190401 n2 red	Selection1	503	7	1584.66	192.597	0.279127	690	0.435424	17116.9	503	345.5	8457.34	2625.27	526984	siAnks1b_2(circ)
red	B	n2	8	20190401 n2 red	Selection1	504	8	1350.33	190.909	0.292356	653	0.483586	17081.3	504	327	8314.79	2710.31	544053	siAnks1b_2(circ)
red	B	n3	1	20190419 n3 red	Selection1	825	1	1360.16	145.595	0.324265	449	0.330108	17412.4	825	225	9457.08	3385.82	679653	siRERE_1(circ)
red	B	n3	2	20190419 n3 red	Selection1	826	2	1681.73	218.582	0.287987	759	0.451321	16803.2	826	380	8651.17	2765.65	555161	siRERE_1(circ)
red	B	n3	3	20190419 n3 red	Selection1	827	3	1332.09	220.111	0.303602	725	0.544259	15582.3	827	363	8334.93	2793.67	560787	siRERE_1(circ)
red	B	n3	4	20190419 n3 red	Selection1	828	4	1631.64	248.054	0.310067	800	0.490304	17606.9	828	400.5	9761.85	3282.64	658939	siRERE_1(circ)
red	B	n3	5	20190419 n3 red	Selection1	829	5	1636.56	257.394	0.316209	814	0.497384	15692	829	407.5	8762.65	3103.42	622964	siRERE_1(circ)
red	B	n3	6	20190419 n3 red	Selection1	830	6	1194.48	159.379	0.305911	521	0.436174	17226	830	261	8889.57	3036.6	609552	siRERE_1(circ)
red	B	n3	7	20190419 n3 red	Selection1	831	7	1390.69	217.162	0.329533	659	0.473865	14577.9	831	330	8010.77	2903.6	582853	siRERE_1(circ)
red	B	n3	8	20190419 n3 red	Selection1	832	8	1463.97	180.293	0.302504	596	0.407112	16568.7	832	298.5	8407.37	2782.24	558492	siRERE_1(circ)
red	B	n4	1	20190426 n4 red	Selection1	1153	1	1493.7	206.701	0.307133	673	0.45056	18277.2	1153	337	9339.1	3154.32	633183	GFP
red	B	n4	2	20190426 n4 red	Selection1	1154	2	1565.77	226.03	0.278705	811	0.517955	16243.2	1154	406	8077.41	2495.76	500986	GFP
red	B	n4	3	20190426 n4 red	Selection1	1155	3	1507.34	217.845	0.32036	680	0.451127	18055.1	1155	340.5	9249.69	3282.26	658864	GFP
red	B	n4	4	20190426 n4 red	Selection1	1156	4	1343.97	171.714	0.302314	568	0.422628	17049.8	1156	284.5	8496.01	2822.08	566489	GFP
red	B	n4	5	20190426 n4 red	Selection1	1157	5	1249.66	154.846	0.279002	555	0.444119	19061.5	1157	278	9118.16	2760.32	554092	GFP
red	B	n4	6	20190426 n4 red	Selection1	1158	6	1225.91	178.718	0.281004	636	0.5188	18051.7	1158	318.5	8428.77	2602.89	522491	GFP
red	B	n4	7	20190426 n4 red	Selection1	1159	7	1072.96	173.687	0.28014	620	0.577839	17477	1159	310.5	8459.82	2608.65	523646	GFP
red	B	n4	8	20190426 n4 red	Selection1	1160	8	1741.04	267.537	0.29239	915	0.525547	15788.4	1160	458	7845.22	2478.21	497463	GFP
red	C	n1	1	20190128 n1 red	Selection1	177	1	834.952	126.082	0.312084	404	0.48386	17582.9	177	202.5	8091.79	2831.67	568415	siRmst_1(circ)
red	C	n1	2	20190128 n1 red	Selection1	178	2	1295.46	186.266	0.285246	653	0.50407	15385.6	178	327	7058.59	2285.57	458794	siRmst_1(circ)
red	C	n1	3	20190128 n1 red	Selection1	179	3	1017.73	124.134	0.294156	422	0.414648	15687.9	179	211.5	6912.13	2238.85	449414	siRmst_1(circ)
red	C	n1	4	20190128 n1 red	Selection1	180	4	1325.1	217.601	0.278262	782	0.590143	12305.1	180	391.5	5775.01	1797.67	360855	siRmst_1(circ)
red	C	n1	5	20190128 n1 red	Selection1	181	5	1485.69	219.215	0.280685	781	0.525681	14613.9	181	391	6538.13	2029.08	407308	siRmst_1(circ)
red	C	n1	6	20190128 n1 red	Selection1	182	6	2021.48	303.331	0.27803	1091	0.539704	14388.2	182	546	6812.26	2082.16	417963	siRmst_1(circ)
red	C	n1	7	20190128 n1 red	Selection1	183	7	1411.04	198.75	0.268944	739	0.523729	14920.6	183	370	6957.92	2111.68	423887	siRmst_1(circ)
red	C	n1	8	20190128 n1 red	Selection1	184	8	1422.19	172.202	0.287004	600	0.421885	15508.8	184	300.5	7088.37	2215.78	444784	siRmst_1(circ)
red	C	n2	1	20190401 n2 red	Selection1	505	1	1142.2	171.221	0.283949	603	0.527927	16704.1	505	302	7991.29	2585.75	519050	siNrxn1(circ)
red	C	n2	2	20190401 n2 red	Selection1	506	2	1376.5	206.661	0.281171	735	0.533962	16708.4	506	368	8255.68	2603.42	522598	siNrxn1(circ)
red	C	n2	3	20190401 n2 red	Selection1	507	3	1646.87	242.046	0.27694	874	0.530704	14267.2	507	437.5	7391.78	2284.81	458640	siNrxn1(circ)
red	C	n2	4	20190401 n2 red	Selection1	508	4	1548.45	250.779	0.269654	930	0.600602	16085.9	508	465.5	8164.2	2500.77	501992	siNrxn1(circ)
red	C	n2	5	20190401 n2 red	Selection1	509	5	1549.33	264.424	0.302891	873	0.563468	13719.1	509	437	7022.83	2401.01	481966	siNrxn1(circ)
red	C	n2	6	20190401 n2 red	Selection1	510	6	1072.68	129.783	0.287768	451	0.420441	17155.9	510	226	8412.68	2736.26	549262	siNrxn1(circ)
red	C	n2	7	20190401 n2 red	Selection1	511	7	1709.18	230.837	0.297087	777	0.454604	14599.1	511	389	7784.21	2570.65	516020	siNrxn1(circ)
red	C	n2	8	20190401 n2 red	Selection1	512	8	1365.42	214.99	0.288965	744	0.544888	14805	512	372.5	7768.79	2490.3	499890	siNrxn1(circ)
red	C	n3	1	20190419 n3 red	Selection1	833	1	1481.83	235.017	0.325057	723	0.48791	16155.2	833	362	8834.03	3167.08	635744	siNrxn1(circ)
red	C	n3	2	20190419 n3 red	Selection1	834	2	1585.62	191.287	0.308031	621	0.391645	18260.8	834	311	9472.65	3186.53	639647	siNrxn1(circ)
red	C	n3	3	20190419 n3 red	Selection1	835	3	1461.88	209.426	0.31072	674	0.461049	15607.4	835	337.5	7891.23	2699.13	541809	siNrxn1(circ)
red	C	n3	4	20190419 n3 red	Selection1	836	4	1977.64	258.256	0.29515	875	0.442446	15417.7	836	438	8085.46	2647.85	531516	siNrxn1(circ)
red	C	n3	5	20190419 n3 red	Selection1	837	5	1425.59	210.282	0.321533	654	0.458757	18609	837	327.5	9845.43	3501.4	702854	siNrxn1(circ)
red	C	n3	6	20190419 n3 red	Selection1	838	6	1794.32	266.536	0.295494	902	0.502698	14398.2	838	451.5	7819.64	2568.43	515573	siNrxn1(circ)
red	C	n3	7	20190419 n3 red	Selection1	839	7	1725.46	242.31	0.287097	844	0.489146	17354.8	839	422.5	8992.84	2877.08	577531	siNrxn1(circ)
red	C	n3	8	20190419 n3 red	Selection1	840	8	1676.26	226.991	0.292514	776	0.462935	18707.1	840	388.5	9931.99	3233.01	648978	siNrxn1(circ)
red	C	n4	1	20190426 n4 red	Selection1	1161	1	2032.39	319.551	0.300612	1063	0.523029	14308.7	1161	532	8004.03	2608.29	523574	siFoxn2(circ)
red	C	n4	2	20190426 n4 red	Selection1	1162	2	1482.96	211.971	0.32611	650	0.438312	15751.7	1162	325.5	7699.4	2711.19	544229	siFoxn2(circ)
red	C	n4	3	20190426 n4 red	Selection1	1163	3	1526.19	212.933	0.283155	752	0.492729	16912.6	1163	376.5	8239.72	2644.6	530864	siFoxn2(circ)
red	C	n4	4	20190426 n4 red	Selection1	1164	4	1777.6	274.731	0.303235	906	0.509676	17965.6	1164	453.5	9277.22	3157.46	633813	siFoxn2(circ)
red	C	n4	5	20190426 n4 red	Selection1	1165	5	1599	196.877	0.309069	637	0.398374	14800.7	1165	319	7294.09	2438.96	489583	siFoxn2(circ)
red	C	n4	6	20190426 n4 red	Selection1	1166	6	1947.09	274.307	0.316387	867	0.445281	15202.9	1166	434	8095.36	2848.69	571830	siFoxn2(circ)
red	C	n4	7	20190426 n4 red	Selection1	1167	7	1537.96	209.864	0.273974	766	0.498061	16497.4	1167	383.5	8105.2	2490.32	499895	siFoxn2(circ)
red	C	n4	8	20190426 n4 red	Selection1	1168	8	1407.99	224.366	0.272951	822	0.583812	17178	1168	411.5	8276.94	2530.75	508010	siFoxn2(circ)
red	D	n1	1	20190128 n1 red	Selection1	185	1	1424.7	224.874	0.264869	849	0.595915	17931.3	185	425	8911.99	2653.93	532736	siRERE_1(circ)
red	D	n1	2	20190128 n1 red	Selection1	186	2	1073.8	153.825	0.287523	535	0.498231	15046.8	186	268	6890.52	2216.55	444938	siRERE_1(circ)
red	D	n1	3	20190128 n1 red	Selection1	187	3	910.316	158.179	0.284494	556	0.610777	15875	187	278.5	7094.99	2278.05	457285	siRERE_1(circ)
red	D	n1	4	20190128 n1 red	Selection1	188	4	1289.86	191.322	0.273708	699	0.541919	16069.6	188	350	7096.12	2201.45	441907	siRERE_1(circ)
red	D	n1	5	20190128 n1 red	Selection1	189	5	1316.28	196.379	0.288368	681	0.517367	14922.4	189	341	7941.32	2547.99	511470	siRERE_1(circ)
red	D	n1	6	20190128 n1 red	Selection1	190	6	765.851	132.508	0.290588	456	0.595416	13989.7	190	228.5	5688.74	1841.88	369729	siRERE_1(circ)
red	D	n1	7	20190128 n1 red	Selection1	191	7	1155.3	156.311	0.319654	489	0.423268	13951.7	191	245	6400.97	2274.06	456482	siRERE_1(circ)
red	D	n1	8	20190128 n1 red	Selection1	192	8	819.918	118.544	0.287729	412	0.502489	16699.5	192	206.5	7438.24	2387.16	479187	siRERE_1(circ)
red	D	n2	1	20190401 n2 red	Selection1	513	1	886.309	106.394	0.277068	384	0.433258	19381.2	513	192.5	8508.16	2577.48	517391	GFP
red	D	n2	2	20190401 n2 red	Selection1	514	2	1448.11	176.975	0.320607	552	0.381187	17131	514	276.5	8576.62	3071.99	616656	GFP
red	D	n2	3	20190401 n2 red	Selection1	515	3	1505.12	206.207	0.291253	708	0.470394	15426.4	515	354.5	8087.56	2623	526527	GFP
red	D	n2	4	20190401 n2 red	Selection1	516	4	1473.93	208.718	0.308755	676	0.458638	15250.6	516	338.5	8119.16	2754.49	552922	GFP
red	D	n2	5	20190401 n2 red	Selection1	517	5	1656.46	292.789	0.284261	1030	0.621806	14022.8	517	515.5	7363.8	2312.36	464170	GFP
red	D	n2	6	20190401 n2 red	Selection1	518	6	1557.91	250.684	0.284545	881	0.565501	16822	518	441	8336	2638.69	529677	GFP
red	D	n2	7	20190401 n2 red	Selection1	519	7	1270.28	142.691	0.304245	469	0.369209	16150	519	235	7657.97	2622.18	526362	GFP
red	D	n2	8	20190401 n2 red	Selection1	520	8	1701.89	229.975	0.285683	805	0.473003	14964.8	520	403	7531.04	2456.46	493098	GFP
red	D	n3	1	20190419 n3 red	Selection1	841	1	1659.05	187.267	0.310045	604	0.364063	18548	841	302.5	10215.7	3471.38	696827	siRmst_1(circ)
red	D	n3	2	20190419 n3 red	Selection1	842	2	1971.2	291.464	0.313402	930	0.471793	15850	842	465.5	8826.33	3056.36	613518	siRmst_1(circ)
red	D	n3	3	20190419 n3 red	Selection1	843	3	1462.9	205.659	0.294219	699	0.477818	17684.1	843	350	9076.16	2983.45	598882	siRmst_1(circ)
red	D	n3	4	20190419 n3 red	Selection1	844	4	1392.14	190.645	0.328132	581	0.417343	17525.9	844	291	8847.58	3235.28	649432	siRmst_1(circ)
red	D	n3	5	20190419 n3 red	Selection1	845	5	938.831	114.205	0.314615	363	0.386651	20625.3	845	182	10494.5	3696.73	742063	siRmst_1(circ)
red	D	n3	6	20190419 n3 red	Selection1	846	6	1597.05	226.936	0.2986	760	0.475878	17958.1	846	380.5	8949.06	2952.42	592654	siRmst_1(circ)
red	D	n3	7	20190419 n3 red	Selection1	847	7	1484.23	191.362	0.314223	609	0.410315	16746.8	847	305	8466.77	2923.49	586847	siRmst_1(circ)
red	D	n3	8	20190419 n3 red	Selection1	848	8	1256.66	196.618	0.28413	692	0.550667	16519.4	848	346.5	8065.51	2513.84	504615	siRmst_1(circ)
red	D	n4	1	20190426 n4 red	Selection1	1169	1	1388.61	205.51	0.309038	665	0.478895	17482.1	1169	333	8320.03	2824.42	566960	siAnks1b_2(circ)
red	D	n4	2	20190426 n4 red	Selection1	1170	2	1509.29	242.026	0.305974	791	0.524089	15399	1170	396	7856.84	2627.74	527479	siAnks1b_2(circ)
red	D	n4	3	20190426 n4 red	Selection1	1171	3	1218.54	177.059	0.311177	569	0.466951	19299.3	1171	285	9705.92	3315.3	665495	siAnks1b_2(circ)
red	D	n4	4	20190426 n4 red	Selection1	1172	4	1758.64	255.357	0.290508	879	0.499817	19491.2	1172	440	10133.1	3222.44	646855	siAnks1b_2(circ)
red	D	n4	5	20190426 n4 red	Selection1	1173	5	1619.92	287.808	0.306831	938	0.57904	17241	1173	469.5	9045.78	3019.99	606218	siAnks1b_2(circ)
red	D	n4	6	20190426 n4 red	Selection1	1174	6	1185.93	163.066	0.314799	518	0.436787	16968.8	1174	259.5	7769.55	2719.7	545938	siAnks1b_2(circ)
red	D	n4	7	20190426 n4 red	Selection1	1175	7	1491.23	201.574	0.285516	706	0.473436	17390.7	1175	353.5	8398.66	2609.45	523808	siAnks1b_2(circ)
red	D	n4	8	20190426 n4 red	Selection1	1176	8	1570.48	181.897	0.292438	622	0.396058	18364	1176	311.5	9181.89	2910.99	584336	siAnks1b_2(circ)
red	E	n1	1	20190128 n1 red	Selection1	193	1	1597.24	246.798	0.291724	846	0.529663	14342.4	193	423.5	6707.74	2167.17	435026	siRERE_2(circ)
red	E	n1	2	20190128 n1 red	Selection1	194	2	1601.39	247.222	0.266116	929	0.580122	17375.3	194	465	9045.28	2695.39	541059	siRERE_2(circ)
red	E	n1	3	20190128 n1 red	Selection1	195	3	1514.19	256.737	0.283061	907	0.598999	14792.3	195	454	7233.79	2281.41	457958	siRERE_2(circ)
red	E	n1	4	20190128 n1 red	Selection1	196	4	1342.94	183.426	0.267775	685	0.510074	13482.6	196	343	6232.27	1854.46	372254	siRERE_2(circ)
red	E	n1	5	20190128 n1 red	Selection1	197	5	1348.14	185.364	0.294696	629	0.466568	15315	197	315	6985.61	2296.12	460911	siRERE_2(circ)
red	E	n1	6	20190128 n1 red	Selection1	198	6	1172.67	181.214	0.275402	658	0.561112	15067.7	198	329.5	6548.1	2007.36	402946	siRERE_2(circ)
red	E	n1	7	20190128 n1 red	Selection1	199	7	1406.05	212.051	0.275749	769	0.546923	14460.2	199	385	6794.24	2110.75	423700	siRERE_2(circ)
red	E	n1	8	20190128 n1 red	Selection1	200	8	1350.05	179.321	0.282396	635	0.470355	14257.6	200	318	6474.12	1994.35	400336	siRERE_2(circ)
red	E	n2	1	20190401 n2 red	Selection1	521	1	1273.13	163.18	0.296153	551	0.432791	14485.7	521	276	6670.73	2160.41	433670	siEpha5(circ)
red	E	n2	2	20190401 n2 red	Selection1	522	2	1140.99	141.356	0.279359	506	0.443475	14841.9	522	253.5	6710.7	2140.41	429654	siEpha5(circ)
red	E	n2	3	20190401 n2 red	Selection1	523	3	1201.64	160.271	0.277766	577	0.480179	14471.6	523	289	6556.83	1984.39	398336	siEpha5(circ)
red	E	n2	4	20190401 n2 red	Selection1	524	4	842.151	118.236	0.298575	396	0.470224	15242.7	524	198.5	6858.43	2259.55	453571	siEpha5(circ)
red	E	n2	5	20190401 n2 red	Selection1	525	5	1157.25	189.534	0.287172	660	0.570316	13010.1	525	330.5	5668.61	1851.9	371740	siEpha5(circ)
red	E	n2	6	20190401 n2 red	Selection1	526	6	1314.57	196.538	0.278777	705	0.536299	15674.1	526	353	7588.93	2381.56	478063	siEpha5(circ)
red	E	n2	7	20190401 n2 red	Selection1	527	7	1207	136.11	0.286547	475	0.393538	17100.3	527	238	7387.55	2357.1	473151	siEpha5(circ)
red	E	n2	8	20190401 n2 red	Selection1	528	8	1433.52	206.257	0.274643	751	0.523886	12337	528	376	6014.25	1820.94	365527	siEpha5(circ)
red	E	n3	1	20190419 n3 red	Selection1	849	1	1731.72	250.569	0.28768	871	0.502969	13610.2	849	436	7077.64	2222.3	446092	siAnks1b_1(circ)
red	E	n3	2	20190419 n3 red	Selection1	850	2	1456.83	148.425	0.319881	464	0.318499	16966.9	850	232.5	8659.16	2991.79	600556	siAnks1b_1(circ)
red	E	n3	3	20190419 n3 red	Selection1	851	3	1265.27	161.213	0.307658	524	0.41414	16452.6	851	262.5	7889.7	2656.8	533312	siAnks1b_1(circ)
red	E	n3	4	20190419 n3 red	Selection1	852	4	1589.91	190.884	0.313953	608	0.382411	15890.7	852	304.5	7966.64	2709.3	543851	siAnks1b_1(circ)
red	E	n3	5	20190419 n3 red	Selection1	853	5	1523.36	203.906	0.296375	688	0.451632	16624.2	853	344.5	8326.1	2668.49	535660	siAnks1b_1(circ)
red	E	n3	6	20190419 n3 red	Selection1	854	6	1614.64	244.223	0.317585	769	0.476266	16742	854	385	8594.64	2962.04	594585	siAnks1b_1(circ)
red	E	n3	7	20190419 n3 red	Selection1	855	7	1697.43	247.645	0.284977	869	0.511951	15514.6	855	435	7723.52	2465.18	494848	siAnks1b_1(circ)
red	E	n3	8	20190419 n3 red	Selection1	856	8	1495.23	215.573	0.304052	709	0.474176	16954.4	856	355	8974.8	3043.01	610839	siAnks1b_1(circ)
red	E	n4	1	20190426 n4 red	Selection1	1177	1	1267.93	206.77	0.287981	718	0.566279	17003.1	1177	359.5	7981.25	2587.5	519401	siAnks1b_1(circ)
red	E	n4	2	20190426 n4 red	Selection1	1178	2	1659.89	198.556	0.295031	673	0.405448	16410.4	1178	337	7813.7	2540.99	510065	siAnks1b_1(circ)
red	E	n4	3	20190426 n4 red	Selection1	1179	3	1787.15	252.343	0.300766	839	0.469463	16530.3	1179	420	8780.3	2899.74	582079	siAnks1b_1(circ)
red	E	n4	4	20190426 n4 red	Selection1	1180	4	1722.7	244.796	0.293168	835	0.484704	15813.6	1180	418	7948.47	2550.42	511958	siAnks1b_1(circ)
red	E	n4	5	20190426 n4 red	Selection1	1181	5	1968.62	242.24	0.297227	815	0.413995	16364.3	1181	408	7980.5	2581.32	518162	siAnks1b_1(circ)
red	E	n4	6	20190426 n4 red	Selection1	1182	6	1600.77	207.029	0.28129	736	0.459778	16341.8	1182	368.5	7917.79	2432.72	488331	siAnks1b_1(circ)
red	E	n4	7	20190426 n4 red	Selection1	1183	7	1709.9	307.749	0.301715	1020	0.596527	12161.5	1183	510.5	6243.1	2093.63	420264	siAnks1b_1(circ)
red	E	n4	8	20190426 n4 red	Selection1	1184	8	1394.45	153.307	0.28763	533	0.382229	15108.6	1184	267	7489.82	2402.67	482300	siAnks1b_1(circ)
red	F	n1	1	20190128 n1 red	Selection1	201	1	1856.51	260.329	0.282352	922	0.496631	12568	201	461.5	6091.31	1900.73	381543	siAnks1b_1(circ)
red	F	n1	2	20190128 n1 red	Selection1	202	2	1313.7	202.65	0.283824	714	0.543502	12708.6	202	357.5	5801.86	1838.05	368961	siAnks1b_1(circ)
red	F	n1	3	20190128 n1 red	Selection1	203	3	928.942	135.826	0.282383	481	0.517793	13358.3	203	241	5791.11	1824.65	366270	siAnks1b_1(circ)
red	F	n1	4	20190128 n1 red	Selection1	204	4	1186.53	173.209	0.298636	580	0.48882	13968.1	204	290.5	6048.56	2013.57	404194	siAnks1b_1(circ)
red	F	n1	5	20190128 n1 red	Selection1	205	5	1110.11	181.03	0.285086	635	0.572017	12903.3	205	318	5680.71	1784.48	358207	siAnks1b_1(circ)
red	F	n1	6	20190128 n1 red	Selection1	206	6	1286.37	153.212	0.277056	553	0.429891	15454.2	206	277	6984.28	2185.84	438773	siAnks1b_1(circ)
red	F	n1	7	20190128 n1 red	Selection1	207	7	1514.02	203.114	0.280544	724	0.478196	12887	207	362.5	6270.51	1956.92	392822	siAnks1b_1(circ)
red	F	n1	8	20190128 n1 red	Selection1	208	8	1360.18	177.164	0.291868	607	0.446265	15992.5	208	304	7564.93	2405.25	482817	siAnks1b_1(circ)
red	F	n2	1	20190401 n2 red	Selection1	529	1	1551.67	216.609	0.279136	776	0.500105	14938.9	529	388.5	7155.58	2186.58	438923	siAnks1b_1(circ)
red	F	n2	2	20190401 n2 red	Selection1	530	2	1570.68	196.712	0.308811	637	0.405556	14059.5	530	319	6739.27	2279.84	457643	siAnks1b_1(circ)
red	F	n2	3	20190401 n2 red	Selection1	531	3	1305.49	174.668	0.311908	560	0.428956	15673.8	531	280.5	7456.3	2542.61	510390	siAnks1b_1(circ)
red	F	n2	4	20190401 n2 red	Selection1	532	4	1388.88	162.623	0.276099	589	0.424084	13946.4	532	295	6473.25	1953.99	392234	siAnks1b_1(circ)
red	F	n2	5	20190401 n2 red	Selection1	533	5	1540.31	223.798	0.281861	794	0.51548	16825.1	533	397.5	9145.36	2889.53	580029	siAnks1b_1(circ)
red	F	n2	6	20190401 n2 red	Selection1	534	6	1629.6	203.333	0.28558	712	0.436916	16699.1	534	356.5	8296.24	2627.6	527451	siAnks1b_1(circ)
red	F	n2	7	20190401 n2 red	Selection1	535	7	1453.81	164.471	0.279712	588	0.404453	15330.4	535	294.5	7734.92	2423.22	486425	siAnks1b_1(circ)
red	F	n2	8	20190401 n2 red	Selection1	536	8	1559.93	198.471	0.287223	691	0.442967	15241.1	536	346	7319.09	2336.41	468999	siAnks1b_1(circ)
red	F	n3	1	20190419 n3 red	Selection1	857	1	1915.98	278.766	0.302021	923	0.481738	18343.2	857	462	10438.3	3506.69	703914	siRERE_2(circ)
red	F	n3	2	20190419 n3 red	Selection1	858	2	1545.33	215.712	0.284957	757	0.489864	15846.4	858	379	8026.72	2516.09	505067	siRERE_2(circ)
red	F	n3	3	20190419 n3 red	Selection1	859	3	1616.58	237.338	0.322909	735	0.454663	18843.9	859	368	9577.9	3360.7	674610	siRERE_2(circ)
red	F	n3	4	20190419 n3 red	Selection1	860	4	1583.65	253.887	0.273291	929	0.586619	16266	860	465	8526.54	2625.63	527055	siRERE_2(circ)
red	F	n3	5	20190419 n3 red	Selection1	861	5	1976.22	288.276	0.294761	978	0.494884	16596.5	861	489.5	8870.26	2899.99	582129	siRERE_2(circ)
red	F	n3	6	20190419 n3 red	Selection1	862	6	1299.75	152.395	0.311646	489	0.376226	18202.2	862	245	8727.76	2982.81	598753	siRERE_2(circ)
red	F	n3	7	20190419 n3 red	Selection1	863	7	1284.96	147.403	0.290164	508	0.395342	18767	863	254.5	8951.48	2823.36	566747	siRERE_2(circ)
red	F	n3	8	20190419 n3 red	Selection1	864	8	1329.2	181.996	0.281293	647	0.486758	18660	864	324	9094.36	2837.07	569500	siRERE_2(circ)
red	F	n4	1	20190426 n4 red	Selection1	1185	1	1651.1	237.557	0.280469	847	0.512992	14528.4	1185	424	7229.71	2260.5	453762	siRERE_1(circ)
red	F	n4	2	20190426 n4 red	Selection1	1186	2	1394.1	179.57	0.316702	567	0.406715	16061.6	1186	284	7746.71	2704.29	542845	siRERE_1(circ)
red	F	n4	3	20190426 n4 red	Selection1	1187	3	1313.53	130.172	0.284218	458	0.348679	15844.7	1187	229.5	7295.13	2257.65	453190	siRERE_1(circ)
red	F	n4	4	20190426 n4 red	Selection1	1188	4	1266.69	176.616	0.282134	626	0.494203	14465.3	1188	313.5	6991.18	2151.13	431807	siRERE_1(circ)
red	F	n4	5	20190426 n4 red	Selection1	1189	5	1505.53	190.052	0.287957	660	0.438384	17555.6	1189	330.5	8509.16	2693.2	540619	siRERE_1(circ)
red	F	n4	6	20190426 n4 red	Selection1	1190	6	1662.65	225.332	0.285955	788	0.473942	16245.1	1190	394.5	8187.36	2573.27	516545	siRERE_1(circ)
red	F	n4	7	20190426 n4 red	Selection1	1191	7	1112.15	114.425	0.295671	387	0.347973	16698.8	1191	194	7221.75	2356.37	473005	siRERE_1(circ)
red	F	n4	8	20190426 n4 red	Selection1	1192	8	1134.75	140.519	0.306141	459	0.404494	16857.4	1192	230	8519.17	2883.96	578912	siRERE_1(circ)
red	G	n1	1	20190128 n1 red	Selection1	209	1	1622.78	276.21	0.277598	995	0.613146	16857.7	209	498	8329.78	2598.79	521667	siAnks1b_2(circ)
red	G	n1	2	20190128 n1 red	Selection1	210	2	1255.71	178.37	0.276542	645	0.513653	14012.4	210	323	5905.53	1778.97	357101	siAnks1b_2(circ)
red	G	n1	3	20190128 n1 red	Selection1	211	3	1250.5	185.498	0.271594	683	0.546183	16897.3	211	342	7400.78	2242.32	450111	siAnks1b_2(circ)
red	G	n1	4	20190128 n1 red	Selection1	212	4	1009.78	157.721	0.284181	555	0.549627	16542.6	212	278	8150.2	2626.03	527135	siAnks1b_2(circ)
red	G	n1	5	20190128 n1 red	Selection1	213	5	991.069	136.802	0.259095	528	0.532758	18549	213	264.5	8443.8	2471.9	496195	siAnks1b_2(circ)
red	G	n1	6	20190128 n1 red	Selection1	214	6	940.789	118.709	0.293834	404	0.429427	14381.9	214	202.5	6543.28	2079.29	417386	siAnks1b_2(circ)
red	G	n1	7	20190128 n1 red	Selection1	215	7	1620.09	242.091	0.271402	892	0.550586	14422.1	215	446.5	7330.72	2230.98	447835	siAnks1b_2(circ)
red	G	n1	8	20190128 n1 red	Selection1	216	8	1180.29	196.015	0.271113	723	0.612559	15624	216	362	7369.13	2243.29	450306	siAnks1b_2(circ)
red	G	n2	1	20190401 n2 red	Selection1	537	1	1956.12	379.237	0.284926	1331	0.680429	12584.4	537	666	7051.14	2197.96	441207	siRERE_1(circ)
red	G	n2	2	20190401 n2 red	Selection1	538	2	1210.64	166.643	0.267484	623	0.514603	14637.5	538	312	6361.72	1873.09	375994	siRERE_1(circ)
red	G	n2	3	20190401 n2 red	Selection1	539	3	1297.03	184.009	0.27754	663	0.511168	17551.1	539	332	8499.19	2586.75	519251	siRERE_1(circ)
red	G	n2	4	20190401 n2 red	Selection1	540	4	861.799	132.538	0.313329	423	0.490834	17631.6	540	212	8742.95	3152.22	632761	siRERE_1(circ)
red	G	n2	5	20190401 n2 red	Selection1	541	5	1414.98	222.064	0.298073	745	0.526509	15184.6	541	373	7978.39	2641.04	530148	siRERE_1(circ)
red	G	n2	6	20190401 n2 red	Selection1	542	6	1573.84	216.863	0.284597	762	0.484165	15573.4	542	381.5	7271.17	2317.64	465231	siRERE_1(circ)
red	G	n2	7	20190401 n2 red	Selection1	543	7	1068.87	155.648	0.299323	520	0.486494	16143.4	543	260.5	7565.05	2547.19	511310	siRERE_1(circ)
red	G	n2	8	20190401 n2 red	Selection1	544	8	1034.16	126.779	0.287481	441	0.426433	15515.5	544	221	7236.62	2296.67	461021	siRERE_1(circ)
red	G	n3	1	20190419 n3 red	Selection1	865	1	1298.63	144.424	0.346341	417	0.321108	16323.9	865	209	7368.37	2772.44	556524	siAnks1b_2(circ)
red	G	n3	2	20190419 n3 red	Selection1	866	2	1377.18	220.086	0.295815	744	0.540236	14064.3	866	372.5	7024.71	2306.52	462998	siAnks1b_2(circ)
red	G	n3	3	20190419 n3 red	Selection1	867	3	1540.14	218.567	0.322846	677	0.439571	14907.5	867	339	7641.21	2713.31	544655	siAnks1b_2(circ)
red	G	n3	4	20190419 n3 red	Selection1	868	4	1109.92	119.456	0.297896	401	0.361288	18119.5	868	201	7852.29	2546.72	511216	siAnks1b_2(circ)
red	G	n3	5	20190419 n3 red	Selection1	869	5	1718.6	214.397	0.325832	658	0.382871	15888	869	329.5	7801.02	2758.37	553700	siAnks1b_2(circ)
red	G	n3	6	20190419 n3 red	Selection1	870	6	1755.56	210.367	0.316342	665	0.378798	16562.7	870	333	8358.28	2884.81	579082	siAnks1b_2(circ)
red	G	n3	7	20190419 n3 red	Selection1	871	7	2141.71	301.129	0.302946	994	0.464116	16684.9	871	497.5	8936.8	3004.18	603044	siAnks1b_2(circ)
red	G	n3	8	20190419 n3 red	Selection1	872	8	1771.81	234.653	0.29442	797	0.449824	15453.7	872	399	7937.63	2550.63	512001	siAnks1b_2(circ)
red	G	n4	1	20190426 n4 red	Selection1	1193	1	1594.21	268.309	0.301133	891	0.558896	16846.2	1193	446	8407.09	2766.06	555244	siEpha5(circ)
red	G	n4	2	20190426 n4 red	Selection1	1194	2	1639.02	252.333	0.288381	875	0.533856	15994.4	1194	438	8114.55	2598.89	521689	siEpha5(circ)
red	G	n4	3	20190426 n4 red	Selection1	1195	3	1278.07	155.245	0.316826	490	0.383389	15718.3	1195	245.5	7320.3	2529.65	507789	siEpha5(circ)
red	G	n4	4	20190426 n4 red	Selection1	1196	4	1537.34	233.696	0.288158	811	0.527534	15752.8	1196	406	7620.7	2380.48	477845	siEpha5(circ)
red	G	n4	5	20190426 n4 red	Selection1	1197	5	1464.67	215.752	0.302598	713	0.486798	15841.1	1197	357	7234.85	2372.67	476277	siEpha5(circ)
red	G	n4	6	20190426 n4 red	Selection1	1198	6	1216.56	146.661	0.298092	492	0.404419	17671.2	1198	246.5	8301.69	2699.24	541831	siEpha5(circ)
red	G	n4	7	20190426 n4 red	Selection1	1199	7	1532.53	198.516	0.294097	675	0.440447	12659.2	1199	338	6052.94	1949.75	391383	siEpha5(circ)
red	G	n4	8	20190426 n4 red	Selection1	1200	8	1216.43	153.9	0.283948	542	0.445566	18250.2	1200	271.5	8520.69	2681.82	538334	siEpha5(circ)
red	H	n1	1	20190128 n1 red	Selection1	217	1	1320.98	180.118	0.264491	681	0.515528	14780.8	217	341	6631.64	1952.73	391981	siNf1x(circ)
red	H	n1	2	20190128 n1 red	Selection1	218	2	1037.29	148.679	0.277386	536	0.516729	16633.3	218	268.5	7341.18	2238.27	449298	siNf1x(circ)
red	H	n1	3	20190128 n1 red	Selection1	219	3	1252.6	175.734	0.286212	614	0.490181	17822.1	219	307.5	8389.77	2721.34	546268	siNf1x(circ)
red	H	n1	4	20190128 n1 red	Selection1	220	4	1794.97	272.633	0.273728	996	0.554884	13275.1	220	498.5	6589.38	2013.96	404272	siNf1x(circ)
red	H	n1	5	20190128 n1 red	Selection1	221	5	1669.28	253.837	0.298281	851	0.5098	13774.3	221	426	6685.42	2208.27	443277	siNf1x(circ)
red	H	n1	6	20190128 n1 red	Selection1	222	6	1181.11	204.414	0.311607	656	0.555412	15124.2	222	328.5	7037.27	2438.85	489562	siNf1x(circ)
red	H	n1	7	20190128 n1 red	Selection1	223	7	1092.27	204.27	0.287704	710	0.650021	14191	223	355.5	6175.82	1970.87	395621	siNf1x(circ)
red	H	n1	8	20190128 n1 red	Selection1	224	8	1301.16	203.727	0.263213	774	0.594854	15914.3	224	387.5	7510.62	2256.53	452965	siNf1x(circ)
red	H	n2	1	20190401 n2 red	Selection1	545	1	1426.97	224.455	0.297292	755	0.529092	12623.3	545	378	6596.03	2165.99	434789	siNf1x(circ)
red	H	n2	2	20190401 n2 red	Selection1	546	2	1323.33	136.339	0.285826	477	0.360455	14452.1	546	239	6905.15	2202.94	442206	siNf1x(circ)
red	H	n2	3	20190401 n2 red	Selection1	547	3	1441.61	171.724	0.284311	604	0.418975	15012.9	547	302.5	9021.17	2898.17	581763	siNf1x(circ)
red	H	n2	4	20190401 n2 red	Selection1	548	4	1125.92	181.668	0.294437	617	0.547997	16721.9	548	309	8469.18	2784.68	558982	siNf1x(circ)
red	H	n2	5	20190401 n2 red	Selection1	549	5	1498.84	212.27	0.274606	773	0.515733	12603.5	549	387	5858.81	1768.49	354997	siNf1x(circ)
red	H	n2	6	20190401 n2 red	Selection1	550	6	920.105	132.573	0.299262	443	0.481467	16683	550	222	7428.97	2464.96	494802	siNf1x(circ)
red	H	n2	7	20190401 n2 red	Selection1	551	7	1212.99	164.765	0.290079	568	0.468263	15698.8	551	284.5	7563.82	2452.79	492360	siNf1x(circ)
red	H	n2	8	20190401 n2 red	Selection1	552	8	1473.2	220.565	0.290599	759	0.515204	15634.3	552	380	8437.54	2697.12	541406	siNf1x(circ)
red	H	n3	1	20190419 n3 red	Selection1	873	1	2172.1	385.708	0.291982	1321	0.608166	17744	873	661	9254.97	3000.27	602259	siEpha5(circ)
red	H	n3	2	20190419 n3 red	Selection1	874	2	1598.11	245.538	0.274958	893	0.558786	19081.8	874	447	8858.35	2693.87	540753	siEpha5(circ)
red	H	n3	3	20190419 n3 red	Selection1	875	3	1464.53	229.153	0.310085	739	0.504597	15011.5	875	370	7546.96	2571.62	516214	siEpha5(circ)
red	H	n3	4	20190419 n3 red	Selection1	876	4	1619.42	233.393	0.272974	855	0.527968	15127.4	876	428	7470.18	2238.71	449387	siEpha5(circ)
red	H	n3	5	20190419 n3 red	Selection1	877	5	1736.63	279.956	0.285962	979	0.563734	18075.7	877	490	9635.43	3049.5	612140	siEpha5(circ)
red	H	n3	6	20190419 n3 red	Selection1	878	6	1713.5	227.265	0.303425	749	0.437116	14804.3	878	375	6827.52	2254.98	452654	siEpha5(circ)
red	H	n3	7	20190419 n3 red	Selection1	879	7	1623.18	241.279	0.288956	835	0.514422	17470.3	879	418	8645.98	2821.14	566301	siEpha5(circ)
red	H	n3	8	20190419 n3 red	Selection1	880	8	1697.19	212.669	0.278727	763	0.449565	17141.9	880	382	8501.35	2585.41	518983	siEpha5(circ)
red	H	n4	1	20190426 n4 red	Selection1	1201	1	1441.59	227.967	0.308899	738	0.511933	15920.5	1201	369.5	8270.64	2838.5	569786	siRmst_1(circ)
red	H	n4	2	20190426 n4 red	Selection1	1202	2	1498.81	215.09	0.305092	705	0.470374	18400.6	1202	353	9196.03	3086.81	619630	siRmst_1(circ)
red	H	n4	3	20190426 n4 red	Selection1	1203	3	1771.76	306.354	0.291766	1050	0.592631	16969.8	1203	525.5	8722.43	2803.11	562682	siRmst_1(circ)
red	H	n4	4	20190426 n4 red	Selection1	1204	4	2002.42	297.402	0.307552	967	0.482916	16146.8	1204	484	8539.71	2854.13	572923	siRmst_1(circ)
red	H	n4	5	20190426 n4 red	Selection1	1205	5	1492.34	171.744	0.301835	569	0.38128	15854	1205	285	7682.43	2531.06	508072	siRmst_1(circ)
red	H	n4	6	20190426 n4 red	Selection1	1206	6	1897.56	317.832	0.294289	1080	0.569152	17929.9	1206	540.5	9244.17	3048.85	612010	siRmst_1(circ)
red	H	n4	7	20190426 n4 red	Selection1	1207	7	1647.3	255.985	0.308787	829	0.503248	17855.8	1207	415	8844.39	2974.93	597171	siRmst_1(circ)
red	H	n4	8	20190426 n4 red	Selection1	1208	8	1824.77	306.389	0.28742	1066	0.584183	15384	1208	533.5	7508.26	2423.53	486486	siRmst_1(circ)
red	I	n1	1	20190128 n1 red	Selection1	225	1	1129.38	139.517	0.282997	493	0.436522	13881.6	225	247	6028.24	1898.95	381186	siFoxn2(circ)
red	I	n1	2	20190128 n1 red	Selection1	226	2	1738.95	290.044	0.258737	1121	0.644641	14674.8	226	561	6931.47	2026.45	406779	siFoxn2(circ)
red	I	n1	3	20190128 n1 red	Selection1	227	3	1435.89	211.906	0.277728	763	0.531376	13955	227	382	6206.9	1909.3	383263	siFoxn2(circ)
red	I	n1	4	20190128 n1 red	Selection1	228	4	1253.28	172.088	0.290199	593	0.473158	14041.6	228	297	5950.55	1904.74	382348	siFoxn2(circ)
red	I	n1	5	20190128 n1 red	Selection1	229	5	1217.63	170.633	0.27433	622	0.510828	12811.9	229	311.5	5626.85	1662.65	333752	siFoxn2(circ)
red	I	n1	6	20190128 n1 red	Selection1	230	6	1053.6	131.178	0.284551	461	0.437548	15180	230	231	6338.91	2021.79	405843	siFoxn2(circ)
red	I	n1	7	20190128 n1 red	Selection1	231	7	1027.29	144.076	0.296452	486	0.473091	14848.4	231	243.5	7238.73	2415.68	484910	siFoxn2(circ)
red	I	n1	8	20190128 n1 red	Selection1	232	8	1358.77	211.697	0.284157	745	0.548291	16071	232	373	6901.77	2211.55	443935	siFoxn2(circ)
red	I	n2	1	20190401 n2 red	Selection1	553	1	2215.11	339.602	0.274537	1237	0.558437	13505.5	553	619	7194.74	2192.03	440016	siFoxn2(circ)
red	I	n2	2	20190401 n2 red	Selection1	554	2	1410.63	196.169	0.293228	669	0.474257	13840.2	554	335	6276.13	2017.85	405052	siFoxn2(circ)
red	I	n2	3	20190401 n2 red	Selection1	555	3	1700.45	266.346	0.297594	895	0.526332	14891	555	448	7787.61	2551.13	512100	siFoxn2(circ)
red	I	n2	4	20190401 n2 red	Selection1	556	4	1810.86	310.893	0.283661	1096	0.605237	12381.4	556	548.5	6076.82	1904.39	382277	siFoxn2(circ)
red	I	n2	5	20190401 n2 red	Selection1	557	5	950.05	132.722	0.313024	424	0.446292	14977.3	557	212.5	6622.68	2306.89	463074	siFoxn2(circ)
red	I	n2	6	20190401 n2 red	Selection1	558	6	1283	151.573	0.311238	487	0.37958	14827.4	558	244	7532.38	2673.43	536651	siFoxn2(circ)
red	I	n2	7	20190401 n2 red	Selection1	559	7	1205.33	137.45	0.297511	462	0.383297	15438.7	559	231.5	7452.44	2489.98	499826	siFoxn2(circ)
red	I	n2	8	20190401 n2 red	Selection1	560	8	1235.14	131.382	0.290027	453	0.366759	15482.3	560	227	7033.44	2258.76	453412	siFoxn2(circ)
red	I	n3	1	20190419 n3 red	Selection1	881	1	1706.02	215.892	0.313796	688	0.403278	13255.1	881	344.5	6731	2332.4	468195	siNf1x(circ)
red	I	n3	2	20190419 n3 red	Selection1	882	2	1796.25	290.159	0.312335	929	0.517188	14450.9	882	465	7335.16	2531.02	508064	siNf1x(circ)
red	I	n3	3	20190419 n3 red	Selection1	883	3	2044.3	315.317	0.32077	983	0.480849	15821.4	883	492	8102.93	2837.35	569554	siNf1x(circ)
red	I	n3	4	20190419 n3 red	Selection1	884	4	1594.55	274.153	0.316574	866	0.543101	18733.1	884	433.5	10057	3530.38	708670	siNf1x(circ)
red	I	n3	5	20190419 n3 red	Selection1	885	5	1315.53	187.93	0.306574	613	0.465971	18768.3	885	307	9300.61	3166.3	635586	siNf1x(circ)
red	I	n3	6	20190419 n3 red	Selection1	886	6	1344.76	166.409	0.300377	554	0.41197	20405.1	886	277.5	10579.5	3496.03	701776	siNf1x(circ)
red	I	n3	7	20190419 n3 red	Selection1	887	7	1381.79	162.657	0.300661	541	0.391522	18066.5	887	271	8645.39	2876.13	577339	siNf1x(circ)
red	I	n3	8	20190419 n3 red	Selection1	888	8	1762.81	247.087	0.32299	765	0.433965	17694.1	888	383	9036.67	3170.75	636479	siNf1x(circ)
red	I	n4	1	20190426 n4 red	Selection1	1209	1	1920.96	377.822	0.283863	1331	0.692882	15666.9	1209	666	8234.45	2589.25	519752	siNrxn1(circ)
red	I	n4	2	20190426 n4 red	Selection1	1210	2	1818.46	288.062	0.321139	897	0.493275	15653.4	1210	449	8555.31	2986.06	599406	siNrxn1(circ)
red	I	n4	3	20190426 n4 red	Selection1	1211	3	1451.39	183.252	0.312184	587	0.404441	17031.4	1211	294	7866.62	2663.3	534617	siNrxn1(circ)
red	I	n4	4	20190426 n4 red	Selection1	1212	4	1528.19	252.542	0.31178	810	0.53004	16156.4	1212	405.5	8266.93	2828.72	567822	siNrxn1(circ)
red	I	n4	5	20190426 n4 red	Selection1	1213	5	1381.18	203.781	0.297491	685	0.495954	14665.2	1213	343	7603.54	2476.91	497203	siNrxn1(circ)
red	I	n4	6	20190426 n4 red	Selection1	1214	6	1635.67	270.84	0.299271	905	0.55329	15043.4	1214	453	7251.6	2393.47	480453	siNrxn1(circ)
red	I	n4	7	20190426 n4 red	Selection1	1215	7	1299.59	157.158	0.294855	533	0.410129	15244.1	1215	267	7081.88	2253.56	452368	siNrxn1(circ)
red	I	n4	8	20190426 n4 red	Selection1	1216	8	1547.56	243.396	0.295383	824	0.53245	17033.9	1216	412.5	8393.31	2727.48	547500	siNrxn1(circ)
red	J	n1	1	20190128 n1 red	Selection1	233	1	790.909	81.112	0.298206	272	0.343908	19053.4	233	136.5	7807.66	2556.96	513270	GFP
red	J	n1	2	20190128 n1 red	Selection1	234	2	1106.91	194.59	0.273301	712	0.64323	15905.8	234	356.5	7192.35	2246.67	450985	GFP
red	J	n1	3	20190128 n1 red	Selection1	235	3	1411.97	219.698	0.300134	732	0.518426	12193.6	235	366.5	5366.3	1752.74	351835	GFP
red	J	n1	4	20190128 n1 red	Selection1	236	4	953.323	131.616	0.295767	445	0.466789	15673.7	236	223	7161.8	2405.75	482918	GFP
red	J	n1	5	20190128 n1 red	Selection1	237	5	1043.88	151.274	0.293167	516	0.494307	17364.8	237	258.5	8853.62	2898.55	581840	GFP
red	J	n1	6	20190128 n1 red	Selection1	238	6	1344.01	203.951	0.271211	752	0.559521	16333.1	238	376.5	7632.04	2286.5	458981	GFP
red	J	n1	7	20190128 n1 red	Selection1	239	7	1351.07	171.804	0.283973	605	0.447793	16451	239	303	7642.01	2421.98	486175	GFP
red	J	n1	8	20190128 n1 red	Selection1	240	8	1129.64	163.544	0.301742	542	0.479797	18981	240	271.5	8927.66	3058.02	613851	GFP
red	J	n2	1	20190401 n2 red	Selection1	561	1	1609.3	252.318	0.285105	885	0.549929	13390.1	561	443	6909.91	2199.27	441470	siRmst_1(circ)
red	J	n2	2	20190401 n2 red	Selection1	562	2	1768.63	276.718	0.308837	896	0.506606	12768.1	562	448.5	6257.62	2114.73	424499	siRmst_1(circ)
red	J	n2	3	20190401 n2 red	Selection1	563	3	1899.88	307.595	0.291559	1055	0.5553	12859.5	563	528	6519.23	2087	418934	siRmst_1(circ)
red	J	n2	4	20190401 n2 red	Selection1	564	4	1334.52	180.661	0.279661	646	0.484068	13884.5	564	323.5	6822.85	2177.43	437085	siRmst_1(circ)
red	J	n2	5	20190401 n2 red	Selection1	565	5	1306.49	149.894	0.312932	479	0.36663	16467.7	565	240	8001.61	2752.53	552528	siRmst_1(circ)
red	J	n2	6	20190401 n2 red	Selection1	566	6	1303.68	106.648	0.274866	388	0.297619	13747.1	566	194.5	6184.26	1871.18	375612	siRmst_1(circ)
red	J	n2	7	20190401 n2 red	Selection1	567	7	1470.61	228.077	0.290174	786	0.534471	13576.1	567	393.5	6462.23	2062.2	413954	siRmst_1(circ)
red	J	n2	8	20190401 n2 red	Selection1	568	8	1504.17	199.796	0.286241	698	0.464042	14602.6	568	349.5	7076.76	2244.46	450541	siRmst_1(circ)
red	J	n3	1	20190419 n3 red	Selection1	889	1	1551.81	186.33	0.30496	611	0.393734	16833	889	306	8654.93	2904.09	582952	GFP
red	J	n3	2	20190419 n3 red	Selection1	890	2	1391.23	168.541	0.296727	568	0.408272	18567.7	890	284.5	9408.16	3068.33	615921	GFP
red	J	n3	3	20190419 n3 red	Selection1	891	3	1396.65	145.61	0.300847	484	0.346543	17417.7	891	242.5	8621.93	2837.22	569528	GFP
red	J	n3	4	20190419 n3 red	Selection1	892	4	1217.77	107.674	0.296624	363	0.298086	19319.3	892	182	9353.51	3019.25	606069	GFP
red	J	n3	5	20190419 n3 red	Selection1	893	5	1025.72	154.243	0.298343	517	0.504035	18048.4	893	259	8649.26	2852.64	572623	GFP
red	J	n3	6	20190419 n3 red	Selection1	894	6	1548.19	217.361	0.292152	744	0.480561	17070.3	894	372.5	8381.26	2686.5	539274	GFP
red	J	n3	7	20190419 n3 red	Selection1	895	7	1561.12	150.343	0.301893	498	0.319002	17888	895	249.5	9135.2	3046.24	611487	GFP
red	J	n3	8	20190419 n3 red	Selection1	896	8	1241.05	180.706	0.318145	568	0.457677	16405.4	896	284.5	8264.83	2899.03	581936	GFP
red	J	n4	1	20190426 n4 red	Selection1	1217	1	1454.88	225.292	0.297219	758	0.521003	17711.4	1217	379.5	7989.92	2624.75	526879	siRERE_2(circ)
red	J	n4	2	20190426 n4 red	Selection1	1218	2	1740.44	333.654	0.28372	1176	0.675693	15565.8	1218	588.5	8296.11	2598.4	521590	siRERE_2(circ)
red	J	n4	3	20190426 n4 red	Selection1	1219	3	1571.87	226.921	0.27606	822	0.522946	16669.9	1219	411.5	8810.71	2680.76	538121	siRERE_2(circ)
red	J	n4	4	20190426 n4 red	Selection1	1220	4	1460.77	206.88	0.318767	649	0.444287	18421	1220	325	9456.83	3314.46	665327	siRERE_2(circ)
red	J	n4	5	20190426 n4 red	Selection1	1221	5	1717.68	237.054	0.299689	791	0.460505	16518.2	1221	396	8064.41	2651.42	532231	siRERE_2(circ)
red	J	n4	6	20190426 n4 red	Selection1	1222	6	1624.26	294.099	0.308604	953	0.586728	15341.1	1222	477	7550.31	2538.06	509477	siRERE_2(circ)
red	J	n4	7	20190426 n4 red	Selection1	1223	7	1957.07	328.284	0.291549	1126	0.57535	14806.2	1223	563.5	7610.88	2437.62	489316	siRERE_2(circ)
red	J	n4	8	20190426 n4 red	Selection1	1224	8	1067.42	160.441	0.286501	560	0.524628	16032.2	1224	280.5	7165.37	2255.06	452668	siRERE_2(circ)
yellow	A	n1	1	20190128 n1 yellow	Selection1	241	1	1598.43	249.518	0.294243	848	0.530521	15810.2	241	424.5	7824.93	2600.78	522068	siControl#2
yellow	A	n1	2	20190128 n1 yellow	Selection1	242	2	855.128	149.959	0.291749	514	0.601079	13804.4	242	257.5	6409.32	2103.29	422203	siControl#2
yellow	A	n1	3	20190128 n1 yellow	Selection1	243	3	1327.82	159.559	0.284419	561	0.422496	18154.5	243	281	8858.78	2819.67	566005	siControl#2
yellow	A	n1	4	20190128 n1 yellow	Selection1	244	4	1570.65	226.976	0.290251	782	0.497882	17278.5	244	391.5	8370.75	2710.33	544058	siControl#2
yellow	A	n1	5	20190128 n1 yellow	Selection1	245	5	2168.41	280.031	0.278085	1007	0.464395	14610.5	245	504	6950.88	2124.07	426374	siControl#2
yellow	A	n1	6	20190128 n1 yellow	Selection1	246	6	2134.42	355.335	0.285639	1244	0.582827	13410.1	246	622.5	6396.69	2002.54	401979	siControl#2
yellow	A	n1	7	20190128 n1 yellow	Selection1	247	7	1431.75	197.534	0.284222	695	0.48542	15405.4	247	348	6966.32	2204.78	442575	siControl#2
yellow	A	n1	8	20190128 n1 yellow	Selection1	248	8	1350.42	198.227	0.298984	663	0.490959	18050.1	248	332	8975.24	3069.73	616202	siControl#2
yellow	A	n2	1	20190401 n2 yellow	Selection1	569	1	1027.92	176.805	0.285631	619	0.602185	14899	569	310	6981.77	2224.29	446492	siSlc8a1(circ)
yellow	A	n2	2	20190401 n2 yellow	Selection1	570	2	1336.63	242.076	0.292715	827	0.618721	18175.2	570	414	9072.93	2982.81	598754	siSlc8a1(circ)
yellow	A	n2	3	20190401 n2 yellow	Selection1	571	3	1291.42	197.201	0.27389	720	0.557526	14618	571	360.5	7533.08	2271.33	455934	siSlc8a1(circ)
yellow	A	n2	4	20190401 n2 yellow	Selection1	572	4	1572.13	227.679	0.272017	837	0.532399	15754.3	572	419	8577.03	2667	535360	siSlc8a1(circ)
yellow	A	n2	5	20190401 n2 yellow	Selection1	573	5	1182.51	179.057	0.310863	576	0.487099	15516.9	573	288.5	7154.42	2404.11	482589	siSlc8a1(circ)
yellow	A	n2	6	20190401 n2 yellow	Selection1	574	6	1340.53	179.391	0.303538	591	0.440872	15037.9	574	296	7782.06	2622.2	526366	siSlc8a1(circ)
yellow	A	n2	7	20190401 n2 yellow	Selection1	575	7	1648.04	328.134	0.287585	1141	0.692337	16285.6	575	571	8550.63	2701.38	542262	siSlc8a1(circ)
yellow	A	n2	8	20190401 n2 yellow	Selection1	576	8	1267.46	229.945	0.311157	739	0.583054	16958.8	576	370	8763.81	3064.68	615187	siSlc8a1(circ)
yellow	A	n3	1	20190419 n3 yellow	Selection1	897	1	1347.46	156.395	0.292875	534	0.396301	18397	897	267.5	8596.31	2790.79	560208	siControl#2
yellow	A	n3	2	20190419 n3 yellow	Selection1	898	2	1417.87	177.657	0.317245	560	0.394958	14433.8	898	280.5	6878.33	2351.91	472110	siControl#2
yellow	A	n3	3	20190419 n3 yellow	Selection1	899	3	1482.66	229.273	0.295074	777	0.524059	14478	899	389	6952.02	2239.26	449497	siControl#2
yellow	A	n3	4	20190419 n3 yellow	Selection1	900	4	1139.2	157.088	0.332813	472	0.414326	19745.4	900	236.5	9507.61	3448.48	692231	siControl#2
yellow	A	n3	5	20190419 n3 yellow	Selection1	901	5	1441.15	150.881	0.290714	519	0.360129	15290.2	901	260	7343.95	2375.18	476782	siControl#2
yellow	A	n3	6	20190419 n3 yellow	Selection1	902	6	1494.44	190.884	0.286182	667	0.446321	16685.6	902	334	8120.86	2561.53	514188	siControl#2
yellow	A	n3	7	20190419 n3 yellow	Selection1	903	7	1753.47	245.692	0.292491	840	0.479051	16261.5	903	420.5	8473.01	2727.97	547599	siControl#2
yellow	A	n3	8	20190419 n3 yellow	Selection1	904	8	1544.82	192	0.314753	610	0.394867	15840.7	904	305.5	7884.84	2739.27	549867	siControl#2
yellow	A	n4	1	20190426 n4 yellow	Selection1	1225	1	1575.67	173.637	0.291827	595	0.377617	18887.9	1225	298	9246.29	2901.61	582455	siControl_Pool
yellow	A	n4	2	20190426 n4 yellow	Selection1	1226	2	1496.89	199.901	0.298805	669	0.446926	19006.9	1226	335	9395.12	3073.1	616878	siControl_Pool
yellow	A	n4	3	20190426 n4 yellow	Selection1	1227	3	1492.63	177.911	0.301545	590	0.395276	17608.5	1227	295.5	8917.09	2944.2	591003	siControl_Pool
yellow	A	n4	4	20190426 n4 yellow	Selection1	1228	4	1808.51	216.734	0.304401	712	0.393695	16705.8	1228	356.5	8310.46	2777.36	557512	siControl_Pool
yellow	A	n4	5	20190426 n4 yellow	Selection1	1229	5	1300.75	197.798	0.287498	688	0.528927	18081.3	1229	344.5	8678.04	2763.47	554724	siControl_Pool
yellow	A	n4	6	20190426 n4 yellow	Selection1	1230	6	1188.36	168.013	0.288186	583	0.49059	18219.1	1230	292	9283.97	2968.45	595870	siControl_Pool
yellow	A	n4	7	20190426 n4 yellow	Selection1	1231	7	1548.48	242.464	0.310057	782	0.505011	16108.7	1231	391.5	8339.09	2809.63	563990	siControl_Pool
yellow	A	n4	8	20190426 n4 yellow	Selection1	1232	8	1266.88	168.262	0.314508	535	0.422297	15920.5	1232	268	8052.26	2762.29	554487	siControl_Pool
yellow	B	n1	1	20190128 n1 yellow	Selection1	249	1	1244.85	218.985	0.317831	689	0.553482	13174.1	249	345	6902.24	2508.48	503539	siMef2(lin)
yellow	B	n1	2	20190128 n1 yellow	Selection1	250	2	1394.33	170.673	0.303149	563	0.403779	14844.1	250	282	7115.54	2430.73	487933	siMef2(lin)
yellow	B	n1	3	20190128 n1 yellow	Selection1	251	3	1196.14	156.51	0.29364	533	0.445602	14447	251	267	6420.66	2073.21	416165	siMef2(lin)
yellow	B	n1	4	20190128 n1 yellow	Selection1	252	4	1183.16	154.353	0.290137	532	0.449644	11877.7	252	266.5	5433.85	1770.16	355333	siMef2(lin)
yellow	B	n1	5	20190128 n1 yellow	Selection1	253	5	1552.35	265.759	0.269806	985	0.634521	13764.7	253	493	6223.48	1859.59	373285	siMef2(lin)
yellow	B	n1	6	20190128 n1 yellow	Selection1	254	6	1176.27	180.741	0.313786	576	0.489684	18353.9	254	288.5	8400.04	2956.6	593493	siMef2(lin)
yellow	B	n1	7	20190128 n1 yellow	Selection1	255	7	1034.63	143.637	0.297386	483	0.466834	18197.3	255	242	8196.62	2724.37	546876	siMef2(lin)
yellow	B	n1	8	20190128 n1 yellow	Selection1	256	8	1340.8	200.015	0.285328	701	0.522821	16503.9	256	351	7405.58	2382.75	478300	siMef2(lin)
yellow	B	n2	1	20190401 n2 yellow	Selection1	577	1	1121.04	149.64	0.293989	509	0.454042	17845.6	577	255	8753.44	2928.92	587937	siMef2(lin)
yellow	B	n2	2	20190401 n2 yellow	Selection1	578	2	1090.69	157.636	0.299688	526	0.482264	16309.7	578	263.5	7448.08	2474.79	496777	siMef2(lin)
yellow	B	n2	3	20190401 n2 yellow	Selection1	579	3	1348.72	163.21	0.27616	591	0.438193	15267.4	579	296	7474.11	2335.69	468853	siMef2(lin)
yellow	B	n2	4	20190401 n2 yellow	Selection1	580	4	1134.12	158.762	0.297307	534	0.47085	17632.7	580	267.5	8722.81	2912.05	584550	siMef2(lin)
yellow	B	n2	5	20190401 n2 yellow	Selection1	581	5	1263.06	223.09	0.29354	760	0.601713	15937.6	581	380.5	8415.45	2731.42	548291	siMef2(lin)
yellow	B	n2	6	20190401 n2 yellow	Selection1	582	6	1437.8	230.02	0.275473	835	0.580747	14461.9	582	418	7430.06	2340.71	469861	siMef2(lin)
yellow	B	n2	7	20190401 n2 yellow	Selection1	583	7	1043.7	129.654	0.304351	426	0.408165	18060.3	583	213.5	9511.11	3277.74	657957	siMef2(lin)
yellow	B	n2	8	20190401 n2 yellow	Selection1	584	8	1091.9	153.098	0.290508	527	0.482646	15931.2	584	264	7672.72	2520.38	505928	siMef2(lin)
yellow	B	n3	1	20190419 n3 yellow	Selection1	905	1	882.861	77.1715	0.294548	262	0.296762	18619.5	905	131.5	8229.44	2748.75	551770	siRem2(lin)
yellow	B	n3	2	20190419 n3 yellow	Selection1	906	2	1484.92	184.936	0.296371	624	0.420223	18344.3	906	312.5	8870.94	2868.99	575906	siRem2(lin)
yellow	B	n3	3	20190419 n3 yellow	Selection1	907	3	1517.25	223.673	0.284934	785	0.517385	17662.4	907	393	9303.23	2934.7	589097	siRem2(lin)
yellow	B	n3	4	20190419 n3 yellow	Selection1	908	4	1576.52	254.829	0.295968	861	0.546139	18391.8	908	431	10007.1	3329.39	668325	siRem2(lin)
yellow	B	n3	5	20190419 n3 yellow	Selection1	909	5	1433.58	145.769	0.31689	460	0.320875	16095.9	909	230.5	7983.56	2728.82	547769	siRem2(lin)
yellow	B	n3	6	20190419 n3 yellow	Selection1	910	6	1888.63	295.001	0.309875	952	0.504069	16026.9	910	476.5	8917.82	3124.54	627204	siRem2(lin)
yellow	B	n3	7	20190419 n3 yellow	Selection1	911	7	1385.82	167.739	0.286244	586	0.422853	17843	911	293.5	8723.93	2789.25	559899	siRem2(lin)
yellow	B	n3	8	20190419 n3 yellow	Selection1	912	8	1786.6	255.486	0.292989	872	0.488079	14560.8	912	436.5	7309.7	2370.4	475822	siRem2(lin)
yellow	B	n4	1	20190426 n4 yellow	Selection1	1233	1	1444.52	233.955	0.276543	846	0.585661	14536.8	1233	423.5	7838.05	2397.73	481309	siNrcam(circ)
yellow	B	n4	2	20190426 n4 yellow	Selection1	1234	2	1359.35	205.146	0.310358	661	0.486263	17976.7	1234	331	9786.44	3458.34	694210	siNrcam(circ)
yellow	B	n4	3	20190426 n4 yellow	Selection1	1235	3	1287.84	185.967	0.285225	652	0.506275	15993.2	1235	326.5	8249.88	2658.62	533678	siNrcam(circ)
yellow	B	n4	4	20190426 n4 yellow	Selection1	1236	4	1220.18	153.018	0.329071	465	0.381092	19975.3	1236	233	10564.7	3793.88	761564	siNrcam(circ)
yellow	B	n4	5	20190426 n4 yellow	Selection1	1237	5	1959.85	263.811	0.293776	898	0.458198	15570.3	1237	449.5	8245.91	2714.1	544814	siNrcam(circ)
yellow	B	n4	6	20190426 n4 yellow	Selection1	1238	6	1412.58	181.508	0.305569	594	0.420507	14800.8	1238	297.5	7333.05	2400.29	481821	siNrcam(circ)
yellow	B	n4	7	20190426 n4 yellow	Selection1	1239	7	1485.61	175.226	0.293511	597	0.401855	15148.2	1239	299	7474.4	2419.55	485687	siNrcam(circ)
yellow	B	n4	8	20190426 n4 yellow	Selection1	1240	8	1525.67	244.855	0.290113	844	0.553198	16584.7	1240	422.5	8692.46	2758.83	553793	siNrcam(circ)
yellow	C	n1	1	20190128 n1 yellow	Selection1	257	1	1375.21	213.237	0.283559	752	0.546825	17470.5	257	376.5	8574.57	2740.57	550127	siRem2(lin)
yellow	C	n1	2	20190128 n1 yellow	Selection1	258	2	1307	190.166	0.286827	663	0.507269	13216.1	258	332	6413	2026.12	406712	siRem2(lin)
yellow	C	n1	3	20190128 n1 yellow	Selection1	259	3	1422.8	226.563	0.280053	809	0.568598	14596.9	259	405	6886.96	2144.22	430419	siRem2(lin)
yellow	C	n1	4	20190128 n1 yellow	Selection1	260	4	1430.62	200.259	0.266302	752	0.525645	14050.7	260	376.5	7150.25	2145.16	430609	siRem2(lin)
yellow	C	n1	5	20190128 n1 yellow	Selection1	261	5	1661.69	237.886	0.290105	820	0.493475	17044.2	261	410.5	9405.69	3071.57	616571	siRem2(lin)
yellow	C	n1	6	20190128 n1 yellow	Selection1	262	6	1541.4	222.164	0.276323	804	0.521603	15360.6	262	402.5	7432.21	2266.84	455034	siRem2(lin)
yellow	C	n1	7	20190128 n1 yellow	Selection1	263	7	1159.52	167.52	0.306812	546	0.470885	16626.4	263	273.5	8060.12	2778.22	557686	siRem2(lin)
yellow	C	n1	8	20190128 n1 yellow	Selection1	264	8	1448.81	239.002	0.274399	871	0.601182	16369.3	264	436	8284.7	2593.44	520594	siRem2(lin)
yellow	C	n2	1	20190401 n2 yellow	Selection1	585	1	1014.6	159.155	0.29096	547	0.53913	17086.3	585	274	8236.32	2709.18	543826	siControl#2
yellow	C	n2	2	20190401 n2 yellow	Selection1	586	2	1182.9	140.2	0.277624	505	0.426915	16990.5	586	253	8386.43	2611.48	524214	siControl#2
yellow	C	n2	3	20190401 n2 yellow	Selection1	587	3	1190.65	172.576	0.270072	639	0.536681	17522.4	587	320	8079.59	2433.8	488548	siControl#2
yellow	C	n2	4	20190401 n2 yellow	Selection1	588	4	966.33	131.253	0.30035	437	0.452227	17206.4	588	219	7503.9	2523.44	506543	siControl#2
yellow	C	n2	5	20190401 n2 yellow	Selection1	589	5	1536.28	212.25	0.296853	715	0.46541	15320	589	358	7060.02	2277.21	457115	siControl#2
yellow	C	n2	6	20190401 n2 yellow	Selection1	590	6	1116.25	160.266	0.273026	587	0.525866	14756.3	590	294	6252.88	1887.32	378850	siControl#2
yellow	C	n2	7	20190401 n2 yellow	Selection1	591	7	986.192	149.376	0.278687	536	0.543505	15991.7	591	268.5	7748.27	2390.21	479799	siControl#2
yellow	C	n2	8	20190401 n2 yellow	Selection1	592	8	1322.58	230.458	0.284166	811	0.613197	15457.9	592	406	7235.17	2266.6	454986	siControl#2
yellow	C	n3	1	20190419 n3 yellow	Selection1	913	1	1614.98	201.495	0.313855	642	0.397529	16227.5	913	321.5	7545.89	2590.09	519920	siWhsc1(circ)
yellow	C	n3	2	20190419 n3 yellow	Selection1	914	2	1540.03	229.407	0.313827	731	0.474665	15838.8	914	366	7785.23	2705.81	543150	siWhsc1(circ)
yellow	C	n3	3	20190419 n3 yellow	Selection1	915	3	1133.14	121.289	0.310998	390	0.344176	18023.5	915	195.5	8535.49	2897.67	581662	siWhsc1(circ)
yellow	C	n3	4	20190419 n3 yellow	Selection1	916	4	1260.22	215.194	0.323601	665	0.527684	18796.3	916	333	9688.04	3430.95	688711	siWhsc1(circ)
yellow	C	n3	5	20190419 n3 yellow	Selection1	917	5	1485.38	202.441	0.320318	632	0.425481	14869.5	917	316.5	7297.02	2573.6	516610	siWhsc1(circ)
yellow	C	n3	6	20190419 n3 yellow	Selection1	918	6	1569.9	209.446	0.31543	664	0.422956	15416.7	918	332.5	7745.71	2642.41	530424	siWhsc1(circ)
yellow	C	n3	7	20190419 n3 yellow	Selection1	919	7	1696.02	256.961	0.283309	907	0.53478	14763.4	919	454	7823.07	2491.87	500206	siWhsc1(circ)
yellow	C	n3	8	20190419 n3 yellow	Selection1	920	8	1535.39	174.708	0.30437	574	0.373845	14848.8	920	287.5	7092.46	2366.57	475054	siWhsc1(circ)
yellow	C	n4	1	20190426 n4 yellow	Selection1	1241	1	1802.78	352.101	0.301199	1169	0.648442	16055.4	1241	585	8517.56	2812.87	564640	siMkln1(circ)
yellow	C	n4	2	20190426 n4 yellow	Selection1	1242	2	1351.89	191.596	0.295217	649	0.480067	15159.5	1242	325	7633.54	2498.07	501449	siMkln1(circ)
yellow	C	n4	3	20190426 n4 yellow	Selection1	1243	3	1357.04	196.354	0.273473	718	0.529093	14405.7	1243	359.5	6741.53	2001.3	401731	siMkln1(circ)
yellow	C	n4	4	20190426 n4 yellow	Selection1	1244	4	1169.23	176.342	0.314335	561	0.479803	16283.2	1244	281	7863.56	2693.02	540582	siMkln1(circ)
yellow	C	n4	5	20190426 n4 yellow	Selection1	1245	5	1364.1	143.553	0.321867	446	0.326956	16887.9	1245	223.5	8279.43	2959.72	594119	siMkln1(circ)
yellow	C	n4	6	20190426 n4 yellow	Selection1	1246	6	1774.23	295.609	0.305066	969	0.546153	14394	1246	485	7600.08	2543.26	510520	siMkln1(circ)
yellow	C	n4	7	20190426 n4 yellow	Selection1	1247	7	1453.16	140.813	0.320758	439	0.302101	19659.1	1247	220	10005.3	3502.66	703105	siMkln1(circ)
yellow	C	n4	8	20190426 n4 yellow	Selection1	1248	8	1849.91	320.293	0.314013	1020	0.551377	16576.3	1248	510.5	9005.25	3138.93	630092	siMkln1(circ)
yellow	D	n1	1	20190128 n1 yellow	Selection1	265	1	1657.34	271.463	0.278996	973	0.587087	13216.3	265	487	6141.99	1862.87	373942	siAnkrd12(circ)
yellow	D	n1	2	20190128 n1 yellow	Selection1	266	2	1266.43	231.056	0.262862	879	0.694076	15214.8	266	440	6756.35	2012.07	403893	siAnkrd12(circ)
yellow	D	n1	3	20190128 n1 yellow	Selection1	267	3	1952.86	354.428	0.281515	1259	0.644695	14802	267	630	7385.74	2330.33	467778	siAnkrd12(circ)
yellow	D	n1	4	20190128 n1 yellow	Selection1	268	4	1701.98	286.288	0.269829	1061	0.623393	15193.5	268	531	7145.48	2138.74	429319	siAnkrd12(circ)
yellow	D	n1	5	20190128 n1 yellow	Selection1	269	5	1431.42	250.933	0.280372	895	0.625255	12912.1	269	448	5805.19	1806.45	362617	siAnkrd12(circ)
yellow	D	n1	6	20190128 n1 yellow	Selection1	270	6	1324.92	217.561	0.280723	775	0.58494	19460.4	270	388	9256.07	2943.08	590778	siAnkrd12(circ)
yellow	D	n1	7	20190128 n1 yellow	Selection1	271	7	1340.41	215.458	0.279453	771	0.575199	16092.9	271	386	7031.3	2199.09	441433	siAnkrd12(circ)
yellow	D	n1	8	20190128 n1 yellow	Selection1	272	8	1537.27	205.42	0.268875	764	0.496984	17045	272	382.5	8375.42	2555.28	512934	siAnkrd12(circ)
yellow	D	n2	1	20190401 n2 yellow	Selection1	593	1	1033.51	173.647	0.305179	569	0.550549	12948.9	593	285	6763.04	2323.32	466371	siRem2(lin)
yellow	D	n2	2	20190401 n2 yellow	Selection1	594	2	1180.45	194.047	0.315524	615	0.520986	15856.9	594	308	8031.68	2785.05	559056	siRem2(lin)
yellow	D	n2	3	20190401 n2 yellow	Selection1	595	3	994.192	133.878	0.305658	438	0.440559	15939.7	595	219.5	8336.76	2877.1	577533	siRem2(lin)
yellow	D	n2	4	20190401 n2 yellow	Selection1	596	4	988.648	178.081	0.279562	637	0.644314	15942	596	319	7769.17	2535.79	509020	siRem2(lin)
yellow	D	n2	5	20190401 n2 yellow	Selection1	597	5	1240.34	177.398	0.309596	573	0.461971	15002.7	597	287	7554.57	2593.01	520508	siRem2(lin)
yellow	D	n2	6	20190401 n2 yellow	Selection1	598	6	1285.25	215.668	0.299538	720	0.560201	15997.3	598	360.5	7832.82	2630.62	528058	siRem2(lin)
yellow	D	n2	7	20190401 n2 yellow	Selection1	599	7	1207.31	181.11	0.309589	585	0.484547	16701.8	599	293	7950.35	2774.47	556932	siRem2(lin)
yellow	D	n2	8	20190401 n2 yellow	Selection1	600	8	1218.89	178.111	0.314683	566	0.464358	15927.3	600	283.5	8214.46	2835.05	569093	siRem2(lin)
yellow	D	n3	1	20190419 n3 yellow	Selection1	921	1	1379.77	197.848	0.305793	647	0.46892	17104.3	921	324	8967.71	3040.05	610243	siNrcam(circ)
yellow	D	n3	2	20190419 n3 yellow	Selection1	922	2	1655.2	295.026	0.301355	979	0.591468	13446.6	922	490	7285.65	2420.9	485958	siNrcam(circ)
yellow	D	n3	3	20190419 n3 yellow	Selection1	923	3	1398.79	206.701	0.303971	680	0.486134	15872	923	340.5	8183.95	2730.15	548036	siNrcam(circ)
yellow	D	n3	4	20190419 n3 yellow	Selection1	924	4	1114.3	163.34	0.308188	530	0.475637	15650.7	924	265.5	8235.11	2793.67	560787	siNrcam(circ)
yellow	D	n3	5	20190419 n3 yellow	Selection1	925	5	1820.47	288.037	0.310384	928	0.509758	14671.3	925	464.5	7783.95	2612.99	524518	siNrcam(circ)
yellow	D	n3	6	20190419 n3 yellow	Selection1	926	6	1303.06	223.325	0.290032	770	0.590916	16636.7	926	385.5	9195.53	2976.27	597441	siNrcam(circ)
yellow	D	n3	7	20190419 n3 yellow	Selection1	927	7	1032.06	147.379	0.297134	496	0.480593	17477	927	248.5	8150.74	2716.4	545275	siNrcam(circ)
yellow	D	n3	8	20190419 n3 yellow	Selection1	928	8	1382.5	218.667	0.299134	731	0.528752	17001.3	928	366	8273.37	2768.61	555756	siNrcam(circ)
yellow	D	n4	1	20190426 n4 yellow	Selection1	1249	1	1057.63	138.805	0.339377	409	0.386714	17901.7	1249	205	8815.34	3311.25	664684	siMef2(lin)
yellow	D	n4	2	20190426 n4 yellow	Selection1	1250	2	2319.57	379.421	0.276345	1373	0.591921	11343.2	1250	687	5763.33	1743.16	349913	siMef2(lin)
yellow	D	n4	3	20190426 n4 yellow	Selection1	1251	3	1859.81	278.98	0.286427	974	0.52371	12669	1251	487.5	6627.49	2120.48	425653	siMef2(lin)
yellow	D	n4	4	20190426 n4 yellow	Selection1	1252	4	1134.88	125.808	0.300257	419	0.369203	15045.6	1252	210	6899.67	2300.37	461765	siMef2(lin)
yellow	D	n4	5	20190426 n4 yellow	Selection1	1253	5	1598.67	215.065	0.30037	716	0.447872	12871.8	1253	358.5	5876.66	1915.67	384542	siMef2(lin)
yellow	D	n4	6	20190426 n4 yellow	Selection1	1254	6	1705.27	234.902	0.290361	809	0.474412	13811	1254	405	6606.41	2146.3	430838	siMef2(lin)
yellow	D	n4	7	20190426 n4 yellow	Selection1	1255	7	2065.4	299.31	0.318415	940	0.455117	13115.6	1255	470.5	6985.86	2440.59	489911	siMef2(lin)
yellow	D	n4	8	20190426 n4 yellow	Selection1	1256	8	1800.23	250.026	0.311754	802	0.445498	14707.2	1256	401.5	7509.5	2588.33	519568	siMef2(lin)
yellow	E	n1	1	20190128 n1 yellow	Selection1	273	1	1186.34	185.264	0.30272	612	0.515874	17308.4	273	306.5	8040.02	2677.43	537454	siWhsc1(circ)
yellow	E	n1	2	20190128 n1 yellow	Selection1	274	2	1279.81	152.819	0.278358	549	0.428971	17556.7	274	275	7819.71	2512.2	504286	siWhsc1(circ)
yellow	E	n1	3	20190128 n1 yellow	Selection1	275	3	1115.2	140.374	0.290029	484	0.434002	15193.4	275	242.5	6917.45	2270.67	455802	siWhsc1(circ)
yellow	E	n1	4	20190128 n1 yellow	Selection1	276	4	1015.21	153.85	0.288649	533	0.525014	16676.3	276	267	8379.89	2696.57	541296	siWhsc1(circ)
yellow	E	n1	5	20190128 n1 yellow	Selection1	277	5	1141.18	157.556	0.285946	551	0.482835	17564.1	277	276	8526.92	2781.42	558329	siWhsc1(circ)
yellow	E	n1	6	20190128 n1 yellow	Selection1	278	6	1484.66	195.557	0.280167	698	0.470141	15147.1	278	349.5	7517.88	2335.53	468822	siWhsc1(circ)
yellow	E	n1	7	20190128 n1 yellow	Selection1	279	7	885.636	133.27	0.260803	511	0.576986	14407.8	279	256	6419.57	1905.01	382401	siWhsc1(circ)
yellow	E	n1	8	20190128 n1 yellow	Selection1	280	8	1357.21	176.247	0.301278	585	0.431032	18993.1	280	293	9444.21	3166.56	635638	siWhsc1(circ)
yellow	E	n2	1	20190401 n2 yellow	Selection1	601	1	1503.04	187.491	0.28581	656	0.436448	15091.6	601	328.5	7227.84	2270.32	455732	siControl_Pool
yellow	E	n2	2	20190401 n2 yellow	Selection1	602	2	1679.67	240.596	0.290224	829	0.49355	15023.3	602	415	7955.35	2560.98	514079	siControl_Pool
yellow	E	n2	3	20190401 n2 yellow	Selection1	603	3	1291.26	162.03	0.285767	567	0.439106	15418.1	603	284	7652.9	2497.27	501288	siControl_Pool
yellow	E	n2	4	20190401 n2 yellow	Selection1	604	4	2006.19	334.969	0.282436	1186	0.591169	13258	604	593.5	7000.47	2200.39	441694	siControl_Pool
yellow	E	n2	5	20190401 n2 yellow	Selection1	605	5	1419.88	180.676	0.257741	701	0.493703	16294.3	605	351	7296	2096.5	420840	siControl_Pool
yellow	E	n2	6	20190401 n2 yellow	Selection1	606	6	1666.54	275.707	0.278211	991	0.594644	15575.8	606	496	7923.04	2432.43	488274	siControl_Pool
yellow	E	n2	7	20190401 n2 yellow	Selection1	607	7	947.893	110.24	0.287083	384	0.405109	16384.8	607	192.5	7553.67	2369.2	475581	siControl_Pool
yellow	E	n2	8	20190401 n2 yellow	Selection1	608	8	1220	184.208	0.265048	695	0.569673	17153.5	608	348	8199.4	2434.08	488605	siControl_Pool
yellow	E	n3	1	20190419 n3 yellow	Selection1	929	1	1479.18	176.337	0.295868	596	0.402926	13068.6	929	298.5	6886.28	2286.28	458936	siMkln1(circ)
yellow	E	n3	2	20190419 n3 yellow	Selection1	930	2	923.836	116.203	0.307416	378	0.409164	20568.8	930	189.5	10148.7	3538.76	710353	siMkln1(circ)
yellow	E	n3	3	20190419 n3 yellow	Selection1	931	3	1299.17	202.227	0.286035	707	0.544193	17625.9	931	354	8958.69	2904.53	583040	siMkln1(circ)
yellow	E	n3	4	20190419 n3 yellow	Selection1	932	4	1035.7	132.862	0.302647	439	0.423866	14636.3	932	220	7055.9	2372.37	476217	siMkln1(circ)
yellow	E	n3	5	20190419 n3 yellow	Selection1	933	5	1258.14	205.595	0.306858	670	0.532533	16284.4	933	335.5	8139.81	2824.85	567045	siMkln1(circ)
yellow	E	n3	6	20190419 n3 yellow	Selection1	934	6	1797.19	263.612	0.302654	871	0.484645	14089.7	934	436	6744.65	2243.59	450367	siMkln1(circ)
yellow	E	n3	7	20190419 n3 yellow	Selection1	935	7	1369.38	178.37	0.291931	611	0.446186	15392.7	935	306	7472.54	2396.12	480985	siMkln1(circ)
yellow	E	n3	8	20190419 n3 yellow	Selection1	936	8	1426.84	194.102	0.287985	674	0.472372	15647.5	936	337.5	7332.63	2353.22	472373	siMkln1(circ)
yellow	E	n4	1	20190426 n4 yellow	Selection1	1257	1	1716.76	257.071	0.278818	922	0.537059	13063.2	1257	461.5	6319.27	1929.62	387342	siControl#1
yellow	E	n4	2	20190426 n4 yellow	Selection1	1258	2	1999.95	316.647	0.290768	1089	0.544513	15689.1	1258	545	7876.29	2532.57	508375	siControl#1
yellow	E	n4	3	20190426 n4 yellow	Selection1	1259	3	1843.16	355.1	0.284764	1247	0.676554	16949.7	1259	624	9146.54	2916.36	585414	siControl#1
yellow	E	n4	4	20190426 n4 yellow	Selection1	1260	4	1620.21	235.485	0.295464	797	0.491911	17110.6	1260	399	9121.9	2962.88	594753	siControl#1
yellow	E	n4	5	20190426 n4 yellow	Selection1	1261	5	2134.89	374.649	0.295697	1267	0.593473	16142.9	1261	634	8912.95	2924.16	586981	siControl#1
yellow	E	n4	6	20190426 n4 yellow	Selection1	1262	6	2008.71	282.607	0.304533	928	0.461989	15505.8	1262	464.5	7994.13	2679.29	537826	siControl#1
yellow	E	n4	7	20190426 n4 yellow	Selection1	1263	7	1700.52	215.867	0.304897	708	0.416344	14521.8	1263	354.5	6872.93	2284.89	458658	siControl#1
yellow	E	n4	8	20190426 n4 yellow	Selection1	1264	8	1964.79	252.587	0.27941	904	0.460101	14389.9	1264	452.5	7089.52	2181.62	437927	siControl#1
yellow	F	n1	1	20190128 n1 yellow	Selection1	281	1	1360.58	231.495	0.300642	770	0.565935	13234	281	385.5	6326.47	2120.92	425742	siControl_Pool
yellow	F	n1	2	20190128 n1 yellow	Selection1	282	2	1772.31	241.508	0.298896	808	0.455901	14581.1	282	404.5	7046.35	2335.26	468768	siControl_Pool
yellow	F	n1	3	20190128 n1 yellow	Selection1	283	3	1161.23	157.312	0.287066	548	0.471914	16343.1	283	274.5	6915.76	2193.09	440230	siControl_Pool
yellow	F	n1	4	20190128 n1 yellow	Selection1	284	4	1603.83	260.094	0.30744	846	0.527488	13356.4	284	423.5	6630.34	2239.48	449542	siControl_Pool
yellow	F	n1	5	20190128 n1 yellow	Selection1	285	5	1449.66	191.282	0.285923	669	0.461486	15006.4	285	335	7503.64	2410.5	483871	siControl_Pool
yellow	F	n1	6	20190128 n1 yellow	Selection1	286	6	1120.65	157.646	0.300278	525	0.468479	12922.9	286	263	5397.42	1771.4	355581	siControl_Pool
yellow	F	n1	7	20190128 n1 yellow	Selection1	287	7	1491.83	200.593	0.293694	683	0.457827	15035.4	287	342	6937.62	2270.9	455849	siControl_Pool
yellow	F	n1	8	20190128 n1 yellow	Selection1	288	8	1468.52	201.664	0.277392	727	0.495056	12654.7	288	364	5648.4	1760.19	353331	siControl_Pool
yellow	F	n2	1	20190401 n2 yellow	Selection1	609	1	1423.43	198.172	0.290575	682	0.479124	14893.8	609	341.5	7563.76	2435.93	488975	siControl#1
yellow	F	n2	2	20190401 n2 yellow	Selection1	610	2	1368.27	224.968	0.285131	789	0.576641	15194.9	610	395	7981.15	2568.15	515517	siControl#1
yellow	F	n2	3	20190401 n2 yellow	Selection1	611	3	1038.92	156.017	0.271806	574	0.552498	15291.1	611	287.5	6959.27	2119.09	425375	siControl#1
yellow	F	n2	4	20190401 n2 yellow	Selection1	612	4	1373.75	200.518	0.254465	788	0.573613	13879.3	612	394.5	7025.59	2021.16	405717	siControl#1
yellow	F	n2	5	20190401 n2 yellow	Selection1	613	5	1809.2	316.368	0.268336	1179	0.65167	13439.4	613	590	7007.13	2116.21	424796	siControl#1
yellow	F	n2	6	20190401 n2 yellow	Selection1	614	6	1299.49	197.783	0.277007	714	0.549448	14257.4	614	357.5	7003.61	2134.39	428446	siControl#1
yellow	F	n2	7	20190401 n2 yellow	Selection1	615	7	1130.96	185.18	0.280151	661	0.584459	15331.5	615	331	7967.74	2512.11	504267	siControl#1
yellow	F	n2	8	20190401 n2 yellow	Selection1	616	8	1526.24	226.622	0.279781	810	0.530715	15372.8	616	405.5	7714.21	2395.79	480919	siControl#1
yellow	F	n3	1	20190419 n3 yellow	Selection1	937	1	1636.71	268.987	0.302232	890	0.543775	17088.8	937	445.5	8557.97	2898.62	581855	siAnkrd12(circ)
yellow	F	n3	2	20190419 n3 yellow	Selection1	938	2	1583.07	236.91	0.290687	815	0.514823	16114	938	408	7873.74	2504.43	502727	siAnkrd12(circ)
yellow	F	n3	3	20190419 n3 yellow	Selection1	939	3	2000.83	272.021	0.277856	979	0.489296	16063.1	939	490	7712.28	2354.74	472679	siAnkrd12(circ)
yellow	F	n3	4	20190419 n3 yellow	Selection1	940	4	1649.2	203.448	0.302299	673	0.408078	18301.4	940	337	8931.69	2971.81	596546	siAnkrd12(circ)
yellow	F	n3	5	20190419 n3 yellow	Selection1	941	5	1371	168.003	0.325587	516	0.376368	18120.1	941	258.5	8626.94	3120.04	626300	siAnkrd12(circ)
yellow	F	n3	6	20190419 n3 yellow	Selection1	942	6	1820.76	324.752	0.28117	1155	0.63435	15688.3	942	578	8509.9	2629.35	527802	siAnkrd12(circ)
yellow	F	n3	7	20190419 n3 yellow	Selection1	943	7	1411.23	212.33	0.313634	677	0.479723	17621.5	943	339	8678.86	3004.49	603105	siAnkrd12(circ)
yellow	F	n3	8	20190419 n3 yellow	Selection1	944	8	1405.01	183.625	0.32215	570	0.405692	15536.1	944	285.5	8059.04	2902.32	582597	siAnkrd12(circ)
yellow	F	n4	1	20190426 n4 yellow	Selection1	1265	1	2321.58	397.629	0.300778	1322	0.569441	12563.2	1265	661.5	6359.02	2074.18	416360	siAnkrd12(circ)
yellow	F	n4	2	20190426 n4 yellow	Selection1	1266	2	2001.93	276.28	0.287492	961	0.480038	16061	1266	481	8243.69	2617.27	525376	siAnkrd12(circ)
yellow	F	n4	3	20190426 n4 yellow	Selection1	1267	3	1530.3	209.276	0.285896	732	0.478337	17406.6	1267	366.5	8542.28	2644.94	530931	siAnkrd12(circ)
yellow	F	n4	4	20190426 n4 yellow	Selection1	1268	4	2522.83	364.162	0.283174	1286	0.509746	14460.8	1268	643.5	7813.47	2410.04	483779	siAnkrd12(circ)
yellow	F	n4	5	20190426 n4 yellow	Selection1	1269	5	1598.18	241.02	0.297555	810	0.506827	13154.5	1269	405.5	6633.66	2160.38	433663	siAnkrd12(circ)
yellow	F	n4	6	20190426 n4 yellow	Selection1	1270	6	1428.43	186.764	0.298822	625	0.437543	14810	1270	313	6826.91	2264.97	454659	siAnkrd12(circ)
yellow	F	n4	7	20190426 n4 yellow	Selection1	1271	7	1917.54	297.283	0.298777	995	0.518895	12726.2	1271	498	6372.81	2071.07	415736	siAnkrd12(circ)
yellow	F	n4	8	20190426 n4 yellow	Selection1	1272	8	1600.94	270.725	0.296198	914	0.570913	17015.5	1272	457.5	9179.29	3047.75	611789	siAnkrd12(circ)
yellow	G	n1	1	20190128 n1 yellow	Selection1	289	1	1274.63	239.899	0.27766	864	0.677843	11500.6	289	432.5	5097.17	1572.72	315700	siMkln1(circ)
yellow	G	n1	2	20190128 n1 yellow	Selection1	290	2	1687.89	284.171	0.288206	986	0.584162	14051.6	290	493.5	6673.2	2153.68	432319	siMkln1(circ)
yellow	G	n1	3	20190128 n1 yellow	Selection1	291	3	1331.08	198.735	0.266401	746	0.560445	12830.6	291	373.5	5491.39	1644.55	330118	siMkln1(circ)
yellow	G	n1	4	20190128 n1 yellow	Selection1	292	4	1266.52	160.974	0.27564	584	0.461107	16215.7	292	292.5	7480.09	2338.62	469441	siMkln1(circ)
yellow	G	n1	5	20190128 n1 yellow	Selection1	293	5	1283.42	220.575	0.265433	831	0.647486	13547.2	293	416	6426.73	1885.14	378414	siMkln1(circ)
yellow	G	n1	6	20190128 n1 yellow	Selection1	294	6	1311.47	176.865	0.292339	605	0.461316	17215.3	294	303	7546.94	2439.35	489662	siMkln1(circ)
yellow	G	n1	7	20190128 n1 yellow	Selection1	295	7	1094.57	100.257	0.310392	323	0.295092	13373	295	162	6403	2161.58	433904	siMkln1(circ)
yellow	G	n1	8	20190128 n1 yellow	Selection1	296	8	1034.44	135.233	0.28773	470	0.454352	11512.2	296	235.5	5205.93	1628.98	326992	siMkln1(circ)
yellow	G	n2	1	20190401 n2 yellow	Selection1	617	1	1081.69	152.898	0.281063	544	0.502919	15577.4	617	272.5	6991.16	2227.2	447076	siWhsc1(circ)
yellow	G	n2	2	20190401 n2 yellow	Selection1	618	2	1701.28	262.197	0.292304	897	0.52725	14317	618	449	7564.74	2515.88	505024	siWhsc1(circ)
yellow	G	n2	3	20190401 n2 yellow	Selection1	619	3	1162.06	201.251	0.27797	724	0.623034	15274.7	619	362.5	7730.96	2461.32	494072	siWhsc1(circ)
yellow	G	n2	4	20190401 n2 yellow	Selection1	620	4	1386.45	163.016	0.304134	536	0.386599	16778.9	620	268.5	8096.24	2699.85	541953	siWhsc1(circ)
yellow	G	n2	5	20190401 n2 yellow	Selection1	621	5	1059.93	165.303	0.300005	551	0.519845	16183.3	621	276	8433.67	2786.66	559380	siWhsc1(circ)
yellow	G	n2	6	20190401 n2 yellow	Selection1	622	6	1570.4	208.903	0.297582	702	0.447021	14491.9	622	351.5	6947.72	2265.5	454765	siWhsc1(circ)
yellow	G	n2	7	20190401 n2 yellow	Selection1	623	7	1300.74	186.555	0.304331	613	0.47127	16458.5	623	307	8098.47	2711.12	544217	siWhsc1(circ)
yellow	G	n2	8	20190401 n2 yellow	Selection1	624	8	972.831	109.717	0.297336	369	0.379305	18139.9	624	185	8436.24	2795.52	561157	siWhsc1(circ)
yellow	G	n3	1	20190419 n3 yellow	Selection1	945	1	1939.85	295.499	0.277725	1064	0.548497	13475.8	945	532.5	6861.23	2090.4	419617	siControl#1
yellow	G	n3	2	20190419 n3 yellow	Selection1	946	2	1349.33	229.696	0.30667	749	0.555089	13416.3	946	375	6155.11	2070.64	415650	siControl#1
yellow	G	n3	3	20190419 n3 yellow	Selection1	947	3	1767.2	243.705	0.286374	851	0.481553	15790.6	947	426	7793.42	2486.1	499046	siControl#1
yellow	G	n3	4	20190419 n3 yellow	Selection1	948	4	1781.54	288.829	0.297149	972	0.545595	14247	948	486.5	7198.35	2344.51	470625	siControl#1
yellow	G	n3	5	20190419 n3 yellow	Selection1	949	5	1337.96	173.044	0.290831	595	0.444707	15840.6	949	298	7715.63	2452.6	492321	siControl#1
yellow	G	n3	6	20190419 n3 yellow	Selection1	950	6	1722.9	225.721	0.309206	730	0.423705	12479.4	950	365.5	5997.51	1984.88	398434	siControl#1
yellow	G	n3	7	20190419 n3 yellow	Selection1	951	7	1220.26	151.862	0.292042	520	0.42614	16924.5	951	260.5	7985.89	2613.53	524626	siControl#1
yellow	G	n3	8	20190419 n3 yellow	Selection1	952	8	1803.53	251.317	0.318526	789	0.437476	13747.2	952	395	7093.4	2499.3	501696	siControl#1
yellow	G	n4	1	20190426 n4 yellow	Selection1	1273	1	1779.64	232.974	0.299068	779	0.43773	16601.8	1273	390	8179	2705.11	543011	GFP
yellow	G	n4	2	20190426 n4 yellow	Selection1	1274	2	1500.61	256.682	0.284255	903	0.601755	15980.5	1274	452	7884.54	2508.27	503498	GFP
yellow	G	n4	3	20190426 n4 yellow	Selection1	1275	3	1386.83	184.821	0.292902	631	0.454995	17532.1	1275	316	8496.72	2741.66	550347	GFP
yellow	G	n4	4	20190426 n4 yellow	Selection1	1276	4	1527.79	228.017	0.284311	802	0.524942	18129.5	1276	401.5	8341.27	2621.74	526275	GFP
yellow	G	n4	5	20190426 n4 yellow	Selection1	1277	5	1538.34	267.482	0.278337	961	0.624698	16363.9	1277	481	8121.72	2508.2	503483	GFP
yellow	G	n4	6	20190426 n4 yellow	Selection1	1278	6	1321.78	199.472	0.277816	718	0.543207	15728.3	1278	359.5	7546.17	2307	463095	GFP
yellow	G	n4	7	20190426 n4 yellow	Selection1	1279	7	1152.79	149.117	0.292961	509	0.441538	18094.9	1279	255	8417.16	2704.32	542852	GFP
yellow	G	n4	8	20190426 n4 yellow	Selection1	1280	8	1744.71	319.885	0.292935	1092	0.625892	15089.4	1280	546.5	8087.67	2615.9	525102	GFP
yellow	H	n1	1	20190128 n1 yellow	Selection1	297	1	1365.28	211.503	0.28088	753	0.551536	13878	297	377	6301.61	1949.73	391378	siSlc8a1(circ)
yellow	H	n1	2	20190128 n1 yellow	Selection1	298	2	1253.64	172.586	0.295524	584	0.465842	17308	298	292.5	8770.08	2920.26	586198	siSlc8a1(circ)
yellow	H	n1	3	20190128 n1 yellow	Selection1	299	3	1086.36	167.515	0.301828	555	0.510879	17274.5	299	278	7588.45	2569.75	515837	siSlc8a1(circ)
yellow	H	n1	4	20190128 n1 yellow	Selection1	300	4	1261.23	207.388	0.279876	741	0.587521	19227.1	300	371	10624.9	3402.93	683086	siSlc8a1(circ)
yellow	H	n1	5	20190128 n1 yellow	Selection1	301	5	1259.2	197.056	0.308865	638	0.506669	11664.5	301	319.5	5741.82	2002.96	402064	siSlc8a1(circ)
yellow	H	n1	6	20190128 n1 yellow	Selection1	302	6	1372.5	245.867	0.288915	851	0.620038	18496.4	302	426	9023.21	2937.33	589625	siSlc8a1(circ)
yellow	H	n1	7	20190128 n1 yellow	Selection1	303	7	1153.89	179.396	0.307185	584	0.506114	16055.8	303	292.5	7465.71	2578.8	517655	siSlc8a1(circ)
yellow	H	n1	8	20190128 n1 yellow	Selection1	304	8	888.989	138.89	0.308644	450	0.506193	20404.9	304	225.5	9688.59	3367.22	675919	siSlc8a1(circ)
yellow	H	n2	1	20190401 n2 yellow	Selection1	625	1	1230.89	179.655	0.289299	621	0.504514	17858	625	311	8901.01	2859.2	573941	siNrcam(circ)
yellow	H	n2	2	20190401 n2 yellow	Selection1	626	2	1256.15	179.341	0.289727	619	0.492774	16190	626	310	7893.85	2535.84	509032	siNrcam(circ)
yellow	H	n2	3	20190401 n2 yellow	Selection1	627	3	939.259	106.12	0.319639	332	0.35347	16792.8	627	166.5	8015.13	2800.91	562241	siNrcam(circ)
yellow	H	n2	4	20190401 n2 yellow	Selection1	628	4	1576.49	226.607	0.276014	821	0.520776	14008.1	628	411	6957.37	2157.8	433145	siNrcam(circ)
yellow	H	n2	5	20190401 n2 yellow	Selection1	629	5	1214.6	166.518	0.272534	611	0.503045	17673.9	629	306	9001.96	2773.61	556761	siNrcam(circ)
yellow	H	n2	6	20190401 n2 yellow	Selection1	630	6	1503.21	200.15	0.298286	671	0.446379	13321.4	630	336	6647.41	2233.56	448354	siNrcam(circ)
yellow	H	n2	7	20190401 n2 yellow	Selection1	631	7	1214.75	177.244	0.328838	539	0.443712	14658.9	631	270	6995.52	2499.44	501725	siNrcam(circ)
yellow	H	n2	8	20190401 n2 yellow	Selection1	632	8	1113.55	151.1	0.31945	473	0.424766	15607.1	632	237	7690.02	2745.12	551041	siNrcam(circ)
yellow	H	n3	1	20190419 n3 yellow	Selection1	953	1	1298.26	193.34	0.297904	649	0.4999	14200.5	953	325	6436.82	2115.71	424696	siSlc8a1(circ)
yellow	H	n3	2	20190419 n3 yellow	Selection1	954	2	1492.94	240.696	0.323951	743	0.497677	15162.5	954	372	7467.63	2680.86	538141	siSlc8a1(circ)
yellow	H	n3	3	20190419 n3 yellow	Selection1	955	3	1675.38	238.887	0.308242	775	0.46258	14661.3	955	388	7310.63	2485.35	498897	siSlc8a1(circ)
yellow	H	n3	4	20190419 n3 yellow	Selection1	956	4	1279.73	197.494	0.317515	622	0.486039	14591.1	956	311.5	6994.71	2433.88	488564	siSlc8a1(circ)
yellow	H	n3	5	20190419 n3 yellow	Selection1	957	5	1683.44	259.387	0.320627	809	0.480565	15583.5	957	405	7611.37	2713.74	544742	siSlc8a1(circ)
yellow	H	n3	6	20190419 n3 yellow	Selection1	958	6	1666.39	231.4	0.328227	705	0.42307	13622.5	958	353	7013.16	2528.7	507599	siSlc8a1(circ)
yellow	H	n3	7	20190419 n3 yellow	Selection1	959	7	1677.59	220.55	0.316882	696	0.41488	15297.9	959	348.5	7628.1	2654.99	532948	siSlc8a1(circ)
yellow	H	n3	8	20190419 n3 yellow	Selection1	960	8	1368.77	205.948	0.295055	698	0.509948	16033.5	960	349.5	7587.06	2455.77	492958	siSlc8a1(circ)
yellow	H	n4	1	20190426 n4 yellow	Selection1	1281	1	1688.02	274.242	0.311285	881	0.521912	13261.2	1281	441	6552.99	2239.42	449530	siSlc8a1(circ)
yellow	H	n4	2	20190426 n4 yellow	Selection1	1282	2	1228.17	192.249	0.286938	670	0.545526	18587.1	1282	335.5	9174.81	2905.71	583278	siSlc8a1(circ)
yellow	H	n4	3	20190426 n4 yellow	Selection1	1283	3	1257.95	192.074	0.312825	614	0.488096	17630.2	1283	307.5	8392.88	2897.05	581539	siSlc8a1(circ)
yellow	H	n4	4	20190426 n4 yellow	Selection1	1284	4	964.656	132.409	0.29037	456	0.472707	18615.5	1284	228.5	8900.4	2880.26	578168	siSlc8a1(circ)
yellow	H	n4	5	20190426 n4 yellow	Selection1	1285	5	1621.88	254.794	0.305142	835	0.514834	16187.5	1285	418	8112.57	2733.11	548630	siSlc8a1(circ)
yellow	H	n4	6	20190426 n4 yellow	Selection1	1286	6	1540.05	258.939	0.29029	892	0.579203	14299.5	1286	446.5	6998.02	2263	454262	siSlc8a1(circ)
yellow	H	n4	7	20190426 n4 yellow	Selection1	1287	7	1567.32	260.119	0.296601	877	0.559555	16587.9	1287	439	8642.74	2791.13	560277	siSlc8a1(circ)
yellow	H	n4	8	20190426 n4 yellow	Selection1	1288	8	1363.97	224.58	0.300241	748	0.5484	18239.4	1288	374.5	9529.97	3169.08	636144	siSlc8a1(circ)
yellow	I	n1	1	20190128 n1 yellow	Selection1	305	1	1335.38	199.298	0.283093	704	0.527191	16849.7	305	352.5	7979.81	2515.51	504950	GFP
yellow	I	n1	2	20190128 n1 yellow	Selection1	306	2	1183.42	140.803	0.283876	496	0.419125	17672.4	306	248.5	8187.38	2563.89	514663	GFP
yellow	I	n1	3	20190128 n1 yellow	Selection1	307	3	1189.57	197.729	0.268653	736	0.618711	18493.8	307	368.5	9432.89	2890.18	580159	GFP
yellow	I	n1	4	20190128 n1 yellow	Selection1	308	4	1366.79	209.426	0.277018	756	0.553119	14395.1	308	378.5	6920.29	2118.39	425235	GFP
yellow	I	n1	5	20190128 n1 yellow	Selection1	309	5	1403.24	219.897	0.28972	759	0.540891	15394.1	309	380	8419.4	2704.7	542927	GFP
yellow	I	n1	6	20190128 n1 yellow	Selection1	310	6	1016.03	140.539	0.299656	469	0.4616	18399	310	235	9299.7	3089.49	620167	GFP
yellow	I	n1	7	20190128 n1 yellow	Selection1	311	7	1451.94	247.954	0.300915	824	0.567516	14350.9	311	412.5	7224.54	2423.92	486565	GFP
yellow	I	n1	8	20190128 n1 yellow	Selection1	312	8	1099.87	151.135	0.279879	540	0.490965	12502.5	312	270.5	5926.05	1835.06	368360	GFP
yellow	I	n2	1	20190401 n2 yellow	Selection1	633	1	1375.68	200.927	0.281805	713	0.518291	13949.9	633	357	6703.63	2106.5	422849	siMkln1(circ)
yellow	I	n2	2	20190401 n2 yellow	Selection1	634	2	1613.52	231.45	0.292604	791	0.490232	14135	634	396	7166.87	2322.32	466170	siMkln1(circ)
yellow	I	n2	3	20190401 n2 yellow	Selection1	635	3	1234.08	191.093	0.321705	594	0.481332	15856.1	635	297.5	7817.72	2778.73	557787	siMkln1(circ)
yellow	I	n2	4	20190401 n2 yellow	Selection1	636	4	1397.6	198.854	0.288195	690	0.493703	15234.9	636	345.5	7867.82	2557.99	513478	siMkln1(circ)
yellow	I	n2	5	20190401 n2 yellow	Selection1	637	5	1636.33	253.972	0.281878	901	0.550623	14680.6	637	451	7934.26	2487.94	499415	siMkln1(circ)
yellow	I	n2	6	20190401 n2 yellow	Selection1	638	6	1296.62	199.323	0.288455	691	0.532924	14480.5	638	346	7297.39	2343.65	470452	siMkln1(circ)
yellow	I	n2	7	20190401 n2 yellow	Selection1	639	7	1228.07	144.828	0.293174	494	0.402256	14430.9	639	247.5	7055.5	2363.04	474345	siMkln1(circ)
yellow	I	n2	8	20190401 n2 yellow	Selection1	640	8	1287.68	139.443	0.301824	462	0.358785	15072.4	640	231.5	7480.5	2520.79	506011	siMkln1(circ)
yellow	I	n3	1	20190419 n3 yellow	Selection1	961	1	1923.42	246.33	0.297141	829	0.431002	16350.1	961	415	8318.25	2723.42	546685	siMef2(lin)
yellow	I	n3	2	20190419 n3 yellow	Selection1	962	2	1370	186.789	0.2887	647	0.472264	18733.2	962	324	9163.58	2930.79	588312	siMef2(lin)
yellow	I	n3	3	20190419 n3 yellow	Selection1	963	3	1944.48	259.935	0.288176	902	0.463877	14285.6	963	451.5	7193.52	2265.26	454716	siMef2(lin)
yellow	I	n3	4	20190419 n3 yellow	Selection1	964	4	1148.32	160.291	0.274942	583	0.507698	17124	964	292	8084.77	2488.15	499457	siMef2(lin)
yellow	I	n3	5	20190419 n3 yellow	Selection1	965	5	1716.48	265.908	0.296442	897	0.522581	16801.6	965	449	8207.31	2688.94	539764	siMef2(lin)
yellow	I	n3	6	20190419 n3 yellow	Selection1	966	6	1408.1	155.823	0.287495	542	0.384917	16440.9	966	271.5	7664.65	2449.16	491632	siMef2(lin)
yellow	I	n3	7	20190419 n3 yellow	Selection1	967	7	1264.47	156.804	0.332917	471	0.372488	18850.5	967	236	9265.23	3371.09	676695	siMef2(lin)
yellow	I	n3	8	20190419 n3 yellow	Selection1	968	8	1375.88	154.363	0.290702	531	0.385936	15661.6	968	266	7636.3	2394.22	480603	siMef2(lin)
yellow	I	n4	1	20190426 n4 yellow	Selection1	1289	1	1221.71	157.735	0.293189	538	0.440366	15684	1289	269.5	7286.29	2334.83	468681	siRem2(lin)
yellow	I	n4	2	20190426 n4 yellow	Selection1	1290	2	1287.48	158.159	0.26671	593	0.46059	16977.7	1290	297	7587.41	2281.76	458028	siRem2(lin)
yellow	I	n4	3	20190426 n4 yellow	Selection1	1291	3	1555.44	191.855	0.308945	621	0.399245	18007.7	1291	311	8964.96	3070.06	616269	siRem2(lin)
yellow	I	n4	4	20190426 n4 yellow	Selection1	1292	4	1620.92	233.039	0.310718	750	0.4627	15562.3	1292	375.5	7603.54	2595.63	521032	siRem2(lin)
yellow	I	n4	5	20190426 n4 yellow	Selection1	1293	5	2041.46	380.622	0.310458	1226	0.600549	13446.7	1293	613.5	7127.94	2445.14	490825	siRem2(lin)
yellow	I	n4	6	20190426 n4 yellow	Selection1	1294	6	1226.98	180.288	0.31409	574	0.467816	13786.9	1294	287.5	6762.44	2332.7	468254	siRem2(lin)
yellow	I	n4	7	20190426 n4 yellow	Selection1	1295	7	1783.01	277.326	0.280411	989	0.55468	13080.2	1295	495	6648.62	2035.8	408656	siRem2(lin)
yellow	I	n4	8	20190426 n4 yellow	Selection1	1296	8	1299.82	138.162	0.31982	432	0.332353	16359.2	1296	216.5	8317.18	2964.82	595143	siRem2(lin)
yellow	J	n1	1	20190128 n1 yellow	Selection1	313	1	1802.56	323.78	0.286531	1130	0.626885	13161.6	313	565.5	6915.25	2172.35	436067	siNrcam(circ)
yellow	J	n1	2	20190128 n1 yellow	Selection1	314	2	1237.23	198.63	0.284163	699	0.56497	15604.7	314	350	7384.36	2378.9	477529	siNrcam(circ)
yellow	J	n1	3	20190128 n1 yellow	Selection1	315	3	1281.58	189.08	0.269729	701	0.546983	15469.4	315	351	6792.8	2078.41	417209	siNrcam(circ)
yellow	J	n1	4	20190128 n1 yellow	Selection1	316	4	1058.74	163.833	0.301718	543	0.512874	15529.8	316	272	6900.23	2280.63	457802	siNrcam(circ)
yellow	J	n1	5	20190128 n1 yellow	Selection1	317	5	1123.85	229.213	0.297293	771	0.686037	11715.4	317	386	5607.21	1846.09	370574	siNrcam(circ)
yellow	J	n1	6	20190128 n1 yellow	Selection1	318	6	1931.97	306.648	0.265727	1154	0.597319	12319.5	318	577.5	5896.58	1719.5	345163	siNrcam(circ)
yellow	J	n1	7	20190128 n1 yellow	Selection1	319	7	1335	245.682	0.307103	800	0.599253	14028.1	319	400.5	6541.58	2272.85	456240	siNrcam(circ)
yellow	J	n1	8	20190128 n1 yellow	Selection1	320	8	1405.01	225.785	0.287992	784	0.558002	20258.7	320	392.5	10389.2	3383.78	679242	siNrcam(circ)
yellow	J	n2	1	20190401 n2 yellow	Selection1	641	1	1151.51	167.041	0.309336	540	0.468948	16659.5	641	270.5	8276.17	2801.14	562286	GFP
yellow	J	n2	2	20190401 n2 yellow	Selection1	642	2	1411.06	215.603	0.279278	772	0.547106	13845.6	642	386.5	6618.51	2081.27	417784	GFP
yellow	J	n2	3	20190401 n2 yellow	Selection1	643	3	1272.66	200.424	0.27493	729	0.572814	14881.3	643	365	7289.13	2275.36	456744	GFP
yellow	J	n2	4	20190401 n2 yellow	Selection1	644	4	850.022	108.103	0.311536	347	0.408225	19325.8	644	174	9807.15	3461.94	694932	GFP
yellow	J	n2	5	20190401 n2 yellow	Selection1	645	5	1167.32	122.096	0.292097	418	0.358085	15407.4	645	209.5	8492.68	2826.09	567294	GFP
yellow	J	n2	6	20190401 n2 yellow	Selection1	646	6	749.541	55.6157	0.299009	186	0.248152	18662.3	646	93.5	9117.96	3102.01	622681	GFP
yellow	J	n2	7	20190401 n2 yellow	Selection1	647	7	1625.08	240.442	0.305129	788	0.484898	14455.2	647	394.5	7835.79	2691.3	540237	GFP
yellow	J	n2	8	20190401 n2 yellow	Selection1	648	8	1304.73	178.136	0.305027	584	0.447603	16958.1	648	292.5	8815.37	2932.66	588687	GFP
yellow	J	n3	1	20190419 n3 yellow	Selection1	969	1	1158.4	162.946	0.305715	533	0.460116	18067.2	969	267	9475.95	3204.95	643345	GFP
yellow	J	n3	2	20190419 n3 yellow	Selection1	970	2	1386.78	176.551	0.299748	589	0.424726	17151.1	970	295	8279.79	2746.28	551274	GFP
yellow	J	n3	3	20190419 n3 yellow	Selection1	971	3	1475.74	197.544	0.296168	667	0.451976	18832.4	971	334	9722.58	3179.89	638315	GFP
yellow	J	n3	4	20190419 n3 yellow	Selection1	972	4	1525.25	221.855	0.298192	744	0.487788	14132.8	972	372.5	7246.72	2389.26	479607	GFP
yellow	J	n3	5	20190419 n3 yellow	Selection1	973	5	1288.04	174.359	0.296026	589	0.457283	18595.3	973	295	9450.57	3122.18	626730	GFP
yellow	J	n3	6	20190419 n3 yellow	Selection1	974	6	1917.43	272.434	0.294205	926	0.482939	13985.9	974	463.5	7364.61	2405.51	482870	GFP
yellow	J	n3	7	20190419 n3 yellow	Selection1	975	7	1555.03	216.141	0.279252	774	0.497741	15884.8	975	387.5	7800.84	2400.95	481954	GFP
yellow	J	n3	8	20190419 n3 yellow	Selection1	976	8	1572.54	221.875	0.291174	762	0.484567	15550.1	976	381.5	8197.35	2685.32	539037	GFP
yellow	J	n4	1	20190426 n4 yellow	Selection1	1297	1	1163.18	106.499	0.332809	320	0.275109	15150.8	1297	160.5	7206.3	2551.65	512206	siWhsc1(circ)
yellow	J	n4	2	20190426 n4 yellow	Selection1	1298	2	1363.67	159.414	0.322701	494	0.362256	13985.7	1298	247.5	6896.14	2495.76	500986	siWhsc1(circ)
yellow	J	n4	3	20190426 n4 yellow	Selection1	1299	3	1294.98	192.189	0.294317	653	0.504256	15875	1299	327	7641.59	2477.07	497234	siWhsc1(circ)
yellow	J	n4	4	20190426 n4 yellow	Selection1	1300	4	1398.11	144.863	0.308876	469	0.335453	15152	1300	235	7914.68	2737.12	549435	siWhsc1(circ)
yellow	J	n4	5	20190426 n4 yellow	Selection1	1301	5	1268.65	154.727	0.314485	492	0.387814	14541.8	1301	246.5	7089.05	2434.29	488647	siWhsc1(circ)
yellow	J	n4	6	20190426 n4 yellow	Selection1	1302	6	1370.15	177.104	0.322594	549	0.400686	15857.8	1302	275	7713.4	2689.01	539778	siWhsc1(circ)
yellow	J	n4	7	20190426 n4 yellow	Selection1	1303	7	1378.28	227.255	0.307101	740	0.536902	18133.6	1303	370.5	9146.52	3050.19	612279	siWhsc1(circ)
yellow	J	n4	8	20190426 n4 yellow	Selection1	1304	8	1811.53	271.054	0.312635	867	0.478601	14711.5	1304	434	7261.53	2465.47	494906	siWhsc1(circ)
yellow	K	n1	1	20190128 n1 yellow	Selection1	321	1	1395.1	213.929	0.290664	736	0.527561	15728.5	321	368.5	6746.05	2205.08	442636	siControl#1
yellow	K	n1	2	20190128 n1 yellow	Selection1	322	2	1610.48	301.418	0.287338	1049	0.651359	17941.4	322	525	9250.68	2977.31	597649	siControl#1
yellow	K	n1	3	20190128 n1 yellow	Selection1	323	3	1605.66	286.786	0.302517	948	0.590411	15616.5	323	474.5	7840.2	2628.57	527646	siControl#1
yellow	K	n1	4	20190128 n1 yellow	Selection1	324	4	1966.25	277.057	0.284453	974	0.495359	13826.9	324	487.5	6900.33	2188.58	439323	siControl#1
yellow	K	n1	5	20190128 n1 yellow	Selection1	325	5	1982.57	283.658	0.285945	992	0.500362	13698.5	325	496.5	6470.99	2019.46	405375	siControl#1
yellow	K	n1	6	20190128 n1 yellow	Selection1	326	6	1469.55	189.295	0.277966	681	0.463407	13891.1	326	341	5863.18	1765.75	354448	siControl#1
yellow	K	n1	7	20190128 n1 yellow	Selection1	327	7	847.616	116.432	0.326141	357	0.421181	17180.2	327	179	8090.53	2892.19	580564	siControl#1
yellow	K	n1	8	20190128 n1 yellow	Selection1	328	8	876.027	106.011	0.295294	359	0.409805	17608.1	328	180	8509.41	2877.89	577692	siControl#1
yellow	K	n2	1	20190401 n2 yellow	Selection1	649	1	1546.52	264.339	0.281511	939	0.607168	12006.3	649	470	5845.84	1825.57	366456	siAnkrd12(circ)
yellow	K	n2	2	20190401 n2 yellow	Selection1	650	2	1007.99	147.204	0.307316	479	0.475202	20500.8	650	240	10484.6	3578.48	718326	siAnkrd12(circ)
yellow	K	n2	3	20190401 n2 yellow	Selection1	651	3	1144.46	171.46	0.281544	609	0.532129	17208.4	651	305	8509.8	2659.81	533917	siAnkrd12(circ)
yellow	K	n2	4	20190401 n2 yellow	Selection1	652	4	1336.09	207.722	0.284161	731	0.547118	15225.3	652	366	7362.49	2345.76	470877	siAnkrd12(circ)
yellow	K	n2	5	20190401 n2 yellow	Selection1	653	5	1407.84	193.494	0.273297	708	0.502897	14620	653	354.5	6915.94	2121.31	425821	siAnkrd12(circ)
yellow	K	n2	6	20190401 n2 yellow	Selection1	654	6	1284.72	167.639	0.27392	612	0.47637	18565.6	654	306.5	8998.87	2759.67	553963	siAnkrd12(circ)
yellow	K	n2	7	20190401 n2 yellow	Selection1	655	7	1130.94	177.956	0.305767	582	0.514614	14176.8	655	291.5	7587.94	2544.65	510799	siAnkrd12(circ)
yellow	K	n2	8	20190401 n2 yellow	Selection1	656	8	1521.61	255.432	0.283498	901	0.592134	14660.8	656	451	7333	2302.22	462135	siAnkrd12(circ)
yellow	K	n3	1	20190419 n3 yellow	Selection1	977	1	1254.5	142.203	0.303852	468	0.373058	16544.2	977	234.5	8059.55	2680.96	538163	siControl_Pool
yellow	K	n3	2	20190419 n3 yellow	Selection1	978	2	1315.93	146.821	0.275461	533	0.405037	13958	978	267	6782.16	2067.75	415069	siControl_Pool
yellow	K	n3	3	20190419 n3 yellow	Selection1	979	3	1447.76	164.027	0.319741	513	0.35434	16166.1	979	257	7533.16	2631.63	528261	siControl_Pool
yellow	K	n3	4	20190419 n3 yellow	Selection1	980	4	1091.1	126.495	0.290127	436	0.399598	14781.3	980	218.5	6331.25	2018.91	405266	siControl_Pool
yellow	K	n3	5	20190419 n3 yellow	Selection1	981	5	1329.25	230.757	0.284184	812	0.610872	13583	981	406.5	6989.48	2198.72	441360	siControl_Pool
yellow	K	n3	6	20190419 n3 yellow	Selection1	982	6	1311.65	194.919	0.297132	656	0.500133	16472.6	982	328.5	7933.61	2574.3	516752	siControl_Pool
yellow	K	n3	7	20190419 n3 yellow	Selection1	983	7	1501.74	188.871	0.315838	598	0.398205	14494	983	299.5	7395.83	2543.49	510567	siControl_Pool
yellow	K	n3	8	20190419 n3 yellow	Selection1	984	8	1544.41	254.844	0.297715	856	0.554257	15543.9	984	428.5	8013.86	2642.92	530526	siControl_Pool
yellow	K	n4	1	20190426 n4 yellow	Selection1	1305	1	1465.17	190.719	0.308109	619	0.422476	15008.6	1305	310	7114.73	2412.67	484307	siControl#2
yellow	K	n4	2	20190426 n4 yellow	Selection1	1306	2	1274.16	183.6	0.306512	599	0.470112	16527.3	1306	300	6961.58	2360.43	473820	siControl#2
yellow	K	n4	3	20190426 n4 yellow	Selection1	1307	3	1929.94	330.61	0.283057	1168	0.605199	14518.9	1307	584.5	7226.46	2254.53	452562	siControl#2
yellow	K	n4	4	20190426 n4 yellow	Selection1	1308	4	1361.55	139.408	0.306391	455	0.334177	15274.9	1308	228	7036.24	2326.6	467029	siControl#2
yellow	K	n4	5	20190426 n4 yellow	Selection1	1309	5	983.532	100.989	0.317575	318	0.323325	16929.8	1309	159.5	7303.14	2543.56	510580	siControl#2
yellow	K	n4	6	20190426 n4 yellow	Selection1	1310	6	1556.33	166.473	0.321999	517	0.332192	14767.1	1310	259	6532.19	2275.83	456839	siControl#2
yellow	K	n4	7	20190426 n4 yellow	Selection1	1311	7	1294.12	114.569	0.287141	399	0.308318	16883.9	1311	200	7777.65	2481.4	498102	siControl#2
yellow	K	n4	8	20190426 n4 yellow	Selection1	1312	8	1684.65	239.39	0.290875	823	0.488529	13090	1312	412	6555.97	2088.22	419179	siControl#2
