# Supplementary material for: A functional screen uncovers circular RNAs regulating excitatory synaptogenesis in hippocampal neurons
Source: Nat Commun. 2025 Mar 28;16:3040. doi: 10.1038/s41467-025-58070-4 (PMC11953392; doi:10.1038/s41467-025-58070-4)
Supplement: Supplementary file 4 — Source Data [file 41467_2025_58070_MOESM4_ESM.zip › Source Data Files/Supplementary Figure 4.xlsx]

## Sheet: Supplementary Figure 4 D
Supplementary Figure 4 D
