# Supplementary material for: A functional screen uncovers circular RNAs regulating excitatory synaptogenesis in hippocampal neurons
Source: Nat Commun. 2025 Mar 28;16:3040. doi: 10.1038/s41467-025-58070-4 (PMC11953392; doi:10.1038/s41467-025-58070-4)
Supplement: Supplementary file 4 — Source Data [file 41467_2025_58070_MOESM4_ESM.zip › Source Data Files/Supplementary Figure 6.xlsx]

## Sheet: Supplementary Figure 6B
Supplementary Figure 6B			circRERE2 qPCR
Replicate	Condition	circRERE2_Relative_Expression_Ywhaz
N1	pSUPER	0.00528
N2	pSUPER	0.0072
N3	pSUPER	0.00504
N4	pSUPER	0.005631
N1	ScramSh	0.00518
N2	ScramSh	0.00587
N3	ScramSh	0.005118
N4	ScramSh	0.005294
N1	sh1_circRERE_2	0.00136
N2	sh1_circRERE_2	0.00135
N3	sh1_circRERE_2	0.0016
N4	sh1_circRERE_2	0.001216
N1	sh2_circRERE_2	0.00211
N2	sh2_circRERE_2	0.00203
N3	sh2_circRERE_2	0.001653
N4	sh2_circRERE_2	0.00094
N1	sh3_circRERE_2	0.00331
N2	sh3_circRERE_2	0.00345
N3	sh3_circRERE_2	0.002837
N4	sh3_circRERE_2	0.002781
N2	sh1_linRERE	0.00859
N3	sh1_linRERE	0.00555
N4	sh1_linRERE	0.005689
N2	sh2_linRERE	0.00527
N3	sh2_linRERE	0.004353
N4	sh2_linRERE	0.00494
N2	sh3_linRERE	0.00705
N3	sh3_linRERE	0.005981
N4	sh3_linRERE	0.005999

## Sheet: Supplementary Figure 6C
Supplementary Figure 6C		linRERE qPCR
Replicate	Condition	linRERE_Relative_Expression_Ywhaz
N1	pSUPER	0.00774
N2	pSUPER	0.0145
N3	pSUPER	0.008372
N4	pSUPER	0.009295
N1	ScramSh	0.01016
N2	ScramSh	0.01275
N3	ScramSh	0.009378
N4	ScramSh	0.008546
N1	sh1_circRERE_2	0.00896
N2	sh1_circRERE_2	0.01486
N3	sh1_circRERE_2	0.008691
N4	sh1_circRERE_2	0.009458
N1	sh2_circRERE_2	0.00782
N2	sh2_circRERE_2	0.01499
N3	sh2_circRERE_2	0.00908
N4	sh2_circRERE_2	0.007913
N1	sh3_circRERE_2	0.00863
N2	sh3_circRERE_2	0.02041
N3	sh3_circRERE_2	0.008059
N4	sh3_circRERE_2	0.008586
N2	sh1_linRERE	0.01763
N3	sh1_linRERE	0.006136
N4	sh1_linRERE	0.005491
N2	sh2_linRERE	0.01218
N3	sh2_linRERE	0.007326
N4	sh2_linRERE	0.00612
N2	sh3_linRERE	0.01212
N3	sh3_linRERE	0.003914
N4	sh3_linRERE	0.003511

## Sheet: Supplementary Figure 6E
Supplementary Figure 6E	circRERE1 shRNA efficacy
	ScramSh			circRERE1Sh
	N1	N2	N3	N1	N2	N3
circRERE1 (qPCR primer)	0.0135	0.0126	0.0162	0.002781	0.0034	0.0028

## Sheet: Supplementary Figure 6F
Supplementary Figure 6F	circRERE3 shRNA efficacy
	ScramSh			circRERE3Sh
	N1	N2	N3	N1	N2	N3
circRERE3 (qPCR primer)	0.0017	0.0014	0.0019	0.000213	0.0002	0.0002

## Sheet: Supplementary Figure 6G
Supplementary Figure 6G		circRERE1 &circRERE3 shRNA specificity (linRERE qPCR)
		ScramSh			circRERE1Sh			circRERE3Sh
		N1	N2	N3	N1	N2	N3	N1	N2	N3
	linRERE (qPCR primer)	0.0097	0.0069	0.0102	0.00942	0.0038	0.0102	0.011537	0.0095	0.0102

## Sheet: Statistical Comparisons  
Statistal Comparisons for 6B circRERE2 detection
Ordinary One-way ANOVA
Table Analyzed	circRERE_2
Data sets analyzed	A-H
ANOVA summary
F	28.61
P value	<0.0001
P value summary	****
Significant diff. among means (P < 0.05)?	Yes
R squared	0.9051
Brown-Forsythe test
F (DFn, DFd)	0.6697 (7, 21)
P value	0.6952
P value summary	ns
Are SDs significantly different (P < 0.05)?	No
Bartlett's test
Bartlett's statistic (corrected)
P value
P value summary
Are SDs significantly different (P < 0.05)?
ANOVA table	SS	DF	MS	F (DFn, DFd)	P value
Treatment (between columns)	0.00011	7	1.571e-05	F (7, 21) = 28.61	P<0.0001
Residual (within columns)	1.153e-05	21	5.492e-07
Total	0.0001215	28
Data summary
Number of treatments (columns)	8
Number of values (total)	29
Multiple Comparisons
Number of families	1
Number of comparisons per family	7
Alpha	0.05
Dunnett's multiple comparisons test	Mean Diff.	95.00% CI of diff.	Below threshold?	Summary	Adjusted P Value	B-?
ScramSh vs. pSUPER	-0.0004222	-0.001920 to 0.001075	No	ns	0.9443	A	pSUPER
ScramSh vs. sh1_circRERE_2	0.003984	0.002486 to 0.005482	Yes	****	<0.0001	C	sh1_circRERE_2
ScramSh vs. sh2_circRERE_2	0.003682	0.002185 to 0.005180	Yes	****	<0.0001	D	sh2_circRERE_2
ScramSh vs. sh3_circRERE_2	0.002271	0.0007733 to 0.003769	Yes	**	0.0018	E	sh3_circRERE_2
ScramSh vs. sh1_linRERE	-0.001244	-0.002862 to 0.0003735	No	ns	0.1824	F	sh1_linRERE
ScramSh vs. sh2_linRERE	0.0005112	-0.001107 to 0.002129	No	ns	0.9081	G	sh2_linRERE
ScramSh vs. sh3_linRERE	-0.0009778	-0.002596 to 0.0006399	No	ns	0.3946	H	sh3_linRERE
Test details	Mean 1	Mean 2	Mean Diff.	SE of diff.	n1	n2	q	DF
ScramSh vs. pSUPER	0.005366	0.005788	-0.0004222	0.000524	4	4	0.8058	21
ScramSh vs. sh1_circRERE_2	0.005366	0.001382	0.003984	0.000524	4	4	7.603	21
ScramSh vs. sh2_circRERE_2	0.005366	0.001683	0.003682	0.000524	4	4	7.027	21
ScramSh vs. sh3_circRERE_2	0.005366	0.003095	0.002271	0.000524	4	4	4.334	21
ScramSh vs. sh1_linRERE	0.005366	0.00661	-0.001244	0.000566	4	3	2.198	21
ScramSh vs. sh2_linRERE	0.005366	0.004854	0.0005112	0.000566	4	3	0.9031	21
ScramSh vs. sh3_linRERE	0.005366	0.006343	-0.0009778	0.000566	4	3	1.728	21
Statistal Comparisons for 6C linRERE detection
Ordinary one-way ANOVA
Table Analyzed	linRERE
Data sets analyzed	A-H
ANOVA summary
F	0.4105
P value	0.885
P value summary	ns
Significant diff. among means (P < 0.05)?	No
R squared	0.1204
Brown-Forsythe test
F (DFn, DFd)	0.1903 (7, 21)
P value	0.9843
P value summary	ns
Are SDs significantly different (P < 0.05)?	No
Bartlett's test
Bartlett's statistic (corrected)
P value
P value summary
Are SDs significantly different (P < 0.05)?
ANOVA table	SS	DF	MS	F (DFn, DFd)	P value
Treatment (between columns)	5.036e-05	7	7.194e-06	F (7, 21) = 0.4105	P=0.8850
Residual (within columns)	0.000368	21	1.752e-05
Total	0.0004184	28
Data summary
Number of treatments (columns)	8
Number of values (total)	29
Multiple Comparisons
Number of families	1
Number of comparisons per family	7
Alpha	0.05
Dunnett's multiple comparisons test	Mean Diff.	95.00% CI of diff.	Below threshold?	Summary	Adjusted P Value	B-?
ScramSh vs. pSUPER	0.0002317	-0.008228 to 0.008692	No	ns	>0.9999	A	pSUPER
ScramSh vs. sh1_circRERE_2	-0.0002838	-0.008744 to 0.008176	No	ns	>0.9999	C	sh1_circRERE_2
ScramSh vs. sh2_circRERE_2	0.0002577	-0.008202 to 0.008718	No	ns	>0.9999	D	sh2_circRERE_2
ScramSh vs. sh3_circRERE_2	-0.001213	-0.009673 to 0.007247	No	ns	0.9987	E	sh3_circRERE_2
ScramSh vs. sh1_linRERE	0.0004562	-0.008682 to 0.009594	No	ns	>0.9999	F	sh1_linRERE
ScramSh vs. sh2_linRERE	0.001667	-0.007471 to 0.01080	No	ns	0.9943	G	sh2_linRERE
ScramSh vs. sh3_linRERE	0.003694	-0.005444 to 0.01283	No	ns	0.7709	H	sh3_linRERE
Test details	Mean 1	Mean 2	Mean Diff.	SE of diff.	n1	n2	q	DF
ScramSh vs. pSUPER	0.01021	0.009977	0.0002317	0.00296	4	4	0.07829	21
ScramSh vs. sh1_circRERE_2	0.01021	0.01049	-0.0002838	0.00296	4	4	0.09586	21
ScramSh vs. sh2_circRERE_2	0.01021	0.009951	0.0002577	0.00296	4	4	0.08707	21
ScramSh vs. sh3_circRERE_2	0.01021	0.01142	-0.001213	0.00296	4	4	0.4097	21
ScramSh vs. sh1_linRERE	0.01021	0.009752	0.0004562	0.003197	4	3	0.1427	21
ScramSh vs. sh2_linRERE	0.01021	0.008542	0.001667	0.003197	4	3	0.5212	21
ScramSh vs. sh3_linRERE	0.01021	0.006515	0.003694	0.003197	4	3	1.155	21
Statistal Comparisons for 6E circRERE1 detection
Table Analyzed	circRere1
Column B	circRERE1Sh
vs.	vs.
Column A	ScramSh
Unpaired t test
P value	0.0005
P value summary	***
Significantly different (P < 0.05)?	Yes
One- or two-tailed P value?	Two-tailed
t, df	t=10.09, df=4
How big is the difference?
Mean of column A	0.0141
Mean of column B	0.002994
Difference between means (B - A) ± SEM	-0.01111 ± 0.001101
95% confidence interval	-0.01416 to -0.008051
R squared (eta squared)	0.9622
F test to compare variances
F, DFn, Dfd	28.32, 2, 2
P value	0.0682
P value summary	ns
Significantly different (P < 0.05)?	No
Data analyzed
Sample size, column A	3
Sample size, column B	3
Statistal Comparisons for 6F circRERE3 detection
Table Analyzed	circrere3
Column B	circRERE3Sh
vs.	vs.
Column A	ScramSh
Unpaired t test
P value	0.0005
P value summary	***
Significantly different (P < 0.05)?	Yes
One- or two-tailed P value?	Two-tailed
t, df	t=10.06, df=4
How big is the difference?
Mean of column A	0.001667
Mean of column B	0.0002043
Difference between means (B - A) ± SEM	-0.001462 ± 0.0001454
95% confidence interval	-0.001866 to -0.001059
R squared (eta squared)	0.962
F test to compare variances
F, DFn, Dfd	1124, 2, 2
P value	0.0018
P value summary	**
Significantly different (P < 0.05)?	Yes
Data analyzed
Sample size, column A	3
Sample size, column B	3
Statistal Comparisons for 6G linRERE detection
Table Analyzed	linrere
Data sets analyzed	A-C
ANOVA summary
F	0.9356
P value	0.4429
P value summary	ns
Significant diff. among means (P < 0.05)?	No
R squared	0.2377
Brown-Forsythe test
F (DFn, DFd)	0.4219 (2, 6)
P value	0.6739
P value summary	ns
Are SDs significantly different (P < 0.05)?	No
Bartlett's test
Bartlett's statistic (corrected)
P value
P value summary
Are SDs significantly different (P < 0.05)?
ANOVA table	SS	DF	MS	F (DFn, DFd)	P value
Treatment (between columns)	1.025e-05	2	5.123e-06	F (2, 6) = 0.9356	P=0.4429
Residual (within columns)	3.285e-05	6	5.476e-06
Total	4.31e-05	8
Data summary
Number of treatments (columns)	3
Number of values (total)	9
