# Supplementary material for: A functional screen uncovers circular RNAs regulating excitatory synaptogenesis in hippocampal neurons
Source: Nat Commun. 2025 Mar 28;16:3040. doi: 10.1038/s41467-025-58070-4 (PMC11953392; doi:10.1038/s41467-025-58070-4)
Supplement: Supplementary file 4 — Source Data [file 41467_2025_58070_MOESM4_ESM.zip › Source Data Files/Supplementary Figure 7.xlsx]

## Sheet: Figure 7A-C
Figure 7A-C
		Experiment	Condition	PSD95	Syn1	Spine_Density
		N1	GFP	0.603243	0.467185	0.52568
		N1	GFP	1.32768	1.03226	0.505653
		N1	GFP	0.589257	0.788493	0.480881
		N1	GFP	0.583069	0.726581	0.474648
		N1	GFP	0.861024	0.731124	0.555377
		N1	GFP	1.11858	0.928348	0.517043
		N1	GFP	0.520365	0.704344	0.526548
		N1	GFP	0.524312	0.786096	0.576649
		N1	GFP	0.637027	0.701093	0.476828
		N1	GFP	0.858514	0.841025	0.504191
		N1	GFP	0.716345	0.654542	0.454976
		N1	GFP	0.976316	0.65385	0.470555
		N1	GFP	1.17449	0.768892	0.47674
		N1	GFP	0.513331	0.615422	0.465653
		N1	GFP	0.493219	0.576776	0.468426
		N1	circRERESh	1.51105	0.728246	0.561787
		N1	circRERESh	0.828581	0.666196	0.463093
		N1	circRERESh	1.53419	0.568994	0.505377
		N1	circRERESh	0.987953	0.674769	0.481276
		N1	circRERESh	0.512011	0.66968	0.521634
		N1	circRERESh	1.36516	0.779748	0.426652
		N1	circRERESh	1.04882	0.501215	0.232686
		N1	circRERESh	1.18181	0.643366	0.362383
		N1	circRERESh	1.1175	0.705533	0.467538
		N1	circRERESh	1.24819	0.864424	0.48042
		N1	circRERESh	1.67449	0.834178	0.516822
		N1	circRERESh	1.51523	0.647107	0.418242
		N1	circRERESh	1.34898	0.628552	0.588669
		N1	circRERESh	1.30892	0.878632	0.505858
		N1	circRERESh	1.09616	0.879181	0.552813
		N1	circRERE2Sh	0.641492	0.654777	0.474084
		N1	circRERE2Sh	0.659069	0.571386	0.295605
		N1	circRERE2Sh	1.30716	0.595912	0.406776
		N1	circRERE2Sh	1.05354	0.72518	0.490893
		N1	circRERE2Sh	1.22838	0.877564	0.429923
		N1	circRERE2Sh	0.518143	0.629291	0.366969
		N1	circRERE2Sh	0.902573	0.569815	0.428471
		N1	circRERE2Sh	1.16403	0.830952	0.541491
		N1	circRERE2Sh	0.881546	0.838478	0.437429
		N1	circRERE2Sh	1.12145	1.02338	0.50359
		N1	circRERE2Sh	0.992924	0.746656	0.419664
		N1	circRERE2Sh	1.08126	0.755399	0.386428
		N1	circRERE2Sh	0.971394	0.854197	0.471954
		N1	circRERE2Sh	1.24249	0.752945	0.427563
		N1	circRERE2Sh	0.620754	0.697782	0.433299
		N1	pSUPER	0.880872	0.589675	0.610738
		N1	pSUPER	0.994642	0.583155	0.449037
		N1	pSUPER	0.858923	0.70983	0.494626
		N1	pSUPER	0.756736	0.636558	0.441675
		N1	pSUPER	0.717241	0.784223	0.570081
		N1	pSUPER	0.633829	0.653605	0.485146
		N1	pSUPER	0.738959	0.708099	0.469414
		N1	pSUPER	0.908948	0.645811	0.541501
		N1	pSUPER	0.453543	0.698913	0.459536
		N1	pSUPER	0.49549	0.779423	0.505374
		N1	pSUPER	0.544929	0.746755	0.507199
		N1	pSUPER	1.3513	0.759462	0.527682
		N1	pSUPER	0.789563	0.518856	0.572963
		N1	pSUPER	1.50968	0.873944	0.552469
		N1	pSUPER	0.452008	0.521281	0.346507
		N1	ScramSh	0.79386	0.554678	0.478047
		N1	ScramSh	0.724238	0.79935	0.512163
		N1	ScramSh	0.906077	0.616331	0.433552
		N1	ScramSh	0.874008	0.72869	0.506379
		N1	ScramSh	0.831515	0.614687	0.522889
		N1	ScramSh	0.398559	0.574865	0.509997
		N1	ScramSh	0.804032	0.637184	0.552703
		N1	ScramSh	1.1546	0.628817	0.502263
		N1	ScramSh	0.525852	0.668731	0.397242
		N1	ScramSh	0.652397	0.598718	0.493814
		N1	ScramSh	1.34418	0.661115	0.530452
		N1	ScramSh	0.789468	0.546627	0.501693
		N1	ScramSh	0.487167	0.759239	0.488468
		N1	ScramSh	0.648346	0.657821	0.489078
		N1	ScramSh	0.695188	0.630803	0.475331
		N2	circRERE2Sh	0.896067	0.931398	0.592586
		N2	circRERE2Sh	1.01702	0.594002	0.449743
		N2	circRERE2Sh	0.948177	0.738301	0.446458
		N2	circRERE2Sh	1.44953	0.824123	0.488202
		N2	circRERE2Sh	1.55729	0.883122	0.364099
		N2	circRERE2Sh	1.46557	0.79116	0.497708
		N2	circRERE2Sh	0.75105	0.716279	0.342944
		N2	circRERE2Sh	0.725557	0.896627	0.461292
		N2	circRERE2Sh	0.759046	0.853494	0.559423
		N2	circRERE2Sh	0.943554	1.02534	0.482223
		N2	circRERE2Sh	0.911293	0.935625	0.594292
		N2	circRERE2Sh	1.24215	0.812073	0.469338
		N2	circRERE2Sh	1.04403	0.807079	0.416472
		N2	circRERE2Sh	1.19695	0.65528	0.544566
		N2	circRERE2Sh	1.20914	0.794711	0.435924
		N2	ScramSh	0.626802	0.632449	0.603561
		N2	ScramSh	0.83545	0.674102	0.511189
		N2	ScramSh	0.525521	0.72371	0.62716
		N2	ScramSh	0.723712	0.477515	0.337377
		N2	ScramSh	0.730145	0.675088	0.512296
		N2	ScramSh	0.67679	0.708158	0.580726
		N2	ScramSh	0.887077	0.760952	0.573439
		N2	ScramSh	0.635944	0.603001	0.489218
		N2	ScramSh	1.23242	0.695812	0.552676
		N2	ScramSh	0.443021	0.580556	0.503273
		N2	ScramSh	0.89205	0.50761	0.472449
		N2	ScramSh	1.03107	0.610787	0.49654
		N2	ScramSh	0.635429	0.601185	0.511851
		N2	ScramSh	0.723974	0.47955	0.38998
		N2	ScramSh	1.08811	0.737538	0.52474
		N2	GFP	1.22798	0.764993	0.461332
		N2	GFP	0.670096	0.684987	0.514467
		N2	GFP	0.844659	0.584044	0.51668
		N2	GFP	0.669658	0.665917	0.597994
		N2	GFP	0.758092	0.642799	0.571287
		N2	GFP	1.18381	0.62494	0.295441
		N2	GFP	0.717632	0.752727	0.415983
		N2	GFP	1.02129	0.788282	0.492032
		N2	GFP	0.815638	0.741298	0.579849
		N2	GFP	0.40486	0.567153	0.418082
		N2	GFP	0.516435	0.568079	0.506762
		N2	GFP	0.810096	0.610906	0.533063
		N2	GFP	0.911536	0.629446	0.476372
		N2	GFP	1.10299	0.863893	0.61451
		N2	GFP	0.804791	0.611478	0.479901
		N2	circRERESh	0.826772	0.746805	0.398919
		N2	circRERESh	1.1193	0.892826	0.530805
		N2	circRERESh	1.26635	0.816969	0.583168
		N2	circRERESh	1.30232	0.614896	0.544287
		N2	circRERESh	0.730819	0.771687	0.462037
		N2	circRERESh	0.846508	0.671637	0.350157
		N2	circRERESh	0.912613	0.773717	0.566613
		N2	circRERESh	0.812484	0.744592	0.549055
		N2	circRERESh	1.69881	0.90269	0.616154
		N2	circRERESh	1.12172	0.898193	0.579713
		N2	circRERESh	0.815853	0.683655	0.549322
		N2	circRERESh	1.24024	0.837659	0.578565
		N2	circRERESh	1.27929	0.599756	0.37419
		N2	circRERESh	1.13472	0.674093	0.519606
		N2	circRERESh	1.45658	0.64012	0.56953
		N2	pSUPER	1.00022	0.805196	0.409891
		N2	pSUPER	0.800304	0.617476	0.24807
		N2	pSUPER	0.818	0.635452	0.322643
		N2	pSUPER	1.05005	0.549361	0.245542
		N2	pSUPER	1.17274	0.523426	0.563051
		N2	pSUPER	1.05069	0.56064	0.185869
		N2	pSUPER	0.72419	0.640744	0.44772
		N2	pSUPER	1.01825	0.892163	0.541221
		N2	pSUPER	0.571062	0.50199	0.529805
		N2	pSUPER	0.462574	0.621201	0.353595
		N2	pSUPER	0.654852	0.662441	0.534482
		N2	pSUPER	1.22239	0.630007	0.514963
		N2	pSUPER	0.675608	0.578329	0.529854
		N2	pSUPER	0.632091	0.742805	0.552288
		N3	circRERESh	1.4077	0.74949	0.59413
		N3	circRERESh	1.08348	0.611621	0.460247
		N3	circRERESh	0.986909	0.94364	0.550687
		N3	circRERESh	1.3176	0.852612	0.587526
		N3	circRERESh	1.46003	0.824445	0.562375
		N3	circRERESh	0.832774	0.813226	0.548562
		N3	circRERESh	1.34524	0.672072	0.558505
		N3	circRERESh	1.43739	0.793471	0.47771
		N3	circRERESh	1.41552	0.792746	0.483959
		N3	circRERESh	1.08457	0.743284	0.534736
		N3	circRERESh	1.14547	0.631342	0.257511
		N3	circRERESh	1.37295	0.826437	0.538402
		N3	circRERESh	1.06338	0.560133	0.653846
		N3	circRERESh	1.15809	0.606068	0.549726
		N3	circRERESh	1.38047	1.0204	0.68824
		N3	circRERE2Sh	1.3583	0.830473	0.480512
		N3	circRERE2Sh	1.16558	0.748232	0.268819
		N3	circRERE2Sh	1.41277	0.754642	0.413486
		N3	circRERE2Sh	1.06671	0.69429	0.482209
		N3	circRERE2Sh	1.14881	0.572588	0.62044
		N3	circRERE2Sh	1.05586	0.690604	0.553562
		N3	circRERE2Sh	0.909891	0.576633	0.428608
		N3	circRERE2Sh	1.20593	1.00146	0.616003
		N3	circRERE2Sh	1.45778	0.889988	0.510618
		N3	circRERE2Sh	0.677232	0.720691	0.471463
		N3	circRERE2Sh	1.74227	0.802378	0.396738
		N3	circRERE2Sh	1.13494	0.77705	0.546883
		N3	circRERE2Sh	1.636	0.848049	0.496512
		N3	circRERE2Sh	1.09696	0.70414	0.642453
		N3	circRERE2Sh	0.963894	0.751768	0.514208
		N3	pSUPER	1.15178	0.544321	0.251523
		N3	pSUPER	0.697913	0.696442	0.497667
		N3	pSUPER	0.755535	0.631927	0.354218
		N3	pSUPER	0.719612	0.619078	0.413075
		N3	pSUPER	0.890615	0.568478	0.516456
		N3	pSUPER	0.489542	0.634153	0.389121
		N3	pSUPER	0.812	0.597617	0.276462
		N3	pSUPER	1.26141	0.67022	0.363579
		N3	pSUPER	1.30063	0.489813	0.24521
		N3	pSUPER	1.112	0.670696	0.38178
		N3	pSUPER	0.900673	0.364558	0.163966
		N3	pSUPER	1.17787	0.682858	0.407872
		N3	pSUPER	0.957359	0.745416	0.46781
		N3	pSUPER	0.435861	0.638946	0.460967
		N3	pSUPER	0.530341	0.708471	0.646046
		N3	GFP	1.08804	0.561373	0.296629
		N3	GFP	1.20945	0.743172	0.435992
		N3	GFP	1.3109	0.608502	0.257968
		N3	GFP	1.52503	0.78284	0.292985
		N3	GFP	1.42586	0.743598	0.369691
		N3	GFP	1.38726	0.76254	0.395254
		N3	GFP	0.823909	0.782807	0.330091
		N3	GFP	1.40931	0.798817	0.359649
		N3	GFP	1.46321	0.779253	0.35706
		N3	GFP	1.19751	0.64615	0.377699
		N3	GFP	1.39946	0.670012	0.259153
		N3	GFP	0.805402	0.521788	0.447692
		N3	GFP	1.15522	0.417416	0.487304
		N3	GFP	0.869853	0.610446	0.42735
		N3	ScramSh	1.59675	0.745409	0.469619
		N3	ScramSh	0.985033	0.635594	0.554005
		N3	ScramSh	1.39777	0.798728	0.334868
		N3	ScramSh	1.28903	0.687769	0.380197
		N3	ScramSh	1.39648	0.569682	0.178933
		N3	ScramSh	1.41334	0.59215	0.339154
		N3	ScramSh	1.34664	0.691655	0.555538
		N3	ScramSh	0.503605	0.337711	0.25698
		N3	ScramSh	0.966856	0.502289	0.306934
		N3	ScramSh	1.68214	0.733169	0.560416
		N3	ScramSh	1.08744	0.826602	0.595028
		N3	ScramSh	1.3485	0.705458	0.4186
		N3	ScramSh	0.760513	0.278661	0.225698
		N3	ScramSh	1.37983	0.862716	0.678532
		N3	ScramSh	1.04907	0.774929	0.409153
		N4	circRERESh	1.79806	0.935301	0.600321
		N4	circRERESh	1.38242	0.818767	0.636894
		N4	circRERESh	1.61192	0.797662	0.606487
		N4	circRERESh	1.87609	0.779635	0.646873
		N4	circRERESh	1.7698	0.743059	0.602491
		N4	circRERESh	1.32462	0.76393	0.462908
		N4	circRERESh	1.5436	0.777252	0.572102
		N4	circRERESh	1.23095	0.840341	0.581433
		N4	circRERESh	0.572109	0.632803	0.501379
		N4	circRERESh	1.63356	0.961365	0.57923
		N4	circRERESh	0.470874	0.645088	0.403747
		N4	circRERESh	1.34352	0.934932	0.578533
		N4	circRERESh	1.18439	0.759591	0.563291
		N4	circRERESh	1.57816	1.01599	0.62313
		N4	circRERESh	1.62518	0.819084	0.613031
		N4	GFP	0.614954	0.719925	0.445819
		N4	GFP	0.932316	0.86747	0.572308
		N4	GFP	1.36829	0.827579	0.500968
		N4	GFP	1.23518	0.820616	0.462038
		N4	GFP	1.30325	0.81408	0.630886
		N4	GFP	0.789876	0.670588	0.390311
		N4	GFP	1.4449	0.916306	0.469861
		N4	GFP	1.27446	0.732738	0.412058
		N4	GFP	0.986661	0.671825	0.242416
		N4	GFP	0.630453	0.91725	0.437878
		N4	GFP	1.09103	0.78827	0.314865
		N4	GFP	1.50143	0.76386	0.450762
		N4	GFP	1.15284	0.825837	0.577024
		N4	GFP	1.22298	0.693349	0.501786
		N4	GFP	1.39629	0.756612	0.425764
		N4	pSUPER	1.03578	0.734493	0.401877
		N4	pSUPER	1.33807	0.605251	0.575104
		N4	pSUPER	1.13244	0.391918	0.333914
		N4	pSUPER	0.718656	0.624867	0.64191
		N4	pSUPER	1.17394	0.836314	0.610739
		N4	pSUPER	0.734762	1.00645	0.508386
		N4	pSUPER	0.872472	0.640181	0.558782
		N4	pSUPER	1.48604	0.703041	0.309357
		N4	pSUPER	1.07475	0.757659	0.607235
		N4	pSUPER	1.04021	0.84668	0.597475
		N4	pSUPER	0.728088	0.629967	0.581507
		N4	pSUPER	1.1921	0.834711	0.549874
		N4	pSUPER	1.01599	0.664063	0.615619
		N4	pSUPER	1.41151	0.651332	0.517555
		N4	pSUPER	1.29878	0.71584	0.540296
		N4	circRERE2Sh	1.18549	0.902981	0.551244
		N4	circRERE2Sh	0.86469	0.743835	0.234762
		N4	circRERE2Sh	1.2251	0.86064	0.402289
		N4	circRERE2Sh	1.51588	0.928321	0.491235
		N4	circRERE2Sh	1.52276	0.989756	0.577761
		N4	circRERE2Sh	1.73117	1.0455	0.58415
		N4	circRERE2Sh	1.77592	1.06059	0.583007
		N4	circRERE2Sh	1.2973	0.799024	0.446005
		N4	circRERE2Sh	1.14536	0.70391	0.343222
		N4	circRERE2Sh	1.24717	0.619252	0.45671
		N4	circRERE2Sh	1.09554	0.557601	0.525565
		N4	circRERE2Sh	0.945431	0.800635	0.526027
		N4	circRERE2Sh	1.34256	0.685013	0.229065
		N4	circRERE2Sh	1.34862	0.579107	0.438225
		N4	circRERE2Sh	0.803834	0.774934	0.490666
		N4	ScramSh	0.941012	0.687994	0.556475
		N4	ScramSh	1.21363	0.758395	0.564258
		N4	ScramSh	1.00612	0.656068	0.507346
		N4	ScramSh	1.20024	0.706547	0.456986
		N4	ScramSh	0.906368	0.712654	0.49071
		N4	ScramSh	1.00085	0.690653	0.558096
		N4	ScramSh	1.08258	0.499206	0.435428
		N4	ScramSh	1.10606	0.698181	0.549519
		N4	ScramSh	0.755466	0.662502	0.435846
		N4	ScramSh	0.479149	0.549268	0.418443
		N4	ScramSh	0.448992	0.57591	0.496553
		N4	ScramSh	0.726819	0.658762	0.540263
		N4	ScramSh	1.20349	0.737805	0.535629
		N4	ScramSh	1.07509	0.692961	0.418246
		N4	ScramSh	0.936524	0.653983	0.514142

## Sheet: Statistical Comparisons 
Statistical Comparisons:
Synapsin puncta density
Linear mixed model fit by REML ['lmerMod']
Formula: log2(Syn1) ~ Condition + (1 | Experiment)
Data: RERE_df
REML criterion at convergence: 35.4995
Random effects:
Groups Name Std.Dev.
Experiment (Intercept) 0.05205
Residual 0.24642
Number of obs: 298, groups: Experiment, 4
Fixed Effects:
(Intercept) ConditionpSUPER ConditionScramSh ConditioncircRERE2Sh ConditioncircRERESh
-0.50040 -0.11680 -0.15069 0.12188 0.08736
$emmeans
Condition emmean SE df lower.CL upper.CL
GFP -0.500 0.0413 11.2 -0.591 -0.410
pSUPER -0.617 0.0413 11.2 -0.708 -0.526
ScramSh -0.651 0.0411 10.9 -0.742 -0.561
circRERE2Sh -0.379 0.0411 10.9 -0.469 -0.288
circRERESh -0.413 0.0411 10.9 -0.504 -0.323
Degrees-of-freedom method: kenward-roger
Results are given on the log2 (not the response) scale.
Confidence level used: 0.95
$contrasts
contrast estimate SE df t.ratio p.value
GFP - pSUPER 0.1168 0.0454 290 2.574 0.0779
GFP - ScramSh 0.1507 0.0452 290 3.335 0.0085
GFP - circRERE2Sh -0.1219 0.0452 290 -2.698 0.0567
GFP - circRERESh -0.0874 0.0452 290 -1.934 0.3019
pSUPER - ScramSh 0.0339 0.0452 290 0.750 0.9443
pSUPER - circRERE2Sh -0.2387 0.0452 290 -5.283 <.0001
pSUPER - circRERESh -0.2042 0.0452 290 -4.519 0.0001
ScramSh - circRERE2Sh -0.2726 0.0450 290 -6.059 <.0001
ScramSh - circRERESh -0.2381 0.0450 290 -5.291 <.0001
circRERE2Sh - circRERESh 0.0345 0.0450 290 0.767 0.9397
Degrees-of-freedom method: kenward-roger
Results are given on the log2 (not the response) scale.
P value adjustment: tukey method for comparing a family of 5 estimates
PSD95 puncta density
Linear mixed model fit by REML ['lmerMod']
Formula: log2(PSD95) ~ Condition + (1 | Experiment)
Data: RERE_df
REML criterion at convergence: 363.2421
Random effects:
Groups Name Std.Dev.
Experiment (Intercept) 0.1988
Residual 0.4281
Number of obs: 298, groups: Experiment, 4
Fixed Effects:
(Intercept) ConditionpSUPER ConditionScramSh ConditioncircRERE2Sh ConditioncircRERESh
-0.10454 -0.11619 -0.08795 0.22623 0.35746
$emmeans
Condition emmean SE df lower.CL upper.CL
GFP -0.105 0.114 4.59 -0.4056 0.1965
pSUPER -0.221 0.114 4.59 -0.5218 0.0803
ScramSh -0.192 0.114 4.55 -0.4937 0.1088
circRERE2Sh 0.122 0.114 4.55 -0.1796 0.4229
circRERESh 0.253 0.114 4.55 -0.0483 0.5542
Degrees-of-freedom method: kenward-roger
Results are given on the log2 (not the response) scale.
Confidence level used: 0.95
$contrasts
contrast estimate SE df t.ratio p.value
GFP - pSUPER 0.1162 0.0788 290 1.474 0.5802
GFP - ScramSh 0.0879 0.0785 290 1.120 0.7956
GFP - circRERE2Sh -0.2262 0.0785 290 -2.882 0.0342
GFP - circRERESh -0.3575 0.0785 290 -4.554 0.0001
pSUPER - ScramSh -0.0282 0.0785 290 -0.360 0.9964
pSUPER - circRERE2Sh -0.3424 0.0785 290 -4.363 0.0002
pSUPER - circRERESh -0.4736 0.0785 290 -6.035 <.0001
ScramSh - circRERE2Sh -0.3142 0.0782 290 -4.020 0.0007
ScramSh - circRERESh -0.4454 0.0782 290 -5.699 <.0001
circRERE2Sh - circRERESh -0.1312 0.0782 290 -1.679 0.4485
Degrees-of-freedom method: kenward-roger
Results are given on the log2 (not the response) scale.
P value adjustment: tukey method for comparing a family of 5 estimates
Spine Density
Linear mixed model fit by REML ['lmerMod']
Formula: log2(Spine_Density) ~ Condition + (1 | Experiment)
Data: RERE_df
REML criterion at convergence: 222.7832
Random effects:
Groups Name Std.Dev.
Experiment (Intercept) 0.08933
Residual 0.33859
Number of obs: 298, groups: Experiment, 4
Fixed Effects:
(Intercept) ConditionpSUPER ConditionScramSh ConditioncircRERE2Sh ConditioncircRERESh
-1.16863 -0.00311 0.07571 0.03805 0.21214
$emmeans
Condition emmean SE df lower.CL upper.CL
GFP -1.169 0.0628 8.18 -1.31 -1.024
pSUPER -1.172 0.0628 8.18 -1.32 -1.028
ScramSh -1.093 0.0625 8.05 -1.24 -0.949
circRERE2Sh -1.131 0.0625 8.05 -1.27 -0.987
circRERESh -0.956 0.0625 8.05 -1.10 -0.813
Degrees-of-freedom method: kenward-roger
Results are given on the log2 (not the response) scale.
Confidence level used: 0.95
$contrasts
contrast estimate SE df t.ratio p.value
GFP - pSUPER 0.00311 0.0623 290 0.050 1.0000
GFP - ScramSh -0.07571 0.0621 290 -1.219 0.7401
GFP - circRERE2Sh -0.03805 0.0621 290 -0.613 0.9730
GFP - circRERESh -0.21214 0.0621 290 -3.417 0.0065
pSUPER - ScramSh -0.07882 0.0621 290 -1.270 0.7101
pSUPER - circRERE2Sh -0.04116 0.0621 290 -0.663 0.9641
pSUPER - circRERESh -0.21525 0.0621 290 -3.467 0.0054
ScramSh - circRERE2Sh 0.03766 0.0618 290 0.609 0.9736
ScramSh - circRERESh -0.13644 0.0618 290 -2.207 0.1800
circRERE2Sh - circRERESh -0.17410 0.0618 290 -2.816 0.0412
Degrees-of-freedom method: kenward-roger
Results are given on the log2 (not the response) scale.
P value adjustment: tukey method for comparing a family of 5 estimates
