# Supplementary material for: A functional screen uncovers circular RNAs regulating excitatory synaptogenesis in hippocampal neurons
Source: Nat Commun. 2025 Mar 28;16:3040. doi: 10.1038/s41467-025-58070-4 (PMC11953392; doi:10.1038/s41467-025-58070-4)
Supplement: Supplementary file 4 — Source Data [file 41467_2025_58070_MOESM4_ESM.zip › Source Data Files/Supplementary Figure 8.xlsx]

## Sheet: Supplementary Figure 8b-d
Supplementary Figure 8b
	N1	N2	N3	N1	N2	N3	N1	N2	N3	N1	N2	N3	N1	N2	N3
Distance from center (μm)	GFP			GFP for siRERE3			SiRERE_1			SiRERE_2			SiRERE_3
20	5.15	10.4	5.6	6.45	8.8	5.1	7.75	7.6	5.1	9.1	10.4	4.7	9.35	8.8	6.7
40	12.9	13	13.9	12.6	13.4	10.6	15.95	12.6	11.3	15.05	14.9	12.2	13	12.8	13.8
60	17.45	13.9	15.2	13.8	15.3	14.3	17.3	15.3	14.6	15.1	17.4	14.6	14.1	13.8	15
80	16.55	14.9	13.1	13.45	15.3	15	17.65	16.7	14.6	13.55	16.7	15.4	13.25	15.4	16.6
100	14.35	15.3	12.2	12.75	14.5	14.6	15.35	16.5	14.4	11.8	15.1	14.1	11.1	16.2	17.5
120	13.7	12.6	10.8	10.65	12.7	11.8	13.2	15	14	9.7	13.4	12.1	10.05	14.1	18
140	12.95	10.4	9.7	11.6	11.5	10.8	11.8	14.5	12.8	9.05	12	10.2	7.4	11.8	16.3
160	11.95	9.4	9	10.4	8.3	9.8	9.5	12.1	9.4	6.65	9.7	9	5.4	9.9	14
180	9.65	6.8	6.6	9.35	7.9	7.9	7.55	10.7	8.2	4.9	7.2	7.2	5	8.3	11.3
200	7.45	4.7	6.1	6.95	5.7	5.6	6.25	9.6	6.2	3.8	5.1	4.6	4.6	5.7	8.3
220	6.45	3.6	4.7	5.5	5.1	4	5	6.7	4.1	3.5	4.3	3.4	3.45	3.9	6.8
240	5.2	3	2.5	5.1	3.1	2.5	4	4.8	2.2	2.6	2.5	2.7	2.1	2.6	5.1
260	5.05	1.9	1.6	3.25	1.8	1.2	3.05	2.7	1.6	1.65	1.7	1.4	1.35	1.6	2.9
280	4	1.5	1.7	2.5	1.2	1.1	1.9	1.6	0.7	1.25	0.6	0.7	0.3	0.3	1.8
300	2.75	1.3	0.8	1.6	1.1	1	1.6	1.2	0.9	0.75	0.8	0.8	0	0.5	0.5
320	2	1	0.5	1.95	0.6	0.2	1	0.7	0	0.4	0.3	0.2	0	0.3	0.3
340	1.95	0.4	0.3	0.85	0.7	0	0.3	0.8	0	0.4	0.2	0	0	0.2	0.2
360	1.35	0	0.2	0.55	0.4	0	0.1	0.2	0	0	0.2	0	0	0	0.1
380	0.8	0	0	0.35	0.4	0	0.1	0.1	0	0	0.1	0.2	0	0	0.1
400	0.7	0	0	0.1	0.1	0	0.1	0	0	0	0	0	0	0	0.1
420	0.8	0	0	0.2	0.1	0	0	0	0	0	0	0	0	0	0.1
440	0.1	0	0	0.05	0	0	0	0	0	0	0	0	0	0	0
460	0.1	0	0	0	0	0	0	0	0	0	0	0	0	0	0
480	0	0	0	0	0	0	0	0	0	0	0	0	0	0	0
500	0	0	0	0	0	0	0	0	0	0	0	0	0	0	0
Profiles: Panel: B-D
2-way ANOVA
Source of Variation	% of total variation	P value	P value summary	Significant?
Interaction	0.4625	0.8812	ns	No		i.e there is no change in the number of intersections between conditions at different radii
Row Factor	96.56	<0.0001	****	Yes		i.e. There is a change in the intersections across x-axis, overall, (all conditions show initial peaks followed by decline in intersections further from soma)
Column Factor	0.03856	0.2545	ns	No		i.e there is no change in the number of intersections between conditions at different radii
ANOVA table	SS	DF	MS	F (DFn, DFd)	P value
Interaction	23.11	24	0.9628	F (24, 100) = 0.6564	P=0.8812
Row Factor	4825	24	201	F (24, 100) = 137.1	P<0.0001
Column Factor	1.927	1	1.927	F (1, 100) = 1.314	P=0.2545
Residual	146.7	100	1.467
Difference between column means
Mean of GFP	5.226
Mean of Group C	5.453
Difference between means	-0.2267
SE of difference	0.1978
95% CI of difference	-0.6190 to 0.1657
Data summary
Number of columns (Column Factor)	2
Number of rows (Row Factor)	25
Number of values	150

## Sheet: Supplementary Figure 8e
Supplementary Figure 8e
Total Number of intersections per cell (Normalized)
GFP	GFP for siRERE3	siRERE_1	siRERE_2	siRERE_3
0.952928	0.936491	1.28205	0.87256	0.694295
1.2323	0.980893	1.01799	1.05243	0.843649
1.10984	1.06163	1.58821	0.727134	1.21502
0.97589	1.21502	1.15576	0.945274	0.718515
1.63796	1.33208	1.32798	0.761577	0.79521
1.50402	0.6176	0.761577	0.826636	0.734661
0.845771	1.23924	1.15959	1.01033	0.637783
1.15959	1.07374	0.753923	0.753923	0.936491
1.36625	1.21905	0.700344	0.891695	0.988967
0.788366	0.666039	0.926139	0.520475	0.544941
0.972063	0.904198	1.24761	1.07922	0.96071
0.727134	0.839612	1.17872	0.742442	1.29978
0.949101	1.00915	1.01033	0.773058	1.49354
0.841944	0.968784	1.38538	1.0333	0.879978
1.2323	1.07374	0.979717	0.979717	1.14639
1.10984	1.69537	0.803674	1.14045	1.04144
0.956755	1.17061	0.903176	1.43131	0.847686
0.949101	0.694295	1.16341	1.34711	0.694295
0.918485	1.09795	1.28588	0.964409	0.879978
0.589361	0.879978	1.47723	0.658247	0.944564
0.926139	0.80732	0.91083	0.658247	0.766954
0.857252	0.60549	0.849598	0.658247	0.928418
0.933793	1.06566	1.20168	1.04095	1.324
1.21699	0.726588	0.742442	0.826636	1.08988
0.71948	0.920344	0.818982	1.06391	2.03445
0.841944	0.879978	0.849598	0.918485	1.09795
0.658247	1.27557	0.987371	0.727134	1.18676
1.10218	0.936491	0.773058	1.11749	1.14639
	0.944564	0.87256	0.681209	0.936491
	1.16254	1.18638	0.995025	2.04252
Total Intersections Panel E
Ordinary one-way ANOVA
Number of families	1
Number of comparisons per family	10
Alpha	0.05
Tukey's multiple comparisons test	Mean Diff.	95.00% CI of diff.	Below threshold?	Summary	Adjusted P Value
GFP vs. GFP for 3	0.002679	-0.1866 to 0.1920	No	ns	>0.9999	A-B
GFP vs. siRERE_1	-0.04069	-0.2300 to 0.1486	No	ns	0.9758	A-C
GFP vs. siRERE_2	0.09606	-0.09325 to 0.2854	No	ns	0.6274	A-D
GFP vs. siRERE_3	-0.02571	-0.2150 to 0.1636	No	ns	0.9957	A-E
GFP for 3 vs. siRERE_1	-0.04337	-0.2294 to 0.1426	No	ns	0.9675	B-C
GFP for 3 vs. siRERE_2	0.09338	-0.09263 to 0.2794	No	ns	0.637	B-D
GFP for 3 vs. siRERE_3	-0.02839	-0.2144 to 0.1576	No	ns	0.9933	B-E
siRERE_1 vs. siRERE_2	0.1368	-0.04926 to 0.3228	No	ns	0.2565	C-D
siRERE_1 vs. siRERE_3	0.01498	-0.1710 to 0.2010	No	ns	0.9994	C-E
siRERE_2 vs. siRERE_3	-0.1218	-0.3078 to 0.06424	No	ns	0.3726	D-E
Test details	Mean 1	Mean 2	Mean Diff.	SE of diff.	n1	n2	q	DF
GFP vs. GFP for 3	1.003	1	0.002679	0.06852	28	30	0.05529	143
GFP vs. siRERE_1	1.003	1.043	-0.04069	0.06852	28	30	0.8399	143
GFP vs. siRERE_2	1.003	0.9066	0.09606	0.06852	28	30	1.983	143
GFP vs. siRERE_3	1.003	1.028	-0.02571	0.06852	28	30	0.5307	143
GFP for 3 vs. siRERE_1	1	1.043	-0.04337	0.06733	30	30	0.9111	143
GFP for 3 vs. siRERE_2	1	0.9066	0.09338	0.06733	30	30	1.961	143
GFP for 3 vs. siRERE_3	1	1.028	-0.02839	0.06733	30	30	0.5964	143
siRERE_1 vs. siRERE_2	1.043	0.9066	0.1368	0.06733	30	30	2.873	143
siRERE_1 vs. siRERE_3	1.043	1.028	0.01498	0.06733	30	30	0.3147	143
siRERE_2 vs. siRERE_3	0.9066	1.028	-0.1218	0.06733	30	30	2.558	143
Compact letter display
siRERE_1	A
siRERE_3	A
GFP	A
GFP for 3	A
siRERE_2	A

## Sheet: Supplementary Figure 8f
Supplementary Figure 8f
Experiment	Condition	Spine_Density
N1	GFP	0.195709
N1	GFP	0.326164
N1	GFP	0.390559
N1	GFP	0.558018
N1	GFP	0.559947
N1	GFP	0.455912
N1	GFP	0.627879
N1	GFP	0.379128
N1	GFP	0.576916
N1	GFP	0.606145
N1	GFP	0.421276
N1	GFP	0.287062
N1	GFP	0.422846
N1	GFP	0.403668
N1	GFP	0.550015
N2	GFP	0.474074
N2	GFP	0.551416
N2	GFP	0.145507
N2	GFP	0.559775
N2	GFP	0.544012
N2	GFP	0.375949
N2	GFP	0.606072
N2	GFP	0.423724
N2	GFP	0.561453
N2	GFP	0.535143
N2	GFP	0.499793
N2	GFP	0.586518
N2	GFP	0.606016
N2	GFP	0.493069
N2	GFP	0.373483
N3	GFP	0.445898
N3	GFP	0.388928
N3	GFP	0.484854
N3	GFP	0.369103
N3	GFP	0.437932
N3	GFP	0.404886
N3	GFP	0.528039
N3	GFP	0.316456
N3	GFP	0.571612
N3	GFP	0.514675
N3	GFP	0.539826
N3	GFP	0.468115
N3	GFP	0.400668
N3	GFP	0.385631
N3	GFP	0.456174
N4	GFP	0.466417
N4	GFP	0.569802
N4	GFP	0.253555
N4	GFP	0.544877
N4	GFP	0.467967
N4	GFP	0.281735
N4	GFP	0.452816
N4	GFP	0.441266
N4	GFP	0.482025
N4	GFP	0.569443
N4	GFP	0.466884
N4	GFP	0.58798
N4	GFP	0.610773
N4	GFP	0.429027
N4	GFP	0.641947
N1	ScramSh	0.527844
N1	ScramSh	0.361517
N1	ScramSh	0.465917
N1	ScramSh	0.499752
N1	ScramSh	0.357791
N1	ScramSh	0.464378
N1	ScramSh	0.304324
N1	ScramSh	0.354792
N1	ScramSh	0.553093
N1	ScramSh	0.483223
N1	ScramSh	0.263067
N1	ScramSh	0.578659
N1	ScramSh	0.460482
N1	ScramSh	0.401354
N1	ScramSh	0.599073
N2	ScramSh	0.495647
N2	ScramSh	0.52957
N2	ScramSh	0.509077
N2	ScramSh	0.620935
N2	ScramSh	0.33697
N2	ScramSh	0.414031
N2	ScramSh	0.354463
N2	ScramSh	0.564839
N2	ScramSh	0.564836
N2	ScramSh	0.555431
N2	ScramSh	0.111663
N2	ScramSh	0.459284
N2	ScramSh	0.549109
N2	ScramSh	0.32404
N2	ScramSh	0.54544
N3	ScramSh	0.558622
N3	ScramSh	0.546815
N3	ScramSh	0.518079
N3	ScramSh	0.425897
N3	ScramSh	0.372557
N3	ScramSh	0.309256
N3	ScramSh	0.395564
N3	ScramSh	0.467938
N3	ScramSh	0.396101
N3	ScramSh	0.570609
N3	ScramSh	0.333785
N3	ScramSh	0.369084
N3	ScramSh	0.569894
N3	ScramSh	0.602389
N3	ScramSh	0.590726
N4	ScramSh	0.40519
N4	ScramSh	0.569288
N4	ScramSh	0.525584
N4	ScramSh	0.455787
N4	ScramSh	0.474139
N4	ScramSh	0.537447
N4	ScramSh	0.476272
N4	ScramSh	0.508983
N4	ScramSh	0.444508
N4	ScramSh	0.455878
N4	ScramSh	0.478927
N4	ScramSh	0.434447
N4	ScramSh	0.377772
N4	ScramSh	0.599348
N4	ScramSh	0.392252
N1	circRERE2Sh	0.566203
N1	circRERE2Sh	0.491578
N1	circRERE2Sh	0.283802
N1	circRERE2Sh	0.44203
N1	circRERE2Sh	0.522903
N1	circRERE2Sh	0.336423
N1	circRERE2Sh	0.516764
N1	circRERE2Sh	0.581364
N1	circRERE2Sh	0.520514
N1	circRERE2Sh	0.299747
N1	circRERE2Sh	0.404817
N1	circRERE2Sh	0.55447
N1	circRERE2Sh	0.524531
N1	circRERE2Sh	0.573551
N1	circRERE2Sh	0.56631
N2	circRERE2Sh	0.408866
N2	circRERE2Sh	0.536195
N2	circRERE2Sh	0.597027
N2	circRERE2Sh	0.454188
N2	circRERE2Sh	0.385608
N2	circRERE2Sh	0.545687
N2	circRERE2Sh	0.535895
N2	circRERE2Sh	0.540604
N2	circRERE2Sh	0.494634
N2	circRERE2Sh	0.501687
N2	circRERE2Sh	0.544777
N2	circRERE2Sh	0.477132
N2	circRERE2Sh	0.555287
N2	circRERE2Sh	0.485083
N2	circRERE2Sh	0.424743
N3	circRERE2Sh	0.586893
N3	circRERE2Sh	0.540884
N3	circRERE2Sh	0.442041
N3	circRERE2Sh	0.236349
N3	circRERE2Sh	0.482864
N3	circRERE2Sh	0.457929
N3	circRERE2Sh	0.573603
N3	circRERE2Sh	0.435314
N3	circRERE2Sh	0.603461
N3	circRERE2Sh	0.589114
N3	circRERE2Sh	0.578431
N3	circRERE2Sh	0.482076
N3	circRERE2Sh	0.477977
N3	circRERE2Sh	0.478352
N3	circRERE2Sh	0.504868
N4	circRERE2Sh	0.547782
N4	circRERE2Sh	0.591965
N4	circRERE2Sh	0.372694
N4	circRERE2Sh	0.668555
N4	circRERE2Sh	0.514802
N4	circRERE2Sh	0.496624
N4	circRERE2Sh	0.553667
N4	circRERE2Sh	0.621576
N4	circRERE2Sh	0.544115
N4	circRERE2Sh	0.550858
N4	circRERE2Sh	0.570225
N4	circRERE2Sh	0.22989
N4	circRERE2Sh	0.610215
N4	circRERE2Sh	0.610617
N4	circRERE2Sh	0.575399
N1	circRERE123Sh	0.552467
N1	circRERE123Sh	0.476081
N1	circRERE123Sh	0.540989
N1	circRERE123Sh	0.478045
N1	circRERE123Sh	0.633504
N1	circRERE123Sh	0.518544
N1	circRERE123Sh	0.349723
N1	circRERE123Sh	0.380329
N1	circRERE123Sh	0.637507
N1	circRERE123Sh	0.349158
N1	circRERE123Sh	0.402755
N1	circRERE123Sh	0.577166
N1	circRERE123Sh	0.571043
N1	circRERE123Sh	0.334069
N1	circRERE123Sh	0.546421
N2	circRERE123Sh	0.376883
N2	circRERE123Sh	0.477784
N2	circRERE123Sh	0.556537
N2	circRERE123Sh	0.496131
N2	circRERE123Sh	0.293999
N2	circRERE123Sh	0.615035
N2	circRERE123Sh	0.605875
N2	circRERE123Sh	0.370585
N2	circRERE123Sh	0.577195
N2	circRERE123Sh	0.56716
N2	circRERE123Sh	0.494706
N2	circRERE123Sh	0.637333
N2	circRERE123Sh	0.564516
N2	circRERE123Sh	0.516686
N2	circRERE123Sh	0.517056
N3	circRERE123Sh	0.678341
N3	circRERE123Sh	0.451029
N3	circRERE123Sh	0.572744
N3	circRERE123Sh	0.604128
N3	circRERE123Sh	0.56862
N3	circRERE123Sh	0.608514
N3	circRERE123Sh	0.408793
N3	circRERE123Sh	0.43915
N3	circRERE123Sh	0.662749
N3	circRERE123Sh	0.447808
N3	circRERE123Sh	0.410714
N3	circRERE123Sh	0.438067
N3	circRERE123Sh	0.517154
N3	circRERE123Sh	0.507443
N3	circRERE123Sh	0.496499
N4	circRERE123Sh	0.378138
N4	circRERE123Sh	0.636251
N4	circRERE123Sh	0.619729
N4	circRERE123Sh	0.495699
N4	circRERE123Sh	0.277034
N4	circRERE123Sh	0.609129
N4	circRERE123Sh	0.384507
N4	circRERE123Sh	0.597972
N4	circRERE123Sh	0.667979
N4	circRERE123Sh	0.665151
N4	circRERE123Sh	0.498723
N4	circRERE123Sh	0.630368
N4	circRERE123Sh	0.583854
N4	circRERE123Sh	0.531803
N4	circRERE123Sh	0.588924
Statistics: Total GluA1, Dendritic Spine Density
Total expression -- spine density (Fig 4K Supplement)
Linear mixed model fit by REML ['lmerMod']
Formula: log2(Spine_Density) ~ Condition + (1 | Experiment)
Data: GluA1_total_DF
REML criterion at convergence: 203.0142
Random effects:
Groups Name Std.Dev.
Experiment (Intercept) 0.03284
Residual 0.35840
Number of obs: 240, groups: Experiment, 4
Fixed Effects:
(Intercept) ConditionScramSh ConditioncircRERE2Sh ConditioncircRERESh
-1.14394 -0.01155 0.12342 0.15995
#NAME?
$emmeans
Condition emmean SE df lower.CL upper.CL
GFP -1.144 0.0491 25.6 -1.24 -1.043
ScramSh -1.155 0.0491 25.6 -1.26 -1.054
circRERE2Sh -1.021 0.0491 25.6 -1.12 -0.920
circRERESh -0.984 0.0491 25.6 -1.08 -0.883
Degrees-of-freedom method: kenward-roger
Results are given on the log2 (not the response) scale.
Confidence level used: 0.95
$contrasts
contrast estimate SE df t.ratio p.value
GFP - ScramSh 0.0116 0.0654 233 0.177 0.9980
GFP - circRERE2Sh -0.1234 0.0654 233 -1.886 0.2368
GFP - circRERESh -0.1599 0.0654 233 -2.444 0.0717
ScramSh - circRERE2Sh -0.1350 0.0654 233 -2.063 0.1685
ScramSh - circRERESh -0.1715 0.0654 233 -2.621 0.0458
circRERE2Sh - circRERESh -0.0365 0.0654 233 -0.558 0.9442
Degrees-of-freedom method: kenward-roger
Results are given on the log2 (not the response) scale.
P value adjustment: tukey method for comparing a family of 4 estimates
