# Supplementary material for: A functional screen uncovers circular RNAs regulating excitatory synaptogenesis in hippocampal neurons
Source: Nat Commun. 2025 Mar 28;16:3040. doi: 10.1038/s41467-025-58070-4 (PMC11953392; doi:10.1038/s41467-025-58070-4)
Supplement: Supplementary file 4 — Source Data [file 41467_2025_58070_MOESM4_ESM.zip › Source Data Files/Supplementary Figure 9.xlsx]

## Sheet: Supplementary Figure 9a
Supplementary Figure 9a		GO_Biological Process_ordered by Elim
GO.ID	Term	Annotated	Significant	Expected	Fold_Enrichment	Rank in Fisher.classic	Fisher.elim	Fisher.classic	Classic_Fishe_BH_Corr
GO:0090630	activation of GTPase activity	84	15	4.98	3.01205	41	0.00010	0.00011	0.00169231
GO:0007411	axon guidance	206	26	12.22	2.12766	49	0.00019	0.00021	0.00252632
GO:0021953	central nervous system neuron differenti...	185	24	10.97	2.18778	53	0.00022	0.00024	0.00252632
GO:0051965	positive regulation of synapse assembly	71	13	4.21	3.08789	52	0.00023	0.00024	0.00252632
GO:0048013	ephrin receptor signaling pathway	37	9	2.19	4.10959	51	0.00023	0.00024	0.00252632
GO:1905477	positive regulation of protein localizat...	103	16	6.11	2.61866	58	0.00033	0.00035	0.0035
GO:0048523	negative regulation of cellular process	3840	275	227.73	1.20757	32	0.00043	6.6e-05	0.00132
GO:0007186	G protein-coupled receptor signaling pat...	445	47	26.39	1.78098	35	0.00053	8.0e-05	0.00145455
GO:0045664	regulation of neuron differentiation	721	71	42.76	1.66043	24	0.00066	1.4e-05	0.00035
GO:0035095	behavioral response to nicotine	8	4	0.47	8.51064	73	0.00069	0.00071	0.00546154
GO:0007158	neuron cell-cell adhesion	8	4	0.47	8.51064	74	0.00069	0.00071	0.00546154
GO:1902474	positive regulation of protein localizat...	9	4	0.53	7.54717	91	0.00119	0.00122	0.00787097
GO:0001764	neuron migration	163	20	9.67	2.06825	95	0.00146	0.00156	0.00975
GO:0007420	brain development	836	80	49.58	1.61355	21	0.00149	1.1e-05	0.000314286
GO:0048642	negative regulation of skeletal muscle t...	10	4	0.59	6.77966	101	0.00189	0.00193	0.0113529
GO:1901030	positive regulation of mitochondrial out...	10	4	0.59	6.77966	102	0.00189	0.00193	0.0113529
GO:0050890	cognition	307	31	18.21	1.70236	114	0.00237	0.00258	0.0147429
GO:1905606	regulation of presynapse assembly	33	7	1.96	3.57143	118	0.00267	0.00276	0.0152105
GO:0021516	dorsal spinal cord development	11	4	0.65	6.15385	120	0.00283	0.00289	0.0152105
GO:0140131	positive regulation of lymphocyte chemot...	11	4	0.65	6.15385	121	0.00283	0.00289	0.0152105
GO:0099175	regulation of postsynapse organization	126	16	7.47	2.1419	122	0.00296	0.00313	0.0158261
GO:0010829	negative regulation of glucose transmemb...	18	5	1.07	4.6729	123	0.00316	0.00324	0.0158261
GO:0097106	postsynaptic density organization	43	8	2.55	3.13725	125	0.00324	0.00335	0.0158261
GO:0048814	regulation of dendrite morphogenesis	116	15	6.88	2.18023	128	0.00331	0.00350	0.0158261
GO:0060079	excitatory postsynaptic potential	94	13	5.57	2.33393	131	0.00337	0.00354	0.0158261
GO:1905809	negative regulation of synapse organizat...	26	6	1.54	3.8961	130	0.00343	0.00353	0.0158261
GO:1900449	regulation of glutamate receptor signali...	53	9	3.14	2.86624	133	0.00351	0.00364	0.0158261
GO:1903525	regulation of membrane tubulation	6	3	0.36	8.33333	132	0.00357	0.00363	0.0158261
GO:0031175	neuron projection development	1006	98	59.66	1.64264	6	0.00359	4.4e-07	8.8e-05
GO:0001941	postsynaptic membrane organization	44	8	2.61	3.06513	134	0.00376	0.00389	0.0165532
GO:0014855	striated muscle cell proliferation	64	10	3.8	2.63158	140	0.00400	0.00416	0.0169796
GO:1900025	negative regulation of substrate adhesio...	12	4	0.71	5.6338	139	0.00405	0.00414	0.0169796
GO:0048589	developmental growth	640	58	37.96	1.52792	76	0.00411	0.00076	0.00562963
GO:0021549	cerebellum development	131	16	7.77	2.0592	142	0.00438	0.00462	0.01848
GO:0050806	positive regulation of synaptic transmis...	192	21	11.39	1.84372	147	0.00459	0.00489	0.0191765
GO:0099601	regulation of neurotransmitter receptor ...	67	13	3.97	3.27456	43	0.00483	0.00013	0.00173333
GO:0051085	chaperone cofactor-dependent protein ref...	28	6	1.66	3.61446	149	0.00508	0.00522	0.0196667
GO:0014850	response to muscle activity	28	6	1.66	3.61446	150	0.00508	0.00522	0.0196667
GO:0051932	synaptic transmission, GABAergic	56	9	3.32	2.71084	152	0.00512	0.00531	0.0196667
GO:0016567	protein ubiquitination	646	54	38.31	1.40955	165	0.00569	0.00636	0.0210794
GO:0043491	protein kinase B signaling	147	17	8.72	1.94954	162	0.00589	0.00622	0.0210794
GO:0021942	radial glia guided migration of Purkinje...	7	3	0.42	7.14286	159	0.00598	0.00607	0.0210794
GO:0043353	enucleate erythrocyte differentiation	7	3	0.42	7.14286	160	0.00598	0.00607	0.0210794
GO:0099537	trans-synaptic signaling	655	70	38.84	1.80227	10	0.00599	9.0e-07	9e-05
GO:0055022	negative regulation of cardiac muscle ti...	29	6	1.72	3.48837	163	0.00609	0.00626	0.0210794
GO:0014075	response to amine	68	10	4.03	2.48139	166	0.00622	0.00646	0.0210794
GO:0001505	regulation of neurotransmitter levels	236	24	14	1.71429	171	0.00641	0.00686	0.0211385
GO:0098974	postsynaptic actin cytoskeleton organiza...	21	5	1.25	4	168	0.00649	0.00664	0.0210794
GO:0095500	acetylcholine receptor signaling pathway	21	5	1.25	4	169	0.00649	0.00664	0.0210794
GO:0098962	regulation of postsynaptic neurotransmit...	21	5	1.25	4	170	0.00649	0.00664	0.0210794
GO:0015718	monocarboxylic acid transport	113	14	6.7	2.08955	172	0.00655	0.00687	0.0211385
GO:0018108	peptidyl-tyrosine phosphorylation	277	27	16.43	1.64334	181	0.00701	0.00754	0.0218551
GO:0038179	neurotrophin signaling pathway	39	7	2.31	3.0303	177	0.00708	0.00730	0.021791
GO:0014741	negative regulation of muscle hypertroph...	30	6	1.78	3.37079	180	0.00724	0.00744	0.0218551
GO:0060627	regulation of vesicle-mediated transport	527	45	31.25	1.44	186	0.00769	0.00848	0.024
GO:0007416	synapse assembly	173	27	10.26	2.63158	13	0.00835	3.4e-06	0.000176
GO:0099068	postsynapse assembly	31	6	1.84	3.26087	188	0.00854	0.00877	0.024
GO:0001558	regulation of cell growth	377	34	22.36	1.52057	198	0.00884	0.00959	0.024
GO:0021537	telencephalon development	309	29	18.33	1.58211	197	0.00889	0.00957	0.024
GO:0038007	netrin-activated signaling pathway	8	3	0.47	6.38298	192	0.00914	0.00929	0.024
GO:0051643	endoplasmic reticulum localization	8	3	0.47	6.38298	193	0.00914	0.00929	0.024
GO:0045743	positive regulation of fibroblast growth...	8	3	0.47	6.38298	194	0.00914	0.00929	0.024
GO:0097581	lamellipodium organization	83	11	4.92	2.23577	202	0.00926	0.00963	0.024
GO:1903725	regulation of phospholipid metabolic pro...	72	10	4.27	2.34192	203	0.00929	0.00965	0.024
GO:0007628	adult walking behavior	41	7	2.43	2.88066	199	0.00935	0.00963	0.024
GO:0006695	cholesterol biosynthetic process	41	7	2.43	2.88066	200	0.00935	0.00963	0.024
GO:0009263	deoxyribonucleotide biosynthetic process	15	4	0.89	4.49438	205	0.00971	0.00990	0.024
GO:0032098	regulation of appetite	15	4	0.89	4.49438	206	0.00971	0.00990	0.024
GO:0045745	positive regulation of G protein-coupled...	23	5	1.36	3.67647	208	0.00973	0.00996	0.024
GO:0060998	regulation of dendritic spine developmen...	95	12	5.63	2.13144	210	0.00979	0.01021	0.0243095
GO:0034765	regulation of ion transmembrane transpor...	380	34	22.54	1.50843	213	0.00991	0.01074	0.0252706
GO:0007169	transmembrane receptor protein tyrosine ...	473	49	28.05	1.74688	40	0.01013	9.1e-05	0.00151667
GO:0007611	learning or memory	273	26	16.19	1.60593	215	0.01072	0.01147	0.0263678
GO:0019216	regulation of lipid metabolic process	281	31	16.66	1.86074	68	0.01079	0.00062	0.00533333
GO:0008286	insulin receptor signaling pathway	108	13	6.4	2.03125	214	0.01088	0.01137	0.0263678
GO:0051963	regulation of synapse assembly	110	20	6.52	3.06748	16	0.01105	6.2e-06	0.000206667
GO:0007187	G protein-coupled receptor signaling pat...	145	16	8.6	1.86047	219	0.01144	0.01202	0.0270112
GO:1902683	regulation of receptor localization to s...	24	5	1.42	3.52113	217	0.01171	0.01198	0.0270112
GO:0043550	regulation of lipid kinase activity	53	8	3.14	2.54777	221	0.01181	0.01219	0.0270889
GO:0120035	regulation of plasma membrane bounded ce...	733	66	43.47	1.51829	61	0.01198	0.00039	0.00371429
GO:1903428	positive regulation of reactive oxygen s...	43	7	2.55	2.7451	222	0.01211	0.01246	0.0273696
GO:0010842	retina layer formation	16	4	0.95	4.21053	225	0.01235	0.01259	0.0273696
GO:0030072	peptide hormone secretion	210	21	12.45	1.68675	228	0.01238	0.01313	0.0282366
GO:0023061	signal release	485	41	28.76	1.42559	231	0.01249	0.01363	0.02852
GO:0097104	postsynaptic membrane assembly	9	3	0.53	5.66038	230	0.01312	0.01333	0.0283617
GO:0050848	regulation of calcium-mediated signaling	76	10	4.51	2.21729	232	0.01341	0.01391	0.02852
GO:0061098	positive regulation of protein tyrosine ...	44	7	2.61	2.68199	234	0.01369	0.01409	0.02852
GO:0045744	negative regulation of G protein-coupled...	44	7	2.61	2.68199	235	0.01369	0.01409	0.02852
GO:0031344	regulation of cell projection organizati...	738	66	43.77	1.50788	65	0.01385	0.00047	0.00427273
GO:2000310	regulation of NMDA receptor activity	25	5	1.48	3.37838	238	0.01394	0.01426	0.02852
GO:0043616	keratinocyte proliferation	25	5	1.48	3.37838	239	0.01394	0.01426	0.02852
GO:0016358	dendrite development	293	34	17.38	1.95627	44	0.01418	0.00013	0.00173333
GO:0061001	regulation of dendritic spine morphogene...	55	8	3.26	2.45399	244	0.01464	0.01511	0.0299208
GO:0006836	neurotransmitter transport	227	22	13.46	1.63447	248	0.01493	0.01583	0.0304423
GO:0099560	synaptic membrane adhesion	35	6	2.08	2.88462	246	0.01542	0.01582	0.0304423
GO:2000171	negative regulation of dendrite developm...	35	6	2.08	2.88462	247	0.01542	0.01582	0.0304423
GO:0007188	adenylate cyclase-modulating G protein-c...	138	15	8.18	1.83374	251	0.01596	0.01672	0.0313966
GO:1903078	positive regulation of protein localizat...	56	8	3.32	2.40964	252	0.01623	0.01674	0.0313966
GO:0032870	cellular response to hormone stimulus	552	45	32.74	1.37447	260	0.01664	0.01819	0.0313966
GO:0050770	regulation of axonogenesis	203	20	12.04	1.66113	254	0.01673	0.01768	0.0313966
GO:0032386	regulation of intracellular transport	325	29	19.27	1.50493	259	0.01694	0.01815	0.0313966
GO:1903747	regulation of establishment of protein l...	46	7	2.73	2.5641	255	0.01728	0.01777	0.0313966
GO:0006812	cation transport	880	67	52.19	1.28377	272	0.01741	0.01948	0.0317857
GO:2000463	positive regulation of excitatory postsy...	36	6	2.13	2.8169	256	0.01761	0.01806	0.0313966
GO:0048010	vascular endothelial growth factor recep...	36	6	2.13	2.8169	257	0.01761	0.01806	0.0313966
GO:0045445	myoblast differentiation	68	9	4.03	2.23325	265	0.01785	0.01845	0.0315385
GO:0006107	oxaloacetate metabolic process	10	3	0.59	5.08475	261	0.01793	0.01821	0.0313966
GO:0038180	nerve growth factor signaling pathway	10	3	0.59	5.08475	262	0.01793	0.01821	0.0313966
GO:0097119	postsynaptic density protein 95 clusteri...	10	3	0.59	5.08475	263	0.01793	0.01821	0.0313966
GO:0014842	regulation of skeletal muscle satellite ...	10	3	0.59	5.08475	264	0.01793	0.01821	0.0313966
GO:0035418	protein localization to synapse	101	15	5.99	2.50417	79	0.01855	0.00086	0.00593103
GO:1903426	regulation of reactive oxygen species bi...	80	10	4.74	2.1097	271	0.01876	0.01944	0.0317857
GO:0099150	regulation of postsynaptic specializatio...	18	4	1.07	3.73832	269	0.01891	0.01927	0.0317857
GO:0150052	regulation of postsynapse assembly	18	4	1.07	3.73832	270	0.01891	0.01927	0.0317857
GO:0070076	histone lysine demethylation	27	5	1.6	3.125	273	0.01923	0.01966	0.0317857
GO:0098698	postsynaptic specialization assembly	27	5	1.6	3.125	274	0.01923	0.01966	0.0317857
GO:0035914	skeletal muscle cell differentiation	58	8	3.44	2.32558	275	0.01977	0.02038	0.0317857
GO:0021799	cerebral cortex radially oriented cell m...	37	6	2.19	2.73973	276	0.02000	0.02051	0.0317857
GO:0098916	anterograde trans-synaptic signaling	646	67	38.31	1.74889	14	0.02074	4.4e-06	0.000176
GO:0007268	chemical synaptic transmission	646	67	38.31	1.74889	15	0.02074	4.4e-06	0.000176
GO:0060560	developmental growth involved in morphog...	248	23	14.71	1.56356	280	0.02092	0.02217	0.0317857
GO:0051489	regulation of filopodium assembly	48	7	2.85	2.45614	279	0.02149	0.02209	0.0317857
GO:0046530	photoreceptor cell differentiation	59	8	3.5	2.28571	281	0.02173	0.02240	0.0317857
GO:0099177	regulation of trans-synaptic signaling	491	51	29.12	1.75137	30	0.02192	6.1e-05	0.00132
GO:0006939	smooth muscle contraction	82	10	4.86	2.05761	286	0.02196	0.02274	0.0317857
GO:0010614	negative regulation of cardiac muscle hy...	28	5	1.66	3.01205	287	0.02231	0.02280	0.0317857
GO:0016577	histone demethylation	28	5	1.66	3.01205	288	0.02231	0.02280	0.0317857
GO:0035235	ionotropic glutamate receptor signaling ...	28	5	1.66	3.01205	289	0.02231	0.02280	0.0317857
GO:0043267	negative regulation of potassium ion tra...	28	5	1.66	3.01205	290	0.02231	0.02280	0.0317857
GO:0048011	neurotrophin TRK receptor signaling path...	28	5	1.66	3.01205	291	0.02231	0.02280	0.0317857
GO:0007269	neurotransmitter secretion	183	18	10.85	1.65899	295	0.02276	0.02392	0.0317857
GO:0099643	signal release from synapse	183	18	10.85	1.65899	296	0.02276	0.02392	0.0317857
GO:1901380	negative regulation of potassium ion tra...	19	4	1.13	3.53982	292	0.02286	0.02329	0.0317857
GO:1905874	regulation of postsynaptic density organ...	19	4	1.13	3.53982	293	0.02286	0.02329	0.0317857
GO:0090276	regulation of peptide hormone secretion	170	17	10.08	1.68651	305	0.02287	0.02400	0.0317857
GO:0034763	negative regulation of transmembrane tra...	101	15	5.99	2.50417	80	0.02290	0.00086	0.00593103
GO:0099545	trans-synaptic signaling by trans-synapt...	11	3	0.65	4.61538	297	0.02360	0.02395	0.0317857
GO:0046385	deoxyribose phosphate biosynthetic proce...	11	3	0.65	4.61538	298	0.02360	0.02395	0.0317857
GO:0097090	presynaptic membrane organization	11	3	0.65	4.61538	299	0.02360	0.02395	0.0317857
GO:0009265	2'-deoxyribonucleotide biosynthetic proc...	11	3	0.65	4.61538	300	0.02360	0.02395	0.0317857
GO:2000303	regulation of ceramide biosynthetic proc...	11	3	0.65	4.61538	301	0.02360	0.02395	0.0317857
GO:0048012	hepatocyte growth factor receptor signal...	11	3	0.65	4.61538	302	0.02360	0.02395	0.0317857
GO:0009642	response to light intensity	11	3	0.65	4.61538	303	0.02360	0.02395	0.0317857
GO:0014841	skeletal muscle satellite cell prolifera...	11	3	0.65	4.61538	304	0.02360	0.02395	0.0317857
GO:0031345	negative regulation of cell projection o...	197	19	11.68	1.62671	311	0.02362	0.02486	0.0317857
GO:0030838	positive regulation of actin filament po...	83	10	4.92	2.03252	309	0.02370	0.02454	0.0317857
GO:0032410	negative regulation of transporter activ...	60	8	3.56	2.24719	310	0.02383	0.02455	0.0317857
GO:0060038	cardiac muscle cell proliferation	49	7	2.91	2.4055	307	0.02384	0.02450	0.0317857
GO:0007193	adenylate cyclase-inhibiting G protein-c...	49	7	2.91	2.4055	308	0.02384	0.02450	0.0317857
GO:0090316	positive regulation of intracellular pro...	158	16	9.37	1.70758	313	0.02409	0.02523	0.0317857
GO:0010975	regulation of neuron projection developm...	581	54	34.46	1.56703	69	0.02413	0.00064	0.00533333
GO:0046323	glucose import	72	9	4.27	2.10773	314	0.02507	0.02588	0.0317857
GO:0061097	regulation of protein tyrosine kinase ac...	72	9	4.27	2.10773	315	0.02507	0.02588	0.0317857
GO:0060997	dendritic spine morphogenesis	72	9	4.27	2.10773	316	0.02507	0.02588	0.0317857
GO:0008150	biological_process	11887	706	704.96	1.00148	2809	0.02551	0.42716	0.42716
GO:0021952	central nervous system projection neuron...	29	5	1.72	2.90698	318	0.02569	0.02625	0.0317857
GO:0030001	metal ion transport	657	51	38.96	1.30903	326	0.02592	0.02838	0.0317857
GO:0030036	actin cytoskeleton organization	593	50	35.17	1.42167	176	0.02654	0.00723	0.021791
GO:0031646	positive regulation of nervous system pr...	73	9	4.33	2.07852	323	0.02715	0.02803	0.0317857
GO:0097120	receptor localization to synapse	73	9	4.33	2.07852	324	0.02715	0.02803	0.0317857
GO:0016339	calcium-dependent cell-cell adhesion via...	20	4	1.19	3.36134	320	0.02727	0.02778	0.0317857
GO:0097107	postsynaptic density assembly	20	4	1.19	3.36134	321	0.02727	0.02778	0.0317857
GO:0097061	dendritic spine organization	97	11	5.75	1.91304	325	0.02728	0.02828	0.0317857
GO:0010657	muscle cell apoptotic process	85	10	5.04	1.98413	327	0.02748	0.02843	0.0317857
GO:0051896	regulation of protein kinase B signaling	122	13	7.24	1.79558	330	0.02753	0.02865	0.0317857
GO:1990138	neuron projection extension	187	18	11.09	1.62308	331	0.02757	0.02894	0.0317857
GO:0060996	dendritic spine development	125	17	7.41	2.2942	90	0.02837	0.00111	0.0074
GO:0015908	fatty acid transport	62	8	3.68	2.17391	333	0.02843	0.02928	0.0317857
GO:0060043	regulation of cardiac muscle cell prolif...	40	6	2.37	2.53165	332	0.02848	0.02917	0.0317857
GO:0006936	muscle contraction	215	20	12.75	1.56863	341	0.02900	0.03054	0.0317857
GO:0030073	insulin secretion	175	17	10.38	1.63776	348	0.02929	0.03069	0.0317857
GO:1900076	regulation of cellular response to insul...	74	9	4.39	2.05011	339	0.02936	0.03030	0.0317857
GO:0008214	protein dealkylation	30	5	1.78	2.80899	335	0.02938	0.03001	0.0317857
GO:0006482	protein demethylation	30	5	1.78	2.80899	336	0.02938	0.03001	0.0317857
GO:0090314	positive regulation of protein targeting...	30	5	1.78	2.80899	337	0.02938	0.03001	0.0317857
GO:0009746	response to hexose	229	21	13.58	1.54639	350	0.02950	0.03110	0.0317857
GO:0033555	multicellular organismal response to str...	86	10	5.1	1.96078	340	0.02952	0.03053	0.0317857
GO:0032196	transposition	12	3	0.71	4.22535	342	0.03011	0.03056	0.0317857
GO:0061052	negative regulation of cell growth invol...	12	3	0.71	4.22535	343	0.03011	0.03056	0.0317857
GO:0030322	stabilization of membrane potential	12	3	0.71	4.22535	344	0.03011	0.03056	0.0317857
GO:1990416	cellular response to brain-derived neuro...	12	3	0.71	4.22535	345	0.03011	0.03056	0.0317857
GO:0006813	potassium ion transport	189	18	11.21	1.60571	367	0.03024	0.03173	0.0321818
GO:0043066	negative regulation of apoptotic process	724	55	42.94	1.28086	372	0.03062	0.03358	0.0337487
GO:0098942	retrograde trans-synaptic signaling by t...	5	2	0.3	6.66667	351	0.03082	0.03115	0.0317857
GO:0061526	acetylcholine secretion	5	2	0.3	6.66667	352	0.03082	0.03115	0.0317857
GO:0051031	tRNA transport	5	2	0.3	6.66667	353	0.03082	0.03115	0.0317857
GO:0140462	pericentric heterochromatin organization	5	2	0.3	6.66667	354	0.03082	0.03115	0.0317857
GO:0003406	retinal pigment epithelium development	5	2	0.3	6.66667	355	0.03082	0.03115	0.0317857
GO:0014055	acetylcholine secretion, neurotransmissi...	5	2	0.3	6.66667	356	0.03082	0.03115	0.0317857
GO:0014056	regulation of acetylcholine secretion, n...	5	2	0.3	6.66667	357	0.03082	0.03115	0.0317857
GO:0086100	endothelin receptor signaling pathway	5	2	0.3	6.66667	358	0.03082	0.03115	0.0317857
GO:0060633	negative regulation of transcription ini...	5	2	0.3	6.66667	359	0.03082	0.03115	0.0317857
GO:0031508	pericentric heterochromatin assembly	5	2	0.3	6.66667	360	0.03082	0.03115	0.0317857
GO:0009186	deoxyribonucleoside diphosphate metaboli...	5	2	0.3	6.66667	361	0.03082	0.03115	0.0317857
GO:1990379	lipid transport across blood-brain barri...	5	2	0.3	6.66667	362	0.03082	0.03115	0.0317857
GO:0006531	aspartate metabolic process	5	2	0.3	6.66667	363	0.03082	0.03115	0.0317857
GO:0150104	transport across blood-brain barrier	5	2	0.3	6.66667	364	0.03082	0.03115	0.0317857
GO:2000143	negative regulation of DNA-templated tra...	5	2	0.3	6.66667	365	0.03082	0.03115	0.0317857
GO:1990441	negative regulation of transcription fro...	5	2	0.3	6.66667	366	0.03082	0.03115	0.0317857
GO:1904377	positive regulation of protein localizat...	63	8	3.74	2.13904	368	0.03095	0.03186	0.0321818

## Sheet: Supplementary Figure 9b
Supplementary Figure 9b		Go_MolecularFunction_ordered by Elim
GO.ID	Term	Annotated	Significant	Expected	Fold_Enrichment	Rank in Fisher.classic	Fisher.elim	Fisher.classic	Classic_Fishe_BH_Corr
GO:0005515	protein binding	5911	399	353.39	1.12906	4	0.00034	0.00014	0.007
GO:0004930	G protein-coupled receptor activity	186	23	11.12	2.06835	6	0.00066	0.00072	0.0206667
GO:0022848	acetylcholine-gated cation-selective cha...	8	4	0.48	8.33333	7	0.00071	0.00073	0.0206667
GO:0005522	profilin binding	11	4	0.66	6.06061	15	0.00291	0.00298	0.0397333
GO:0005516	calmodulin binding	142	17	8.49	2.00236	20	0.00446	0.00474	0.05175
GO:0004713	protein tyrosine kinase activity	98	13	5.86	2.21843	22	0.00516	0.00543	0.05175
GO:0005249	voltage-gated potassium channel activity	66	10	3.95	2.53165	23	0.00528	0.00551	0.05175
GO:0102991	myristoyl-CoA hydrolase activity	7	3	0.42	7.14286	27	0.00610	0.00621	0.05175
GO:0019003	GDP binding	70	10	4.18	2.39234	30	0.00803	0.00836	0.0643077
GO:0042166	acetylcholine binding	8	3	0.48	6.25	31	0.00934	0.00950	0.0678571
GO:0019206	nucleoside kinase activity	8	3	0.48	6.25	32	0.00934	0.00950	0.0678571
GO:0004888	transmembrane signaling receptor activit...	410	45	24.51	1.83599	3	0.01146	5.3e-05	0.00353333
GO:0046875	ephrin receptor binding	33	6	1.97	3.04569	40	0.01203	0.01237	0.0798065
GO:0097602	cullin family protein binding	24	5	1.43	3.4965	39	0.01207	0.01237	0.0798065
GO:0038023	signaling receptor activity	491	54	29.35	1.83986	1	0.01361	8.9e-06	0.00089
GO:0060089	molecular transducer activity	491	54	29.35	1.83986	2	0.01361	8.9e-06	0.00089
GO:0051117	ATPase binding	88	11	5.26	2.09125	42	0.01482	0.01545	0.0891351
GO:0031681	G-protein beta-subunit binding	17	4	1.02	3.92157	45	0.01581	0.01613	0.0891351
GO:0004714	transmembrane receptor protein tyrosine ...	45	7	2.69	2.60223	47	0.01600	0.01649	0.0891351
GO:0003924	GTPase activity	241	23	14.41	1.59611	49	0.01665	0.01775	0.0910256
GO:0008066	glutamate receptor activity	26	5	1.55	3.22581	48	0.01694	0.01735	0.0910256
GO:0016290	palmitoyl-CoA hydrolase activity	10	3	0.6	5	50	0.01830	0.01860	0.093
GO:0019199	transmembrane receptor protein kinase ac...	57	8	3.41	2.34604	52	0.01868	0.01930	0.0941463
GO:0005246	calcium channel regulator activity	38	6	2.27	2.64317	54	0.02336	0.02399	0.108711
GO:0005248	voltage-gated sodium channel activity	19	4	1.14	3.50877	53	0.02343	0.02390	0.108711
GO:0015464	acetylcholine receptor activity	11	3	0.66	4.54545	58	0.02408	0.02446	0.108711
GO:0043008	ATP-dependent protein binding	11	3	0.66	4.54545	59	0.02408	0.02446	0.108711
GO:0030165	PDZ domain binding	107	12	6.4	1.875	61	0.02472	0.02576	0.109034
GO:0003674	molecular_function	11065	662	661.52	1.00073	674	0.02628	0.53207	0.53207
GO:0035639	purine ribonucleoside triphosphate bindi...	1433	102	85.67	1.19062	66	0.02726	0.03152	0.109034
GO:0097367	carbohydrate derivative binding	1712	124	102.35	1.21153	34	0.03015	0.01079	0.0744138
GO:0046935	1-phosphatidylinositol-3-kinase regulato...	12	3	0.72	4.16667	64	0.03071	0.03120	0.109034
GO:0022841	potassium ion leak channel activity	12	3	0.72	4.16667	65	0.03071	0.03120	0.109034
GO:0004427	inorganic diphosphatase activity	5	2	0.3	6.66667	67	0.03127	0.03162	0.109034
GO:0005528	FK506 binding	5	2	0.3	6.66667	68	0.03127	0.03162	0.109034
GO:0005221	intracellular cyclic nucleotide activate...	5	2	0.3	6.66667	69	0.03127	0.03162	0.109034
GO:0043855	cyclic nucleotide-gated ion channel acti...	5	2	0.3	6.66667	70	0.03127	0.03162	0.109034
GO:0033691	sialic acid binding	5	2	0.3	6.66667	71	0.03127	0.03162	0.109034
GO:0031682	G-protein gamma-subunit binding	5	2	0.3	6.66667	72	0.03127	0.03162	0.109034
GO:0046912	transferase activity, transferring acyl ...	5	2	0.3	6.66667	73	0.03127	0.03162	0.109034
GO:0005042	netrin receptor activity	5	2	0.3	6.66667	74	0.03127	0.03162	0.109034
GO:0003714	transcription corepressor activity	149	15	8.91	1.6835	75	0.03140	0.03287	0.111424
GO:0005272	sodium channel activity	31	5	1.85	2.7027	76	0.03434	0.03511	0.11522
GO:0008092	cytoskeletal protein binding	800	60	47.83	1.25444	78	0.03483	0.03856	0.11522
GO:0005525	GTP binding	288	25	17.22	1.4518	79	0.03643	0.03871	0.11522
GO:0005005	transmembrane-ephrin receptor activity	13	3	0.78	3.84615	80	0.03820	0.03880	0.11522
GO:0005165	neurotrophin receptor binding	13	3	0.78	3.84615	81	0.03820	0.03880	0.11522
GO:0005244	voltage-gated ion channel activity	144	19	8.61	2.20674	8	0.03907	0.00093	0.0206667
GO:0022832	voltage-gated channel activity	144	19	8.61	2.20674	9	0.03907	0.00093	0.0206667
GO:0036094	small molecule binding	1954	138	116.82	1.1813	46	0.03957	0.01622	0.0891351
GO:1901265	nucleoside phosphate binding	1702	122	101.75	1.19902	43	0.04193	0.01562	0.0891351
GO:0000166	nucleotide binding	1702	122	101.75	1.19902	44	0.04193	0.01562	0.0891351
GO:0004674	protein serine/threonine kinase activity	350	29	20.92	1.38623	96	0.04336	0.04624	0.11522
GO:0004683	calmodulin-dependent protein kinase acti...	23	4	1.38	2.89855	86	0.04442	0.04526	0.11522
GO:0016247	channel regulator activity	117	12	6.99	1.71674	98	0.04498	0.04673	0.11522
GO:0046790	virion binding	6	2	0.36	5.55556	88	0.04508	0.04558	0.11522
GO:0032051	clathrin light chain binding	6	2	0.36	5.55556	89	0.04508	0.04558	0.11522
GO:0005127	ciliary neurotrophic factor receptor bin...	6	2	0.36	5.55556	90	0.04508	0.04558	0.11522
GO:0005527	macrolide binding	6	2	0.36	5.55556	91	0.04508	0.04558	0.11522
GO:0031802	type 5 metabotropic glutamate receptor b...	6	2	0.36	5.55556	92	0.04508	0.04558	0.11522
GO:1990430	extracellular matrix protein binding	6	2	0.36	5.55556	93	0.04508	0.04558	0.11522
GO:0001727	lipid kinase activity	6	2	0.36	5.55556	94	0.04508	0.04558	0.11522
GO:0070004	cysteine-type exopeptidase activity	6	2	0.36	5.55556	95	0.04508	0.04558	0.11522
GO:0019903	protein phosphatase binding	157	15	9.39	1.59744	103	0.04651	0.04856	0.117012
GO:0005003	ephrin receptor activity	14	3	0.84	3.57143	99	0.04653	0.04724	0.11522
GO:0022840	leak channel activity	14	3	0.84	3.57143	100	0.04653	0.04724	0.11522
GO:0022842	narrow pore channel activity	14	3	0.84	3.57143	101	0.04653	0.04724	0.11522
GO:0047617	acyl-CoA hydrolase activity	14	3	0.84	3.57143	102	0.04653	0.04724	0.11522
GO:0099106	ion channel regulator activity	93	10	5.56	1.79856	105	0.04888	0.05055	0.120357
GO:0099094	ligand-gated cation channel activity	65	11	3.89	2.82776	10	0.04965	0.00149	0.0298
GO:0030594	neurotransmitter receptor activity	66	11	3.95	2.78481	11	0.05372	0.00169	0.0307273
GO:0043395	heparan sulfate proteoglycan binding	15	3	0.9	3.33333	108	0.05568	0.05651	0.131892
GO:0060590	ATPase regulator activity	36	5	2.15	2.32558	110	0.05991	0.06118	0.131892
GO:0031493	nucleosomal histone binding	7	2	0.42	4.7619	111	0.06066	0.06133	0.131892
GO:0004972	NMDA glutamate receptor activity	7	2	0.42	4.7619	112	0.06066	0.06133	0.131892
GO:1905394	retromer complex binding	7	2	0.42	4.7619	113	0.06066	0.06133	0.131892
GO:0015173	aromatic amino acid transmembrane transp...	7	2	0.42	4.7619	114	0.06066	0.06133	0.131892
GO:0001640	adenylate cyclase inhibiting G protein-c...	7	2	0.42	4.7619	115	0.06066	0.06133	0.131892
GO:0048406	nerve growth factor binding	7	2	0.42	4.7619	116	0.06066	0.06133	0.131892
GO:0004679	AMP-activated protein kinase activity	7	2	0.42	4.7619	117	0.06066	0.06133	0.131892
GO:0017080	sodium channel regulator activity	26	4	1.55	2.58065	120	0.06529	0.06646	0.13502
GO:0017075	syntaxin-1 binding	26	4	1.55	2.58065	121	0.06529	0.06646	0.13502
GO:0015175	neutral amino acid transmembrane transpo...	26	4	1.55	2.58065	122	0.06529	0.06646	0.13502
GO:0017124	SH3 domain binding	98	10	5.86	1.70648	126	0.06538	0.06751	0.13502
GO:0004033	aldo-keto reductase (NADP) activity	16	3	0.96	3.125	123	0.06560	0.06656	0.13502
GO:0016289	CoA hydrolase activity	16	3	0.96	3.125	124	0.06560	0.06656	0.13502
GO:0016830	carbon-carbon lyase activity	37	5	2.21	2.26244	125	0.06604	0.06742	0.13502
GO:0019904	protein domain specific binding	684	50	40.89	1.22279	140	0.07277	0.07883	0.138298
GO:0032452	histone demethylase activity	27	4	1.61	2.48447	127	0.07320	0.07450	0.138298
GO:0140457	protein demethylase activity	27	4	1.61	2.48447	128	0.07320	0.07450	0.138298
GO:0060589	nucleoside-triphosphatase regulator acti...	252	21	15.07	1.3935	130	0.07328	0.07693	0.138298
GO:0005089	Rho guanyl-nucleotide exchange factor ac...	50	6	2.99	2.00669	129	0.07442	0.07614	0.138298
GO:0017076	purine nucleotide binding	1504	107	89.92	1.18995	62	0.07573	0.02821	0.109034
GO:0051082	unfolded protein binding	75	8	4.48	1.78571	133	0.07612	0.07823	0.138298
GO:0035014	phosphatidylinositol 3-kinase regulator ...	17	3	1.02	2.94118	131	0.07627	0.07737	0.138298
GO:0030676	Rac guanyl-nucleotide exchange factor ac...	17	3	1.02	2.94118	132	0.07627	0.07737	0.138298
GO:0022836	gated channel activity	231	28	13.81	2.02752	5	0.07630	0.00028	0.0112
GO:0004672	protein kinase activity	472	42	28.22	1.48831	25	0.07651	0.00613	0.05175
GO:0097322	7SK snRNA binding	8	2	0.48	4.16667	134	0.07777	0.07860	0.138298
GO:0005167	neurotrophin TRK receptor binding	8	2	0.48	4.16667	135	0.07777	0.07860	0.138298
GO:0045322	unmethylated CpG binding	8	2	0.48	4.16667	136	0.07777	0.07860	0.138298
GO:0052650	NADP-retinol dehydrogenase activity	8	2	0.48	4.16667	137	0.07777	0.07860	0.138298
GO:0022858	alanine transmembrane transporter activi...	8	2	0.48	4.16667	138	0.07777	0.07860	0.138298
GO:0008331	high voltage-gated calcium channel activ...	8	2	0.48	4.16667	139	0.07777	0.07860	0.138298
GO:0051721	protein phosphatase 2A binding	39	5	2.33	2.14592	141	0.07931	0.08092	0.14073
GO:0035198	miRNA binding	28	4	1.67	2.39521	142	0.08157	0.08299	0.141863
GO:0070273	phosphatidylinositol-4-phosphate binding	28	4	1.67	2.39521	143	0.08157	0.08299	0.141863
GO:0016773	phosphotransferase activity, alcohol gro...	565	48	33.78	1.42096	29	0.08160	0.00836	0.0643077
GO:0044877	protein-containing complex binding	1221	84	73	1.15068	148	0.08217	0.09129	0.14612
GO:0019902	phosphatase binding	199	17	11.9	1.42857	145	0.08368	0.08727	0.14612
GO:0015276	ligand-gated ion channel activity	85	12	5.08	2.3622	19	0.08382	0.00447	0.05175
GO:0035254	glutamate receptor binding	64	7	3.83	1.82768	144	0.08426	0.08637	0.14612
GO:0004970	ionotropic glutamate receptor activity	18	3	1.08	2.77778	146	0.08765	0.08889	0.14612
GO:0017134	fibroblast growth factor binding	18	3	1.08	2.77778	147	0.08765	0.08889	0.14612
GO:0043168	anion binding	2213	150	132.3	1.13379	84	0.08853	0.04398	0.11522
GO:0005088	Ras guanyl-nucleotide exchange factor ac...	104	10	6.22	1.60772	149	0.08940	0.09216	0.14612
GO:0008234	cysteine-type peptidase activity	91	9	5.44	1.65441	150	0.09063	0.09324	0.14612
GO:0015081	sodium ion transmembrane transporter act...	92	9	5.5	1.63636	160	0.09548	0.09820	0.146567
GO:0031402	sodium ion binding	9	2	0.54	3.7037	151	0.09617	0.09717	0.14612
GO:0016832	aldehyde-lyase activity	9	2	0.54	3.7037	152	0.09617	0.09717	0.14612
GO:0030548	acetylcholine receptor regulator activit...	9	2	0.54	3.7037	153	0.09617	0.09717	0.14612
GO:0098988	G protein-coupled glutamate receptor act...	9	2	0.54	3.7037	154	0.09617	0.09717	0.14612
GO:0051378	serotonin binding	9	2	0.54	3.7037	155	0.09617	0.09717	0.14612
GO:0098919	structural constituent of postsynaptic d...	9	2	0.54	3.7037	156	0.09617	0.09717	0.14612
GO:0047555	3',5'-cyclic-GMP phosphodiesterase activ...	9	2	0.54	3.7037	157	0.09617	0.09717	0.14612
GO:0099602	neurotransmitter receptor regulator acti...	9	2	0.54	3.7037	158	0.09617	0.09717	0.14612
GO:0000774	adenyl-nucleotide exchange factor activi...	9	2	0.54	3.7037	159	0.09617	0.09717	0.14612
GO:0032555	purine ribonucleotide binding	1491	105	89.14	1.17792	77	0.09753	0.03779	0.11522
GO:0022834	ligand-gated channel activity	88	12	5.26	2.28137	24	0.09939	0.00594	0.05175
GO:0045296	cadherin binding	54	6	3.23	1.85759	163	0.09957	0.10176	0.149647
GO:0008188	neuropeptide receptor activity	19	3	1.14	2.63158	162	0.09969	0.10107	0.149647
GO:0003779	actin binding	322	25	19.25	1.2987	164	0.10275	0.10801	0.157679
GO:0016301	kinase activity	650	55	38.86	1.41534	21	0.10857	0.00535	0.05175
GO:0005544	calcium-dependent phospholipid binding	43	5	2.57	1.94553	165	0.10973	0.11184	0.157851
GO:0050661	NADP binding	43	5	2.57	1.94553	166	0.10973	0.11184	0.157851
GO:0099186	structural constituent of postsynapse	20	3	1.2	2.5	167	0.11235	0.11388	0.157851
GO:0008327	methyl-CpG binding	20	3	1.2	2.5	168	0.11235	0.11388	0.157851
GO:0032553	ribonucleotide binding	1503	105	89.86	1.16848	87	0.11335	0.04545	0.11522
GO:0022843	voltage-gated cation channel activity	110	15	6.58	2.27964	12	0.11472	0.00223	0.0368571
GO:0008509	anion transmembrane transporter activity	223	18	13.33	1.35034	177	0.11484	0.11957	0.160497
GO:0042165	neurotransmitter binding	18	5	1.08	4.62963	16	0.11489	0.00336	0.042
GO:0061778	intracellular chloride channel activity	10	2	0.6	3.33333	170	0.11563	0.11681	0.157851
GO:0016863	intramolecular oxidoreductase activity, ...	10	2	0.6	3.33333	171	0.11563	0.11681	0.157851
GO:0098879	structural constituent of postsynaptic s...	10	2	0.6	3.33333	172	0.11563	0.11681	0.157851
GO:0005229	intracellular calcium activated chloride...	10	2	0.6	3.33333	173	0.11563	0.11681	0.157851
GO:0035612	AP-2 adaptor complex binding	10	2	0.6	3.33333	174	0.11563	0.11681	0.157851
GO:0043560	insulin receptor substrate binding	10	2	0.6	3.33333	175	0.11563	0.11681	0.157851
GO:0036312	phosphatidylinositol 3-kinase regulatory...	10	2	0.6	3.33333	176	0.11563	0.11681	0.157851
GO:0030554	adenyl nucleotide binding	1233	83	73.71	1.12603	180	0.12025	0.13223	0.171416
GO:0017056	structural constituent of nuclear pore	21	3	1.26	2.38095	179	0.12558	0.12726	0.16968
GO:0003712	transcription coregulator activity	391	29	23.38	1.24038	181	0.12728	0.13400	0.171416
GO:0022824	transmitter-gated ion channel activity	41	8	2.45	3.26531	13	0.12803	0.00258	0.0368571
GO:0022835	transmitter-gated channel activity	41	8	2.45	3.26531	14	0.12803	0.00258	0.0368571
GO:0003730	mRNA 3'-UTR binding	85	8	5.08	1.5748	182	0.13151	0.13477	0.171416
GO:0015179	L-amino acid transmembrane transporter a...	46	5	2.75	1.81818	188	0.13573	0.13823	0.171416
GO:0034511	U3 snoRNA binding	11	2	0.66	3.0303	183	0.13598	0.13733	0.171416
GO:0048185	activin binding	11	2	0.66	3.0303	184	0.13598	0.13733	0.171416
GO:0043176	amine binding	11	2	0.66	3.0303	185	0.13598	0.13733	0.171416
GO:0043121	neurotrophin binding	11	2	0.66	3.0303	186	0.13598	0.13733	0.171416
GO:0051864	histone demethylase activity (H3-K36 spe...	11	2	0.66	3.0303	187	0.13598	0.13733	0.171416
GO:0042562	hormone binding	59	6	3.53	1.69972	189	0.13648	0.13929	0.171416
GO:0017048	Rho GTPase binding	142	12	8.49	1.41343	193	0.13809	0.14239	0.171416
GO:0030742	GTP-dependent protein binding	22	3	1.32	2.27273	190	0.13934	0.14117	0.171416
GO:0005251	delayed rectifier potassium channel acti...	22	3	1.32	2.27273	191	0.13934	0.14117	0.171416
GO:0031690	adrenergic receptor binding	22	3	1.32	2.27273	192	0.13934	0.14117	0.171416
GO:0046943	carboxylic acid transmembrane transporte...	100	9	5.98	1.50502	195	0.13946	0.14311	0.171416
GO:0005524	ATP binding	1167	78	69.77	1.11796	207	0.14345	0.15649	0.171416
GO:0015171	amino acid transmembrane transporter act...	60	6	3.59	1.67131	196	0.14454	0.14748	0.171416
GO:0015108	chloride transmembrane transporter activ...	60	6	3.59	1.67131	197	0.14454	0.14748	0.171416
GO:0031072	heat shock protein binding	129	11	7.71	1.42672	199	0.14458	0.14881	0.171416
GO:0008017	microtubule binding	231	18	13.81	1.3034	201	0.14482	0.15044	0.171416
GO:0030374	nuclear receptor transcription coactivat...	47	5	2.81	1.77936	198	0.14495	0.14759	0.171416
GO:0015631	tubulin binding	321	24	19.19	1.25065	202	0.14506	0.15169	0.171416
GO:0005342	organic acid transmembrane transporter a...	101	9	6.04	1.49007	200	0.14559	0.14936	0.171416
GO:0032451	demethylase activity	35	4	2.09	1.91388	203	0.15186	0.15423	0.171416
GO:0008139	nuclear localization sequence binding	23	3	1.38	2.17391	204	0.15357	0.15556	0.171416
GO:0004180	carboxypeptidase activity	23	3	1.38	2.17391	205	0.15357	0.15556	0.171416
GO:0008227	G protein-coupled amine receptor activit...	23	3	1.38	2.17391	206	0.15357	0.15556	0.171416
GO:0032559	adenyl ribonucleotide binding	1222	81	73.06	1.10868	221	0.15606	0.17018	0.177469
GO:0051015	actin filament binding	160	13	9.57	1.35841	216	0.15615	0.16107	0.173194
GO:0008191	metalloendopeptidase inhibitor activity	12	2	0.72	2.77778	208	0.15703	0.15856	0.171416
GO:0005545	1-phosphatidylinositol binding	12	2	0.72	2.77778	209	0.15703	0.15856	0.171416
GO:0033130	acetylcholine receptor binding	12	2	0.72	2.77778	210	0.15703	0.15856	0.171416
GO:0017154	semaphorin receptor activity	12	2	0.72	2.77778	211	0.15703	0.15856	0.171416
GO:0030547	receptor inhibitor activity	12	2	0.72	2.77778	212	0.15703	0.15856	0.171416
GO:0005326	neurotransmitter transmembrane transport...	12	2	0.72	2.77778	213	0.15703	0.15856	0.171416
GO:0008353	RNA polymerase II CTD heptapeptide repea...	12	2	0.72	2.77778	214	0.15703	0.15856	0.171416
GO:0042923	neuropeptide binding	12	2	0.72	2.77778	215	0.15703	0.15856	0.171416
GO:0005319	lipid transporter activity	89	8	5.32	1.50376	217	0.15823	0.16197	0.17323
GO:0046983	protein dimerization activity	793	54	47.41	1.139	223	0.16000	0.17129	0.177503
GO:0004842	ubiquitin-protein transferase activity	356	26	21.28	1.2218	220	0.16062	0.16807	0.176916
GO:0015370	solute:sodium symporter activity	36	4	2.15	1.86047	218	0.16335	0.16586	0.175513
GO:0061980	regulatory RNA binding	36	4	2.15	1.86047	219	0.16335	0.16586	0.175513
GO:0016831	carboxy-lyase activity	24	3	1.43	2.0979	222	0.16824	0.17037	0.177469
GO:0046982	protein heterodimerization activity	252	19	15.07	1.26078	224	0.16970	0.17618	0.181629
GO:0098772	molecular function regulator	2290	146	136.91	1.06639	242	0.17492	0.19706	0.19805
GO:0001102	RNA polymerase II activating transcripti...	37	4	2.21	1.80995	225	0.17515	0.17779	0.182162
GO:0005159	insulin-like growth factor receptor bind...	13	2	0.78	2.5641	226	0.17864	0.18034	0.182162
GO:0004181	metallocarboxypeptidase activity	13	2	0.78	2.5641	227	0.17864	0.18034	0.182162
GO:0008106	alcohol dehydrogenase (NADP+) activity	13	2	0.78	2.5641	228	0.17864	0.18034	0.182162

## Sheet: Supplementary Figure 9c
Supplementary Figure 9c
GSEA Analysis	Top 15
Pathway No.	Pathway	Size	pval	padj	NES
8650	GOCC_SYNAPSE	1120	2.88e-08	0.000377	-1.51
7030	GOBP_RIBOSOME_BIOGENESIS	287	1.65e-06	0.00747	1.71
9114	GOMF_CYTOSKELETAL_PROTEIN_BINDING	798	1.79e-06	0.00747	-1.47
12062	REACTOME:REACTOME_RRNA_PROCESSING	190	2.34e-06	0.00747	1.84
11709	REACTOME:REACTOME_NEURONAL_SYSTEM	341	2.85e-06	0.00747	-1.67
8288	GOCC_MITOCHONDRIAL_ENVELOPE	658	4.73e-06	0.00963	1.45
8343	GOCC_NEURON_PROJECTION	1080	5.39e-06	0.00963	-1.41
7024	GOBP_RIBOSOMAL_LARGE_SUBUNIT_BIOGENESIS	67	6.5e-06	0.00963	1.98
8300	GOCC_MITOCHONDRION	1370	7.11e-06	0.00963	1.32
10455	HALLMARK_OXIDATIVE_PHOSPHORYLATION	179	7.36e-06	0.00963	1.8
8239	GOCC_LIPID_DROPLET	68	8.2e-06	0.00975	2
2224	GOBP_INFLAMMATORY_RESPONSE	408	1.08e-05	0.0118	-1.56
7357	GOBP_SYNAPTIC_SIGNALING	586	1.37e-05	0.0134	-1.5
2968	GOBP_MYELOID_LEUKOCYTE_ACTIVATION	451	1.43e-05	0.0134	-1.55
10379	GOMF_UNFOLDED_PROTEIN_BINDING	98	1.54e-05	0.0135	1.9
